# Supplementary material for: Chemoenzymatic synthesis of genetically-encoded multivalent liquid N-glycan arrays
Source: Nat Commun. 2023 Aug 28;14:5237. doi: 10.1038/s41467-023-40900-y (PMC10462762; doi:10.1038/s41467-023-40900-y)
Supplement: Supplementary file 5 — Supplementary Dataset 1 [file 41467_2023_40900_MOESM5_ESM.xlsx]

## Sheet: Sheet1
N-glycan (old)	Structure	Name-[density]	Order		N-glycan (new)	Structure	Name-[density]	Order		N-glycan (new)	Structure	Name-[density]	Order		N-glycan (new after remodelling)	Structure	Name-[density]	Order		All O-Glycan	Structure	Name	Order		All O-Glycan	Structure	Name	Order				13
SDB103	Neu5Ac(α2-6)Gal(β1-4)GlcNAc(β1-2)Man(α1-6)[Neu5Ac(α2-6)Gal(β1-4)GlcNAc(β1-2)Man(α1-3)]Man(β1-4)GlcNAc(β1-4)GlcNAc(β1-Sp;GlcNAc(β1-2)Man(α1-6)[Neu5Ac(α2-6)Gal(β1-4)GlcNAc(β1-2)Man(α1-3)]Man(β1-4)GlcNAc(β1-4)GlcNAc(β1-Sp;Neu5Ac(α2-6)Gal(β1-4)GlcNAc(β1-2)Man(α1-6)[GlcNAc(β1-2)Man(α1-3)]Man(β1-4)GlcNAc(β1-4)GlcNAc(β1-Sp	7-[50]	1		SDB387	Man(α1-6)[Man(α1-3)]Man(β1-4)GlcNAc(β1-4)GlcNAc(β1-Sp	16-[50]	36		SDB397	Galb1-4[Fuca1-3]GlcNAcb1-2Mana1-6[Galb1-4[Fuca1-3]GlcNAcb1-2Mana1-3]Manb1-4GlcNAcb1-4GlcNAcb1-sp; [Fuca1-3]GlcNAcb1-2Mana1-6[Galb1-4[Fuca1-3]GlcNAcb1-2Mana1-3]Manb1-4GlcNAcb1-4GlcNAcb1-sp; Galb1-4[Fuca1-3]GlcNAcb1-2Mana1-6[Fuca1-3]GlcNAcb1-2Mana1-3]Manb1-4GlcNAcb1-4GlcNAcb1-sp	14-[500]	41		SDB101	Neu5Ac(α2-3)Gal(β1-4)GlcNAc(β1-2)Man(α1-6)[Neu5Ac(α2-3)Gal(β1-4)GlcNAc(β1-2)Man(α1-3)]Man(β1-4)GlcNAc(β1-4)GlcNAc(β1-Sp	10-[150]	49		SDB217	Man(α-S6	PZ-10048	61		SDB60	Gal(α1-3)[Fuc(α1-2)]Gal(β1-4)[Fuc(α1-3)]GlcNAc(β-Sp	Te262	105
SDB191	Neu5Ac(α2-6)Gal(β1-4)GlcNAc(β1-2)Man(α1-6)[Neu5Ac(α2-6)Gal(β1-4)GlcNAc(β1-2)Man(α1-3)]Man(β1-4)GlcNAc(β1-4)GlcNAc(β1-Sp;GlcNAc(β1-2)Man(α1-6)[Neu5Ac(α2-6)Gal(β1-4)GlcNAc(β1-2)Man(α1-3)]Man(β1-4)GlcNAc(β1-4)GlcNAc(β1-Sp;Neu5Ac(α2-6)Gal(β1-4)GlcNAc(β1-2)Man(α1-6)[GlcNAc(β1-2)Man(α1-3)]Man(β1-4)GlcNAc(β1-4)GlcNAc(β1-Sp	7-[140]	2		SDB388	Man(α1-6)[Man(α1-3)]Man(β1-4)GlcNAc(β1-4)GlcNAc(β1-Sp	16-[50]	36		SDB398	Galb1-4[Fuca1-3]GlcNAcb1-2Mana1-6[Galb1-4[Fuca1-3]GlcNAcb1-2Mana1-3]Manb1-4GlcNAcb1-4GlcNAcb1-sp; [Fuca1-3]GlcNAcb1-2Mana1-6[Galb1-4[Fuca1-3]GlcNAcb1-2Mana1-3]Manb1-4GlcNAcb1-4GlcNAcb1-sp; Galb1-4[Fuca1-3]GlcNAcb1-2Mana1-6[Fuca1-3]GlcNAcb1-2Mana1-3]Manb1-4GlcNAcb1-4GlcNAcb1-sp	14-[500]	41		SDB119	Neu5Ac(α2-3)Gal(β1-4)GlcNAc(β1-2)Man(α1-6)[Neu5Ac(α2-3)Gal(β1-4)GlcNAc(β1-2)Man(α1-3)]Man(β1-4)GlcNAc(β1-4)GlcNAc(β1-Sp	10-[500]	50		SDB121	Man(α1-6)[Man(α1-3)]Man(α-S6	PZ-8015	62		SDB35	Fuc(α1-2)Gal(β1-4)GlcNAc(β1-3)Gal(β1-4)GlcNAc(β1-Sp	Te134	106
SDB120	Neu5Ac(α2-6)Gal(β1-4)GlcNAc(β1-2)Man(α1-6)[Neu5Ac(α2-6)Gal(β1-4)GlcNAc(β1-2)Man(α1-3)]Man(β1-4)GlcNAc(β1-4)GlcNAc(β1-Sp;GlcNAc(β1-2)Man(α1-6)[Neu5Ac(α2-6)Gal(β1-4)GlcNAc(β1-2)Man(α1-3)]Man(β1-4)GlcNAc(β1-4)GlcNAc(β1-Sp;Neu5Ac(α2-6)Gal(β1-4)GlcNAc(β1-2)Man(α1-6)[GlcNAc(β1-2)Man(α1-3)]Man(β1-4)GlcNAc(β1-4)GlcNAc(β1-Sp	7-[500]	3		SDB389	Man(α1-6)[Man(α1-3)]Man(β1-4)GlcNAc(β1-4)GlcNAc(β1-Sp	16-[50]	36		SDB399	Galb1-4[Fuca1-3]GlcNAcb1-2Mana1-6[Galb1-4[Fuca1-3]GlcNAcb1-2Mana1-3]Manb1-4GlcNAcb1-4GlcNAcb1-sp; [Fuca1-3]GlcNAcb1-2Mana1-6[Galb1-4[Fuca1-3]GlcNAcb1-2Mana1-3]Manb1-4GlcNAcb1-4GlcNAcb1-sp; Galb1-4[Fuca1-3]GlcNAcb1-2Mana1-6[Fuca1-3]GlcNAcb1-2Mana1-3]Manb1-4GlcNAcb1-4GlcNAcb1-sp	14-[500]	41		SDB37	Neu5Ac(α2-3)Gal(β1-4)GlcNAc(β1-2)Man(α1-6)[Neu5Ac(α2-3)Gal(β1-4)GlcNAc(β1-2)Man(α1-3)]Man(β1-4)GlcNAc(β1-4)GlcNAc(β1-Sp	10-[540]	51		SDB122	Man(α1-6)[Man(α1-3)]Man(α-S6	PZ-8015	63		SDB145	Fuc(α1-2)Gal(β1-4)GlcNAc(β1-3)Gal(β1-4)GlcNAc(β1-3)Gal(β1-4)GlcNAc(β1-Sp	Te135	107
SDB28	Neu5Ac(α2-6)Gal(β1-4)GlcNAc(β1-2)Man(α1-6)[Neu5Ac(α2-6)Gal(β1-4)GlcNAc(β1-2)Man(α1-3)]Man(β1-4)GlcNAc(β1-4)GlcNAc(β1-Sp;GlcNAc(β1-2)Man(α1-6)[Neu5Ac(α2-6)Gal(β1-4)GlcNAc(β1-2)Man(α1-3)]Man(β1-4)GlcNAc(β1-4)GlcNAc(β1-Sp;Neu5Ac(α2-6)Gal(β1-4)GlcNAc(β1-2)Man(α1-6)[GlcNAc(β1-2)Man(α1-3)]Man(β1-4)GlcNAc(β1-4)GlcNAc(β1-Sp	7-[750]	4		SDB390	Man(α1-6)[Man(α1-3)]Man(β1-4)GlcNAc(β1-4)GlcNAc(β1-Sp	16-[50]	36		SDB400	Galb1-4[Fuca1-3]GlcNAcb1-2Mana1-6[Galb1-4[Fuca1-3]GlcNAcb1-2Mana1-3]Manb1-4GlcNAcb1-4GlcNAcb1-sp; [Fuca1-3]GlcNAcb1-2Mana1-6[Galb1-4[Fuca1-3]GlcNAcb1-2Mana1-3]Manb1-4GlcNAcb1-4GlcNAcb1-sp; Galb1-4[Fuca1-3]GlcNAcb1-2Mana1-6[Fuca1-3]GlcNAcb1-2Mana1-3]Manb1-4GlcNAcb1-4GlcNAcb1-sp	14-[500]	41		SDB93	Neu5Ac(α2-3)Gal(β1-4)GlcNAc(β1-2)Man(α1-6)[Neu5Ac(α2-3)Gal(β1-4)GlcNAc(β1-2)Man(α1-3)]Man(β1-4)GlcNAc(β1-4)GlcNAc(β1-Sp	10-[750]	52		SDB137	Man(α1-6)[Man(α1-3)]Man(α-S6	Man3	64		SDB111	Gal(β1-4)[Fuc(α1-3)]GlcNAc(β1-3)Gal(β1-4)[Fuc(α1-3)]GlcNAc(β1-Sp	Te101	108
SDB186	Neu5Ac(α2-6)Gal(β1-4)GlcNAc(β1-2)Man(α1-6)[Neu5Ac(α2-6)Gal(β1-4)GlcNAc(β1-2)Man(α1-3)]Man(β1-4)GlcNAc(β1-4)GlcNAc(β1-Sp;GlcNAc(β1-2)Man(α1-6)[Neu5Ac(α2-6)Gal(β1-4)GlcNAc(β1-2)Man(α1-3)]Man(β1-4)GlcNAc(β1-4)GlcNAc(β1-Sp;Neu5Ac(α2-6)Gal(β1-4)GlcNAc(β1-2)Man(α1-6)[GlcNAc(β1-2)Man(α1-3)]Man(β1-4)GlcNAc(β1-4)GlcNAc(β1-Sp	7-[970]	5		SDB391	Man(α1-6)[Man(α1-3)]Man(β1-4)GlcNAc(β1-4)GlcNAc(β1-Sp	16-[50]	36		SDB401	Galb1-4[Fuca1-3]GlcNAcb1-2Mana1-6[Galb1-4[Fuca1-3]GlcNAcb1-2Mana1-3]Manb1-4GlcNAcb1-4GlcNAcb1-sp; [Fuca1-3]GlcNAcb1-2Mana1-6[Galb1-4[Fuca1-3]GlcNAcb1-2Mana1-3]Manb1-4GlcNAcb1-4GlcNAcb1-sp; Galb1-4[Fuca1-3]GlcNAcb1-2Mana1-6[Fuca1-3]GlcNAcb1-2Mana1-3]Manb1-4GlcNAcb1-4GlcNAcb1-sp	14-[500]	41		SDB13	Neu5Ac(α2-3)Gal(β1-4)GlcNAc(β1-2)Man(α1-6)[Neu5Ac(α2-3)Gal(β1-4)GlcNAc(β1-2)Man(α1-3)]Man(β1-4)GlcNAc(β1-4)GlcNAc(β1-Sp	10-[760]	53		SDB148	GlcNAc(β-Sp	M5	65		SDB26	Fuc(α1-2)Gal(β1-4)[Fuc(α1-3)]GlcNAc(β1-3)Gal(β1-4)[Fuc(α1-3)]GlcNAc(β-Sp	Te212	109
SDB206	Neu5Ac(α2-6)Gal(β1-4)GlcNAc(β1-2)Man(α1-6)[Neu5Ac(α2-6)Gal(β1-4)GlcNAc(β1-2)Man(α1-3)]Man(β1-4)GlcNAc(β1-4)GlcNAc(β1-Sp;Gal(β1-4)GlcNAc(β1-2)Man(α1-6)[Neu5Ac(α2-6)Gal(β1-4)GlcNAc(β1-2)Man(α1-3)]Man(β1-4)GlcNAc(β1-4)GlcNAc(β1-Sp;Neu5Ac(α2-6)Gal(β1-4)GlcNAc(β1-2)Man(α1-6)[Gal(β1-4)GlcNAc(β1-2)Man(α1-3)]Man(β1-4)GlcNAc(β1-4)GlcNAc(β1-Sp	8-[50]	6		SDB392	Man(α1-6)[Man(α1-3)]Man(β1-4)GlcNAc(β1-4)GlcNAc(β1-Sp	16-[50]	36		SDB402	Galb1-4[Fuca1-3]GlcNAcb1-2Mana1-6[Galb1-4[Fuca1-3]GlcNAcb1-2Mana1-3]Manb1-4GlcNAcb1-4GlcNAcb1-sp; [Fuca1-3]GlcNAcb1-2Mana1-6[Galb1-4[Fuca1-3]GlcNAcb1-2Mana1-3]Manb1-4GlcNAcb1-4GlcNAcb1-sp; Galb1-4[Fuca1-3]GlcNAcb1-2Mana1-6[Fuca1-3]GlcNAcb1-2Mana1-3]Manb1-4GlcNAcb1-4GlcNAcb1-sp	14-[500]	41		SDB221	Neu5Ac(α2-3)Gal(β1-4)GlcNAc(β1-2)Man(α1-6)[Neu5Ac(α2-3)Gal(β1-4)GlcNAc(β1-2)Man(α1-3)]Man(β1-4)GlcNAc(β1-4)GlcNAc(β1-Sp	10-[1000]	54		SDB154	GlcNAc(β-Sp	M5	66		SDB130	Gal(β1-3)[Fuc(α1-4)]GlcNAc(β1-3)Gal(β1-4)[Fuc(α1-3)]GlcNAc(β-Sp	Te287	110
SDB36	Neu5Ac(α2-6)Gal(β1-4)GlcNAc(β1-2)Man(α1-6)[Neu5Ac(α2-6)Gal(β1-4)GlcNAc(β1-2)Man(α1-3)]Man(β1-4)GlcNAc(β1-4)GlcNAc(β1-Sp;Gal(β1-4)GlcNAc(β1-2)Man(α1-6)[Neu5Ac(α2-6)Gal(β1-4)GlcNAc(β1-2)Man(α1-3)]Man(β1-4)GlcNAc(β1-4)GlcNAc(β1-Sp;Neu5Ac(α2-6)Gal(β1-4)GlcNAc(β1-2)Man(α1-6)[Gal(β1-4)GlcNAc(β1-2)Man(α1-3)]Man(β1-4)GlcNAc(β1-4)GlcNAc(β1-Sp	8-[50]	7		SDB393	Man(α1-6)[Man(α1-3)]Man(β1-4)GlcNAc(β1-4)GlcNAc(β1-Sp	16-[50]	36		SDB403	Galb1-4[Fuca1-3]GlcNAcb1-2Mana1-6[Galb1-4[Fuca1-3]GlcNAcb1-2Mana1-3]Manb1-4GlcNAcb1-4GlcNAcb1-sp; [Fuca1-3]GlcNAcb1-2Mana1-6[Galb1-4[Fuca1-3]GlcNAcb1-2Mana1-3]Manb1-4GlcNAcb1-4GlcNAcb1-sp; Galb1-4[Fuca1-3]GlcNAcb1-2Mana1-6[Fuca1-3]GlcNAcb1-2Mana1-3]Manb1-4GlcNAcb1-4GlcNAcb1-sp	14-[500]	41		SDB90	Man(α1-6)[Man(α1-3)]Man(β1-4)GlcNAc(β1-4)GlcNAc(β1-Sp	6-[50]	55		SDB123	Gal(β1-4)Glc(β-P4	PZ-5080	67		SDB84	Gal(β1-4)[Fuc(α1-3)]GlcNAc(β1-3)Gal(β1-3)[Fuc(α1-4)]GlcNAc(β-Sp	Te319	111
SDB163	Neu5Ac(α2-6)Gal(β1-4)GlcNAc(β1-2)Man(α1-6)[Neu5Ac(α2-6)Gal(β1-4)GlcNAc(β1-2)Man(α1-3)]Man(β1-4)GlcNAc(β1-4)GlcNAc(β1-Sp;Gal(β1-4)GlcNAc(β1-2)Man(α1-6)[Neu5Ac(α2-6)Gal(β1-4)GlcNAc(β1-2)Man(α1-3)]Man(β1-4)GlcNAc(β1-4)GlcNAc(β1-Sp;Neu5Ac(α2-6)Gal(β1-4)GlcNAc(β1-2)Man(α1-6)[Gal(β1-4)GlcNAc(β1-2)Man(α1-3)]Man(β1-4)GlcNAc(β1-4)GlcNAc(β1-Sp	8-[140]	8		SDB378	Man(α1-6)[Man(α1-3)]Man(β1-4)GlcNAc(β1-4)GlcNAc(β1-Sp	16-[150]	37		SDB407	Neu5Ac(α2-3)Gal(β1-4)GlcNAc(β1-2)Man(α1-6)[Neu5Ac(α2-3)Gal(β1-4)GlcNAc(β1-2)Man(α1-3)]Man(β1-4)GlcNAc(β1-4)GlcNAc(β1-Sp	13-[500]	42		SDB102	Man(α1-6)[Man(α1-3)]Man(β1-4)GlcNAc(β1-4)GlcNAc(β1-Sp	6-[150]	56		SDB128	Gal(β1-4)Glc(β-Sp	D9	68		SDB69	Gal(β1-3)GlcNAc(β1-3)Gal(β1-4)[Fuc(α1-3)]GlcNAc(β-Sp	Te286	112
SDB170	Neu5Ac(α2-6)Gal(β1-4)GlcNAc(β1-2)Man(α1-6)[Neu5Ac(α2-6)Gal(β1-4)GlcNAc(β1-2)Man(α1-3)]Man(β1-4)GlcNAc(β1-4)GlcNAc(β1-Sp;Gal(β1-4)GlcNAc(β1-2)Man(α1-6)[Neu5Ac(α2-6)Gal(β1-4)GlcNAc(β1-2)Man(α1-3)]Man(β1-4)GlcNAc(β1-4)GlcNAc(β1-Sp;Neu5Ac(α2-6)Gal(β1-4)GlcNAc(β1-2)Man(α1-6)[Gal(β1-4)GlcNAc(β1-2)Man(α1-3)]Man(β1-4)GlcNAc(β1-4)GlcNAc(β1-Sp	8-[490]	9		SDB379	Man(α1-6)[Man(α1-3)]Man(β1-4)GlcNAc(β1-4)GlcNAc(β1-Sp	16-[150]	37		SDB408	Neu5Ac(α2-3)Gal(β1-4)GlcNAc(β1-2)Man(α1-6)[Neu5Ac(α2-3)Gal(β1-4)GlcNAc(β1-2)Man(α1-3)]Man(β1-4)GlcNAc(β1-4)GlcNAc(β1-Sp	13-[500]	42		SDB155	Man(α1-6)[Man(α1-3)]Man(β1-4)GlcNAc(β1-4)GlcNAc(β1-Sp	6-[500]	57		SDB105	Gal(β1-4)Glc(β-Sp	D9	69		SDB135	Gal(β1-4)[Fuc(α1-3)]GlcNAc(β1-3)Gal(β1-4)[Fuc(α1-3)]GlcNAc(β1-3)Gal(β1-4)[Fuc(α1-3)]GlcNAc(β1-Sp	Te102	113
SDB43	Neu5Ac(α2-6)Gal(β1-4)GlcNAc(β1-2)Man(α1-6)[Neu5Ac(α2-6)Gal(β1-4)GlcNAc(β1-2)Man(α1-3)]Man(β1-4)GlcNAc(β1-4)GlcNAc(β1-Sp;Gal(β1-4)GlcNAc(β1-2)Man(α1-6)[Neu5Ac(α2-6)Gal(β1-4)GlcNAc(β1-2)Man(α1-3)]Man(β1-4)GlcNAc(β1-4)GlcNAc(β1-Sp;Neu5Ac(α2-6)Gal(β1-4)GlcNAc(β1-2)Man(α1-6)[Gal(β1-4)GlcNAc(β1-2)Man(α1-3)]Man(β1-4)GlcNAc(β1-4)GlcNAc(β1-Sp	8-[760]	10		SDB380	Man(α1-6)[Man(α1-3)]Man(β1-4)GlcNAc(β1-4)GlcNAc(β1-Sp	16-[150]	37		SDB409	Neu5Ac(α2-3)Gal(β1-4)GlcNAc(β1-2)Man(α1-6)[Neu5Ac(α2-3)Gal(β1-4)GlcNAc(β1-2)Man(α1-3)]Man(β1-4)GlcNAc(β1-4)GlcNAc(β1-Sp	13-[500]	42		SDB94	Man(α1-6)[Man(α1-3)]Man(β1-4)GlcNAc(β1-4)GlcNAc(β1-Sp	6-[750]	58		SDB79	Gal(β1-4)GlcNAc(β-Sp	D10	70		SDB160	Fuc(α1-2)Gal(β1-4)[Fuc(α1-3)]GlcNAc(β1-3)Gal(β1-4)[Fuc(α1-3)]GlcNAc(β1-3)Gal(β1-4)[Fuc(α1-3)]GlcNAc(β1-Sp	Te267	114
SDB171	Neu5Ac(α2-6)Gal(β1-4)GlcNAc(β1-2)Man(α1-6)[Neu5Ac(α2-6)Gal(β1-4)GlcNAc(β1-2)Man(α1-3)]Man(β1-4)GlcNAc(β1-4)GlcNAc(β1-Sp;Gal(β1-4)GlcNAc(β1-2)Man(α1-6)[Neu5Ac(α2-6)Gal(β1-4)GlcNAc(β1-2)Man(α1-3)]Man(β1-4)GlcNAc(β1-4)GlcNAc(β1-Sp;Neu5Ac(α2-6)Gal(β1-4)GlcNAc(β1-2)Man(α1-6)[Gal(β1-4)GlcNAc(β1-2)Man(α1-3)]Man(β1-4)GlcNAc(β1-4)GlcNAc(β1-Sp	8-[1000]	11		SDB383	Man(α1-6)[Man(α1-3)]Man(β1-4)GlcNAc(β1-4)GlcNAc(β1-Sp	16-[150]	37		SDB410	Neu5Ac(α2-3)Gal(β1-4)GlcNAc(β1-2)Man(α1-6)[Neu5Ac(α2-3)Gal(β1-4)GlcNAc(β1-2)Man(α1-3)]Man(β1-4)GlcNAc(β1-4)GlcNAc(β1-Sp	13-[500]	42		SDB29	Man(α1-6)[Man(α1-3)]Man(β1-4)GlcNAc(β1-4)GlcNAc(β1-Sp	6-[810]	59		SDB129	Gal(β1-4)GlcNAc(β-Sp	D10	71		SDB99	Neu5Ac(α2-3)[Gal(β1-3)GalNAc(β1-4)]Gal(β1-4)Glc(β-Sp	Te75	115
SDB108	Neu5Ac(α2-6)Gal(β1-4)GlcNAc(β1-2)Man(α1-6)[Neu5Ac(α2-6)Gal(β1-4)GlcNAc(β1-2)Man(α1-3)]Man(β1-4)GlcNAc(β1-4)GlcNAc(β1-Sp	9-[50]	12		SDB384	Man(α1-6)[Man(α1-3)]Man(β1-4)GlcNAc(β1-4)GlcNAc(β1-Sp	16-[150]	37		SDB411	Neu5Ac(α2-3)Gal(β1-4)GlcNAc(β1-2)Man(α1-6)[Neu5Ac(α2-3)Gal(β1-4)GlcNAc(β1-2)Man(α1-3)]Man(β1-4)GlcNAc(β1-4)GlcNAc(β1-Sp	13-[500]	42		SDB225	Man(α1-6)[Man(α1-3)]Man(β1-4)GlcNAc(β1-4)GlcNAc(β1-Sp	6-[1000]	60		SDB52	Gal(β1-3)GlcNAc(β-Sp	D8	72		SDB98	Neu5Ac(α2-3)[GalNAc(β1-4)]Gal(β1-4)Glc(β-Sp	Te74	116
SDB219	Neu5Ac(α2-6)Gal(β1-4)GlcNAc(β1-2)Man(α1-6)[Neu5Ac(α2-6)Gal(β1-4)GlcNAc(β1-2)Man(α1-3)]Man(β1-4)GlcNAc(β1-4)GlcNAc(β1-Sp	9-[160]	13		SDB385	Man(α1-6)[Man(α1-3)]Man(β1-4)GlcNAc(β1-4)GlcNAc(β1-Sp	16-[150]	37		SDB412	Neu5Ac(α2-3)Gal(β1-4)GlcNAc(β1-2)Man(α1-6)[Neu5Ac(α2-3)Gal(β1-4)GlcNAc(β1-2)Man(α1-3)]Man(β1-4)GlcNAc(β1-4)GlcNAc(β1-Sp	13-[500]	42							SDB113	Gal(α1-3)Gal(β1-4)Glc(β-Sp	Tr59	73		SDB65	Neu5Ac(α2-3)[GalNAc(β1-4)]Gal(β1-4)GlcNAc(β-Sp	Te201	117
SDB110	Neu5Ac(α2-6)Gal(β1-4)GlcNAc(β1-2)Man(α1-6)[Neu5Ac(α2-6)Gal(β1-4)GlcNAc(β1-2)Man(α1-3)]Man(β1-4)GlcNAc(β1-4)GlcNAc(β1-Sp	9-[510]	14		SDB386	Man(α1-6)[Man(α1-3)]Man(β1-4)GlcNAc(β1-4)GlcNAc(β1-Sp	16-[150]	37		SDB413	Neu5Ac(α2-3)Gal(β1-4)GlcNAc(β1-2)Man(α1-6)[Neu5Ac(α2-3)Gal(β1-4)GlcNAc(β1-2)Man(α1-3)]Man(β1-4)GlcNAc(β1-4)GlcNAc(β1-Sp	13-[500]	42							SDB152	Gal(α1-4)Gal(β1-4)Glc(β-Sp	Tr61	74		SDB31	Neu5Ac(α2-3)[Neu5Ac(α2-3)Gal(β1-3)GalNAc(β1-4)]Gal(β1-4)Glc(β-Sp	Te303	118
SDB158	Neu5Ac(α2-6)Gal(β1-4)GlcNAc(β1-2)Man(α1-6)[Neu5Ac(α2-6)Gal(β1-4)GlcNAc(β1-2)Man(α1-3)]Man(β1-4)GlcNAc(β1-4)GlcNAc(β1-Sp	9-[730]	15		SDB359	Man(α1-6)[Man(α1-3)]Man(β1-4)GlcNAc(β1-4)GlcNAc(β1-Sp	16-[500]	38		SDB414	Neu5Ac(α2-3)Gal(β1-4)GlcNAc(β1-2)Man(α1-6)[Neu5Ac(α2-3)Gal(β1-4)GlcNAc(β1-2)Man(α1-3)]Man(β1-4)GlcNAc(β1-4)GlcNAc(β1-Sp	13-[500]	42							SDB168	Gal(α1-3)Gal(β1-3)GlcNAc(β-Sp	Tr260	75		SDB62	Neu5Ac(α2-3)Gal(β1-3)[Fuc(α1-4)]GlcNAc(β1-3)Gal(β1-3)[Fuc(α1-4)]GlcNAc(β1-Sp	Te325	119
SDB156	Neu5Ac(α2-6)Gal(β1-4)GlcNAc(β1-2)Man(α1-6)[Neu5Ac(α2-6)Gal(β1-4)GlcNAc(β1-2)Man(α1-3)]Man(β1-4)GlcNAc(β1-4)GlcNAc(β1-Sp	9-[950]	16		SDB360	Man(α1-6)[Man(α1-3)]Man(β1-4)GlcNAc(β1-4)GlcNAc(β1-Sp	16-[500]	38		SDB415	Neu5Ac(α2-3)Gal(β1-4)GlcNAc(β1-2)Man(α1-6)[Neu5Ac(α2-3)Gal(β1-4)GlcNAc(β1-2)Man(α1-3)]Man(β1-4)GlcNAc(β1-4)GlcNAc(β1-Sp	13-[500]	42							SDB143	Gal(α1-3)Gal(β1-4)GlcNAc(β-Sp	Tr60	76		SDB96	Neu5Ac(α2-3)Gal(β1-3)[Fuc(α1-4)]GlcNAc(β1-3)Gal(β1-4)[Fuc(α1-3)]GlcNAc(β-Sp	Te304	120
SDB147	Neu5Ac(α2-6)Gal(β1-4)GlcNAc(β1-2)Man(α1-6)[Neu5Ac(α2-6)Gal(β1-4)GlcNAc(β1-2)Man(α1-3)]Man(β1-4)GlcNAc(β1-4)GlcNAc(β1-Sp	9-[970]	17		SDB361	Man(α1-6)[Man(α1-3)]Man(β1-4)GlcNAc(β1-4)GlcNAc(β1-Sp	16-[500]	38		SDB214	Galb1-4[Fuca1-3]GlcNAcb1-2Mana1-6[Galb1-4[Fuca1-3]GlcNAcb1-2Mana1-3]Manb1-4GlcNAcb1-4GlcNAcb1-sp	12-[500]	43							SDB55	Gal(α1-4)Gal(β1-4)GlcNAc(β-Sp	Tr62	77		SDB218	Neu5Ac(α2-3)Gal(β1-4)[Fuc(α1-3)]GlcNAc(β1-3)Gal(β1-4)[Fuc(α1-3)]GlcNAc(β1-3)Gal(β1-4)[Fuc(α1-3)]GlcNAc(β1-Sp	Te193	121
SDB101	Gal(β1-4)GlcNAc(β1-2)Man(α1-6)[Gal(β1-4)GlcNAc(β1-2)Man(α1-3)]Man(β1-4)GlcNAc(β1-4)GlcNAc(β1-Sp	10-[150]	18		SDB362	Man(α1-6)[Man(α1-3)]Man(β1-4)GlcNAc(β1-4)GlcNAc(β1-Sp	16-[500]	38		SDB107	Galb1-4[Fuca1-3]GlcNAcb1-2Mana1-6[Galb1-4[Fuca1-3]GlcNAcb1-2Mana1-3]Manb1-4GlcNAcb1-4GlcNAcb1-sp	12-[500]	43							SDB58	GalNAc(β1-4)GlcNAc(β-Sp	D21	78		SDB73	Neu5Ac(α2-3)Gal(β1-3)GlcNAc(β-Sp	Tr34	122
SDB119	Gal(β1-4)GlcNAc(β1-2)Man(α1-6)[Gal(β1-4)GlcNAc(β1-2)Man(α1-3)]Man(β1-4)GlcNAc(β1-4)GlcNAc(β1-Sp	10-[500]	19		SDB363	Man(α1-6)[Man(α1-3)]Man(β1-4)GlcNAc(β1-4)GlcNAc(β1-Sp	16-[500]	38		SDB109	Galb1-4[Fuca1-3]GlcNAcb1-2Mana1-6[Galb1-4[Fuca1-3]GlcNAcb1-2Mana1-3]Manb1-4GlcNAcb1-4GlcNAcb1-sp	12-[500]	43							SDB115	GlcNAc(β1-3)Gal(β1-4)Glc(β-Sp	Tr54	79		SDB132	Neu5Ac(α2-3)Gal(β1-4)Glc(β-Sp	Tr32	123
SDB37	Gal(β1-4)GlcNAc(β1-2)Man(α1-6)[Gal(β1-4)GlcNAc(β1-2)Man(α1-3)]Man(β1-4)GlcNAc(β1-4)GlcNAc(β1-Sp	10-[540]	20		SDB364	Man(α1-6)[Man(α1-3)]Man(β1-4)GlcNAc(β1-4)GlcNAc(β1-Sp	16-[500]	38		SDB181	Galb1-4[Fuca1-3]GlcNAcb1-2Mana1-6[Galb1-4[Fuca1-3]GlcNAcb1-2Mana1-3]Manb1-4GlcNAcb1-4GlcNAcb1-sp	12-[500]	43							SDB153	GlcNAc(β1-3)Gal(β1-4)GlcNAc(β-Sp	Tr55	80		SDB220	Neu5Ac(α2-3)GalNAc(β1-4)GlcNAc(β-Sp	Tr268	124
SDB93	Gal(β1-4)GlcNAc(β1-2)Man(α1-6)[Gal(β1-4)GlcNAc(β1-2)Man(α1-3)]Man(β1-4)GlcNAc(β1-4)GlcNAc(β1-Sp	10-[750]	21		SDB365	Man(α1-6)[Man(α1-3)]Man(β1-4)GlcNAc(β1-4)GlcNAc(β1-Sp	16-[500]	38		SDB163	Galb1-4[Fuca1-3]GlcNAcb1-2Mana1-6[Galb1-4[Fuca1-3]GlcNAcb1-2Mana1-3]Manb1-4GlcNAcb1-4GlcNAcb1-sp	12-[500]	43							SDB169	GlcNAc(β1-3)Gal(β1-3)GlcNAc(β-Sp	Tr307	81		SDB83	Neu5Ac(α2-3)Gal(β1-3)GlcNAc(β1-3)Gal(β1-3)GlcNAc(β-Sp	Te321	125
SDB13	Gal(β1-4)GlcNAc(β1-2)Man(α1-6)[Gal(β1-4)GlcNAc(β1-2)Man(α1-3)]Man(β1-4)GlcNAc(β1-4)GlcNAc(β1-Sp	10-[760]	22		SDB366	Man(α1-6)[Man(α1-3)]Man(β1-4)GlcNAc(β1-4)GlcNAc(β1-Sp	16-[750]	39		SDB70	Galb1-4[Fuca1-3]GlcNAcb1-2Mana1-6[Galb1-4[Fuca1-3]GlcNAcb1-2Mana1-3]Manb1-4GlcNAcb1-4GlcNAcb1-sp	12-[500]	43							SDB8	Gal(β1-4)GlcNAc(β1-3)Gal(β1-4)Glc(β-Sp	Te72	82		SDB88	Neu5Ac(α2-3)Gal(β1-3)GlcNAc(β1-3)Gal(β1-4)GlcNAc(β-Sp	Te288	126
SDB221	Gal(β1-4)GlcNAc(β1-2)Man(α1-6)[Gal(β1-4)GlcNAc(β1-2)Man(α1-3)]Man(β1-4)GlcNAc(β1-4)GlcNAc(β1-Sp	10-[1000]	23		SDB367	Man(α1-6)[Man(α1-3)]Man(β1-4)GlcNAc(β1-4)GlcNAc(β1-Sp	16-[750]	39		SDB25	Galb1-4[Fuca1-3]GlcNAcb1-2Mana1-6[Galb1-4[Fuca1-3]GlcNAcb1-2Mana1-3]Manb1-4GlcNAcb1-4GlcNAcb1-sp	12-[500]	43							SDB33	GalNAc(β1-3)Gal(α1-4)Gal(β1-4)Glc(β-Sp	Te272	83		SDB80	Neu5Ac(α2-3)Gal(β1-4)GlcNAc(β1-3)Gal(β1-3)GlcNAc(β-Sp	Te320	127
SDB90	GlcNAc(β1-2)Man(α1-6)[GlcNAc(β1-2)Man(α1-3)]Man(β1-4)GlcNAc(β1-4)GlcNAc(β1-Sp	6-[50]	24		SDB370	Man(α1-6)[Man(α1-3)]Man(β1-4)GlcNAc(β1-4)GlcNAc(β1-Sp	16-[750]	39		SDB159	Neu5Ac(α2-6)Gal(β1-4)GlcNAc(β1-2)Man(α1-6)[Neu5Ac(α2-6)Gal(β1-4)GlcNAc(β1-2)Man(α1-3)]Man(β1-4)GlcNAc(β1-4)GlcNAc(β1-Sp	9-[1000], 10-[0]	44							SDB59	GalNAc(β1-3)Gal(α1-4)Gal(β1-4)Glc(β-Sp	Te272	84		SDB198	Neu5Ac(α2-3)Gal(β1-4)GlcNAc(β1-3)Gal(β1-4)GlcNAc(β1-Sp	Te175	128
SDB102	GlcNAc(β1-2)Man(α1-6)[GlcNAc(β1-2)Man(α1-3)]Man(β1-4)GlcNAc(β1-4)GlcNAc(β1-Sp	6-[150]	25		SDB372	Man(α1-6)[Man(α1-3)]Man(β1-4)GlcNAc(β1-4)GlcNAc(β1-Sp	16-[750]	39		SDB204	Neu5Ac(α2-6)Gal(β1-4)GlcNAc(β1-2)Man(α1-6)[Neu5Ac(α2-6)Gal(β1-4)GlcNAc(β1-2)Man(α1-3)]Man(β1-4)GlcNAc(β1-4)GlcNAc(β1-Sp; Gal(β1-4)GlcNAc(β1-2)Man(α1-6)[Gal(β1-4)GlcNAc(β1-2)Man(α1-3)]Man(β1-4)GlcNAc(β1-4)GlcNAc(β1-Sp	9-[750], 10-[250]	45							SDB89	GalNAc(β1-3)Gal(α1-4)Gal(β1-4)GlcNAc(β-Sp	Te289	85		SDB196	Neu5Ac(α2-3)Gal(β1-4)GlcNAc(β1-3)Gal(β1-4)GlcNAc(β1-3)Gal(β1-4)GlcNAc(β1-Sp	Te192	129
SDB155	GlcNAc(β1-2)Man(α1-6)[GlcNAc(β1-2)Man(α1-3)]Man(β1-4)GlcNAc(β1-4)GlcNAc(β1-Sp	6-[500]	26		SDB373	Man(α1-6)[Man(α1-3)]Man(β1-4)GlcNAc(β1-4)GlcNAc(β1-Sp	16-[750]	39		SDB92	Neu5Ac(α2-6)Gal(β1-4)GlcNAc(β1-2)Man(α1-6)[Neu5Ac(α2-6)Gal(β1-4)GlcNAc(β1-2)Man(α1-3)]Man(β1-4)GlcNAc(β1-4)GlcNAc(β1-Sp; Gal(β1-4)GlcNAc(β1-2)Man(α1-6)[Gal(β1-4)GlcNAc(β1-2)Man(α1-3)]Man(β1-4)GlcNAc(β1-4)GlcNAc(β1-Sp	9-[500], 10-[500]	46							SDB53	Gal(α1-4)Gal(β1-4)GlcNAc(β1-3)Gal(β1-4)Glc(β-Sp	Te327	86		SDB118	Neu5Gc(α2-3)Gal(β1-3)GlcNAc(β-Sp	Tr41	130
SDB94	GlcNAc(β1-2)Man(α1-6)[GlcNAc(β1-2)Man(α1-3)]Man(β1-4)GlcNAc(β1-4)GlcNAc(β1-Sp	6-[750]	27		SDB374	Man(α1-6)[Man(α1-3)]Man(β1-4)GlcNAc(β1-4)GlcNAc(β1-Sp	16-[750]	39		SDB205	Neu5Ac(α2-6)Gal(β1-4)GlcNAc(β1-2)Man(α1-6)[Neu5Ac(α2-6)Gal(β1-4)GlcNAc(β1-2)Man(α1-3)]Man(β1-4)GlcNAc(β1-4)GlcNAc(β1-Sp; Gal(β1-4)GlcNAc(β1-2)Man(α1-6)[Gal(β1-4)GlcNAc(β1-2)Man(α1-3)]Man(β1-4)GlcNAc(β1-4)GlcNAc(β1-Sp	9-[250], 10-[750]	47							SDB23	Gal(β1-3)GalNAc(β1-3)Gal(α1-4)Gal(β1-4)GlcNAc(β-Sp	Te302	87		SDB77	Neu5Gc(α2-3)Gal(β1-4)Glc(β-Sp	Tr39	131
SDB29	GlcNAc(β1-2)Man(α1-6)[GlcNAc(β1-2)Man(α1-3)]Man(β1-4)GlcNAc(β1-4)GlcNAc(β1-Sp	6-[810]	28		SDB376	Man(α1-6)[Man(α1-3)]Man(β1-4)GlcNAc(β1-4)GlcNAc(β1-Sp	16-[750]	39		SDB162	Gal(β1-4)GlcNAc(β1-2)Man(α1-6)[Gal(β1-4)GlcNAc(β1-2)Man(α1-3)]Man(β1-4)GlcNAc(β1-4)GlcNAc(β1-Sp	9-[0], 10-[1000]	48							SDB112	Gal(β1-4)GlcNAc(β1-3)Gal(β1-4)GlcNAc(β1-3)Gal(β1-4)GlcNAc(β1-Sp	Te100	88		SDB141	Neu5Gc(α2-3)Gal(β1-4)GlcNAc(β-Sp	Tr40	132
SDB225	GlcNAc(β1-2)Man(α1-6)[GlcNAc(β1-2)Man(α1-3)]Man(β1-4)GlcNAc(β1-4)GlcNAc(β1-Sp	6-[1000]	29		SDB395	Man(α1-6)[Man(α1-3)]Man(β1-4)GlcNAc(β1-4)GlcNAc(β1-Sp	16-[1000]	40												SDB125	Fuc(α1-2)Gal(β-Sp	Di-N3	89		SDB150	Kdn(α2-3)Gal(β1-3)GlcNAc(β-Sp	Tr48	133
SDB224	Man(α1-6)[Man(α1-3)]Man(β1-4)GlcNAc(β1-4)GlcNAc(β1-Sp	11-[50]	30		SDB396	Man(α1-6)[Man(α1-3)]Man(β1-4)GlcNAc(β1-4)GlcNAc(β1-Sp	16-[1000]	40												SDB167	Fuc(α1-2)Gal(β1-4)Glc(β-Sp	Tr120	90		SDB117	Kdn(α2-3)Gal(β1-4)GlcNAc(β-Sp	Tr47	134
SDB104	Man(α1-6)[Man(α1-3)]Man(β1-4)GlcNAc(β1-4)GlcNAc(β1-Sp	11-[150]	31		SDB397	Man(α1-6)[Man(α1-3)]Man(β1-4)GlcNAc(β1-4)GlcNAc(β1-Sp	16-[1000]	40												SDB146	Fuc(α1-2)Gal(β1-3)GlcNAc(β-Sp	Tr116	91		SDB75	Neu5Ac(α2-6)Gal(β1-4)Glc(β-Sp	Tr35	135
SDB136	Man(α1-6)[Man(α1-3)]Man(β1-4)GlcNAc(β1-4)GlcNAc(β1-Sp	11-[500]	32		SDB409	Man(α1-6)[Man(α1-3)]Man(β1-4)GlcNAc(β1-4)GlcNAc(β1-Sp	16-[1000]	40												SDB64	Fuc(α1-2)Gal(β1-4)GlcNAc(β-Sp	Tr117	92		SDB127	Neu5Ac(α2-6)Gal(β1-4)Glc(β-Sp	Tr35	136
SDB95	Man(α1-6)[Man(α1-3)]Man(β1-4)GlcNAc(β1-4)GlcNAc(β1-Sp	11-[750]	33		SDB411	Man(α1-6)[Man(α1-3)]Man(β1-4)GlcNAc(β1-4)GlcNAc(β1-Sp	16-[1000]	40												SDB126	GalNAc(α1-3)[Fuc(α1-2)]Gal(β-Sp	Tri-AN3-1	93		SDB106	Neu5Ac(α2-6)Gal(β1-4)Glc(β-Sp	Tr35	137
SDB20	Man(α1-6)[Man(α1-3)]Man(β1-4)GlcNAc(β1-4)GlcNAc(β1-Sp	11-[780]	34		SDB413	Man(α1-6)[Man(α1-3)]Man(β1-4)GlcNAc(β1-4)GlcNAc(β1-Sp	16-[1000]	40												SDB181	GalNAca1-3[Fuca1-2]Galb-Sp	Tri-AN3-2	94		SDB2	Neu5Ac(α2-6)Gal(β1-4)GlcNAc(β-Sp	Tr36	138
SDB222	Man(α1-6)[Man(α1-3)]Man(β1-4)GlcNAc(β1-4)GlcNAc(β1-Sp	11-[1000]	35		SDB414	Man(α1-6)[Man(α1-3)]Man(β1-4)GlcNAc(β1-4)GlcNAc(β1-Sp	16-[1000]	40												SDB114	Gal(β1-3)[Fuc(α1-4)]GlcNAc(β-Sp	Tr57	95		SDB161	Neu5Gc(α2-6)Gal(β1-4)GlcNAc(β-Sp	Tr43	139
																				SDB151	Gal(β1-4)[Fuc(α1-3)]GlcNAc(β-Sp	Tr58	96		SDB131	Neu5Ac(α2-6)GalNAc(β1-4)GlcNAc(β-Sp	Tr269	140
																				SDB142	Gal(α1-3)[Fuc(α1-2)]Gal(β1-3)GlcNAc(β-Sp	Te258	97		SDB199	Neu5Ac(α2-6)Gal(β1-4)GlcNAc(β1-3)Gal(β1-3)GlcNAc(β-Sp	Te324	141
																				SDB144	Gal(α1-3)[Fuc(α1-2)]Gal(β1-4)GlcNAc(β-Sp	Te223	98		SDB197	Neu5Ac(α2-6)Gal(β1-4)GlcNAc(β1-3)Gal(β1-4)GlcNAc(β1-Sp	Te176	142
																				SDB30	Gal(α1-3)[Fuc(α1-2)]Gal(β1-4)Glc(β-Sp	Te225	99		SDB100	Neu5Ac(α2-8)Neu5Ac(α2-3)[GalNAc(β1-4)]Gal(β1-4)Glc(β-Sp	Te78	143
																				SDB34	GalNAc(α1-3)[Fuc(α1-2)]Gal(β1-3)GlcNAc(β-Sp	Te259	100		SDB68	Neu5Ac(α2-8)Neu5Ac(α2-3)Gal(β1-4)Glc(β-Sp	Te79	144
																				SDB15	GalNAc(α1-3)[Fuc(α1-2)]Gal(β1-4)Glc(β-Sp	Te224	101		SDB71	Neu5Ac(α2-8)Neu5Ac(α2-8)Neu5Ac(α2-3)[GalNAc(β1-4)]Gal(β1-4)Glc(β-Sp	Te119	145
																				SDB134	GalNAc(α1-3)[Fuc(α1-2)]Gal(β1-4)GlcNAc(β-Sp	Te222	102		SDB201	Neu5Ac(α2-8)Neu5Ac(α2-8)Neu5Ac(α2-3)Gal(β1-4)Glc(β-Sp	Te97	146
																				SDB56	Gal(α1-3)Gal(β1-4)[Fuc(α1-3)]GlcNAc(β-Sp	Te221	103		SDB44	Neu5Ac(α2-8)Neu5Ac(α2-8)Neu5Ac(α2-8)Neu5Ac(α2-3)[GalNAc(β1-4)]Gal(β1-4)Glc(β-Sp	Te306	147
																				SDB72	Gal(α1-3)[Fuc(α1-2)]Gal(β1-4)[Fuc(α1-3)]GlcNAc(β-Sp	Te262	104		SDB78	Neu5Ac(α2-8)Neu5Ac(α2-8)Neu5Ac(α2-8)Neu5Ac(α2-3)Gal(β1-4)Glc(β-Sp	Te305	148
																									SDB1	Galf(β1-5)Galf(β1-5)Galf(β1-5)Galf(β-S8	Galf4	149
