# Supplementary material for: Chemoenzymatic synthesis of genetically-encoded multivalent liquid N-glycan arrays
Source: Nat Commun. 2023 Aug 28;14:5237. doi: 10.1038/s41467-023-40900-y (PMC10462762; doi:10.1038/s41467-023-40900-y)
Supplement: Supplementary file 6 — Supplementary Dataset 2 [file 41467_2023_40900_MOESM6_ESM.xlsx]

## Sheet: Sheet1
Company name	Integrated DNA Technologies, Inc.
Forward Primers		Primer Sequences
SDBIlluminaF1		CAAGCAGAAGACGGCATACGAGATCGGTCTCGGCATTCCTGCTGAACCGCTCTTCCGATCTAAGCTTGGAGATTTTCAACGTG
SDBIlluminaF2		CAAGCAGAAGACGGCATACGAGATCGGTCTCGGCATTCCTGCTGAACCGCTCTTCCGATCTACTGTTGGAGATTTTCAACGTG
SDBIlluminaF3		CAAGCAGAAGACGGCATACGAGATCGGTCTCGGCATTCCTGCTGAACCGCTCTTCCGATCTAGAATTGGAGATTTTCAACGTG
SDBIlluminaF4		CAAGCAGAAGACGGCATACGAGATCGGTCTCGGCATTCCTGCTGAACCGCTCTTCCGATCTTAATTTGGAGATTTTCAACGTG
SDBIlluminaF5		CAAGCAGAAGACGGCATACGAGATCGGTCTCGGCATTCCTGCTGAACCGCTCTTCCGATCTTTCATTGGAGATTTTCAACGTG
SDBIlluminaF6		CAAGCAGAAGACGGCATACGAGATCGGTCTCGGCATTCCTGCTGAACCGCTCTTCCGATCTTGGGTTGGAGATTTTCAACGTG
SDBIlluminaF7		CAAGCAGAAGACGGCATACGAGATCGGTCTCGGCATTCCTGCTGAACCGCTCTTCCGATCTCACGTTGGAGATTTTCAACGTG
SDBIlluminaF8		CAAGCAGAAGACGGCATACGAGATCGGTCTCGGCATTCCTGCTGAACCGCTCTTCCGATCTCTGTTTGGAGATTTTCAACGTG
SDBIlluminaF9		CAAGCAGAAGACGGCATACGAGATCGGTCTCGGCATTCCTGCTGAACCGCTCTTCCGATCTCCACTTGGAGATTTTCAACGTG
SDBIlluminaF10		CAAGCAGAAGACGGCATACGAGATCGGTCTCGGCATTCCTGCTGAACCGCTCTTCCGATCTGTAGTTGGAGATTTTCAACGTG
SDBIlluminaF11		CAAGCAGAAGACGGCATACGAGATCGGTCTCGGCATTCCTGCTGAACCGCTCTTCCGATCTGCGATTGGAGATTTTCAACGTG
SDBIlluminaF12		CAAGCAGAAGACGGCATACGAGATCGGTCTCGGCATTCCTGCTGAACCGCTCTTCCGATCTGGTTTTGGAGATTTTCAACGTG
SDBIlluminaF13		CAAGCAGAAGACGGCATACGAGATCGGTCTCGGCATTCCTGCTGAACCGCTCTTCCGATCTAATATTGGAGATTTTCAACGTG
SDBIlluminaF14		CAAGCAGAAGACGGCATACGAGATCGGTCTCGGCATTCCTGCTGAACCGCTCTTCCGATCTATTTTTGGAGATTTTCAACGTG
SDBIlluminaF15		CAAGCAGAAGACGGCATACGAGATCGGTCTCGGCATTCCTGCTGAACCGCTCTTCCGATCTATGGTTGGAGATTTTCAACGTG
SDBIlluminaF16		CAAGCAGAAGACGGCATACGAGATCGGTCTCGGCATTCCTGCTGAACCGCTCTTCCGATCTACCATTGGAGATTTTCAACGTG
SDBIlluminaF17		CAAGCAGAAGACGGCATACGAGATCGGTCTCGGCATTCCTGCTGAACCGCTCTTCCGATCTACGTTTGGAGATTTTCAACGTG
SDBIlluminaF18		CAAGCAGAAGACGGCATACGAGATCGGTCTCGGCATTCCTGCTGAACCGCTCTTCCGATCTAGTCTTGGAGATTTTCAACGTG
SDBIlluminaF19		CAAGCAGAAGACGGCATACGAGATCGGTCTCGGCATTCCTGCTGAACCGCTCTTCCGATCTAGCTTTGGAGATTTTCAACGTG
SDBIlluminaF20		CAAGCAGAAGACGGCATACGAGATCGGTCTCGGCATTCCTGCTGAACCGCTCTTCCGATCTTACCTTGGAGATTTTCAACGTG
Company name	Integrated DNA Technologies, Inc.
Reverse Primers
R1		AATGATACGGCGACCACCGAGATCTACACTCTTTCCCTACACGACGCTCTTCCGATCTAAGCACAGTTTCGGCCGA
R2		AATGATACGGCGACCACCGAGATCTACACTCTTTCCCTACACGACGCTCTTCCGATCTACTGACAGTTTCGGCCGA
R3		AATGATACGGCGACCACCGAGATCTACACTCTTTCCCTACACGACGCTCTTCCGATCTAGAAACAGTTTCGGCCGA
R4		AATGATACGGCGACCACCGAGATCTACACTCTTTCCCTACACGACGCTCTTCCGATCTTAATACAGTTTCGGCCGA
R5		AATGATACGGCGACCACCGAGATCTACACTCTTTCCCTACACGACGCTCTTCCGATCTTTCAACAGTTTCGGCCGA
R6		AATGATACGGCGACCACCGAGATCTACACTCTTTCCCTACACGACGCTCTTCCGATCTTGGGACAGTTTCGGCCGA
R7		AATGATACGGCGACCACCGAGATCTACACTCTTTCCCTACACGACGCTCTTCCGATCTCACGACAGTTTCGGCCGA
R8		AATGATACGGCGACCACCGAGATCTACACTCTTTCCCTACACGACGCTCTTCCGATCTCTGTACAGTTTCGGCCGA
R9		AATGATACGGCGACCACCGAGATCTACACTCTTTCCCTACACGACGCTCTTCCGATCTCCACACAGTTTCGGCCGA
R10		AATGATACGGCGACCACCGAGATCTACACTCTTTCCCTACACGACGCTCTTCCGATCTGATGACAGTTTCGGCCGA
R11		AATGATACGGCGACCACCGAGATCTACACTCTTTCCCTACACGACGCTCTTCCGATCTGCGAACAGTTTCGGCCGA
R12		AATGATACGGCGACCACCGAGATCTACACTCTTTCCCTACACGACGCTCTTCCGATCTGGTTACAGTTTCGGCCGA
R13		AATGATACGGCGACCACCGAGATCTACACTCTTTCCCTACACGACGCTCTTCCGATCTAATAACAGTTTCGGCCGA
R14		AATGATACGGCGACCACCGAGATCTACACTCTTTCCCTACACGACGCTCTTCCGATCTATTTACAGTTTCGGCCGA
R15		AATGATACGGCGACCACCGAGATCTACACTCTTTCCCTACACGACGCTCTTCCGATCTATGGACAGTTTCGGCCGA
R16		AATGATACGGCGACCACCGAGATCTACACTCTTTCCCTACACGACGCTCTTCCGATCTACCAACAGTTTCGGCCGA
R17		AATGATACGGCGACCACCGAGATCTACACTCTTTCCCTACACGACGCTCTTCCGATCTACGTACAGTTTCGGCCGA
R18		AATGATACGGCGACCACCGAGATCTACACTCTTTCCCTACACGACGCTCTTCCGATCTAGTCACAGTTTCGGCCGA
R19		AATGATACGGCGACCACCGAGATCTACACTCTTTCCCTACACGACGCTCTTCCGATCTAGCTACAGTTTCGGCCGA
R20		AATGATACGGCGACCACCGAGATCTACACTCTTTCCCTACACGACGCTCTTCCGATCTTACCACAGTTTCGGCCGA
