# Supplementary material for: Chemoenzymatic synthesis of genetically-encoded multivalent liquid N-glycan arrays
Source: Nat Commun. 2023 Aug 28;14:5237. doi: 10.1038/s41467-023-40900-y (PMC10462762; doi:10.1038/s41467-023-40900-y)
Supplement: Supplementary file 7 — Supplementary Dataset 3 [file 41467_2023_40900_MOESM7_ESM.xlsx]

## Sheet: Sheet1
	Type	Plaques	Df	Sample Vol (uL)	Conc (pfu/mL)	Titer Pfu	Average Titer Pfu	Std Pfu	Recovery	Std % of avg	p-Values	Recovery		Recovery Error
Input	Globoside-P	480	5000000000	0.5	2400000000000	1200000000	1.62667e+09	3.78065e+08
		704	5000000000	0.5	3520000000000	1760000000
		768	5000000000	0.5	3840000000000	1920000000
	P-Tetra 1	480	5000000000	0.5	2400000000000	1200000000	1.17333e+09	8.32666e+07
		496	5000000000	0.5	2480000000000	1240000000
		432	5000000000	0.5	2160000000000	1080000000
	Tri-Gal	244	2500000000	0.5	610000000000	305000000	601250000	2.92699e+08
		320	2500000000	0.5	800000000000	400000000
		640	2500000000	0.5	1600000000000	800000000
		720	2500000000	0.5	1800000000000	900000000
	Blank	704	25000000000	0.5	17600000000000	8800000000	11100000000	2600000000
		744	25000000000	0.5	18600000000000	9300000000
		880	25000000000	0.5	22000000000000	11000000000
		880	25000000000	0.5	22000000000000	11000000000
		1232	25000000000	0.5	30800000000000	15400000000
	In Gal (tracy)	480	2500000000	0.5	1200000000000	600000000	5.53333e+08	4.50925e+07
		408	2500000000	0.5	1020000000000	510000000
		440	2500000000	0.5	1100000000000	550000000
	In Glc (tracy)	360	2500000000	0.5	900000000000	450000000	430000000	4.3589e+07
		368	2500000000	0.5	920000000000	460000000
		304	2500000000	0.5	760000000000	380000000
	In GD2	140	2500000000	0.5	350000000000	175000000	2.16667e+08	3.81881e+07
		200	2500000000	0.5	500000000000	250000000
		180	2500000000	0.5	450000000000	225000000
Eluted	Globoside-P	320	25000	1000	8000000	8000000	6000000	2.94392e+06	0.00368852	145.358	0.000336659	0.00491803
		120	25000	1000	3000000	3000000						0.00184426
		360	25000	1000	9000000	9000000						0.00553279
		160	25000	1000	4000000	4000000						0.00245902
Eluted	P-Tetra 1	300	25000	1000	7500000	7500000	8125000	1.93111e+06	0.00692472	272.891	1.03835e-06	0.00639205
		280	25000	1000	7000000	7000000						0.00596591
		280	25000	1000	7000000	7000000						0.00596591
		440	25000	1000	11000000	11000000						0.009375
Eluted	Tri-Gal	848	250	1000	212000	212000	234625	67429	0.000390229	15.3782	5.72185e-07	0.000352599
		800	250	1000	200000	200000						0.00033264
		920	250	1000	230000	230000						0.000382536
		800	250	1000	200000	200000						0.00033264
		720	250	1000	180000	180000						0.000299376
		1440	250	1000	360000	360000						0.000598753
		760	250	1000	190000	190000						0.000316008
		1220	250	1000	305000	305000						0.000507277
Eluted	Blank	880	250	1000	220000	220000	281667	83137.3	2.53754e-05	1	1	1.98198e-05
		1232	250	1000	308000	308000						2.77477e-05
		1520	250	1000	380000	380000						3.42342e-05
		1200	250	1000	300000	300000						2.7027e-05
		1312	250	1000	328000	328000						2.95495e-05
		504	250	1000	126000	126000						1.13514e-05
		992	250	1000	248000	248000						2.23423e-05
Eluted	Gal	584	250	1000	146000	146000	115054	34063.2	0.000207929	8.19412	2.97574e-06	0.000263855
		592	250	1000	148000	148000						0.00026747
		480	250	1000	120000	120000						0.000216867
		496	250	1000	124000	124000						0.000224096
		208	250	1000	52000	52000						9.39759e-05
		320	250	1000	80000	80000						0.000144578
		568	250	1000	142000	142000						0.000256627
		432	250	1004	108000	108432						0.000195961
Eluted	Glc	320	250	1000	80000	80000	69437.5	13385.9	0.000161483	6.36375	1.10155e-06	0.000186047	0.192348	1.28762
		250	250	1000	62500	62500						0.000145349
		216	250	1000	54000	54000						0.000125581
		325	250	1000	81250	81250						0.000188953
Eluted	GD2	1280	250	1000	320000	320000	220625	70721.7	0.00101827	40.1282	1.4841e-05	0.00147692	2	4.8972
		880	250	1000	220000	220000						0.00101538
		640	250	1000	160000	160000						0.000738462
		730	250	1000	182500	182500						0.000842308
		PFU	Error	Recovery	Error Recovery	En	p-Value
	Globoside-P	1.62667e+09	3.78065e+08
	P-Tetra 1	1.17333e+09	8.32666e+07
	GD2	2.16667e+08	3.81881e+07
	Tri-Gal	601250000	2.92699e+08
	Gal	5.53333e+08	4.50925e+07
	Glc	430000000	4.3589e+07
	Blank	11100000000	2600000000
	Globoside-P	6000000	2.94392e+06	0.00368852	0.00180979	145.358	0.000336659
	P-Tetra 1	8125000	1.93111e+06	0.00692472	0.00164583	272.891	1.03835e-06
	GD2	220625	70721.7	0.00101827	0.000326408	40.1282	1.4841e-05
	Tri-Gal	234625	67429	0.000390229	0.00010627	15.3782	5.72185e-07
	Gal	115054	34063.2	0.000207929	6.156e-05	8.19412	2.97574e-06
	Glc	69437.5	13385.9	0.000161483	3.113e-05	6.36375	1.10155e-06
	Blank	281667	83137.3	2.53754e-05	7.48985e-06	1	1
