# Supplementary material for: Chemoenzymatic synthesis of genetically-encoded multivalent liquid N-glycan arrays
Source: Nat Commun. 2023 Aug 28;14:5237. doi: 10.1038/s41467-023-40900-y (PMC10462762; doi:10.1038/s41467-023-40900-y)
Supplement: Supplementary file 8 — Supplementary Dataset 4 [file 41467_2023_40900_MOESM8_ESM.zip]

Archive with 155 entries (150 files):
- Supplementary Data 1_All MALDI Data/
- Supplementary Data 1_All MALDI Data/.DS_Store
- __MACOSX/
- __MACOSX/Supplementary Data 1_All MALDI Data/
- __MACOSX/Supplementary Data 1_All MALDI Data/._.DS_Store
- Supplementary Data 1_All MALDI Data/All MALDI Data for Fig.6.docx
- __MACOSX/Supplementary Data 1_All MALDI Data/._All MALDI Data for Fig.6.docx
- Supplementary Data 1_All MALDI Data/MALDI TextFiles for Fig.5 and Fig.6/
- Supplementary Data 1_All MALDI Data/MALDI TextFiles for Fig.5 and Fig.6/TL-III-127-DBCO-SDB43_0002.txt
- __MACOSX/Supplementary Data 1_All MALDI Data/MALDI TextFiles for Fig.5 and Fig.6/
- __MACOSX/Supplementary Data 1_All MALDI Data/MALDI TextFiles for Fig.5 and Fig.6/._TL-III-127-DBCO-SDB43_0002.txt
- Supplementary Data 1_All MALDI Data/MALDI TextFiles for Fig.5 and Fig.6/TL-IV-153_0002.txt
- __MACOSX/Supplementary Data 1_All MALDI Data/MALDI TextFiles for Fig.5 and Fig.6/._TL-IV-153_0002.txt
- Supplementary Data 1_All MALDI Data/MALDI TextFiles for Fig.5 and Fig.6/TL-IV-81-0614_0007.txt
- __MACOSX/Supplementary Data 1_All MALDI Data/MALDI TextFiles for Fig.5 and Fig.6/._TL-IV-81-0614_0007.txt
- Supplementary Data 1_All MALDI Data/MALDI TextFiles for Fig.5 and Fig.6/TL-IV-136-SDB119_0003.txt
- __MACOSX/Supplementary Data 1_All MALDI Data/MALDI TextFiles for Fig.5 and Fig.6/._TL-IV-136-SDB119_0003.txt
- Supplementary Data 1_All MALDI Data/MALDI TextFiles for Fig.5 and Fig.6/TL-IV-131-DBCO-SDB225-2nd_0001.txt
- __MACOSX/Supplementary Data 1_All MALDI Data/MALDI TextFiles for Fig.5 and Fig.6/._TL-IV-131-DBCO-SDB225-2nd_0001.txt
- Supplementary Data 1_All MALDI Data/MALDI TextFiles for Fig.5 and Fig.6/TL-IV-131-DBCO-SDB222-2nd_0003.txt
- __MACOSX/Supplementary Data 1_All MALDI Data/MALDI TextFiles for Fig.5 and Fig.6/._TL-IV-131-DBCO-SDB222-2nd_0003.txt
- Supplementary Data 1_All MALDI Data/MALDI TextFiles for Fig.5 and Fig.6/TL-IV-47_0531_0004.txt
- __MACOSX/Supplementary Data 1_All MALDI Data/MALDI TextFiles for Fig.5 and Fig.6/._TL-IV-47_0531_0004.txt
- Supplementary Data 1_All MALDI Data/MALDI TextFiles for Fig.5 and Fig.6/TL-IV-152_0001.txt
- __MACOSX/Supplementary Data 1_All MALDI Data/MALDI TextFiles for Fig.5 and Fig.6/._TL-IV-152_0001.txt
- Supplementary Data 1_All MALDI Data/MALDI TextFiles for Fig.5 and Fig.6/TL-IV-135-SDB90_0001.txt
- __MACOSX/Supplementary Data 1_All MALDI Data/MALDI TextFiles for Fig.5 and Fig.6/._TL-IV-135-SDB90_0001.txt
- Supplementary Data 1_All MALDI Data/MALDI TextFiles for Fig.5 and Fig.6/TL-IV-93-DBCO-SDB206_0008.txt
- __MACOSX/Supplementary Data 1_All MALDI Data/MALDI TextFiles for Fig.5 and Fig.6/._TL-IV-93-DBCO-SDB206_0008.txt
- Supplementary Data 1_All MALDI Data/MALDI TextFiles for Fig.5 and Fig.6/TL-IV-131-DBCO-SDB95_0004.txt
- __MACOSX/Supplementary Data 1_All MALDI Data/MALDI TextFiles for Fig.5 and Fig.6/._TL-IV-131-DBCO-SDB95_0004.txt
- Supplementary Data 1_All MALDI Data/MALDI TextFiles for Fig.5 and Fig.6/.DS_Store
- __MACOSX/Supplementary Data 1_All MALDI Data/MALDI TextFiles for Fig.5 and Fig.6/._.DS_Store
- Supplementary Data 1_All MALDI Data/MALDI TextFiles for Fig.5 and Fig.6/TL-IV-59-SDB163-8min_0011.txt
- __MACOSX/Supplementary Data 1_All MALDI Data/MALDI TextFiles for Fig.5 and Fig.6/._TL-IV-59-SDB163-8min_0011.txt
- Supplementary Data 1_All MALDI Data/MALDI TextFiles for Fig.5 and Fig.6/TL-IV-93_0002.txt
- __MACOSX/Supplementary Data 1_All MALDI Data/MALDI TextFiles for Fig.5 and Fig.6/._TL-IV-93_0002.txt
- Supplementary Data 1_All MALDI Data/MALDI TextFiles for Fig.5 and Fig.6/TL-IV-131-DBCO-SDB119-17.5min_0003.txt
- __MACOSX/Supplementary Data 1_All MALDI Data/MALDI TextFiles for Fig.5 and Fig.6/._TL-IV-131-DBCO-SDB119-17.5min_0003.txt
- Supplementary Data 1_All MALDI Data/MALDI TextFiles for Fig.5 and Fig.6/TL-IV-131-DBCO-SDB22160min_0002.txt
- __MACOSX/Supplementary Data 1_All MALDI Data/MALDI TextFiles for Fig.5 and Fig.6/._TL-IV-131-DBCO-SDB22160min_0002.txt
- Supplementary Data 1_All MALDI Data/MALDI TextFiles for Fig.5 and Fig.6/TL-IV-138_0002.txt
- __MACOSX/Supplementary Data 1_All MALDI Data/MALDI TextFiles for Fig.5 and Fig.6/._TL-IV-138_0002.txt
- Supplementary Data 1_All MALDI Data/MALDI TextFiles for Fig.5 and Fig.6/TL-IV-85-0614_0002.txt
- __MACOSX/Supplementary Data 1_All MALDI Data/MALDI TextFiles for Fig.5 and Fig.6/._TL-IV-85-0614_0002.txt
- Supplementary Data 1_All MALDI Data/MALDI TextFiles for Fig.5 and Fig.6/TL-III-189-1-afterPEG_0010.txt
- __MACOSX/Supplementary Data 1_All MALDI Data/MALDI TextFiles for Fig.5 and Fig.6/._TL-III-189-1-afterPEG_0010.txt
- Supplementary Data 1_All MALDI Data/MALDI TextFiles for Fig.5 and Fig.6/TL-IV-131-DBCO-SDB94_0006.txt
- __MACOSX/Supplementary Data 1_All MALDI Data/MALDI TextFiles for Fig.5 and Fig.6/._TL-IV-131-DBCO-SDB94_0006.txt
- Supplementary Data 1_All MALDI Data/MALDI TextFiles for Fig.5 and Fig.6/TL-IV-67-0610_0004.txt
- __MACOSX/Supplementary Data 1_All MALDI Data/MALDI TextFiles for Fig.5 and Fig.6/._TL-IV-67-0610_0004.txt
- Supplementary Data 1_All MALDI Data/MALDI TextFiles for Fig.5 and Fig.6/TL-IV-131-DBCO-SDB93_0004.txt
- __MACOSX/Supplementary Data 1_All MALDI Data/MALDI TextFiles for Fig.5 and Fig.6/._TL-IV-131-DBCO-SDB93_0004.txt
- Supplementary Data 1_All MALDI Data/MALDI TextFiles for Fig.5 and Fig.6/TL-IV-41-DBCO-SDB191-60min-2nd_0001.txt
- __MACOSX/Supplementary Data 1_All MALDI Data/MALDI TextFiles for Fig.5 and Fig.6/._TL-IV-41-DBCO-SDB191-60min-2nd_0001.txt
- Supplementary Data 1_All MALDI Data/MALDI TextFiles for Fig.5 and Fig.6/TL-IV-53-DBCO-SDB171_0004.txt
- __MACOSX/Supplementary Data 1_All MALDI Data/MALDI TextFiles for Fig.5 and Fig.6/._TL-IV-53-DBCO-SDB171_0004.txt
- Supplementary Data 1_All MALDI Data/MALDI TextFiles for Fig.5 and Fig.6/TL-III-111-2nd day_0005.txt
- __MACOSX/Supplementary Data 1_All MALDI Data/MALDI TextFiles for Fig.5 and Fig.6/._TL-III-111-2nd day_0005.txt
- Supplementary Data 1_All MALDI Data/MALDI TextFiles for Fig.5 and Fig.6/TL-III-157-DBCO-SDB147_0001.txt
- __MACOSX/Supplementary Data 1_All MALDI Data/MALDI TextFiles for Fig.5 and Fig.6/._TL-III-157-DBCO-SDB147_0001.txt
- Supplementary Data 1_All MALDI Data/MALDI TextFiles for Fig.5 and Fig.6/TL-IV-117-DBCO-SDB37_0003.txt
- __MACOSX/Supplementary Data 1_All MALDI Data/MALDI TextFiles for Fig.5 and Fig.6/._TL-IV-117-DBCO-SDB37_0003.txt
- Supplementary Data 1_All MALDI Data/MALDI TextFiles for Fig.5 and Fig.6/TL-IV-117_0004.txt
- __MACOSX/Supplementary Data 1_All MALDI Data/MALDI TextFiles for Fig.5 and Fig.6/._TL-IV-117_0004.txt
- Supplementary Data 1_All MALDI Data/MALDI TextFiles for Fig.5 and Fig.6/TL-IV-135-SDB101_0001.txt
- __MACOSX/Supplementary Data 1_All MALDI Data/MALDI TextFiles for Fig.5 and Fig.6/._TL-IV-135-SDB101_0001.txt
- Supplementary Data 1_All MALDI Data/MALDI TextFiles for Fig.5 and Fig.6/TL-IV-131-DBCO-SDB155-2nd_0002.txt
- __MACOSX/Supplementary Data 1_All MALDI Data/MALDI TextFiles for Fig.5 and Fig.6/._TL-IV-131-DBCO-SDB155-2nd_0002.txt
- Supplementary Data 1_All MALDI Data/MALDI TextFiles for Fig.5 and Fig.6/TL-IV-154_0002.txt
- __MACOSX/Supplementary Data 1_All MALDI Data/MALDI TextFiles for Fig.5 and Fig.6/._TL-IV-154_0002.txt
- Supplementary Data 1_All MALDI Data/MALDI TextFiles for Fig.5 and Fig.6/TL-IV-115-DBCO-SDB36_0004.txt
- __MACOSX/Supplementary Data 1_All MALDI Data/MALDI TextFiles for Fig.5 and Fig.6/._TL-IV-115-DBCO-SDB36_0004.txt
- Supplementary Data 1_All MALDI Data/MALDI TextFiles for Fig.5 and Fig.6/TL-IV-79-DBCO-SDB110_0003.txt
- __MACOSX/Supplementary Data 1_All MALDI Data/MALDI TextFiles for Fig.5 and Fig.6/._TL-IV-79-DBCO-SDB110_0003.txt
- Supplementary Data 1_All MALDI Data/MALDI TextFiles for Fig.5 and Fig.6/TL-III-107-2nd day+AzOH_0001.txt
- __MACOSX/Supplementary Data 1_All MALDI Data/MALDI TextFiles for Fig.5 and Fig.6/._TL-III-107-2nd day+AzOH_0001.txt
- Supplementary Data 1_All MALDI Data/MALDI TextFiles for Fig.5 and Fig.6/TL-IV-79-DBCO-SDB158-30min_0004.txt
- __MACOSX/Supplementary Data 1_All MALDI Data/MALDI TextFiles for Fig.5 and Fig.6/._TL-IV-79-DBCO-SDB158-30min_0004.txt
- Supplementary Data 1_All MALDI Data/MALDI TextFiles for Fig.5 and Fig.6/TL-IV-79-DBCO-SDB156_0005.txt
- __MACOSX/Supplementary Data 1_All MALDI Data/MALDI TextFiles for Fig.5 and Fig.6/._TL-IV-79-DBCO-SDB156_0005.txt
- Supplementary Data 1_All MALDI Data/MALDI TextFiles for Fig.5 and Fig.6/TL-III-103-3-DBCO-SDB20_0002.txt
- __MACOSX/Supplementary Data 1_All MALDI Data/MALDI TextFiles for Fig.5 and Fig.6/._TL-III-103-3-DBCO-SDB20_0002.txt
- Supplementary Data 1_All MALDI Data/MALDI TextFiles for Fig.5 and Fig.6/TL-IV-89-0614_0002.txt
- __MACOSX/Supplementary Data 1_All MALDI Data/MALDI TextFiles for Fig.5 and Fig.6/._TL-IV-89-0614_0002.txt
- Supplementary Data 1_All MALDI Data/MALDI TextFiles for Fig.5 and Fig.6/TL-IV-136-SDB225_1118_0002.txt
- __MACOSX/Supplementary Data 1_All MALDI Data/MALDI TextFiles for Fig.5 and Fig.6/._TL-IV-136-SDB225_1118_0002.txt
- Supplementary Data 1_All MALDI Data/MALDI TextFiles for Fig.5 and Fig.6/TL-III-111-DBCO-SDB120_0003.txt
- __MACOSX/Supplementary Data 1_All MALDI Data/MALDI TextFiles for Fig.5 and Fig.6/._TL-III-111-DBCO-SDB120_0003.txt
- Supplementary Data 1_All MALDI Data/MALDI TextFiles for Fig.5 and Fig.6/TL-IV-43-DBCO-SDB28_0001.txt
- __MACOSX/Supplementary Data 1_All MALDI Data/MALDI TextFiles for Fig.5 and Fig.6/._TL-IV-43-DBCO-SDB28_0001.txt
- Supplementary Data 1_All MALDI Data/MALDI TextFiles for Fig.5 and Fig.6/TL-IV-136-SDB221_1118_0002.txt
- __MACOSX/Supplementary Data 1_All MALDI Data/MALDI TextFiles for Fig.5 and Fig.6/._TL-IV-136-SDB221_1118_0002.txt
- Supplementary Data 1_All MALDI Data/MALDI TextFiles for Fig.5 and Fig.6/TL-IV-69-0608_0004.txt
- __MACOSX/Supplementary Data 1_All MALDI Data/MALDI TextFiles for Fig.5 and Fig.6/._TL-IV-69-0608_0004.txt
- Supplementary Data 1_All MALDI Data/MALDI TextFiles for Fig.5 and Fig.6/TL-IV-131-DBCO-SDB104_0004.txt
- __MACOSX/Supplementary Data 1_All MALDI Data/MALDI TextFiles for Fig.5 and Fig.6/._TL-IV-131-DBCO-SDB104_0004.txt
- Supplementary Data 1_All MALDI Data/MALDI TextFiles for Fig.5 and Fig.6/TL-IV-151_0002.txt
- __MACOSX/Supplementary Data 1_All MALDI Data/MALDI TextFiles for Fig.5 and Fig.6/._TL-IV-151_0002.txt
- Supplementary Data 1_All MALDI Data/MALDI TextFiles for Fig.5 and Fig.6/TL-IV-83-0614_0004.txt
- __MACOSX/Supplementary Data 1_All MALDI Data/MALDI TextFiles for Fig.5 and Fig.6/._TL-IV-83-0614_0004.txt
- Supplementary Data 1_All MALDI Data/MALDI TextFiles for Fig.5 and Fig.6/TL-IV-59-SDB191-8min_0002.txt
- __MACOSX/Supplementary Data 1_All MALDI Data/MALDI TextFiles for Fig.5 and Fig.6/._TL-IV-59-SDB191-8min_0002.txt
- Supplementary Data 1_All MALDI Data/MALDI TextFiles for Fig.5 and Fig.6/TL-IV-59-SDB219-8min_0003.txt
- __MACOSX/Supplementary Data 1_All MALDI Data/MALDI TextFiles for Fig.5 and Fig.6/._TL-IV-59-SDB219-8min_0003.txt
- Supplementary Data 1_All MALDI Data/MALDI TextFiles for Fig.5 and Fig.6/TL-IV-150-DBCO-SDB224_0001.txt
- __MACOSX/Supplementary Data 1_All MALDI Data/MALDI TextFiles for Fig.5 and Fig.6/._TL-IV-150-DBCO-SDB224_0001.txt
- Supplementary Data 1_All MALDI Data/MALDI TextFiles for Fig.5 and Fig.6/TL-III-113+AzOH_0001.txt
- __MACOSX/Supplementary Data 1_All MALDI Data/MALDI TextFiles for Fig.5 and Fig.6/._TL-III-113+AzOH_0001.txt
- Supplementary Data 1_All MALDI Data/MALDI TextFiles for Fig.5 and Fig.6/TL-IV-45_0531_0006.txt
- __MACOSX/Supplementary Data 1_All MALDI Data/MALDI TextFiles for Fig.5 and Fig.6/._TL-IV-45_0531_0006.txt
- Supplementary Data 1_All MALDI Data/MALDI TextFiles for Fig.5 and Fig.6/TL-IV-136-SDB155_0002.txt
- __MACOSX/Supplementary Data 1_All MALDI Data/MALDI TextFiles for Fig.5 and Fig.6/._TL-IV-136-SDB155_0002.txt
- Supplementary Data 1_All MALDI Data/MALDI TextFiles for Fig.5 and Fig.6/TL-IV-135-SDB94_0002.txt
- __MACOSX/Supplementary Data 1_All MALDI Data/MALDI TextFiles for Fig.5 and Fig.6/._TL-IV-135-SDB94_0002.txt
- Supplementary Data 1_All MALDI Data/MALDI TextFiles for Fig.5 and Fig.6/TL-III-155-1_0322_0003.txt
- __MACOSX/Supplementary Data 1_All MALDI Data/MALDI TextFiles for Fig.5 and Fig.6/._TL-III-155-1_0322_0003.txt
- Supplementary Data 1_All MALDI Data/MALDI TextFiles for Fig.5 and Fig.6/TL-IV-115_0001.txt
- __MACOSX/Supplementary Data 1_All MALDI Data/MALDI TextFiles for Fig.5 and Fig.6/._TL-IV-115_0001.txt
- Supplementary Data 1_All MALDI Data/MALDI TextFiles for Fig.5 and Fig.6/TL-IV-65-DBCO-SDB103_0004.txt
- __MACOSX/Supplementary Data 1_All MALDI Data/MALDI TextFiles for Fig.5 and Fig.6/._TL-IV-65-DBCO-SDB103_0004.txt
- Supplementary Data 1_All MALDI Data/MALDI TextFiles for Fig.5 and Fig.6/TL-III-143_0001.txt
- __MACOSX/Supplementary Data 1_All MALDI Data/MALDI TextFiles for Fig.5 and Fig.6/._TL-III-143_0001.txt
- Supplementary Data 1_All MALDI Data/MALDI TextFiles for Fig.5 and Fig.6/TL-IV-61-0607_0003.txt
- __MACOSX/Supplementary Data 1_All MALDI Data/MALDI TextFiles for Fig.5 and Fig.6/._TL-IV-61-0607_0003.txt
- Supplementary Data 1_All MALDI Data/MALDI TextFiles for Fig.5 and Fig.6/TL-IV-131-DBCO-SDB136_0002.txt
- __MACOSX/Supplementary Data 1_All MALDI Data/MALDI TextFiles for Fig.5 and Fig.6/._TL-IV-131-DBCO-SDB136_0002.txt
- Supplementary Data 1_All MALDI Data/MALDI TextFiles for Fig.5 and Fig.6/TL-IV-75-0611_0001.txt
- __MACOSX/Supplementary Data 1_All MALDI Data/MALDI TextFiles for Fig.5 and Fig.6/._TL-IV-75-0611_0001.txt
- Supplementary Data 1_All MALDI Data/MALDI TextFiles for Fig.5 and Fig.6/TL-IV-65-DBCO-SDB108_0002.txt
- __MACOSX/Supplementary Data 1_All MALDI Data/MALDI TextFiles for Fig.5 and Fig.6/._TL-IV-65-DBCO-SDB108_0002.txt
- Supplementary Data 1_All MALDI Data/MALDI TextFiles for Fig.5 and Fig.6/TL-IV-71-0607_0006.txt
- __MACOSX/Supplementary Data 1_All MALDI Data/MALDI TextFiles for Fig.5 and Fig.6/._TL-IV-71-0607_0006.txt
- Supplementary Data 1_All MALDI Data/MALDI TextFiles for Fig.5 and Fig.6/TL-IV-87-0614_0002.txt
- __MACOSX/Supplementary Data 1_All MALDI Data/MALDI TextFiles for Fig.5 and Fig.6/._TL-IV-87-0614_0002.txt
- Supplementary Data 1_All MALDI Data/MALDI TextFiles for Fig.5 and Fig.6/TL-IV-135-SDB224_0001.txt
- __MACOSX/Supplementary Data 1_All MALDI Data/MALDI TextFiles for Fig.5 and Fig.6/._TL-IV-135-SDB224_0001.txt
- Supplementary Data 1_All MALDI Data/MALDI TextFiles for Fig.5 and Fig.6/TL-IV-135-SDB102_0001.txt
- __MACOSX/Supplementary Data 1_All MALDI Data/MALDI TextFiles for Fig.5 and Fig.6/._TL-IV-135-SDB102_0001.txt
- Supplementary Data 1_All MALDI Data/MALDI TextFiles for Fig.5 and Fig.6/TL-IV-136-SDB101_0003.txt
- __MACOSX/Supplementary Data 1_All MALDI Data/MALDI TextFiles for Fig.5 and Fig.6/._TL-IV-136-SDB101_0003.txt
- Supplementary Data 1_All MALDI Data/MALDI TextFiles for Fig.5 and Fig.6/TL-III-103-2-DBCO-SDB13_0002.txt
- __MACOSX/Supplementary Data 1_All MALDI Data/MALDI TextFiles for Fig.5 and Fig.6/._TL-III-103-2-DBCO-SDB13_0002.txt
- Supplementary Data 1_All MALDI Data/MALDI TextFiles for Fig.5 and Fig.6/TL-III-113-DBCO-SDB29_0002.txt
- __MACOSX/Supplementary Data 1_All MALDI Data/MALDI TextFiles for Fig.5 and Fig.6/._TL-III-113-DBCO-SDB29_0002.txt
- Supplementary Data 1_All MALDI Data/MALDI TextFiles for Fig.5 and Fig.6/TL-IV-135-DBCO-SDB90_0003.txt
- __MACOSX/Supplementary Data 1_All MALDI Data/MALDI TextFiles for Fig.5 and Fig.6/._TL-IV-135-DBCO-SDB90_0003.txt
- Supplementary Data 1_All MALDI Data/MALDI TextFiles for Fig.5 and Fig.6/TL-IV-131-DBCO-SDB102_0003.txt
- __MACOSX/Supplementary Data 1_All MALDI Data/MALDI TextFiles for Fig.5 and Fig.6/._TL-IV-131-DBCO-SDB102_0003.txt
- Supplementary Data 1_All MALDI Data/MALDI TextFiles for Fig.5 and Fig.6/TL-IV-51-DBCO-SDB170_0006.txt
- __MACOSX/Supplementary Data 1_All MALDI Data/MALDI TextFiles for Fig.5 and Fig.6/._TL-IV-51-DBCO-SDB170_0006.txt
- __MACOSX/Supplementary Data 1_All MALDI Data/._MALDI TextFiles for Fig.5 and Fig.6
- Supplementary Data 1_All MALDI Data/All MALDI Data for Fig.5.docx
- __MACOSX/Supplementary Data 1_All MALDI Data/._All MALDI Data for Fig.5.docx
- __MACOSX/._Supplementary Data 1_All MALDI Data
