# Supplementary material for: Chemoenzymatic synthesis of genetically-encoded multivalent liquid N-glycan arrays
Source: Nat Commun. 2023 Aug 28;14:5237. doi: 10.1038/s41467-023-40900-y (PMC10462762; doi:10.1038/s41467-023-40900-y)
Supplement: Supplementary file 8 — Supplementary Dataset 4 [file 41467_2023_40900_MOESM8_ESM.zip › Supplementary Data 1_All MALDI Data/MALDI TextFiles for Fig.5 and Fig.6/TL-III-127-DBCO-SDB43_0002.txt]

TITLE "<<TL-III-127-DBCO-SDB43_0002>> Voyager Spec #1[BP = 5241.3, 38437]"
TYPE MASSSPEC
3999.789467	401.18
4000.336058	356.604
4000.882687	414.083
4001.429353	422.294
4001.976057	430.506
4002.522798	459.832
4003.069577	537.252
4003.616392	574.79
4004.163246	475.081
4004.710136	414.083
4005.257064	356.604
4005.804030	434.025
4006.351033	442.236
4006.898073	434.025
4007.445151	394.141
4007.992266	397.661
4008.539418	389.449
4009.086608	351.912
4009.633835	285.049
4010.181100	285.049
4010.728402	256.896
4011.275741	269.799
4011.823118	290.914
4012.370532	401.18
4012.917984	397.66
4013.465473	442.236
4014.012999	537.252
4014.560563	533.733
4015.108164	471.562
4015.655803	418.775
4016.203479	401.18
4016.751192	389.449
4017.298943	356.604
4017.846731	323.759
4018.394556	347.22
4018.942419	376.546
4019.490320	364.815
4020.038258	360.123
4020.586233	458.659
4021.134245	491.504
4021.682295	503.234
4022.230383	471.562
4022.778507	430.506
4023.326669	335.489
4023.874869	290.914
4024.423106	364.815
4024.971380	327.278
4025.519692	306.163
4026.068041	256.896
4026.616428	281.53
4027.164852	380.065
4027.713313	380.065
4028.261812	347.22
4028.810348	384.757
4029.358921	401.18
4029.907532	360.123
4030.456180	323.759
4031.004866	335.489
4031.553589	376.546
4032.102350	446.928
4032.651147	471.562
4033.199983	397.66
4033.748855	376.546
4034.297766	384.757
4034.846713	373.027
4035.395698	368.334
4035.944720	376.546
4036.493780	525.522
4037.042877	658.075
4037.592011	740.188
4038.141183	624.057
4038.690392	566.578
4039.239639	533.733
4039.788923	451.62
4040.338245	376.546
4040.887603	368.334
4041.437000	339.008
4041.986433	331.97
4042.535904	351.912
4043.085413	384.757
4043.634959	356.604
4044.184542	306.163
4044.734162	302.644
4045.283820	314.375
4045.833516	310.856
4046.383249	319.067
4046.933019	364.815
4047.482826	489.158
4048.032671	500.888
4048.582554	414.083
4049.132474	364.815
4049.682431	389.449
4050.232425	389.449
4050.782457	451.62
4051.332527	438.717
4051.882634	405.872
4052.432778	364.815
4052.982959	394.141
4053.533178	339.008
4054.083435	335.489
4054.633728	310.855
4055.184060	306.163
4055.734428	302.644
4056.284834	335.489
4056.835278	323.759
4057.385758	319.067
4057.936276	310.855
4058.486832	314.375
4059.037425	360.123
4059.588055	412.91
4060.138723	463.351
4060.689428	463.351
4061.240171	434.025
4061.790951	373.027
4062.341768	394.141
4062.892623	401.18
4063.443515	425.813
4063.994444	445.755
4064.545411	430.506
4065.096416	380.065
4065.647457	458.659
4066.198536	397.66
4066.749653	360.123
4067.300807	463.351
4067.851998	471.562
4068.403227	434.025
4068.954493	373.027
4069.505797	376.546
4070.057137	392.968
4070.608516	356.604
4071.159931	347.22
4071.711384	438.717
4072.262875	430.506
4072.814403	617.019
4073.365968	554.848
4073.917571	496.196
4074.469211	455.139
4075.020888	430.506
4075.572603	463.351
4076.124356	500.888
4076.676145	504.407
4077.227972	414.083
4077.779837	356.604
4078.331739	356.604
4078.883678	368.334
4079.435655	351.912
4079.987669	380.065
4080.539720	364.815
4081.091809	302.644
4081.643935	335.489
4082.196099	376.546
4082.748300	401.18
4083.300538	422.294
4083.852814	364.815
4084.405127	323.759
4084.957478	351.912
4085.509866	384.757
4086.062292	463.351
4086.614754	517.311
4087.167255	405.872
4087.719792	394.141
4088.272367	422.294
4088.824980	507.926
4089.377630	529.041
4089.930317	545.464
4090.483041	446.928
4091.035803	397.661
4091.588603	484.465
4092.141440	475.081
4092.694314	414.083
4093.247225	384.757
4093.800174	418.775
4094.353161	446.928
4094.906185	446.928
4095.459246	335.489
4096.012344	335.489
4096.565480	335.489
4097.118654	479.773
4097.671865	620.538
4098.225113	541.944
4098.778398	471.562
4099.331721	451.62
4099.885082	401.18
4100.438480	351.912
4100.991915	376.546
4101.545387	401.18
4102.098897	417.602
4102.652445	425.814
4103.206030	455.14
4103.759652	438.717
4104.313311	430.506
4104.867008	405.872
4105.420743	455.14
4105.974514	466.87
4106.528324	409.391
4107.082170	380.065
4107.636054	339.009
4108.189975	314.375
4108.743934	314.375
4109.297930	330.797
4109.851964	302.644
4110.406035	261.588
4110.960143	347.22
4111.514289	520.83
4112.068472	524.349
4112.622693	479.773
4113.176951	475.081
4113.731246	414.083
4114.285579	434.025
4114.839949	397.661
4115.394356	475.081
4115.948801	496.196
4116.503284	438.717
4117.057803	414.083
4117.612361	343.701
4118.166955	339.009
4118.721587	310.856
4119.276256	299.125
4119.830963	409.391
4120.385707	471.562
4120.940489	468.043
4121.495308	434.025
4122.050164	434.025
4122.605058	368.335
4123.159989	392.968
4123.714957	417.602
4124.269963	425.813
4124.825007	418.775
4125.380087	541.944
4125.935205	492.677
4126.490361	446.928
4127.045554	422.294
4127.600784	343.701
4128.156052	389.449
4128.711357	347.22
4129.266699	347.22
4129.822079	335.489
4130.377497	331.97
4130.932951	306.163
4131.488443	290.914
4132.043973	248.684
4132.599540	394.141
4133.155144	438.717
4133.710786	471.562
4134.266465	525.522
4134.822181	492.677
4135.377935	463.351
4135.933727	414.083
4136.489555	430.506
4137.045421	368.335
4137.601325	331.97
4138.157266	299.125
4138.713244	331.97
4139.269260	360.123
4139.825313	471.562
4140.381403	384.757
4140.937531	409.391
4141.493696	459.832
4142.049899	394.141
4142.606139	294.433
4143.162417	285.049
4143.718732	317.894
4144.275084	339.008
4144.831473	323.759
4145.387901	331.97
4145.944365	360.123
4146.500867	380.065
4147.057406	396.487
4147.613983	445.755
4148.170597	418.775
4148.727248	380.065
4149.283937	347.22
4149.840663	339.008
4150.397427	504.407
4150.954228	475.081
4151.511067	405.872
4152.067943	451.62
4152.624856	384.757
4153.181806	401.18
4153.738794	422.294
4154.295820	401.18
4154.852883	356.604
4155.409983	384.757
4155.967121	327.278
4156.524296	364.815
4157.081508	434.025
4157.638758	360.123
4158.196045	404.699
4158.753370	373.027
4159.310732	397.66
4159.868131	438.717
4160.425568	479.773
4160.983043	479.773
4161.540554	468.043
4162.098103	430.506
4162.655690	360.123
4163.213314	363.642
4163.770975	401.18
4164.328673	389.449
4164.886409	351.912
4165.444183	389.449
4166.001994	525.522
4166.559842	504.407
4167.117728	653.383
4167.675651	566.578
4168.233611	563.059
4168.791609	541.944
4169.349644	546.637
4169.907717	475.081
4170.465827	438.717
4171.023974	500.888
4171.582159	492.677
4172.140381	475.081
4172.698641	397.66
4173.256938	376.546
4173.815272	401.18
4174.373644	434.025
4174.932054	405.872
4175.490500	380.065
4176.048984	356.604
4176.607506	331.97
4177.166064	319.067
4177.724661	368.334
4178.283294	389.449
4178.841965	430.506
4179.400674	364.815
4179.959420	455.139
4180.518203	471.562
4181.077023	442.236
4181.635881	426.986
4182.194777	492.677
4182.753710	533.733
4183.312680	525.522
4183.871688	541.944
4184.430733	558.367
4184.989815	451.62
4185.548935	541.944
4186.108092	563.059
4186.667287	591.212
4187.226519	574.789
4187.785788	797.667
4188.345095	818.782
4188.904439	686.228
4189.463821	674.498
4190.023240	500.888
4190.582696	442.236
4191.142190	364.815
4191.701721	401.18
4192.261290	451.62
4192.820896	517.31
4193.380539	540.771
4193.940220	459.832
4194.499938	409.391
4195.059694	360.123
4195.619487	417.602
4196.179317	491.504
4196.739185	459.832
4197.299090	451.62
4197.859033	394.141
4198.419013	343.701
4198.979030	380.065
4199.539085	360.123
4200.099178	356.604
4200.659307	414.083
4201.219474	489.158
4201.779679	489.158
4202.339920	484.465
4202.900200	455.139
4203.460516	504.407
4204.020870	492.677
4204.581262	512.618
4205.141690	541.944
4205.702157	484.465
4206.262660	430.505
4206.823201	373.027
4207.383780	335.489
4207.944396	401.18
4208.505049	368.334
4209.065739	327.278
4209.626467	330.797
4210.187233	319.067
4210.748036	319.067
4211.308876	347.22
4211.869754	392.968
4212.430669	412.91
4212.991621	507.926
4213.552611	489.158
4214.113638	522.003
4214.674703	489.158
4215.235805	525.522
4215.796944	533.733
4216.358121	512.618
4216.919335	533.733
4217.480587	636.961
4218.041876	604.115
4218.603202	810.57
4219.164566	855.146
4219.725967	735.496
4220.287406	649.864
4220.848882	570.097
4221.410395	566.578
4221.971946	570.097
4222.533534	455.139
4223.095160	471.562
4223.656823	509.099
4224.218523	678.017
4224.780261	740.188
4225.342036	583.001
4225.903849	500.888
4226.465699	455.139
4227.027587	475.081
4227.589511	463.351
4228.151474	414.083
4228.713473	409.391
4229.275510	492.677
4229.837585	414.083
4230.399696	373.027
4230.961846	343.701
4231.524032	376.546
4232.086256	364.815
4232.648518	422.294
4233.210817	451.62
4233.773153	405.872
4234.335527	347.22
4234.897938	327.278
4235.460386	380.065
4236.022872	425.813
4236.585395	478.6
4237.147956	343.701
4237.710554	327.278
4238.273189	376.546
4238.835862	384.757
4239.398572	351.912
4239.961320	323.759
4240.524105	380.065
4241.086927	396.487
4241.649787	351.912
4242.212684	339.008
4242.775619	355.431
4243.338591	323.759
4243.901601	314.374
4244.464647	317.894
4245.027732	355.431
4245.590853	450.447
4246.154012	380.065
4246.717209	323.759
4247.280443	278.01
4247.843714	299.125
4248.407023	380.065
4248.970369	319.067
4249.533752	339.008
4250.097173	368.334
4250.660631	371.853
4251.224127	319.067
4251.787660	314.375
4252.351230	368.334
4252.914838	306.163
4253.478483	273.318
4254.042166	371.853
4254.605886	442.236
4255.169644	430.505
4255.733438	434.025
4256.297271	525.522
4256.861140	602.942
4257.425047	533.733
4257.988992	459.832
4258.552974	376.546
4259.116993	397.66
4259.681050	426.986
4260.245144	409.391
4260.809275	442.236
4261.373444	394.141
4261.937650	389.449
4262.501894	373.027
4263.066175	327.278
4263.630494	384.757
4264.194849	351.912
4264.759243	294.433
4265.323673	290.914
4265.888142	310.855
4266.452647	290.914
4267.017190	269.799
4267.581770	299.125
4268.146388	248.684
4268.711043	281.529
4269.275735	310.855
4269.840465	314.375
4270.405233	310.855
4270.970037	302.644
4271.534879	314.375
4272.099759	351.912
4272.664676	314.375
4273.229630	339.008
4273.794622	392.968
4274.359651	437.544
4274.924717	453.966
4275.489821	499.715
4276.054963	446.928
4276.620141	360.123
4277.185357	363.642
4277.750611	356.604
4278.315902	368.334
4278.881230	418.775
4279.446596	401.179
4280.011999	343.701
4280.577439	285.049
4281.142917	289.741
4281.708433	297.952
4282.273985	269.799
4282.839575	364.815
4283.405203	364.815
4283.970868	327.278
4284.536570	319.067
4285.102310	302.644
4285.668087	368.334
4286.233902	418.775
4286.799753	373.027
4287.365643	394.141
4287.931570	525.522
4288.497534	468.043
4289.063535	376.546
4289.629574	331.97
4290.195650	368.334
4290.761764	409.391
4291.327915	624.057
4291.894104	604.115
4292.460330	579.482
4293.026593	517.31
4293.592894	517.31
4294.159232	471.562
4294.725608	384.757
4295.292021	356.604
4295.858471	319.067
4296.424959	418.775
4296.991484	442.236
4297.558046	612.327
4298.124646	649.864
4298.691284	554.848
4299.257958	595.904
4299.824671	533.733
4300.391420	525.522
4300.958207	661.594
4301.525031	604.115
4302.091893	550.156
4302.658792	573.616
4303.225729	459.831
4303.792703	373.026
4304.359714	384.757
4304.926763	389.449
4305.493849	339.008
4306.060973	417.602
4306.628134	507.926
4307.195332	438.717
4307.762568	364.815
4308.329841	376.546
4308.897152	302.644
4309.464500	409.391
4310.031885	438.717
4310.599308	426.986
4311.166768	368.334
4311.734266	525.522
4312.301801	579.482
4312.869373	500.888
4313.436983	479.773
4314.004630	451.62
4314.572315	442.236
4315.140037	405.872
4315.707796	327.278
4316.275593	368.334
4316.843427	389.449
4317.411299	422.294
4317.979208	351.912
4318.547154	323.759
4319.115138	319.067
4319.683159	380.065
4320.251218	376.546
4320.819314	343.701
4321.387447	323.759
4321.955618	401.179
4322.523827	409.391
4323.092072	455.139
4323.660355	529.041
4324.228676	489.157
4324.797034	459.831
4325.365429	368.334
4325.933861	376.546
4326.502331	376.546
4327.070839	343.701
4327.639384	302.644
4328.207966	294.433
4328.776586	294.433
4329.345243	290.914
4329.913937	290.914
4330.482669	285.049
4331.051438	380.065
4331.620245	347.22
4332.189089	339.008
4332.757971	360.123
4333.326889	335.489
4333.895846	314.375
4334.464839	339.008
4335.033871	496.196
4335.602939	561.886
4336.172045	602.942
4336.741188	500.888
4337.310369	434.025
4337.879587	445.755
4338.448842	442.236
4339.018135	380.065
4339.587466	434.025
4340.156833	422.294
4340.726238	517.31
4341.295681	665.113
4341.865161	617.019
4342.434678	525.522
4343.004233	426.986
4343.573825	389.449
4344.143455	310.855
4344.713122	323.759
4345.282826	373.026
4345.852568	368.334
4346.422347	384.757
4346.992163	356.604
4347.562017	335.489
4348.131909	351.912
4348.701837	347.219
4349.271803	380.065
4349.841807	401.179
4350.411848	380.065
4350.981926	396.487
4351.552042	389.449
4352.122195	343.7
4352.692386	351.912
4353.262614	380.065
4353.832879	389.449
4354.403182	360.123
4354.973522	368.334
4355.543900	392.968
4356.114315	376.545
4356.684767	356.604
4357.255257	376.545
4357.825784	389.449
4358.396348	360.123
4358.966950	368.334
4359.537590	438.717
4360.108267	550.155
4360.678981	640.479
4361.249732	554.848
4361.820521	550.155
4362.391348	533.733
4362.962212	468.043
4363.533113	471.562
4364.104052	487.984
4364.675028	499.715
4365.246041	409.391
4365.817092	430.505
4366.388180	418.775
4366.959306	468.043
4367.530469	468.043
4368.101669	409.391
4368.672907	425.813
4369.244182	429.332
4369.815495	429.332
4370.386845	441.063
4370.958232	453.966
4371.529657	473.908
4372.101119	430.505
4372.672619	389.449
4373.244156	397.66
4373.815731	426.986
4374.387342	405.871
4374.958992	405.871
4375.530678	405.871
4376.102402	384.757
4376.674164	368.334
4377.245963	371.853
4377.817799	368.334
4378.389673	347.22
4378.961584	397.66
4379.533532	409.391
4380.105518	422.294
4380.677542	409.391
4381.249602	422.294
4381.821700	368.334
4382.393836	380.065
4382.966009	463.35
4383.538219	418.775
4384.110467	368.334
4384.682752	339.008
4385.255075	331.97
4385.827434	397.66
4386.399832	409.391
4386.972267	373.026
4387.544739	343.7
4388.117248	496.196
4388.689795	504.407
4389.262379	442.236
4389.835001	499.715
4390.407660	492.676
4390.980357	426.986
4391.553091	364.815
4392.125862	434.024
4392.698671	553.675
4393.271517	573.616
4393.844401	611.154
4394.417322	484.465
4394.990280	418.775
4395.563276	426.986
4396.136309	438.717
4396.709380	430.505
4397.282488	496.196
4397.855633	401.179
4398.428816	347.22
4399.002036	335.489
4399.575294	306.163
4400.148589	317.894
4400.721921	306.163
4401.295291	309.682
4401.868698	330.797
4402.442143	290.914
4403.015625	236.954
4403.589144	360.123
4404.162701	437.544
4404.736295	466.87
4405.309927	507.926
4405.883596	553.674
4406.457302	537.252
4407.031046	426.986
4407.604828	438.717
4408.178646	394.141
4408.752502	384.757
4409.326396	364.815
4409.900327	384.757
4410.474295	368.334
4411.048301	331.97
4411.622344	290.914
4412.196424	273.318
4412.770542	350.739
4413.344697	412.91
4413.918890	405.871
4414.493120	380.065
4415.067388	323.759
4415.641693	368.334
4416.216035	438.717
4416.790415	401.179
4417.364832	434.024
4417.939286	507.926
4418.513778	409.391
4419.088307	376.545
4419.662874	314.374
4420.237478	360.123
4420.812120	389.449
4421.386799	426.986
4421.961515	455.139
4422.536269	504.407
4423.111060	451.62
4423.685889	434.024
4424.260755	380.065
4424.835658	310.855
4425.410599	319.066
4425.985577	273.318
4426.560592	265.107
4427.135645	268.626
4427.710736	256.895
4428.285864	281.529
4428.861029	269.799
4429.436231	319.066
4430.011471	339.008
4430.586749	306.163
4431.162064	317.893
4431.737416	368.334
4432.312805	331.97
4432.888233	356.604
4433.463697	364.815
4434.039199	339.008
4434.614738	355.431
4435.190315	396.487
4435.765929	536.079
4436.341580	606.461
4436.917269	579.481
4437.492995	496.195
4438.068759	426.986
4438.644560	356.604
4439.220398	356.604
4439.796274	368.334
4440.372188	384.757
4440.948138	376.545
4441.524126	351.912
4442.100152	335.489
4442.676215	373.026
4443.252315	306.163
4443.828453	314.374
4444.404628	492.676
4444.980840	471.562
4445.557090	422.294
4446.133378	364.815
4446.709702	380.065
4447.286064	380.065
4447.862464	401.179
4448.438901	445.755
4449.015375	384.757
4449.591887	310.855
4450.168436	335.489
4450.745023	347.219
4451.321647	412.91
4451.898308	384.757
4452.475007	380.065
4453.051743	383.584
4453.628516	343.7
4454.205327	351.912
4454.782176	512.618
4455.359062	522.002
4455.935985	475.081
4456.512945	661.594
4457.089943	735.496
4457.666979	649.864
4458.244052	522.002
4458.821162	522.002
4459.398309	541.944
4459.975494	525.522
4460.552717	459.831
4461.129977	504.407
4461.707274	489.157
4462.284609	479.773
4462.861981	430.505
4463.439390	384.757
4464.016837	351.912
4464.594321	384.757
4465.171843	475.081
4465.749402	558.367
4466.326998	649.864
4466.904632	574.789
4467.482303	525.522
4468.060012	438.717
4468.637758	376.545
4469.215542	414.083
4469.793363	418.775
4470.371221	351.912
4470.949117	356.604
4471.527050	299.125
4472.105020	459.831
4472.683028	525.522
4473.261074	620.538
4473.839156	674.498
4474.417276	628.749
4474.995434	509.099
4475.573629	455.139
4476.151861	397.66
4476.730131	356.604
4477.308438	446.928
4477.886783	512.618
4478.465165	446.928
4479.043584	405.872
4479.622041	368.334
4480.200535	339.008
4480.779067	323.759
4481.357636	285.048
4481.936242	256.895
4482.514886	310.855
4483.093567	384.757
4483.672286	438.717
4484.251042	438.717
4484.829835	405.872
4485.408666	579.481
4485.987534	591.212
4486.566440	563.059
4487.145383	509.099
4487.724363	517.31
4488.303381	504.407
4488.882436	546.636
4489.461529	669.806
4490.040659	678.017
4490.619827	727.285
4491.199031	715.554
4491.778274	617.019
4492.357553	504.407
4492.936870	537.252
4493.516225	607.634
4494.095617	583.001
4494.675046	566.578
4495.254513	550.156
4495.834017	661.594
4496.413558	599.423
4496.993137	500.888
4497.572754	446.928
4498.152407	537.252
4498.732099	492.676
4499.311827	468.043
4499.891593	418.775
4500.471396	397.66
4501.051237	405.872
4501.631115	517.31
4502.211031	504.407
4502.790984	500.888
4503.370974	566.578
4503.951002	471.562
4504.531067	525.522
4505.111170	636.96
4505.691310	563.059
4506.271487	504.407
4506.851702	471.562
4507.431954	394.141
4508.012244	500.888
4508.592571	389.449
4509.172935	392.968
4509.753337	384.757
4510.333777	335.489
4510.914253	380.065
4511.494767	383.584
4512.075319	437.544
4512.655908	516.137
4513.236534	442.236
4513.817198	368.334
4514.397899	314.374
4514.978637	317.894
4515.559413	299.125
4516.140226	414.083
4516.721077	463.351
4517.301965	446.928
4517.882891	512.618
4518.463854	587.693
4519.044854	533.733
4519.625892	451.62
4520.206967	401.179
4520.788079	335.489
4521.369229	294.433
4521.950417	278.01
4522.531641	285.049
4523.112903	350.739
4523.694203	380.065
4524.275540	466.87
4524.856914	426.986
4525.438326	426.986
4526.019775	394.141
4526.601262	360.123
4527.182786	327.278
4527.764347	323.759
4528.345946	273.318
4528.927582	276.837
4529.509256	322.586
4530.090967	400.006
4530.672716	499.715
4531.254501	475.081
4531.836325	409.391
4532.418185	380.065
4533.000083	409.391
4533.582019	364.815
4534.163992	418.775
4534.746002	442.236
4535.328050	438.717
4535.910135	422.294
4536.492257	401.179
4537.074417	409.391
4537.656614	418.775
4538.238849	335.489
4538.821121	380.065
4539.403431	347.22
4539.985778	290.914
4540.568162	273.318
4541.150584	376.546
4541.733043	392.968
4542.315539	396.487
4542.898073	425.813
4543.480645	422.294
4544.063254	418.775
4544.645900	376.546
4545.228583	368.334
4545.811304	335.489
4546.394063	392.968
4546.976859	392.968
4547.559692	380.065
4548.142562	434.025
4548.725470	466.87
4549.308416	470.389
4549.891399	430.505
4550.474419	459.831
4551.057476	451.62
4551.640572	422.294
4552.223704	430.505
4552.806874	546.636
4553.390081	489.157
4553.973326	504.407
4554.556608	550.155
4555.139927	459.831
4555.723284	438.717
4556.306679	351.912
4556.890110	343.7
4557.473579	331.97
4558.057086	438.717
4558.640630	471.562
4559.224211	430.505
4559.807830	442.236
4560.391486	397.66
4560.975179	351.912
4561.558910	368.334
4562.142679	401.179
4562.726485	376.546
4563.310328	525.522
4563.894208	492.676
4564.478126	463.35
4565.062082	401.179
4565.646074	368.334
4566.230105	380.065
4566.814172	351.912
4567.398277	479.773
4567.982420	463.351
4568.566600	459.831
4569.150817	409.391
4569.735071	455.139
4570.319363	487.984
4570.903693	525.522
4571.488060	574.789
4572.072464	583.001
4572.656906	489.157
4573.241385	422.294
4573.825901	389.449
4574.410455	412.91
4574.995046	478.6
4575.579675	475.081
4576.164341	422.294
4576.749045	405.872
4577.333786	373.026
4577.918564	401.179
4578.503380	384.757
4579.088233	405.872
4579.673123	522.003
4580.258051	690.92
4580.843017	579.482
4581.428020	504.407
4582.013060	442.236
4582.598137	479.773
4583.183252	504.407
4583.768405	599.423
4584.353594	563.059
4584.938822	468.043
4585.524086	541.944
4586.109388	434.025
4586.694728	397.66
4587.280105	442.236
4587.865519	414.083
4588.450970	394.141
4589.036460	384.757
4589.621986	394.141
4590.207550	376.546
4590.793151	373.026
4591.378790	368.334
4591.964466	327.278
4592.550179	397.66
4593.135930	455.139
4593.721719	532.56
4594.307544	471.562
4594.893407	401.179
4595.479308	612.327
4596.065246	566.578
4596.651221	489.157
4597.237234	438.717
4597.823284	669.806
4598.409372	636.961
4598.995497	661.594
4599.581659	537.252
4600.167859	463.351
4600.754096	487.984
4601.340371	525.522
4601.926683	438.717
4602.513032	368.334
4603.099419	364.815
4603.685843	302.644
4604.272305	294.433
4604.858804	364.815
4605.445340	397.66
4606.031914	451.62
4606.618525	604.115
4607.205174	512.618
4607.791860	463.351
4608.378583	405.872
4608.965344	468.043
4609.552143	389.449
4610.138978	347.22
4610.725851	350.739
4611.312762	306.163
4611.899710	299.125
4612.486695	306.163
4613.073718	278.01
4613.660778	285.049
4614.247876	371.854
4614.835011	458.658
4615.422183	573.616
4616.009393	668.633
4616.596640	665.114
4617.183924	710.862
4617.771246	640.48
4618.358606	554.848
4618.946003	438.717
4619.533437	471.562
4620.120909	500.888
4620.708418	525.522
4621.295964	546.637
4621.883548	617.019
4622.471169	546.637
4623.058828	438.717
4623.646524	368.334
4624.234257	339.008
4624.822028	412.91
4625.409836	394.141
4625.997682	314.375
4626.585565	269.799
4627.173486	373.027
4627.761444	459.832
4628.349439	484.465
4628.937472	438.717
4629.525542	384.757
4630.113649	343.701
4630.701794	331.97
4631.289977	294.433
4631.878196	310.855
4632.466454	364.815
4633.054748	394.141
4633.643080	373.027
4634.231450	314.375
4634.819856	314.375
4635.408301	314.375
4635.996782	314.375
4636.585301	256.896
4637.173858	306.163
4637.762451	273.318
4638.351083	289.741
4638.939751	281.529
4639.528457	302.644
4640.117201	339.008
4640.705982	507.926
4641.294800	434.025
4641.883656	405.872
4642.472549	475.081
4643.061479	475.081
4643.650447	529.041
4644.239453	529.041
4644.828495	459.831
4645.417575	434.025
4646.006693	401.179
4646.595848	364.815
4647.185040	489.157
4647.774270	669.806
4648.363537	686.228
4648.952842	599.423
4649.542184	602.942
4650.131563	522.003
4650.720980	479.773
4651.310434	496.196
4651.899926	489.157
4652.489455	414.083
4653.079021	384.757
4653.668625	360.123
4654.258266	319.067
4654.847945	389.449
4655.437661	364.815
4656.027415	356.604
4656.617206	360.123
4657.207034	376.546
4657.796900	426.986
4658.386803	426.986
4658.976743	446.928
4659.566721	492.677
4660.156736	430.505
4660.746789	409.391
4661.336879	405.872
4661.927007	422.294
4662.517172	475.081
4663.107374	434.025
4663.697614	418.775
4664.287891	360.123
4664.878206	430.505
4665.468558	628.749
4666.058947	525.522
4666.649374	537.252
4667.239838	570.097
4667.830340	607.634
4668.420879	607.634
4669.011455	533.733
4669.602069	566.578
4670.192720	463.35
4670.783409	422.294
4671.374135	380.065
4671.964899	396.487
4672.555700	434.025
4673.146538	471.562
4673.737414	401.179
4674.328327	380.065
4674.919277	364.815
4675.510265	430.505
4676.101291	376.546
4676.692353	335.489
4677.283454	356.604
4677.874591	351.912
4678.465766	397.66
4679.056978	405.872
4679.648228	418.775
4680.239515	360.123
4680.830840	383.584
4681.422202	437.544
4682.013602	426.986
4682.605038	384.757
4683.196513	368.334
4683.788024	351.912
4684.379573	426.986
4684.971160	418.775
4685.562784	360.123
4686.154445	471.562
4686.746144	587.693
4687.337880	517.31
4687.929653	512.618
4688.521464	554.848
4689.113313	563.059
4689.705198	517.31
4690.297121	594.731
4690.889082	591.212
4691.481080	504.407
4692.073115	479.773
4692.665188	394.141
4693.257298	376.546
4693.849446	487.984
4694.441631	517.31
4695.033853	430.505
4695.626113	389.449
4696.218410	356.604
4696.810745	290.914
4697.403117	269.799
4697.995526	265.107
4698.587973	302.644
4699.180458	422.294
4699.772979	394.141
4700.365538	426.986
4700.958135	422.294
4701.550769	414.083
4702.143440	459.831
4702.736149	376.546
4703.328895	405.872
4703.921678	394.141
4704.514499	438.717
4705.107358	438.717
4705.700254	401.179
4706.293187	466.87
4706.886157	573.616
4707.479165	602.942
4708.072211	550.156
4708.665294	561.886
4709.258414	573.616
4709.851571	665.113
4710.444766	674.498
4711.037999	712.035
4711.631269	731.977
4712.224576	591.212
4712.817921	504.407
4713.411303	418.775
4714.004722	463.351
4714.598179	426.986
4715.191673	405.872
4715.785205	380.065
4716.378774	442.236
4716.972381	418.775
4717.566025	373.027
4718.159706	339.008
4718.753425	319.067
4719.347181	335.489
4719.940975	331.97
4720.534806	306.163
4721.128674	383.584
4721.722580	380.065
4722.316523	404.699
4722.910504	380.065
4723.504522	389.449
4724.098577	409.391
4724.692670	507.926
4725.286800	446.928
4725.880968	405.872
4726.475173	360.123
4727.069415	327.278
4727.663695	529.041
4728.258013	479.773
4728.852367	475.081
4729.446759	442.236
4730.041189	380.065
4730.635656	339.008
4731.230160	450.447
4731.824702	380.065
4732.419281	294.433
4733.013898	323.759
4733.608552	314.374
4734.203243	285.048
4734.797972	269.799
4735.392738	356.604
4735.987542	351.912
4736.582383	339.008
4737.177261	430.505
4737.772177	507.926
4738.367130	492.677
4738.962121	418.775
4739.557149	397.66
4740.152214	401.179
4740.747317	356.604
4741.342458	394.141
4741.937635	376.546
4742.532851	422.294
4743.128103	368.334
4743.723393	397.66
4744.318720	389.449
4744.914085	392.968
4745.509487	466.87
4746.104927	422.294
4746.700404	561.886
4747.295918	612.327
4747.891470	640.48
4748.487059	707.343
4749.082686	628.749
4749.678350	579.481
4750.274051	496.196
4750.869790	479.773
4751.465566	512.618
4752.061380	525.522
4752.657231	595.904
4753.253120	719.073
4753.849046	768.341
4754.445009	760.13
4755.041010	636.96
4755.637048	632.268
4756.233123	628.749
4756.829236	570.097
4757.425387	504.407
4758.021574	570.097
4758.617800	550.156
4759.214062	561.886
4759.810362	525.522
4760.406699	624.057
4761.003074	587.693
4761.599487	658.075
4762.195936	624.057
4762.792423	661.594
4763.388948	699.132
4763.985510	768.341
4764.582109	797.667
4765.178745	785.936
4765.775420	735.496
4766.372131	715.554
4766.968880	690.92
4767.565666	661.594
4768.162490	678.017
4768.759351	653.383
4769.356250	617.019
4769.953186	546.636
4770.550159	484.465
4771.147170	566.578
4771.744218	570.097
4772.341304	463.35
4772.938427	484.465
4773.535587	492.676
4774.132785	537.252
4774.730020	517.31
4775.327293	520.829
4775.924603	496.196
4776.521950	405.871
4777.119335	409.391
4777.716757	471.562
4778.314217	426.986
4778.911714	405.871
4779.509249	409.391
4780.106821	459.831
4780.704430	484.465
4781.302077	487.984
4781.899761	484.465
4782.497482	574.789
4783.095241	554.848
4783.693038	558.367
4784.290872	546.636
4784.888743	645.172
4785.486651	697.958
4786.084597	665.113
4786.682581	649.864
4787.280602	587.693
4787.878660	574.789
4788.476756	579.481
4789.074889	479.773
4789.673059	451.62
4790.271267	434.024
4790.869512	507.926
4791.467795	648.691
4792.066115	595.904
4792.664473	563.059
4793.262868	517.31
4793.861300	723.765
4794.459770	574.789
4795.058277	533.733
4795.656822	541.944
4796.255404	525.522
4796.854023	468.043
4797.452680	418.775
4798.051374	430.505
4798.650106	380.065
4799.248875	368.334
4799.847681	405.872
4800.446525	434.025
4801.045406	401.179
4801.644325	471.562
4802.243281	522.003
4802.842275	566.578
4803.441305	517.31
4804.040374	468.043
4804.639479	617.019
4805.238623	636.96
4805.837803	554.848
4806.437021	489.157
4807.036277	463.35
4807.635569	529.041
4808.234900	522.002
4808.834267	525.521
4809.433672	509.099
4810.033115	517.31
4810.632594	468.043
4811.232112	422.294
4811.831666	459.831
4812.431258	401.179
4813.030888	376.545
4813.630555	380.065
4814.230259	356.604
4814.830001	314.374
4815.429780	281.529
4816.029596	314.374
4816.629450	302.644
4817.229342	294.433
4817.829271	306.163
4818.429237	422.294
4819.029240	409.391
4819.629281	384.757
4820.229360	380.065
4820.829476	383.584
4821.429629	360.123
4822.029819	376.545
4822.630047	327.278
4823.230313	422.294
4823.830616	376.545
4824.430956	323.759
4825.031334	294.433
4825.631749	297.952
4826.232201	389.449
4826.832691	451.62
4827.433219	430.505
4828.033783	426.986
4828.634386	422.294
4829.235025	445.755
4829.835702	389.449
4830.436416	397.66
4831.037168	397.66
4831.637957	414.083
4832.238784	389.449
4832.839648	442.236
4833.440550	405.871
4834.041488	401.179
4834.642465	442.236
4835.243478	455.139
4835.844529	418.775
4836.445618	468.043
4837.046744	418.775
4837.647907	380.065
4838.249108	356.604
4838.850346	339.008
4839.451622	355.431
4840.052935	331.97
4840.654285	310.855
4841.255673	384.757
4841.857098	364.815
4842.458560	389.449
4843.060061	373.026
4843.661598	430.505
4844.263173	463.35
4844.864785	405.871
4845.466435	373.026
4846.068122	347.219
4846.669846	339.008
4847.271608	389.449
4847.873407	475.081
4848.475244	459.831
4849.077118	558.367
4849.679030	546.636
4850.280979	484.465
4850.882965	401.179
4851.484989	463.35
4852.087050	587.693
4852.689149	554.848
4853.291285	587.693
4853.893458	563.059
4854.495669	504.407
4855.097917	558.367
4855.700203	546.636
4856.302526	529.041
4856.904886	522.002
4857.507284	459.831
4858.109719	373.026
4858.712192	356.604
4859.314702	373.026
4859.917250	401.179
4860.519835	364.815
4861.122457	347.219
4861.725117	422.294
4862.327814	558.367
4862.930549	550.155
4863.533321	558.367
4864.136130	554.847
4864.738977	563.059
4865.341861	500.888
4865.944783	566.578
4866.547742	522.002
4867.150738	496.195
4867.753772	492.676
4868.356843	509.099
4868.959952	669.805
4869.563098	814.089
4870.166282	740.188
4870.769503	719.073
4871.372761	712.035
4871.976057	579.481
4872.579390	558.367
4873.182760	525.521
4873.786168	512.618
4874.389614	504.407
4874.993097	463.35
4875.596617	570.097
4876.200175	558.367
4876.803770	512.618
4877.407402	446.928
4878.011072	430.505
4878.614779	360.123
4879.218524	363.642
4879.822306	412.91
4880.426125	412.91
4881.029982	343.7
4881.633877	351.912
4882.237808	281.529
4882.841778	380.065
4883.445784	430.505
4884.049828	422.294
4884.653910	405.871
4885.258028	418.775
4885.862185	422.294
4886.466378	438.717
4887.070609	384.757
4887.674878	405.871
4888.279184	414.083
4888.883527	426.986
4889.487908	617.019
4890.092326	583
4890.696781	492.676
4891.301274	522.002
4891.905804	438.716
4892.510372	405.871
4893.114977	512.618
4893.719620	537.252
4894.324300	459.831
4894.929017	422.294
4895.533772	409.39
4896.138564	412.91
4896.743394	417.602
4897.348261	429.332
4897.953165	414.083
4898.558107	360.123
4899.163087	445.755
4899.768103	445.755
4900.373157	343.7
4900.978249	335.489
4901.583378	351.912
4902.188544	414.083
4902.793748	384.757
4903.398989	607.634
4904.004268	541.944
4904.609584	446.928
4905.214937	360.123
4905.820328	392.968
4906.425756	434.024
4907.031222	409.391
4907.636725	360.123
4908.242265	323.759
4908.847843	302.644
4909.453458	278.01
4910.059111	285.048
4910.664801	301.471
4911.270529	317.893
4911.876294	342.527
4912.482096	331.97
4913.087936	360.123
4913.693813	422.294
4914.299727	466.869
4914.905679	409.391
4915.511669	425.813
4916.117696	368.334
4916.723760	339.008
4917.329861	339.008
4917.936000	396.487
4918.542177	396.487
4919.148391	368.334
4919.754642	392.968
4920.360931	463.35
4920.967257	463.35
4921.573620	405.871
4922.180021	384.757
4922.786460	347.219
4923.392935	451.62
4923.999449	468.042
4924.605999	401.179
4925.212587	376.545
4925.819213	323.759
4926.425875	414.083
4927.032576	434.024
4927.639313	463.35
4928.246088	500.888
4928.852901	459.831
4929.459751	409.39
4930.066638	520.829
4930.673563	492.676
4931.280525	484.465
4931.887524	512.618
4932.494561	426.986
4933.101636	434.024
4933.708747	360.123
4934.315897	319.066
4934.923083	310.855
4935.530307	331.97
4936.137569	319.066
4936.744867	343.7
4937.352204	579.481
4937.959577	529.041
4938.566988	459.831
4939.174437	414.083
4939.781923	389.449
4940.389446	364.815
4940.997007	418.775
4941.604605	384.757
4942.212241	368.334
4942.819913	360.123
4943.427624	412.91
4944.035372	356.604
4944.643157	394.141
4945.250979	405.871
4945.858839	331.97
4946.466737	319.066
4947.074672	414.083
4947.682644	446.928
4948.290654	434.024
4948.898701	368.334
4949.506785	356.604
4950.114907	430.505
4950.723066	384.757
4951.331263	405.871
4951.939497	479.773
4952.547769	459.831
4953.156078	446.928
4953.764424	426.986
4954.372808	401.179
4954.981229	380.065
4955.589688	437.543
4956.198184	453.966
4956.806717	453.966
4957.415288	417.602
4958.023897	376.545
4958.632542	426.986
4959.241225	376.545
4959.849946	351.912
4960.458704	384.757
4961.067499	368.334
4961.676332	347.219
4962.285202	380.065
4962.894110	360.123
4963.503055	306.163
4964.112037	317.893
4964.721057	380.065
4965.330114	579.481
4965.939209	617.019
4966.548341	512.618
4967.157510	459.831
4967.766717	389.449
4968.375961	389.449
4968.985243	360.123
4969.594562	356.604
4970.203919	339.008
4970.813313	294.433
4971.422744	278.01
4972.032213	302.644
4972.641719	299.125
4973.251263	310.855
4973.860844	299.125
4974.470462	347.219
4975.080118	463.35
4975.689811	434.024
4976.299542	418.775
4976.909310	380.065
4977.519115	612.326
4978.128958	678.017
4978.738839	640.479
4979.348756	599.423
4979.958711	570.097
4980.568704	512.618
4981.178734	438.717
4981.788801	438.717
4982.398906	607.634
4983.009048	517.31
4983.619228	418.775
4984.229445	409.391
4984.839699	394.141
4985.449991	335.489
4986.060321	356.604
4986.670687	373.026
4987.281091	360.123
4987.891533	368.334
4988.502012	371.853
4989.112528	368.334
4989.723082	438.716
4990.333673	459.831
4990.944302	475.081
4991.554968	459.831
4992.165671	405.871
4992.776412	368.334
4993.387190	302.644
4993.998006	380.064
4994.608859	392.968
4995.219749	364.815
4995.830677	414.083
4996.441643	422.294
4997.052645	499.714
4997.663685	468.042
4998.274763	414.083
4998.885878	430.505
4999.497030	442.236
5000.108220	405.871
5000.719447	414.083
5001.330712	434.024
5001.942014	499.714
5002.553353	479.773
5003.164730	558.366
5003.776144	615.845
5004.387596	550.155
5004.999085	570.097
5005.610612	612.326
5006.222176	554.847
5006.833777	475.081
5007.445416	401.179
5008.057092	351.911
5008.668806	364.815
5009.280556	438.716
5009.892345	446.928
5010.504171	484.465
5011.116034	504.407
5011.727935	430.505
5012.339873	368.334
5012.951848	438.716
5013.563861	509.099
5014.175911	489.157
5014.787999	418.775
5015.400124	360.123
5016.012287	306.163
5016.624487	294.432
5017.236724	356.604
5017.848999	380.064
5018.461311	360.123
5019.073661	327.277
5019.686048	418.775
5020.298472	446.928
5020.910934	434.024
5021.523433	540.771
5022.135970	509.099
5022.748544	512.618
5023.361155	455.139
5023.973804	394.141
5024.586491	356.603
5025.199214	364.815
5025.811976	620.537
5026.424774	636.96
5027.037610	525.521
5027.650484	496.195
5028.263394	463.35
5028.876343	434.024
5029.489328	409.39
5030.102351	389.449
5030.715412	422.294
5031.328510	438.716
5031.941645	397.66
5032.554818	394.141
5033.168028	422.294
5033.781275	434.024
5034.394560	389.449
5035.007883	356.603
5035.621243	389.449
5036.234640	380.064
5036.848074	331.97
5037.461546	335.489
5038.075056	389.449
5038.688603	397.66
5039.302187	373.026
5039.915809	397.66
5040.529468	418.775
5041.143164	430.505
5041.756898	430.505
5042.370670	537.252
5042.984478	522.002
5043.598324	479.773
5044.212208	451.62
5044.826129	394.141
5045.440087	468.042
5046.054083	471.561
5046.668117	496.195
5047.282187	422.294
5047.896295	418.775
5048.510441	430.505
5049.124624	471.561
5049.738844	409.39
5050.353102	529.04
5050.967397	525.521
5051.581729	504.407
5052.196099	442.235
5052.810507	426.986
5053.424952	389.449
5054.039434	339.008
5054.653953	290.913
5055.268510	331.97
5055.883105	517.31
5056.497737	509.099
5057.112406	496.195
5057.727113	455.139
5058.341857	492.676
5058.956638	446.928
5059.571457	368.334
5060.186314	507.926
5060.801207	545.463
5061.416139	639.306
5062.031107	563.059
5062.646113	541.944
5063.261157	612.326
5063.876238	554.847
5064.491356	479.773
5065.106512	489.157
5065.721705	479.773
5066.336935	438.716
5066.952203	632.268
5067.567508	537.252
5068.182851	475.081
5068.798231	438.716
5069.413649	414.083
5070.029104	368.334
5070.644596	335.489
5071.260126	356.604
5071.875693	405.871
5072.491298	368.334
5073.106940	409.39
5073.722620	496.195
5074.338336	504.407
5074.954091	520.829
5075.569882	463.35
5076.185712	500.887
5076.801578	537.252
5077.417482	492.676
5078.033424	492.676
5078.649402	496.195
5079.265419	397.66
5079.881472	426.986
5080.497563	405.871
5081.113692	451.62
5081.729858	541.944
5082.346061	678.016
5082.962302	604.115
5083.578580	550.155
5084.194895	492.676
5084.811248	438.716
5085.427639	422.294
5086.044066	525.521
5086.660531	509.099
5087.277034	492.676
5087.893574	426.986
5088.510152	376.545
5089.126766	331.97
5089.743419	331.97
5090.360108	451.62
5090.976835	446.928
5091.593600	418.775
5092.210402	401.179
5092.827241	380.064
5093.444118	504.407
5094.061032	479.773
5094.677984	418.775
5095.294973	418.775
5095.911999	384.757
5096.529063	360.123
5097.146164	339.008
5097.763303	335.489
5098.380479	412.909
5098.997693	445.755
5099.614943	430.505
5100.232232	380.064
5100.849557	331.97
5101.466921	438.716
5102.084321	409.39
5102.701759	425.813
5103.319235	422.294
5103.936747	445.755
5104.554298	491.503
5105.171885	479.773
5105.789510	451.62
5106.407173	463.35
5107.024873	554.847
5107.642610	550.155
5108.260385	475.081
5108.878197	455.139
5109.496046	525.521
5110.113933	558.366
5110.731858	533.733
5111.349820	492.676
5111.967819	479.773
5112.585855	468.042
5113.203930	496.195
5113.822041	656.902
5114.440190	656.902
5115.058376	612.326
5115.676600	579.481
5116.294861	628.749
5116.913160	686.228
5117.531495	715.554
5118.149869	723.765
5118.768280	678.017
5119.386728	617.019
5120.005213	699.131
5120.623736	658.075
5121.242297	735.496
5121.860895	723.765
5122.479530	612.326
5123.098203	653.383
5123.716913	558.367
5124.335660	620.538
5124.954445	632.268
5125.573268	570.097
5126.192127	512.618
5126.811025	509.099
5127.429959	509.099
5128.048931	409.391
5128.667941	343.7
5129.286988	409.391
5129.906072	446.928
5130.525194	484.465
5131.144353	484.465
5131.763549	533.733
5132.382783	509.099
5133.002054	434.024
5133.621363	405.871
5134.240709	471.562
5134.860093	512.618
5135.479514	500.888
5136.098972	550.155
5136.718468	525.522
5137.338001	570.097
5137.957572	546.636
5138.577180	492.676
5139.196826	418.775
5139.816509	414.083
5140.436229	471.562
5141.055987	492.676
5141.675782	636.96
5142.295614	604.115
5142.915484	537.252
5143.535392	463.35
5144.155337	466.87
5144.775319	459.831
5145.395339	351.912
5146.015396	492.676
5146.635490	599.423
5147.255622	751.918
5147.875791	727.284
5148.495998	649.864
5149.116242	727.284
5149.736524	653.383
5150.356843	665.113
5150.977199	727.284
5151.597593	694.439
5152.218024	707.343
5152.838493	900.894
5153.458999	1007.64
5154.079543	822.301
5154.700123	690.92
5155.320742	744.88
5155.941398	855.146
5156.562091	830.512
5157.182821	822.301
5157.803589	748.399
5158.424395	682.709
5159.045237	645.172
5159.666118	579.481
5160.287035	624.057
5160.907990	665.113
5161.528983	607.634
5162.150013	674.498
5162.771080	740.188
5163.392185	658.075
5164.013327	669.805
5164.634506	658.075
5165.255723	682.709
5165.876978	563.059
[truncated: 6,506 more rows]
