# Supplementary material for: Chemoenzymatic synthesis of genetically-encoded multivalent liquid N-glycan arrays
Source: Nat Commun. 2023 Aug 28;14:5237. doi: 10.1038/s41467-023-40900-y (PMC10462762; doi:10.1038/s41467-023-40900-y)
Supplement: Supplementary file 8 — Supplementary Dataset 4 [file 41467_2023_40900_MOESM8_ESM.zip › Supplementary Data 1_All MALDI Data/MALDI TextFiles for Fig.5 and Fig.6/TL-IV-153_0002.txt]

TITLE "<<TL-IV-153_0002>> Voyager Spec #1[BP = 5240.1, 34168]"
TYPE MASSSPEC
3999.789467	79.2495
4000.336058	40.6675
4000.882687	57.3516
4001.429353	40.6675
4001.976057	88.6343
4002.522798	82.3778
4003.069577	46.924
4003.616392	57.3516
4004.163246	60.4799
4004.710136	57.3516
4005.257064	93.8481
4005.804030	85.506
4006.351033	119.917
4006.898073	91.7626
4007.445151	62.5654
4007.992266	57.3516
4008.539418	23.9834
4009.086608	6.25654
4009.633835	15.6413
4010.181100	68.8219
4010.728402	57.3516
4011.275741	74.0357
4011.823118	105.318
4012.370532	74.0357
4012.917984	79.2495
4013.465473	49.0096
4014.012999	122.003
4014.560563	130.345
4015.108164	99.0619
4015.655803	143.9
4016.203479	136.601
4016.751192	91.7626
4017.298943	76.1212
4017.846731	99.0619
4018.394556	155.371
4018.942419	267.988
4019.490320	196.038
4020.038258	124.088
4020.586233	74.0357
4021.134245	65.6937
4021.682295	107.404
4022.230383	241.919
4022.778507	351.409
4023.326669	318.041
4023.874869	211.68
4024.423106	136.601
4024.971380	88.6343
4025.519692	37.5393
4026.068041	26.0689
4026.616428	20.8552
4027.164852	23.9834
4027.713313	17.7269
4028.261812	17.7269
4028.810348	15.6414
4029.358921	46.9241
4029.907532	71.9502
4030.456180	99.0619
4031.004866	62.5654
4031.553589	31.2827
4032.102350	12.5131
4032.651147	9.38483
4033.199983	3.12829
4033.748855	37.5393
4034.297766	51.0951
4034.846713	64.6509
4035.395698	40.6675
4035.944720	71.9502
4036.493780	141.815
4037.042877	141.815
4037.592011	91.7626
4038.141183	102.19
4038.690392	118.874
4039.239639	82.3778
4039.788923	71.9502
4040.338245	54.2234
4040.887603	46.9241
4041.437000	113.66
4041.986433	203.338
4042.535904	152.242
4043.085413	113.66
4043.634959	71.9502
4044.184542	79.2495
4044.734162	57.3516
4045.283820	23.9834
4045.833516	74.0357
4046.383249	115.746
4046.933019	115.746
4047.482826	99.0619
4048.032671	57.3516
4048.582554	76.1212
4049.132474	85.5061
4049.682431	166.841
4050.232425	133.473
4050.782457	76.1212
4051.332527	110.532
4051.882634	91.7626
4052.432778	119.917
4052.982959	107.404
4053.533178	113.66
4054.083435	138.687
4054.633728	88.6343
4055.184060	51.0951
4055.734428	29.1972
4056.284834	54.2234
4056.835278	60.4799
4057.385758	51.0951
4057.936276	46.9241
4058.486832	76.1212
4059.037425	60.4799
4059.588055	46.9241
4060.138723	29.1972
4060.689428	70.9075
4061.240171	84.4633
4061.790951	76.1212
4062.341768	51.0951
4062.892623	46.9241
4063.443515	79.2495
4063.994444	118.874
4064.545411	93.8481
4065.096416	51.0951
4065.647457	26.0689
4066.198536	23.9834
4066.749653	60.4799
4067.300807	76.1213
4067.851998	60.4799
4068.403227	96.9764
4068.954493	196.038
4069.505797	127.216
4070.057137	74.0358
4070.608516	46.9241
4071.159931	23.9834
4071.711384	51.0951
4072.262875	46.9241
4072.814403	23.9834
4073.365968	79.2495
4073.917571	71.9502
4074.469211	49.0096
4075.020888	29.1972
4075.572603	102.19
4076.124356	124.088
4076.676145	82.3778
4077.227972	71.9502
4077.779837	71.9502
4078.331739	88.6343
4078.883678	113.66
4079.435655	85.5061
4079.987669	74.0358
4080.539720	68.822
4081.091809	62.5654
4081.643935	60.4799
4082.196099	82.3778
4082.748300	82.3778
4083.300538	57.3516
4083.852814	158.499
4084.405127	166.841
4084.957478	133.473
4085.509866	161.627
4086.062292	150.157
4086.614754	85.5061
4087.167255	245.048
4087.719792	181.44
4088.272367	161.627
4088.824980	113.66
4089.377630	93.8481
4089.930317	82.3778
4090.483041	60.4799
4091.035803	31.2827
4091.588603	40.6675
4092.141440	51.0951
4092.694314	85.5061
4093.247225	68.822
4093.800174	65.6937
4094.353161	40.6675
4094.906185	49.0096
4095.459246	43.7958
4096.012344	31.2827
4096.565480	34.411
4097.118654	26.069
4097.671865	9.38485
4098.225113	34.411
4098.778398	37.5393
4099.331721	57.3516
4099.885082	62.5654
4100.438480	206.466
4100.991915	169.969
4101.545387	141.815
4102.098897	196.038
4102.652445	141.815
4103.206030	122.003
4103.759652	76.1213
4104.313311	85.5061
4104.867008	166.841
4105.420743	141.815
4105.974514	172.055
4106.528324	124.088
4107.082170	155.371
4107.636054	119.917
4108.189975	127.216
4108.743934	113.66
4109.297930	88.6343
4109.851964	88.6343
4110.406035	57.3517
4110.960143	26.069
4111.514289	12.5131
4112.068472	6.25659
4112.622693	4.88565e-005
4113.176951	3.12832
4113.731246	16.6842
4114.285579	19.8124
4114.839949	76.1213
4115.394356	88.6343
4115.948801	127.216
4116.503284	113.66
4117.057803	136.601
4117.612361	144.943
4118.166955	161.627
4118.721587	102.19
4119.276256	105.318
4119.830963	118.874
4120.385707	79.2495
4120.940489	68.822
4121.495308	46.9241
4122.050164	29.1972
4122.605058	23.9834
4123.159989	20.8552
4123.714957	9.38484
4124.269963	20.8552
4124.825007	43.7958
4125.380087	110.532
4125.935205	88.6343
4126.490361	91.7626
4127.045554	82.3778
4127.600784	133.473
4128.156052	130.345
4128.711357	82.3778
4129.266699	43.7958
4129.822079	62.5654
4130.377497	46.9241
4130.932951	20.8552
4131.488443	20.8552
4132.043973	6.25657
4132.599540	3.2644e-005
4133.155144	6.25657
4133.710786	31.2827
4134.266465	17.7269
4134.822181	23.9834
4135.377935	62.5654
4135.933727	65.6937
4136.489555	62.5654
4137.045421	71.9502
4137.601325	119.917
4138.157266	105.318
4138.713244	79.2495
4139.269260	92.8054
4139.825313	51.0951
4140.381403	102.19
4140.937531	99.0619
4141.493696	54.2234
4142.049899	40.6675
4142.606139	60.4799
4143.162417	93.8481
4143.718732	76.1213
4144.275084	46.9241
4144.831473	62.5654
4145.387901	105.318
4145.944365	65.6937
4146.500867	60.4799
4147.057406	57.3516
4147.613983	152.242
4148.170597	136.601
4148.727248	116.789
4149.283937	122.003
4149.840663	217.936
4150.397427	231.492
4150.954228	231.492
4151.511067	279.459
4152.067943	273.202
4152.624856	237.749
4153.181806	186.653
4153.738794	144.943
4154.295820	223.15
4154.852883	138.687
4155.409983	130.345
4155.967121	164.756
4156.524296	127.216
4157.081508	88.6344
4157.638758	54.2234
4158.196045	49.0096
4158.753370	31.2827
4159.310732	9.38486
4159.868131	9.38486
4160.425568	5.58802e-005
4160.983043	90.7199
4161.540554	150.157
4162.098103	124.088
4162.655690	88.6344
4163.213314	74.0358
4163.770975	112.618
4164.328673	137.644
4164.886409	267.988
4165.444183	197.081
4166.001994	216.893
4166.559842	144.943
4167.117728	158.499
4167.675651	178.311
4168.233611	113.661
4168.791609	62.5654
4169.349644	37.5393
4169.907717	124.088
4170.465827	140.772
4171.023974	119.917
4171.582159	127.216
4172.140381	116.789
4172.698641	102.19
4173.256938	71.9503
4173.815272	71.9503
4174.373644	175.183
4174.932054	133.473
4175.490500	79.2496
4176.048984	49.0096
4176.607506	37.5393
4177.166064	26.069
4177.724661	17.7269
4178.283294	43.7958
4178.841965	91.7626
4179.400674	99.0619
4179.959420	65.6937
4180.518203	29.1973
4181.077023	9.38488
4181.635881	6.25661
4182.194777	7.03142e-005
4182.753710	7.03142e-005
4183.312680	7.03142e-005
4183.871688	51.0951
4184.430733	67.7792
4184.989815	120.96
4185.548935	85.5061
4186.108092	54.2234
4186.667287	29.1972
4187.226519	17.7269
4187.785788	34.411
4188.345095	57.3517
4188.904439	37.5393
4189.463821	51.0951
4190.023240	79.2496
4190.582696	150.157
4191.142190	96.9764
4191.701721	68.822
4192.261290	127.216
4192.820896	194.996
4193.380539	124.088
4193.940220	82.3778
4194.499938	113.661
4195.059694	183.525
4195.619487	203.338
4196.179317	144.943
4196.739185	124.088
4197.299090	93.8482
4197.859033	79.2496
4198.419013	186.653
4198.979030	138.687
4199.539085	119.917
4200.099178	116.789
4200.659307	102.19
4201.219474	178.311
4201.779679	116.789
4202.339920	105.318
4202.900200	71.9503
4203.460516	62.5655
4204.020870	93.8482
4204.581262	71.9503
4205.141690	37.5393
4205.702157	37.5393
4206.262660	20.8552
4206.823201	15.6414
4207.383780	23.9835
4207.944396	15.6414
4208.505049	116.789
4209.065739	196.038
4209.626467	172.055
4210.187233	127.216
4210.748036	107.404
4211.308876	60.48
4211.869754	68.822
4212.430669	107.404
4212.991621	74.0358
4213.552611	99.0619
4214.113638	54.2234
4214.674703	34.411
4215.235805	17.7269
4215.796944	51.0951
4216.358121	49.0096
4216.919335	46.9241
4217.480587	122.003
4218.041876	124.088
4218.603202	133.473
4219.164566	147.029
4219.725967	116.789
4220.287406	127.216
4220.848882	119.917
4221.410395	65.6937
4221.971946	40.6676
4222.533534	31.2828
4223.095160	99.0619
4223.656823	118.874
4224.218523	76.1213
4224.780261	60.48
4225.342036	107.404
4225.903849	102.19
4226.465699	76.1213
4227.027587	37.5393
4227.589511	9.38489
4228.151474	3.12835
4228.713473	54.2234
4229.275510	46.9241
4229.837585	46.9241
4230.399696	65.6937
4230.961846	88.6344
4231.524032	46.9241
4232.086256	26.069
4232.648518	6.25662
4233.210817	3.12835
4233.773153	19.8125
4234.335527	36.4966
4234.897938	20.8552
4235.460386	20.8552
4236.022872	65.6937
4236.585395	54.2234
4237.147956	51.0951
4237.710554	70.9075
4238.273189	34.411
4238.835862	17.7269
4239.398572	15.6414
4239.961320	31.2828
4240.524105	17.7269
4241.086927	60.48
4241.649787	120.96
4242.212684	137.644
4242.775619	220.022
4243.338591	239.834
4243.901601	169.969
4244.464647	113.661
4245.027732	76.1213
4245.590853	115.746
4246.154012	65.6938
4246.717209	43.7959
4247.280443	76.1213
4247.843714	85.5061
4248.407023	96.9765
4248.970369	68.822
4249.533752	40.6676
4250.097173	26.069
4250.660631	3.12837
4251.224127	37.5393
4251.787660	40.6676
4252.351230	20.8552
4252.914838	46.9241
4253.478483	54.2234
4254.042166	40.6676
4254.605886	26.069
4255.169644	23.9835
4255.733438	71.9503
4256.297271	91.7627
4256.861140	62.5655
4257.425047	51.0952
4257.988992	29.1973
4258.552974	12.5132
4259.116993	12.5132
4259.681050	23.9835
4260.245144	65.6938
4260.809275	82.3779
4261.373444	51.0952
4261.937650	26.069
4262.501894	9.38492
4263.066175	12.5132
4263.630494	12.5132
4264.194849	17.727
4264.759243	34.4111
4265.323673	31.2828
4265.888142	74.0358
4266.452647	140.772
4267.017190	93.8482
4267.581770	74.0358
4268.146388	79.2496
4268.711043	99.062
4269.275735	85.5061
4269.840465	62.5655
4270.405233	34.4111
4270.970037	43.7959
4271.534879	31.2828
4272.099759	31.2828
4272.664676	23.9835
4273.229630	34.4111
4273.794622	62.5655
4274.359651	34.4111
4274.924717	12.5132
4275.489821	9.38492
4276.054963	20.8552
4276.620141	15.6415
4277.185357	60.48
4277.750611	40.6676
4278.315902	40.6676
4278.881230	71.9503
4279.446596	68.822
4280.011999	133.473
4280.577439	155.371
4281.142917	178.311
4281.708433	147.029
4282.273985	210.637
4282.839575	223.15
4283.405203	144.943
4283.970868	85.5061
4284.536570	88.6344
4285.102310	102.19
4285.668087	82.3779
4286.233902	62.5655
4286.799753	46.9241
4287.365643	29.1973
4287.931570	15.6415
4288.497534	54.2234
4289.063535	40.6676
4289.629574	23.9835
4290.195650	29.1973
4290.761764	20.8552
4291.327915	15.6415
4291.894104	49.0097
4292.460330	49.0097
4293.026593	43.7959
4293.592894	93.8482
4294.159232	147.029
4294.725608	136.601
4295.292021	102.19
4295.858471	115.746
4296.424959	93.8482
4296.991484	51.0952
4297.558046	37.5393
4298.124646	17.727
4298.691284	31.2828
4299.257958	124.088
4299.824671	143.9
4300.391420	141.815
4300.958207	122.003
4301.525031	127.216
4302.091893	110.532
4302.658792	150.157
4303.225729	144.943
4303.792703	144.943
4304.359714	110.532
4304.926763	60.48
4305.493849	74.0358
4306.060973	102.19
4306.628134	85.5061
4307.195332	127.216
4307.762568	88.6344
4308.329841	76.1213
4308.897152	130.345
4309.464500	88.6344
4310.031885	82.3779
4310.599308	138.687
4311.166768	113.661
4311.734266	71.9503
4312.301801	76.1213
4312.869373	54.2235
4313.436983	127.216
4314.004630	158.499
4314.572315	130.345
4315.140037	82.3779
4315.707796	85.5062
4316.275593	113.661
4316.843427	102.19
4317.411299	136.601
4317.979208	124.088
4318.547154	137.644
4319.115138	180.397
4319.683159	116.789
4320.251218	127.216
4320.819314	96.9765
4321.387447	46.9242
4321.955618	51.0952
4322.523827	92.8055
4323.092072	60.48
4323.660355	62.5655
4324.228676	62.5655
4324.797034	119.917
4325.365429	144.943
4325.933861	93.8482
4326.502331	71.9503
4327.070839	37.5394
4327.639384	17.727
4328.207966	51.0952
4328.776586	85.5062
4329.345243	60.48
4329.913937	34.4111
4330.482669	29.1973
4331.051438	15.6415
4331.620245	20.8553
4332.189089	9.38495
4332.757971	34.4111
4333.326889	34.4111
4333.895846	46.9242
4334.464839	147.029
4335.033871	155.371
4335.602939	168.927
4336.172045	116.789
4336.741188	65.6938
4337.310369	46.9242
4337.879587	76.1214
4338.448842	68.8221
4339.018135	40.6677
4339.587466	99.062
4340.156833	99.062
4340.726238	96.9765
4341.295681	122.003
4341.865161	93.8482
4342.434678	43.7959
4343.004233	26.0691
4343.573825	17.727
4344.143455	26.0691
4344.713122	31.2828
4345.282826	60.48
4345.852568	124.088
4346.422347	79.2496
4346.992163	49.0097
4347.562017	37.5394
4348.131909	40.6677
4348.701837	31.2829
4349.271803	40.6677
4349.841807	93.8482
4350.411848	122.003
4350.981926	122.003
4351.552042	82.3779
4352.122195	74.0359
4352.692386	46.9242
4353.262614	122.003
4353.832879	96.9765
4354.403182	105.319
4354.973522	74.0359
4355.543900	62.5655
4356.114315	49.0097
4356.684767	60.48
4357.255257	105.319
4357.825784	79.2496
4358.396348	105.319
4358.966950	99.062
4359.537590	57.3518
4360.108267	60.48
4360.678981	155.371
4361.249732	168.927
4361.820521	122.003
4362.391348	93.8482
4362.962212	130.345
4363.533113	178.312
4364.104052	122.003
4364.675028	79.2496
4365.246041	99.062
4365.817092	74.0359
4366.388180	40.6677
4366.959306	127.216
4367.530469	133.473
4368.101669	82.3779
4368.672907	49.0097
4369.244182	40.6677
4369.815495	40.6677
4370.386845	37.5394
4370.958232	17.727
4371.529657	17.727
4372.101119	62.5656
4372.672619	105.319
4373.244156	136.601
4373.815731	79.2497
4374.387342	57.3518
4374.958992	37.5394
4375.530678	54.2235
4376.102402	46.9242
4376.674164	79.2497
4377.245963	71.9504
4377.817799	62.5656
4378.389673	51.0952
4378.961584	31.2829
4379.533532	23.9836
4380.105518	9.38499
4380.677542	62.5656
4381.249602	65.6938
4381.821700	62.5656
4382.393836	130.345
4382.966009	127.216
4383.538219	91.7627
4384.110467	105.319
4384.682752	107.404
4385.255075	96.9765
4385.827434	76.1214
4386.399832	46.9242
4386.972267	34.4111
4387.544739	79.2497
4388.117248	138.687
4388.689795	110.532
4389.262379	62.5656
4389.835001	54.2235
4390.407660	74.0359
4390.980357	85.5062
4391.553091	65.6938
4392.125862	85.5062
4392.698671	74.0359
4393.271517	60.48
4393.844401	37.5394
4394.417322	20.8553
4394.990280	26.0691
4395.563276	34.4111
4396.136309	74.0359
4396.709380	62.5656
4397.282488	37.5394
4397.855633	96.9765
4398.428816	127.216
4399.002036	91.7627
4399.575294	43.7959
4400.148589	37.5394
4400.721921	34.4111
4401.295291	20.8553
4401.868698	9.38498
4402.442143	0.000174136
4403.015625	29.1974
4403.589144	34.4111
4404.162701	88.6345
4404.736295	71.9504
4405.309927	46.9242
4405.883596	15.6415
4406.457302	3.12844
4407.031046	15.6415
4407.604828	40.6677
4408.178646	43.7959
4408.752502	37.5394
4409.326396	51.0952
4409.900327	124.088
4410.474295	133.473
4411.048301	82.3779
4411.622344	118.874
4412.196424	197.081
4412.770542	138.687
4413.344697	99.062
4413.918890	91.7627
4414.493120	124.088
4415.067388	116.789
4415.641693	144.943
4416.216035	122.003
4416.790415	127.216
4417.364832	138.687
4417.939286	119.917
4418.513778	93.8482
4419.088307	110.532
4419.662874	65.6938
4420.237478	62.5655
4420.812120	46.9242
4421.386799	88.6345
4421.961515	68.8221
4422.536269	68.8221
4423.111060	65.6938
4423.685889	49.0097
4424.260755	20.8553
4424.835658	82.3779
4425.410599	51.0952
4425.985577	85.5062
4426.560592	91.7627
4427.135645	65.6938
4427.710736	31.2828
4428.285864	37.5394
4428.861029	65.6938
4429.436231	43.7959
4430.011471	65.6938
4430.586749	51.0952
4431.162064	67.7793
4431.737416	70.9076
4432.312805	51.0952
4432.888233	79.2496
4433.463697	49.0097
4434.039199	40.6677
4434.614738	76.1214
4435.190315	62.5655
4435.765929	37.5394
4436.341580	20.8553
4436.917269	74.0359
4437.492995	65.6938
4438.068759	51.0952
4438.644560	26.0691
4439.220398	37.5394
4439.796274	211.68
4440.372188	203.338
4440.948138	136.601
4441.524126	119.917
4442.100152	99.062
4442.676215	85.5062
4443.252315	186.654
4443.828453	141.815
4444.404628	79.2496
4444.980840	43.7959
4445.557090	23.9835
4446.133378	37.5394
4446.709702	113.661
4447.286064	71.9503
4447.862464	43.7959
4448.438901	46.9242
4449.015375	181.44
4449.591887	241.92
4450.168436	183.525
4450.745023	144.943
4451.321647	200.209
4451.898308	183.525
4452.475007	183.525
4453.051743	113.661
4453.628516	51.0952
4454.205327	54.2235
4454.782176	79.2496
4455.359062	118.874
4455.935985	116.789
4456.512945	65.6938
4457.089943	57.3518
4457.666979	34.4111
4458.244052	20.8553
4458.821162	15.6415
4459.398309	26.0691
4459.975494	127.216
4460.552717	105.319
4461.129977	54.2235
4461.707274	67.7793
4462.284609	60.48
4462.861981	54.2235
4463.439390	49.0097
4464.016837	85.5062
4464.594321	172.055
4465.171843	206.466
4465.749402	133.473
4466.326998	99.062
4466.904632	135.558
4467.482303	135.558
4468.060012	82.3779
4468.637758	107.404
4469.215542	60.48
4469.793363	40.6676
4470.371221	54.2235
4470.949117	54.2235
4471.527050	57.3517
4472.105020	43.7959
4472.683028	20.8553
4473.261074	57.3517
4473.839156	57.3517
4474.417276	194.996
4474.995434	155.371
4475.573629	91.7627
4476.151861	99.062
4476.730131	88.6344
4477.308438	88.6344
4477.886783	71.9503
4478.465165	133.473
4479.043584	91.7627
4479.622041	60.48
4480.200535	46.9242
4480.779067	40.6677
4481.357636	76.1214
4481.936242	60.48
4482.514886	60.48
4483.093567	155.371
4483.672286	172.055
4484.251042	141.815
4484.829835	133.473
4485.408666	91.7627
4485.987534	40.6677
4486.566440	49.0097
4487.145383	43.7959
4487.724363	68.8221
4488.303381	147.029
4488.882436	152.243
4489.461529	105.319
4490.040659	85.5062
4490.619827	85.5062
4491.199031	65.6938
4491.778274	79.2496
4492.357553	115.746
4492.936870	91.7627
4493.516225	60.48
4494.095617	43.7959
4494.675046	37.5394
4495.254513	113.661
4495.834017	71.9503
4496.413558	138.687
4496.993137	172.055
4497.572754	213.765
4498.152407	147.029
4498.732099	96.9765
4499.311827	60.48
4499.891593	65.6938
4500.471396	49.0097
4501.051237	51.0952
4501.631115	62.5655
4502.211031	65.6938
4502.790984	43.7959
4503.370974	65.6938
4503.951002	96.9765
4504.531067	60.48
4505.111170	99.062
4505.691310	140.772
4506.271487	124.088
4506.851702	91.7627
4507.431954	57.3517
4508.012244	37.5394
4508.592571	23.9835
4509.172935	49.0097
4509.753337	65.6938
4510.333777	46.9242
4510.914253	29.1973
4511.494767	26.069
4512.075319	70.9076
4512.655908	51.0952
4513.236534	23.9835
4513.817198	62.5655
4514.397899	60.48
4514.978637	54.2235
4515.559413	95.9337
4516.140226	74.0358
4516.721077	85.5062
4517.301965	82.3779
4517.882891	158.499
4518.463854	105.319
4519.044854	60.48
4519.625892	186.654
4520.206967	226.278
4520.788079	152.243
4521.369229	113.661
4521.950417	88.6344
4522.531641	51.0952
4523.112903	20.8552
4523.694203	74.0358
4524.275540	71.9503
4524.856914	79.2496
4525.438326	91.7627
4526.019775	51.0952
4526.601262	37.5394
4527.182786	37.5394
4527.764347	15.6415
4528.345946	57.3517
4528.927582	57.3517
4529.509256	88.6344
4530.090967	85.5061
4530.672716	62.5655
4531.254501	96.9765
4531.836325	105.319
4532.418185	68.822
4533.000083	197.081
4533.582019	166.841
4534.163992	105.319
4534.746002	76.1213
4535.328050	54.2235
4535.910135	34.4111
4536.492257	23.9835
4537.074417	26.069
4537.656614	23.9835
4538.238849	20.8553
4538.821121	43.7959
4539.403431	79.2496
4539.985778	71.9503
4540.568162	71.9503
4541.150584	175.183
4541.733043	158.499
4542.315539	107.404
4542.898073	127.216
4543.480645	76.1214
4544.063254	51.0952
4544.645900	29.1973
4545.228583	12.5132
4545.811304	23.9835
4546.394063	46.9242
4546.976859	57.3517
4547.559692	68.8221
4548.142562	110.532
4548.725470	107.404
4549.308416	113.661
4549.891399	141.815
4550.474419	99.062
4551.057476	62.5655
4551.640572	49.0097
4552.223704	20.8553
4552.806874	20.8553
4553.390081	57.3517
4553.973326	49.0097
4554.556608	40.6676
4555.139927	102.19
4555.723284	113.661
4556.306679	91.7627
4556.890110	37.5394
4557.473579	26.0691
4558.057086	39.6249
4558.640630	20.8553
4559.224211	26.0691
4559.807830	45.8814
4560.391486	31.2828
4560.975179	54.2235
4561.558910	43.7959
4562.142679	40.6676
4562.726485	37.5394
4563.310328	68.8221
4563.894208	40.6676
4564.478126	79.2496
4565.062082	113.661
4565.646074	96.9765
4566.230105	96.9765
4566.814172	107.404
4567.398277	107.404
4567.982420	62.5655
4568.566600	23.9835
4569.150817	17.727
4569.735071	9.38496
4570.319363	3.12842
4570.903693	0.000147452
4571.488060	3.12842
4572.072464	12.5132
4572.656906	65.6938
4573.241385	49.0097
4573.825901	51.0952
4574.410455	46.9242
4574.995046	62.5655
4575.579675	54.2235
4576.164341	26.0691
4576.749045	9.38495
4577.333786	15.6415
4577.918564	31.2828
4578.503380	17.727
4579.088233	26.0691
4579.673123	82.3779
4580.258051	102.19
4580.843017	115.746
4581.428020	127.216
4582.013060	88.6344
4582.598137	71.9503
4583.183252	79.2496
4583.768405	136.601
4584.353594	105.319
4584.938822	65.6938
4585.524086	65.6938
4586.109388	122.003
4586.694728	113.661
4587.280105	116.789
4587.865519	71.9503
4588.450970	49.0097
4589.036460	15.6415
4589.621986	93.8482
4590.207550	214.808
4590.793151	161.627
4591.378790	113.661
4591.964466	60.48
4592.550179	34.4111
4593.135930	46.9242
4593.721719	51.0952
4594.307544	87.5917
4594.893407	137.644
4595.479308	116.789
4596.065246	144.943
4596.651221	122.003
4597.237234	105.319
4597.823284	54.2235
4598.409372	17.727
4598.995497	68.8221
4599.581659	76.1214
4600.167859	49.0097
4600.754096	40.6676
4601.340371	107.404
4601.926683	130.345
4602.513032	68.8221
4603.099419	119.917
4603.685843	169.969
4604.272305	150.157
4604.858804	105.319
4605.445340	124.088
4606.031914	175.183
4606.618525	282.587
4607.205174	276.331
4607.791860	234.62
4608.378583	181.44
4608.965344	141.815
4609.552143	122.003
4610.138978	105.319
4610.725851	124.088
4611.312762	76.1214
4611.899710	60.48
4612.486695	96.9765
4613.073718	116.789
4613.660778	91.7627
4614.247876	54.2235
4614.835011	85.5062
4615.422183	122.003
4616.009393	119.917
4616.596640	105.319
4617.183924	118.874
4617.771246	124.088
4618.358606	76.1214
4618.946003	51.0952
4619.533437	54.2235
4620.120909	115.746
4620.708418	120.96
4621.295964	71.9504
4621.883548	51.0952
4622.471169	29.1973
4623.058828	26.0691
4623.646524	37.5394
4624.234257	96.9765
4624.822028	119.917
4625.409836	102.19
4625.997682	68.8221
4626.585565	62.5656
4627.173486	82.3779
4627.761444	82.3779
4628.349439	43.7959
4628.937472	62.5655
4629.525542	93.8482
4630.113649	192.91
4630.701794	181.44
4631.289977	147.029
4631.878196	113.661
4632.466454	113.661
4633.054748	226.278
4633.643080	161.627
4634.231450	161.627
4634.819856	122.003
4635.408301	124.088
4635.996782	79.2496
4636.585301	79.2496
4637.173858	113.661
4637.762451	74.0359
4638.351083	95.9338
4638.939751	157.456
4639.528457	144.943
4640.117201	93.8483
4640.705982	68.8221
4641.294800	93.8483
4641.883656	99.062
4642.472549	96.9765
4643.061479	107.404
4643.650447	76.1214
4644.239453	57.3518
4644.828495	34.4111
4645.417575	34.4111
4646.006693	51.0952
4646.595848	26.0691
4647.185040	26.0691
4647.774270	51.0952
4648.363537	40.6677
4648.952842	74.0359
4649.542184	49.0097
4650.131563	31.2829
4650.720980	17.727
4651.310434	12.5133
4651.899926	0.000181636
4652.489455	6.25672
4653.079021	9.38499
4653.668625	29.1974
4654.258266	105.319
4654.847945	143.901
4655.437661	152.243
4656.027415	138.687
4656.617206	82.378
4657.207034	54.2235
4657.796900	31.2829
4658.386803	40.6677
4658.976743	23.9836
4659.566721	9.385
4660.156736	113.661
4660.746789	113.661
4661.336879	93.8483
4661.927007	99.0621
4662.517172	105.319
4663.107374	113.661
4663.697614	68.8221
4664.287891	71.9504
4664.878206	49.0098
4665.468558	46.9242
4666.058947	71.9504
4666.649374	43.796
4667.239838	46.9242
4667.830340	105.319
4668.420879	91.7628
4669.011455	96.9766
4669.602069	85.5062
4670.192720	49.0098
4670.783409	99.0621
4671.374135	102.19
4671.964899	113.661
4672.555700	85.5062
4673.146538	71.9504
4673.737414	88.6345
4674.328327	105.319
4674.919277	124.088
4675.510265	158.499
4676.101291	91.7628
4676.692353	46.9243
4677.283454	46.9243
4677.874591	34.4112
4678.465766	60.4801
4679.056978	62.5656
4679.648228	91.7628
4680.239515	136.601
4680.830840	116.789
4681.422202	76.1214
4682.013602	57.3518
4682.605038	31.2829
4683.196513	31.2829
4683.788024	31.2829
4684.379573	26.0691
4684.971160	12.5133
4685.562784	43.796
4686.154445	31.2829
4686.746144	60.4801
4687.337880	46.9243
4687.929653	40.6677
4688.521464	26.0691
4689.113313	12.5133
4689.705198	3.12848
4690.297121	6.25675
4690.889082	17.7271
4691.481080	31.2829
4692.073115	34.4112
4692.665188	54.2236
4693.257298	90.72
4693.849446	104.276
4694.441631	109.49
4695.033853	140.772
4695.626113	79.2497
4696.218410	74.0359
4696.810745	54.2236
4697.403117	57.3518
4697.995526	62.5656
4698.587973	40.6677
4699.180458	31.2829
4699.772979	43.796
4700.365538	20.8553
4700.958135	9.38503
4701.550769	68.8221
4702.143440	124.088
4702.736149	172.055
4703.328895	133.473
4703.921678	74.0359
4704.514499	99.0621
4705.107358	57.3518
4705.700254	23.9836
4706.293187	46.9243
4706.886157	91.7628
4707.479165	71.9504
4708.072211	43.796
4708.665294	65.6939
4709.258414	60.4801
4709.851571	102.19
4710.444766	143.901
4711.037999	105.319
4711.631269	110.532
4712.224576	113.661
4712.817921	82.378
4713.411303	95.9338
4714.004722	112.618
4714.598179	110.532
4715.191673	74.0359
4715.785205	85.5063
4716.378774	71.9504
4716.972381	68.8222
4717.566025	49.0098
4718.159706	74.0359
4718.753425	54.2236
4719.347181	34.4112
4719.940975	29.1974
4720.534806	9.38503
4721.128674	22.9409
4721.722580	47.967
4722.316523	155.371
4722.910504	150.157
4723.504522	93.8483
4724.098577	105.319
4724.692670	85.5063
4725.286800	40.6677
4725.880968	26.0692
4726.475173	39.625
4727.069415	61.5229
4727.663695	132.43
4728.258013	116.789
4728.852367	124.088
4729.446759	130.345
4730.041189	79.2497
4730.635656	74.036
4731.230160	46.9243
4731.824702	34.4112
4732.419281	23.9836
4733.013898	40.6678
4733.608552	31.2829
4734.203243	47.967
4734.797972	47.967
4735.392738	23.9837
4735.987542	12.5133
4736.582383	12.5133
4737.177261	54.2236
4737.772177	46.9243
4738.367130	82.378
4738.962121	91.7628
4739.557149	51.0953
4740.152214	57.3519
4740.747317	34.4112
4741.342458	34.4112
4741.937635	47.9671
4742.532851	20.8554
4743.128103	37.5395
4743.723393	46.9243
4744.318720	71.9505
4744.914085	49.0098
4745.509487	31.283
4746.104927	60.4801
4746.700404	65.6939
4747.295918	189.782
4747.891470	271.117
4748.487059	237.749
4749.082686	196.038
4749.678350	152.243
4750.274051	152.243
4750.869790	91.7628
4751.465566	74.036
4752.061380	110.532
4752.657231	178.312
4753.253120	158.499
4753.849046	169.97
4754.445009	196.038
4755.041010	150.157
4755.637048	105.319
4756.233123	65.6939
4756.829236	119.917
4757.425387	116.789
4758.021574	99.0621
4758.617800	88.6345
4759.214062	62.5656
4759.810362	54.2236
4760.406699	140.772
4761.003074	122.003
4761.599487	82.378
4762.195936	62.5656
4762.792423	88.6345
4763.388948	152.243
4763.985510	155.371
4764.582109	172.055
4765.178745	130.345
4765.775420	88.6345
4766.372131	74.036
4766.968880	76.1215
4767.565666	65.6939
4768.162490	37.5395
4768.759351	88.6345
4769.356250	105.319
4769.953186	152.243
4770.550159	248.176
4771.147170	228.364
4771.744218	196.038
4772.341304	161.627
4772.938427	141.815
4773.535587	107.404
4774.132785	71.9504
4774.730020	79.2497
4775.327293	74.0359
4775.924603	62.5656
4776.521950	40.6677
4777.119335	62.5656
4777.716757	60.4801
4778.314217	46.9243
4778.911714	34.4112
4779.509249	40.6677
4780.106821	49.0098
4780.704430	85.5063
4781.302077	93.8483
4781.899761	110.532
4782.497482	189.782
4783.095241	304.485
4783.693038	189.782
4784.290872	113.661
4784.888743	124.088
4785.486651	91.7628
4786.084597	122.003
4786.682581	96.9766
4787.280602	102.19
4787.878660	140.772
4788.476756	113.661
4789.074889	68.8222
4789.673059	46.9243
4790.271267	40.6677
4790.869512	68.8222
4791.467795	102.19
4792.066115	118.874
4792.664473	124.088
4793.262868	124.088
4793.861300	113.661
4794.459770	62.5656
4795.058277	88.6345
4795.656822	144.943
4796.255404	138.687
4796.854023	105.319
4797.452680	82.378
4798.051374	62.5656
4798.650106	68.8222
4799.248875	82.378
4799.847681	68.8222
4800.446525	85.5063
4801.045406	107.404
4801.644325	130.345
4802.243281	116.789
4802.842275	102.19
4803.441305	223.15
4804.040374	248.176
4804.639479	181.44
4805.238623	150.157
4805.837803	119.917
4806.437021	76.1214
4807.036277	51.0953
4807.635569	87.5918
4808.234900	82.378
4808.834267	88.6345
4809.433672	65.6939
4810.033115	74.0359
4810.632594	127.217
4811.232112	99.0621
4811.831666	68.8221
4812.431258	43.796
4813.030888	60.4801
4813.630555	43.796
4814.230259	105.319
4814.830001	99.0621
4815.429780	74.0359
4816.029596	34.4112
4816.629450	29.1974
4817.229342	107.404
4817.829271	99.0621
4818.429237	76.1214
4819.029240	51.0953
4819.629281	43.796
4820.229360	23.9836
4820.829476	9.38504
4821.429629	76.1214
4822.029819	137.644
4822.630047	174.141
4823.230313	138.687
4823.830616	127.217
4824.430956	127.217
4825.031334	133.473
4825.631749	85.5063
4826.232201	71.9504
4826.832691	99.0621
4827.433219	96.9766
4828.033783	147.029
4828.634386	136.601
4829.235025	152.243
4829.835702	141.815
4830.436416	107.404
4831.037168	79.2497
4831.637957	82.378
4832.238784	118.874
4832.839648	107.404
4833.440550	65.6939
4834.041488	110.532
4834.642465	150.157
4835.243478	99.0621
4835.844529	79.2497
4836.445618	68.8221
4837.046744	68.8221
4837.647907	76.1214
4838.249108	88.6345
4838.850346	60.4801
4839.451622	54.2235
4840.052935	99.0621
4840.654285	147.029
4841.255673	113.661
4841.857098	144.943
4842.458560	88.6345
4843.060061	138.687
4843.661598	133.473
4844.263173	130.345
4844.864785	107.404
4845.466435	60.4801
4846.068122	57.3518
4846.669846	51.0953
4847.271608	92.8055
4847.873407	157.456
4848.475244	150.157
4849.077118	163.713
4849.679030	141.815
4850.280979	102.19
4850.882965	51.0953
4851.484989	87.5918
4852.087050	87.5918
4852.689149	79.2497
4853.291285	107.404
4853.893458	124.088
4854.495669	122.003
4855.097917	138.687
4855.700203	147.029
4856.302526	93.8483
4856.904886	110.532
4857.507284	91.7628
4858.109719	57.3518
4858.712192	54.2236
4859.314702	51.0953
4859.917250	85.5063
4860.519835	189.782
4861.122457	178.312
4861.725117	144.943
4862.327814	113.661
4862.930549	166.841
4863.533321	196.038
4864.136130	223.15
4864.738977	189.782
4865.341861	147.029
4865.944783	122.003
4866.547742	68.8221
4867.150738	46.9243
4867.753772	29.1974
4868.356843	105.319
4868.959952	99.0621
4869.563098	54.2235
4870.166282	70.9076
4870.769503	102.19
4871.372761	113.661
4871.976057	110.532
4872.579390	49.0098
4873.182760	79.2497
4873.786168	62.5656
4874.389614	34.4112
4874.993097	40.6677
4875.596617	23.9836
4876.200175	57.3518
4876.803770	40.6677
4877.407402	29.1974
4878.011072	47.967
4878.614779	40.6677
4879.218524	23.9836
4879.822306	12.5133
4880.426125	46.9242
4881.029982	71.9504
4881.633877	85.5062
4882.237808	60.4801
4882.841778	68.8221
4883.445784	37.5394
4884.049828	20.8553
4884.653910	23.9836
4885.258028	46.9242
4885.862185	40.6677
4886.466378	74.0359
4887.070609	40.6677
4887.674878	43.796
4888.279184	62.5656
4888.883527	54.2235
4889.487908	46.9242
4890.092326	49.0098
4890.696781	79.2497
4891.301274	99.0621
4891.905804	68.8221
4892.510372	40.6677
4893.114977	46.9242
4893.719620	23.9836
4894.324300	23.9836
4894.929017	37.5394
4895.533772	9.38501
4896.138564	40.6677
4896.743394	68.8221
4897.348261	68.8221
4897.953165	74.0359
4898.558107	49.0098
4899.163087	43.796
4899.768103	65.6939
4900.373157	43.796
4900.978249	37.5394
4901.583378	57.3518
4902.188544	46.9243
4902.793748	107.404
4903.398989	88.6345
4904.004268	65.6939
4904.609584	93.8483
4905.214937	88.6345
4905.820328	116.789
4906.425756	91.7628
4907.031222	82.378
4907.636725	40.6677
4908.242265	29.1974
4908.847843	107.404
4909.453458	164.756
4910.059111	113.661
4910.664801	68.8221
4911.270529	49.0098
4911.876294	34.4112
4912.482096	29.1974
4913.087936	37.5394
4913.693813	74.0359
4914.299727	65.6939
4914.905679	43.796
4915.511669	46.9243
4916.117696	85.5062
4916.723760	71.9504
4917.329861	136.601
4917.936000	88.6345
4918.542177	141.815
4919.148391	172.055
4919.754642	102.19
4920.360931	71.9504
4920.967257	166.841
4921.573620	141.815
4922.180021	82.3779
4922.786460	102.19
4923.392935	133.473
4923.999449	88.6345
4924.605999	51.0953
4925.212587	49.0097
4925.819213	49.0097
4926.425875	51.0953
4927.032576	31.2829
4927.639313	155.371
4928.246088	158.499
4928.852901	110.532
4929.459751	107.404
4930.066638	120.96
4930.673563	71.9504
4931.280525	31.2829
4931.887524	67.7793
4932.494561	99.062
4933.101636	107.404
4933.708747	138.687
4934.315897	158.499
4934.923083	119.917
4935.530307	85.5062
4936.137569	76.1214
4936.744867	54.2235
4937.352204	65.6938
4937.959577	60.48
4938.566988	57.3518
4939.174437	49.0097
4939.781923	60.48
4940.389446	43.7959
4940.997007	57.3518
4941.604605	54.2235
4942.212241	37.5394
4942.819913	29.1973
4943.427624	57.3518
4944.035372	57.3518
4944.643157	65.6938
4945.250979	46.9242
4945.858839	79.2497
4946.466737	51.0952
4947.074672	34.4111
4947.682644	40.6677
4948.290654	62.5656
4948.898701	71.9504
4949.506785	65.6938
4950.114907	85.5062
4950.723066	57.3518
4951.331263	37.5394
4951.939497	49.0097
4952.547769	65.6938
4953.156078	46.9242
4953.764424	91.7627
4954.372808	127.216
4954.981229	93.8482
4955.589688	96.9765
4956.198184	85.5062
4956.806717	175.183
4957.415288	147.029
4958.023897	122.003
4958.632542	85.5062
4959.241225	46.9242
4959.849946	37.5394
4960.458704	82.3779
4961.067499	168.927
4961.676332	133.473
4962.285202	79.2497
4962.894110	62.5656
4963.503055	54.2235
4964.112037	79.2497
4964.721057	62.5656
4965.330114	43.7959
4965.939209	43.7959
4966.548341	54.2235
4967.157510	70.9076
4967.766717	82.3779
4968.375961	62.5655
4968.985243	34.4111
4969.594562	12.5132
4970.203919	51.0952
4970.813313	31.2829
4971.422744	43.7959
4972.032213	57.3518
4972.641719	46.9242
4973.251263	49.0097
4973.860844	31.2829
4974.470462	26.0691
4975.080118	34.4111
4975.689811	85.5062
4976.299542	110.532
4976.909310	122.003
4977.519115	68.8221
4978.128958	51.0952
4978.738839	29.1973
4979.348756	12.5132
4979.958711	20.8553
4980.568704	34.4111
4981.178734	31.2829
4981.788801	17.727
4982.398906	23.9836
4983.009048	88.6345
4983.619228	74.0359
4984.229445	51.0952
4984.839699	43.7959
4985.449991	31.2829
4986.060321	20.8553
4986.670687	46.9242
4987.281091	54.2235
4987.891533	136.601
4988.502012	110.532
4989.112528	79.2497
4989.723082	88.6345
4990.333673	71.9504
4990.944302	43.7959
4991.554968	37.5394
4992.165671	60.48
4992.776412	51.0952
4993.387190	64.6511
4993.998006	74.0359
4994.608859	68.8221
4995.219749	105.319
4995.830677	110.532
4996.441643	71.9504
4997.052645	99.062
4997.663685	140.772
4998.274763	91.7627
4998.885878	91.7627
4999.497030	96.9765
5000.108220	113.661
5000.719447	107.404
5001.330712	71.9504
5001.942014	127.216
5002.553353	165.798
5003.164730	122.003
5003.776144	71.9504
5004.387596	68.8221
5004.999085	43.7959
5005.610612	65.6938
5006.222176	203.338
5006.833777	267.989
5007.445416	209.594
5008.057092	158.499
5008.668806	116.789
5009.280556	74.0359
5009.892345	57.3518
5010.504171	29.1974
5011.116034	102.19
5011.727935	115.746
5012.339873	132.43
5012.951848	127.216
5013.563861	127.216
5014.175911	119.917
5014.787999	152.243
5015.400124	183.525
5016.012287	158.499
5016.624487	116.789
5017.236724	65.6938
5017.848999	65.6938
5018.461311	62.5656
5019.073661	51.0952
5019.686048	62.5656
5020.298472	133.473
5020.910934	105.319
5021.523433	82.3779
5022.135970	60.4801
5022.748544	85.5062
5023.361155	144.943
5023.973804	181.44
5024.586491	144.943
5025.199214	96.9765
5025.811976	152.243
5026.424774	136.601
5027.037610	76.1214
5027.650484	65.6938
5028.263394	51.0953
5028.876343	43.796
5029.489328	34.4112
5030.102351	23.9836
5030.715412	9.385
5031.328510	45.8815
5031.941645	59.4373
5032.554818	84.4635
5033.168028	82.378
5033.781275	74.0359
5034.394560	110.532
5035.007883	88.6345
5035.621243	51.0953
5036.234640	133.473
5036.848074	88.6345
5037.461546	68.8221
5038.075056	43.796
5038.688603	20.8553
5039.302187	20.8553
5039.915809	102.19
5040.529468	82.378
5041.143164	161.627
5041.756898	152.243
5042.370670	181.44
5042.984478	130.345
5043.598324	110.532
5044.212208	68.8221
5044.826129	34.4112
5045.440087	70.9076
5046.054083	49.0098
5046.668117	37.5394
5047.282187	15.6416
5047.896295	102.19
5048.510441	130.345
5049.124624	82.378
5049.738844	49.0098
5050.353102	34.4112
5050.967397	43.796
5051.581729	122.003
5052.196099	186.654
5052.810507	124.088
5053.424952	79.2497
5054.039434	54.2235
5054.653953	79.2497
5055.268510	102.19
5055.883105	71.9504
5056.497737	74.0359
5057.112406	87.5917
5057.727113	101.148
5058.341857	92.8055
5058.956638	95.9338
5059.571457	82.378
5060.186314	71.9504
5060.801207	62.5656
5061.416139	37.5394
5062.031107	20.8553
5062.646113	122.003
5063.261157	124.088
5063.876238	85.5062
5064.491356	85.5062
5065.106512	223.15
5065.721705	192.91
5066.336935	141.815
5066.952203	130.345
5067.567508	96.9765
5068.182851	93.8483
5068.798231	102.19
5069.413649	74.0359
5070.029104	62.5656
5070.644596	60.4801
5071.260126	130.345
5071.875693	119.917
5072.491298	62.5656
5073.106940	31.2829
5073.722620	57.3518
5074.338336	161.627
5074.954091	192.91
5075.569882	144.943
5076.185712	158.499
5076.801578	107.404
5077.417482	71.9504
5078.033424	37.5394
5078.649402	68.8221
5079.265419	189.782
5079.881472	189.782
5080.497563	116.789
5081.113692	85.5062
5081.729858	102.19
5082.346061	133.473
5082.962302	161.627
5083.578580	161.627
5084.194895	130.345
5084.811248	96.9765
5085.427639	85.5062
5086.044066	54.2235
5086.660531	67.7794
5087.277034	65.6938
5087.893574	79.2497
5088.510152	57.3518
5089.126766	40.6677
5089.743419	43.796
5090.360108	122.003
5090.976835	116.789
5091.593600	79.2497
5092.210402	49.0097
5092.827241	29.1974
5093.444118	26.0691
5094.061032	37.5394
5094.677984	26.0691
5095.294973	39.6249
5095.911999	70.9076
5096.529063	137.644
5097.146164	151.2
5097.763303	102.19
5098.380479	49.0097
5098.997693	43.7959
5099.614943	46.9242
5100.232232	60.48
5100.849557	34.4111
5101.466921	34.4111
5102.084321	34.4111
5102.701759	37.5394
5103.319235	34.4111
5103.936747	31.2829
5104.554298	74.0359
5105.171885	112.618
5105.789510	110.532
5106.407173	189.782
5107.024873	141.815
5107.642610	158.499
5108.260385	186.654
5108.878197	192.91
5109.496046	119.917
5110.113933	119.917
5110.731858	172.055
5111.349820	166.841
5111.967819	138.687
5112.585855	102.19
5113.203930	71.9504
5113.822041	29.1974
5114.440190	29.1974
5115.058376	31.2829
5115.676600	95.9338
5116.294861	102.19
5116.913160	71.9504
5117.531495	127.216
5118.149869	143.901
5118.768280	99.062
5119.386728	99.062
5120.005213	110.532
5120.623736	71.9504
5121.242297	68.8221
5121.860895	68.8221
5122.479530	62.5656
5123.098203	54.2235
5123.716913	74.0359
5124.335660	85.5062
5124.954445	99.062
5125.573268	147.029
5126.192127	158.499
5126.811025	136.601
5127.429959	130.345
5128.048931	130.345
5128.667941	143.901
5129.286988	172.055
5129.906072	130.345
5130.525194	62.5655
5131.144353	65.6938
5131.763549	79.2496
5132.382783	102.19
5133.002054	68.8221
5133.621363	46.9242
5134.240709	76.1214
5134.860093	110.532
5135.479514	116.789
5136.098972	133.473
5136.718468	107.404
5137.338001	88.6345
5137.957572	136.601
5138.577180	183.525
5139.196826	147.029
5139.816509	107.404
5140.436229	113.661
5141.055987	133.473
5141.675782	150.157
5142.295614	133.473
5142.915484	107.404
5143.535392	60.48
5144.155337	60.48
5144.775319	79.2496
5145.395339	79.2496
5146.015396	113.661
5146.635490	110.532
5147.255622	189.782
5147.875791	211.68
5148.495998	127.216
5149.116242	93.8482
5149.736524	82.3779
5150.356843	76.1214
5150.977199	68.8221
5151.597593	124.088
5152.218024	136.601
5152.838493	166.841
5153.458999	228.364
5154.079543	209.594
5154.700123	172.055
5155.320742	236.706
5155.941398	236.706
5156.562091	267.989
5157.182821	189.782
5157.803589	200.209
5158.424395	164.756
5159.045237	102.19
5159.666118	79.2496
5160.287035	76.1214
5160.907990	76.1214
5161.528983	120.96
5162.150013	110.532
5162.771080	110.532
5163.392185	209.594
5164.013327	197.081
5164.634506	206.466
5165.255723	127.216
5165.876978	105.319
[truncated: 6,506 more rows]
