# Supplementary material for: Chemoenzymatic synthesis of genetically-encoded multivalent liquid N-glycan arrays
Source: Nat Commun. 2023 Aug 28;14:5237. doi: 10.1038/s41467-023-40900-y (PMC10462762; doi:10.1038/s41467-023-40900-y)
Supplement: Supplementary file 8 — Supplementary Dataset 4 [file 41467_2023_40900_MOESM8_ESM.zip › Supplementary Data 1_All MALDI Data/MALDI TextFiles for Fig.5 and Fig.6/TL-IV-81-0614_0007.txt]

TITLE "<<TL-IV-81-0614_0007>> Voyager Spec #1[BP = 5240.7, 28409]"
TYPE MASSSPEC
3999.789467	78.0273
4000.336058	111.839
4000.882687	70.2246
4001.429353	76.2933
4001.976057	67.6236
4002.522798	45.0824
4003.069577	123.11
4003.616392	142.183
4004.163246	144.784
4004.710136	131.779
4005.257064	92.7658
4005.804030	103.169
4006.351033	76.2933
4006.898073	56.353
4007.445151	154.321
4007.992266	134.38
4008.539418	136.981
4009.086608	131.779
4009.633835	81.4952
4010.181100	48.5503
4010.728402	28.61
4011.275741	39.0136
4011.823118	52.8852
4012.370532	105.77
4012.917984	70.2245
4013.465473	126.578
4014.012999	137.848
4014.560563	276.563
4015.108164	245.352
4015.655803	184.665
4016.203479	134.38
4016.751192	95.3667
4017.298943	78.0273
4017.846731	67.6236
4018.394556	67.6236
4018.942419	51.1512
4019.490320	90.1649
4020.038258	70.2246
4020.586233	59.8209
4021.134245	37.2797
4021.682295	70.2246
4022.230383	67.6236
4022.778507	190.733
4023.326669	170.793
4023.874869	254.022
4024.423106	195.068
4024.971380	128.312
4025.519692	136.981
4026.068041	183.798
4026.616428	159.522
4027.164852	95.3667
4027.713313	165.591
4028.261812	156.055
4028.810348	98.8346
4029.358921	84.0961
4029.907532	84.0961
4030.456180	201.137
4031.004866	212.408
4031.553589	240.151
4032.102350	315.577
4032.651147	223.678
4033.199983	181.197
4033.748855	120.509
4034.297766	134.38
4034.846713	115.307
4035.395698	101.435
4035.944720	204.605
4036.493780	279.164
4037.042877	206.339
4037.592011	243.619
4038.141183	173.394
4038.690392	115.307
4039.239639	103.169
4039.788923	90.1649
4040.338245	115.307
4040.887603	95.3667
4041.437000	56.353
4041.986433	95.3667
4042.535904	78.0273
4043.085413	97.9676
4043.634959	125.711
4044.184542	109.238
4044.734162	117.041
4045.283820	130.912
4045.833516	117.041
4046.383249	136.981
4046.933019	156.055
4047.482826	120.509
4048.032671	109.238
4048.582554	64.1558
4049.132474	34.6788
4049.682431	48.5503
4050.232425	87.564
4050.782457	87.564
4051.332527	170.793
4051.882634	126.578
4052.432778	76.2934
4052.982959	140.449
4053.533178	123.11
4054.083435	106.637
4054.633728	78.0273
4055.184060	78.0273
4055.734428	90.1649
4056.284834	195.068
4056.835278	226.279
4057.385758	159.522
4057.936276	98.8346
4058.486832	48.5503
4059.037425	28.61
4059.588055	28.61
4060.138723	37.2797
4060.689428	90.1649
4061.240171	128.312
4061.790951	154.321
4062.341768	286.967
4062.892623	265.293
4063.443515	251.421
4063.994444	234.082
4064.545411	192.467
4065.096416	176.862
4065.647457	134.38
4066.198536	103.169
4066.749653	90.1648
4067.300807	95.3667
4067.851998	123.11
4068.403227	159.522
4068.954493	176.862
4069.505797	201.137
4070.057137	212.408
4070.608516	148.252
4071.159931	78.0273
4071.711384	45.0824
4072.262875	31.2109
4072.814403	39.0136
4073.365968	58.9539
4073.917571	58.9539
4074.469211	91.8988
4075.020888	191.6
4075.572603	165.591
4076.124356	184.665
4076.676145	195.068
4077.227972	203.738
4077.779837	159.522
4078.331739	126.578
4078.883678	128.312
4079.435655	179.463
4079.987669	181.197
4080.539720	220.21
4081.091809	179.463
4081.643935	173.394
4082.196099	134.38
4082.748300	95.3667
4083.300538	170.793
4083.852814	137.848
4084.405127	73.6924
4084.957478	53.7521
4085.509866	81.4951
4086.062292	101.435
4086.614754	76.2933
4087.167255	59.8209
4087.719792	154.321
4088.272367	117.041
4088.824980	183.798
4089.377630	156.055
4089.930317	106.637
4090.483041	67.6236
4091.035803	151.72
4091.588603	120.509
4092.141440	81.4951
4092.694314	98.8345
4093.247225	95.3667
4093.800174	76.2933
4094.353161	45.0824
4094.906185	39.0136
4095.459246	148.252
4096.012344	156.055
4096.565480	151.72
4097.118654	98.8345
4097.671865	78.0273
4098.225113	90.1648
4098.778398	97.9676
4099.331721	64.1557
4099.885082	84.0961
4100.438480	67.6236
4100.991915	45.0824
4101.545387	58.9539
4102.098897	64.1557
4102.652445	51.1512
4103.206030	26.0091
4103.759652	51.1512
4104.313311	97.9676
4104.867008	100.568
4105.420743	119.642
4105.974514	122.243
4106.528324	72.8254
4107.082170	78.0273
4107.636054	76.2933
4108.189975	123.11
4108.743934	130.912
4109.297930	162.123
4109.851964	148.252
4110.406035	109.238
4110.960143	59.8209
4111.514289	106.637
4112.068472	112.706
4112.622693	92.7657
4113.176951	67.6236
4113.731246	31.2109
4114.285579	91.8988
4114.839949	144.784
4115.394356	126.578
4115.948801	123.11
4116.503284	76.2933
4117.057803	51.1512
4117.612361	39.0136
4118.166955	56.353
4118.721587	81.4951
4119.276256	87.5639
4119.830963	167.325
4120.385707	148.252
4120.940489	103.169
4121.495308	101.435
4122.050164	190.733
4122.605058	284.366
4123.159989	290.435
4123.714957	245.352
4124.269963	170.793
4124.825007	142.183
4125.380087	98.8345
4125.935205	76.2933
4126.490361	73.6924
4127.045554	206.339
4127.600784	173.394
4128.156052	187.265
4128.711357	282.632
4129.266699	282.632
4129.822079	187.265
4130.377497	117.041
4130.932951	76.2933
4131.488443	59.8209
4132.043973	56.353
4132.599540	76.2933
4133.155144	130.912
4133.710786	139.582
4134.266465	155.188
4134.822181	172.527
4135.377935	120.509
4135.933727	73.6924
4136.489555	37.2797
4137.045421	23.4081
4137.601325	26.0091
4138.157266	17.3394
4138.713244	26.0091
4139.269260	17.3394
4139.825313	9.53663
4140.381403	42.4815
4140.937531	53.7521
4141.493696	120.509
4142.049899	95.3666
4142.606139	70.2245
4143.162417	87.5639
4143.718732	142.183
4144.275084	87.5639
4144.831473	142.183
4145.387901	131.779
4145.944365	90.1648
4146.500867	81.4951
4147.057406	87.5639
4147.613983	78.0272
4148.170597	73.6924
4148.727248	98.8345
4149.283937	87.5639
4149.840663	76.2933
4150.397427	184.665
4150.954228	137.848
4151.511067	90.1648
4152.067943	87.5639
4152.624856	134.38
4153.181806	140.449
4153.738794	165.591
4154.295820	115.307
4154.852883	62.4218
4155.409983	120.509
4155.967121	112.706
4156.524296	87.5639
4157.081508	78.0272
4157.638758	128.311
4158.196045	112.706
4158.753370	151.72
4159.310732	98.8345
4159.868131	137.848
4160.425568	154.321
4160.983043	131.779
4161.540554	201.137
4162.098103	206.339
4162.655690	134.38
4163.213314	90.1648
4163.770975	59.8209
4164.328673	48.5503
4164.886409	67.6236
4165.444183	165.591
4166.001994	154.321
4166.559842	156.055
4167.117728	128.311
4167.675651	109.238
4168.233611	90.1648
4168.791609	175.995
4169.349644	178.596
4169.907717	131.779
4170.465827	123.11
4171.023974	112.706
4171.582159	112.706
4172.140381	73.6924
4172.698641	39.0136
4173.256938	51.1511
4173.815272	56.353
4174.373644	162.123
4174.932054	198.536
4175.490500	220.21
4176.048984	198.536
4176.607506	154.321
4177.166064	187.265
4177.724661	184.665
4178.283294	128.311
4178.841965	78.0272
4179.400674	48.5502
4179.959420	67.6236
4180.518203	48.5502
4181.077023	34.6787
4181.635881	73.6924
4182.194777	70.2245
4182.753710	130.912
4183.312680	164.724
4183.871688	120.509
4184.430733	95.3666
4184.989815	59.8209
4185.548935	109.238
4186.108092	95.3666
4186.667287	64.1557
4187.226519	51.1512
4187.785788	51.1512
4188.345095	70.2245
4188.904439	64.1557
4189.463821	62.4218
4190.023240	51.1512
4190.582696	84.096
4191.142190	86.6969
4191.701721	89.2978
4192.261290	58.9539
4192.820896	100.568
4193.380539	70.2245
4193.940220	123.11
4194.499938	112.706
4195.059694	115.307
4195.619487	76.2933
4196.179317	67.6236
4196.739185	62.4217
4197.299090	31.2108
4197.859033	33.8117
4198.419013	28.6099
4198.979030	45.0823
4199.539085	84.096
4200.099178	84.096
4200.659307	59.8208
4201.219474	145.651
4201.779679	206.339
4202.339920	176.862
4202.900200	268.761
4203.460516	243.618
4204.020870	162.123
4204.581262	120.509
4205.141690	106.637
4205.702157	117.041
4206.262660	212.408
4206.823201	181.197
4207.383780	126.577
4207.944396	123.11
4208.505049	78.0272
4209.065739	51.1511
4209.626467	37.2796
4210.187233	26.009
4210.748036	58.9539
4211.308876	139.582
4211.869754	178.596
4212.430669	148.252
4212.991621	78.0272
4213.552611	90.1648
4214.113638	78.0272
4214.674703	51.1511
4215.235805	31.2108
4215.796944	23.4081
4216.358121	73.6923
4216.919335	95.3666
4217.480587	95.3666
4218.041876	142.183
4218.603202	95.3666
4219.164566	67.6236
4219.725967	151.72
4220.287406	179.463
4220.848882	134.38
4221.410395	92.7657
4221.971946	87.5639
4222.533534	148.252
4223.095160	128.311
4223.656823	109.238
4224.218523	81.4951
4224.780261	76.2932
4225.342036	173.394
4225.903849	173.394
4226.465699	126.577
4227.027587	123.11
4227.589511	103.169
4228.151474	70.2244
4228.713473	45.0823
4229.275510	47.6832
4229.837585	111.839
4230.399696	117.041
4230.961846	87.5638
4231.524032	62.4217
4232.086256	51.1511
4232.648518	128.311
4233.210817	201.137
4233.773153	148.252
4234.335527	90.1647
4234.897938	51.1511
4235.460386	84.0959
4236.022872	64.1556
4236.585395	42.4814
4237.147956	28.6099
4237.710554	42.4814
4238.273189	165.591
4238.835862	323.38
4239.398572	318.178
4239.961320	248.82
4240.524105	223.678
4241.086927	256.623
4241.649787	179.463
4242.212684	231.481
4242.775619	215.008
4243.338591	173.394
4243.901601	206.339
4244.464647	137.848
4245.027732	106.637
4245.590853	195.068
4246.154012	286.967
4246.717209	245.352
4247.280443	204.605
4247.843714	120.509
4248.407023	62.4217
4248.970369	62.4217
4249.533752	98.8344
4250.097173	184.664
4250.660631	179.463
4251.224127	120.509
4251.787660	76.2932
4252.351230	87.5638
4252.914838	87.5638
4253.478483	156.054
4254.042166	164.724
4254.605886	123.11
4255.169644	70.2244
4255.733438	42.4814
4256.297271	70.2244
4256.861140	62.4217
4257.425047	73.6923
4257.988992	115.307
4258.552974	109.238
4259.116993	87.5638
4259.681050	56.3529
4260.245144	90.1647
4260.809275	95.3665
4261.373444	70.2244
4261.937650	28.6099
4262.501894	20.8071
4263.066175	28.6099
4263.630494	37.2796
4264.194849	34.6787
4264.759243	28.6099
4265.323673	37.2796
4265.888142	90.1647
4266.452647	67.6235
4267.017190	45.0823
4267.581770	39.0135
4268.146388	58.9538
4268.711043	76.2932
4269.275735	84.0959
4269.840465	76.2932
4270.405233	56.3529
4270.970037	34.6787
4271.534879	20.8072
4272.099759	48.5502
4272.664676	95.3666
4273.229630	208.94
4273.794622	228.88
4274.359651	176.862
4274.924717	123.11
4275.489821	125.711
4276.054963	130.912
4276.620141	101.435
4277.185357	64.1556
4277.750611	53.752
4278.315902	70.2244
4278.881230	148.252
4279.446596	145.651
4280.011999	159.522
4280.577439	126.577
4281.142917	165.591
4281.708433	165.591
4282.273985	120.509
4282.839575	148.252
4283.405203	123.11
4283.970868	162.123
4284.536570	164.724
4285.102310	90.1647
4285.668087	154.32
4286.233902	162.123
4286.799753	275.696
4287.365643	275.696
4287.931570	184.664
4288.497534	165.591
4289.063535	192.467
4289.629574	126.577
4290.195650	120.509
4290.761764	126.577
4291.327915	62.4217
4291.894104	145.651
4292.460330	162.123
4293.026593	140.449
4293.592894	90.1647
4294.159232	62.4217
4294.725608	84.0959
4295.292021	154.32
4295.858471	165.591
4296.424959	220.21
4296.991484	220.21
4297.558046	184.664
4298.124646	195.068
4298.691284	112.706
4299.257958	84.096
4299.824671	91.8987
4300.391420	94.4996
4300.958207	111.839
4301.525031	111.839
4302.091893	76.2932
4302.658792	56.3529
4303.225729	67.6235
4303.792703	73.6923
4304.359714	64.1556
4304.926763	42.4814
4305.493849	14.7384
4306.060973	76.2932
4306.628134	64.1557
4307.195332	81.495
4307.762568	103.169
4308.329841	98.8344
4308.897152	78.0272
4309.464500	84.096
4310.031885	53.752
4310.599308	23.4081
4311.166768	23.4081
4311.734266	209.807
4312.301801	262.692
4312.869373	243.618
4313.436983	176.862
4314.004630	140.449
4314.572315	98.8345
4315.140037	131.779
4315.707796	126.577
4316.275593	120.509
4316.843427	78.0272
4317.411299	51.1511
4317.979208	52.8851
4318.547154	78.0272
4319.115138	105.77
4319.683159	117.041
4320.251218	181.197
4320.819314	189.866
4321.387447	128.311
4321.955618	179.463
4322.523827	137.848
4323.092072	81.4951
4323.660355	53.752
4324.228676	112.706
4324.797034	154.321
4325.365429	142.183
4325.933861	131.779
4326.502331	95.3666
4327.070839	215.008
4327.639384	198.536
4328.207966	220.21
4328.776586	184.664
4329.345243	115.307
4329.913937	53.752
4330.482669	42.4814
4331.051438	31.2108
4331.620245	23.4081
4332.189089	23.4081
4332.757971	37.2796
4333.326889	97.9675
4333.895846	211.541
4334.464839	233.215
4335.033871	220.21
4335.602939	159.522
4336.172045	84.096
4336.741188	91.8987
4337.310369	125.711
4337.879587	120.509
4338.448842	156.054
4339.018135	109.238
4339.587466	106.637
4340.156833	128.311
4340.726238	226.279
4341.295681	279.164
4341.865161	173.394
4342.434678	167.325
4343.004233	123.11
4343.573825	70.2244
4344.143455	39.0135
4344.713122	70.2244
4345.282826	62.4217
4345.852568	87.5638
4346.422347	123.11
4346.992163	98.8344
4347.562017	156.054
4348.131909	167.325
4348.701837	123.11
4349.271803	120.509
4349.841807	184.664
4350.411848	167.325
4350.981926	165.591
4351.552042	115.307
4352.122195	67.6235
4352.692386	167.325
4353.262614	156.054
4353.832879	123.11
4354.403182	136.981
4354.973522	126.577
4355.543900	126.577
4356.114315	87.5638
4356.684767	67.6235
4357.255257	53.752
4357.825784	39.0135
4358.396348	39.0135
4358.966950	34.6787
4359.537590	48.5502
4360.108267	81.495
4360.678981	53.752
4361.249732	42.4814
4361.820521	81.495
4362.391348	90.1647
4362.962212	84.096
4363.533113	67.6235
4364.104052	87.5638
4364.675028	204.605
4365.246041	154.321
4365.817092	184.664
4366.388180	220.21
4366.959306	184.664
4367.530469	123.11
4368.101669	130.912
4368.672907	148.252
4369.244182	165.591
4369.815495	109.238
4370.386845	81.4951
4370.958232	59.8208
4371.529657	23.4081
4372.101119	12.1375
4372.672619	23.4081
4373.244156	56.353
4373.815731	76.2933
4374.387342	91.8987
4374.958992	105.77
4375.530678	142.183
4376.102402	140.449
4376.674164	120.509
4377.245963	87.5639
4377.817799	62.4217
4378.389673	48.5502
4378.961584	51.1511
4379.533532	62.4217
4380.105518	48.5502
4380.677542	26.009
4381.249602	41.6145
4381.821700	39.0136
4382.393836	58.9539
4382.966009	48.5502
4383.538219	23.4081
4384.110467	76.2933
4384.682752	87.5639
4385.255075	179.463
4385.827434	198.536
4386.399832	128.311
4386.972267	81.4951
4387.544739	98.8345
4388.117248	70.2245
4388.689795	53.7521
4389.262379	39.0136
4389.835001	84.096
4390.407660	67.6236
4390.980357	51.1511
4391.553091	58.9539
4392.125862	70.2245
4392.698671	76.2933
4393.271517	212.408
4393.844401	154.321
4394.417322	81.4951
4394.990280	354.591
4395.563276	312.109
4396.136309	204.605
4396.709380	192.467
4397.282488	137.848
4397.855633	126.578
4398.428816	90.1648
4399.002036	59.8208
4399.575294	28.6099
4400.148589	42.4814
4400.721921	103.169
4401.295291	109.238
4401.868698	109.238
4402.442143	123.11
4403.015625	101.435
4403.589144	101.435
4404.162701	170.793
4404.736295	140.449
4405.309927	137.848
4405.883596	92.7657
4406.457302	95.3666
4407.031046	112.706
4407.604828	64.1557
4408.178646	42.4814
4408.752502	62.4217
4409.326396	39.0136
4409.900327	76.2933
4410.474295	112.706
4411.048301	159.522
4411.622344	148.252
4412.196424	117.041
4412.770542	144.784
4413.344697	98.8345
4413.918890	67.6235
4414.493120	59.8208
4415.067388	48.5502
4415.641693	67.6235
4416.216035	42.4814
4416.790415	28.6099
4417.364832	26.009
4417.939286	66.7566
4418.513778	59.8208
4419.088307	39.0135
4419.662874	34.6787
4420.237478	20.8072
4420.812120	48.5502
4421.386799	76.2932
4421.961515	142.183
4422.536269	106.637
4423.111060	201.137
4423.685889	165.591
4424.260755	218.476
4424.835658	190.733
4425.410599	131.779
4425.985577	81.4951
4426.560592	56.3529
4427.135645	48.5502
4427.710736	70.2245
4428.285864	56.3529
4428.861029	48.5502
4429.436231	37.2796
4430.011471	48.5502
4430.586749	76.2932
4431.162064	140.449
4431.737416	126.577
4432.312805	204.605
4432.888233	134.38
4433.463697	98.8345
4434.039199	53.752
4434.614738	34.6787
4435.190315	39.0135
4435.765929	47.6832
4436.341580	34.6787
4436.917269	45.0823
4437.492995	39.0135
4438.068759	123.11
4438.644560	228.88
4439.220398	162.123
4439.796274	117.041
4440.372188	87.5639
4440.948138	117.041
4441.524126	123.11
4442.100152	76.2933
4442.676215	39.0135
4443.252315	72.8254
4443.828453	67.6236
4444.404628	48.5502
4444.980840	81.4951
4445.557090	109.238
4446.133378	165.591
4446.709702	126.577
4447.286064	126.577
4447.862464	106.637
4448.438901	84.096
4449.015375	97.9675
4449.591887	70.2245
4450.168436	103.169
4450.745023	109.238
4451.321647	67.6236
4451.898308	51.1511
4452.475007	45.0823
4453.051743	62.4217
4453.628516	56.3529
4454.205327	37.2796
4454.782176	48.5502
4455.359062	48.5502
4455.935985	78.0272
4456.512945	115.307
4457.089943	145.651
4457.666979	117.041
4458.244052	76.2933
4458.821162	59.8208
4459.398309	51.1511
4459.975494	66.7566
4460.552717	59.8208
4461.129977	37.2796
4461.707274	87.5639
4462.284609	70.2245
4462.861981	59.8208
4463.439390	62.4217
4464.016837	81.4951
4464.594321	184.664
4465.171843	165.591
4465.749402	151.72
4466.326998	123.11
4466.904632	175.995
4467.482303	261.825
4468.060012	264.426
4468.637758	192.467
4469.215542	134.38
4469.793363	101.435
4470.371221	73.6924
4470.949117	42.4814
4471.527050	76.2933
4472.105020	87.5639
4472.683028	179.463
4473.261074	179.463
4473.839156	120.509
4474.417276	237.55
4474.995434	231.481
4475.573629	165.591
4476.151861	190.733
4476.730131	206.339
4477.308438	145.651
4477.886783	106.637
4478.465165	95.3666
4479.043584	78.0272
4479.622041	101.435
4480.200535	87.5639
4480.779067	90.1648
4481.357636	101.435
4481.936242	98.8345
4482.514886	212.408
4483.093567	159.522
4483.672286	103.169
4484.251042	98.8345
4484.829835	95.3666
4485.408666	101.435
4485.987534	70.2245
4486.566440	59.8208
4487.145383	70.2245
4487.724363	84.096
4488.303381	109.238
4488.882436	134.38
4489.461529	112.706
4490.040659	126.577
4490.619827	134.38
4491.199031	112.706
4491.778274	156.054
4492.357553	131.779
4492.936870	87.5639
4493.516225	48.5502
4494.095617	31.2108
4494.675046	20.8072
4495.254513	6.06871
4495.834017	17.3393
4496.413558	19.9402
4496.993137	14.7384
4497.572754	17.3393
4498.152407	76.2933
4498.732099	220.21
4499.311827	231.481
4499.891593	218.476
4500.471396	167.325
4501.051237	106.637
4501.631115	76.2933
4502.211031	64.1557
4502.790984	201.137
4503.370974	156.054
4503.951002	162.123
4504.531067	131.779
4505.111170	92.7657
4505.691310	98.8345
4506.271487	90.1648
4506.851702	78.0272
4507.431954	97.9675
4508.012244	84.096
4508.592571	91.8987
4509.172935	67.6236
4509.753337	48.5502
4510.333777	39.0136
4510.914253	31.2108
4511.494767	23.4081
4512.075319	28.6099
4512.655908	23.4081
4513.236534	39.0136
4513.817198	70.2245
4514.397899	90.1648
4514.978637	87.5639
4515.559413	56.353
4516.140226	45.0824
4516.721077	31.2108
4517.301965	56.353
4517.882891	64.1557
4518.463854	95.3666
4519.044854	62.4218
4519.625892	70.2245
4520.206967	64.1557
4520.788079	45.0824
4521.369229	23.4081
4521.950417	45.0824
4522.531641	47.6833
4523.112903	31.2109
4523.694203	76.2933
4524.275540	120.509
4524.856914	123.11
4525.438326	106.637
4526.019775	87.5639
4526.601262	126.578
4527.182786	120.509
4527.764347	73.6924
4528.345946	64.1557
4528.927582	48.5503
4529.509256	51.1512
4530.090967	76.2933
4530.672716	67.6236
4531.254501	48.5503
4531.836325	109.238
4532.418185	98.8345
4533.000083	59.8209
4533.582019	28.6099
4534.163992	64.1557
4534.746002	62.4218
4535.328050	53.7521
4535.910135	98.8345
4536.492257	90.1648
4537.074417	48.5502
4537.656614	37.2796
4538.238849	90.1648
4538.821121	78.0272
4539.403431	76.2933
4539.985778	181.197
4540.568162	151.72
4541.150584	98.8345
4541.733043	62.4218
4542.315539	31.2109
4542.898073	58.9539
4543.480645	53.7521
4544.063254	76.2933
4544.645900	59.8209
4545.228583	109.238
4545.811304	64.1557
4546.394063	78.0272
4546.976859	45.0824
4547.559692	76.2933
4548.142562	81.4951
4548.725470	101.435
4549.308416	120.509
4549.891399	173.394
4550.474419	167.325
4551.057476	117.041
4551.640572	53.7521
4552.223704	26.009
4552.806874	3.46781
4553.390081	-6.58703e-005
4553.973326	2.60084
4554.556608	5.20175
4555.139927	30.3439
4555.723284	91.8987
4556.306679	70.2245
4556.890110	97.9675
4557.473579	78.0272
4558.057086	64.1557
4558.640630	70.2245
4559.224211	64.1557
4559.807830	51.1511
4560.391486	72.8254
4560.975179	94.4996
4561.558910	81.4951
4562.142679	70.2245
4562.726485	67.6236
4563.310328	56.353
4563.894208	128.311
4564.478126	165.591
4565.062082	115.307
4565.646074	76.2933
4566.230105	62.4217
4566.814172	62.4217
4567.398277	64.1557
4567.982420	70.2245
4568.566600	117.041
4569.150817	103.169
4569.735071	103.169
4570.319363	117.041
4570.903693	125.711
4571.488060	87.5639
4572.072464	81.4951
4572.656906	62.4218
4573.241385	67.6236
4573.825901	42.4814
4574.410455	23.4081
4574.995046	67.6236
4575.579675	106.637
4576.164341	131.779
4576.749045	103.169
4577.333786	64.1557
4577.918564	128.311
4578.503380	101.435
4579.088233	117.041
4579.673123	144.784
4580.258051	134.38
4580.843017	109.238
4581.428020	90.1648
4582.013060	45.0824
4582.598137	52.8851
4583.183252	119.642
4583.768405	191.6
4584.353594	131.779
4584.938822	117.041
4585.524086	119.642
4586.109388	84.096
4586.694728	73.6924
4587.280105	70.2245
4587.865519	148.252
4588.450970	123.11
4589.036460	109.238
4589.621986	111.839
4590.207550	73.6924
4590.793151	126.578
4591.378790	137.848
4591.964466	103.169
4592.550179	76.2933
4593.135930	62.4218
4593.721719	31.2109
4594.307544	20.8072
4594.893407	9.53662
4595.479308	3.46783
4596.065246	73.6924
4596.651221	101.435
4597.237234	81.4951
4597.823284	131.779
4598.409372	162.123
4598.995497	181.197
4599.581659	131.779
4600.167859	78.0272
4600.754096	53.7521
4601.340371	34.6787
4601.926683	12.1375
4602.513032	13.8715
4603.099419	12.1375
4603.685843	87.5639
4604.272305	73.6924
4604.858804	73.6924
4605.445340	70.2245
4606.031914	76.2933
4606.618525	59.8209
4607.205174	37.2796
4607.791860	120.509
4608.378583	117.041
4608.965344	130.912
4609.552143	139.582
4610.138978	137.848
4610.725851	95.3666
4611.312762	51.1512
4611.899710	123.11
4612.486695	115.307
4613.073718	140.449
4613.660778	109.238
4614.247876	123.11
4614.835011	142.183
4615.422183	115.307
4616.009393	103.169
4616.596640	159.522
4617.183924	187.265
4617.771246	184.665
4618.358606	151.72
4618.946003	234.082
4619.533437	167.325
4620.120909	126.578
4620.708418	162.123
4621.295964	112.706
4621.883548	87.5639
4622.471169	101.435
4623.058828	112.706
4623.646524	148.252
4624.234257	134.38
4624.822028	151.72
4625.409836	92.7657
4625.997682	78.0272
4626.585565	45.0824
4627.173486	47.6833
4627.761444	37.2796
4628.349439	52.8851
4628.937472	51.1511
4629.525542	64.1557
4630.113649	45.0824
4630.701794	31.2108
4631.289977	42.4814
4631.878196	123.11
4632.466454	109.238
4633.054748	73.6924
4633.643080	45.0824
4634.231450	12.1375
4634.819856	37.2796
4635.408301	37.2796
4635.996782	23.4081
4636.585301	134.38
4637.173858	136.981
4637.762451	115.307
4638.351083	165.591
4638.939751	115.307
4639.528457	106.637
4640.117201	123.11
4640.705982	101.435
4641.294800	123.11
4641.883656	78.0272
4642.472549	78.0272
4643.061479	78.0272
4643.650447	56.353
4644.239453	26.009
4644.828495	72.8254
4645.417575	86.6969
4646.006693	53.752
4646.595848	206.339
4647.185040	220.21
4647.774270	156.054
4648.363537	106.637
4648.952842	109.238
4649.542184	87.5639
4650.131563	64.1557
4650.720980	81.4951
4651.310434	215.008
4651.899926	269.628
4652.489455	240.151
4653.079021	162.123
4653.668625	90.1648
4654.258266	37.2796
4654.847945	76.2933
4655.437661	70.2245
4656.027415	136.981
4656.617206	98.8345
4657.207034	109.238
4657.796900	70.2245
4658.386803	67.6236
4658.976743	81.4951
4659.566721	76.2933
4660.156736	48.5502
4660.746789	31.2108
4661.336879	14.7384
4661.927007	59.8208
4662.517172	59.8208
4663.107374	76.2933
4663.697614	70.2245
4664.287891	97.9675
4664.878206	109.238
4665.468558	145.651
4666.058947	126.578
4666.649374	176.862
4667.239838	184.665
4667.830340	248.82
4668.420879	209.807
4669.011455	165.591
4669.602069	115.307
4670.192720	98.8345
4670.783409	70.2245
4671.374135	28.6099
4671.964899	9.53661
4672.555700	14.7384
4673.146538	42.4815
4673.737414	34.6787
4674.328327	45.0824
4674.919277	56.353
4675.510265	58.9539
4676.101291	37.2796
4676.692353	103.169
4677.283454	105.77
4677.874591	64.1557
4678.465766	34.6787
4679.056978	14.7384
4679.648228	-5.33917e-005
4680.239515	39.0136
4680.830840	62.4218
4681.422202	78.0272
4682.013602	78.0272
4682.605038	103.169
4683.196513	109.238
4683.788024	87.5639
4684.379573	59.8209
4684.971160	67.6236
4685.562784	56.353
4686.154445	78.0272
4686.746144	115.307
4687.337880	109.238
4687.929653	76.2933
4688.521464	73.6924
4689.113313	90.1648
4689.705198	81.4951
4690.297121	64.1557
4690.889082	48.5503
4691.481080	56.353
4692.073115	81.4951
4692.665188	70.2245
4693.257298	42.4815
4693.849446	28.6099
4694.441631	26.009
4695.033853	20.8072
4695.626113	128.311
4696.218410	156.054
4696.810745	181.197
4697.403117	156.054
4697.995526	134.38
4698.587973	126.578
4699.180458	156.054
4699.772979	134.38
4700.365538	92.7657
4700.958135	76.2933
4701.550769	56.353
4702.143440	78.0272
4702.736149	67.6236
4703.328895	45.0824
4703.921678	42.4814
4704.514499	45.0824
4705.107358	39.0136
4705.700254	23.4081
4706.293187	17.3393
4706.886157	28.6099
4707.479165	48.5502
4708.072211	42.4815
4708.665294	70.2245
4709.258414	59.8209
4709.851571	73.6924
4710.444766	87.5639
4711.037999	70.2245
4711.631269	59.8209
4712.224576	70.2245
4712.817921	72.8254
4713.411303	80.6281
4714.004722	53.7521
4714.598179	81.4951
4715.191673	106.637
4715.785205	76.2933
4716.378774	56.353
4716.972381	67.6236
4717.566025	73.6924
4718.159706	95.3666
4718.753425	87.5639
4719.347181	53.7521
4719.940975	26.009
4720.534806	33.8118
4721.128674	28.6099
4721.722580	20.8072
4722.316523	48.5502
4722.910504	78.0272
4723.504522	109.238
4724.098577	111.839
4724.692670	106.637
4725.286800	76.2933
4725.880968	142.183
4726.475173	137.848
4727.069415	95.3666
4727.663695	101.435
4728.258013	109.238
4728.852367	76.2933
4729.446759	179.463
4730.041189	156.054
4730.635656	95.3666
4731.230160	90.1648
4731.824702	73.6924
4732.419281	90.1648
4733.013898	48.5502
4733.608552	103.169
4734.203243	156.054
4734.797972	106.637
4735.392738	48.5502
4735.987542	90.1648
4736.582383	76.2933
4737.177261	59.8208
4737.772177	31.2108
4738.367130	12.1375
4738.962121	84.096
4739.557149	76.2933
4740.152214	95.3666
4740.747317	78.0272
4741.342458	191.6
4741.937635	159.522
4742.532851	117.041
4743.128103	103.169
4743.723393	109.238
4744.318720	67.6236
4744.914085	95.3666
4745.509487	87.5639
4746.104927	67.6236
4746.700404	37.2796
4747.295918	87.5639
4747.891470	131.779
4748.487059	167.325
4749.082686	156.054
4749.678350	189.866
4750.274051	162.123
4750.869790	115.307
4751.465566	101.435
4752.061380	128.311
4752.657231	156.055
4753.253120	158.655
4753.849046	151.72
4754.445009	120.509
4755.041010	112.706
4755.637048	70.2245
4756.233123	42.4815
4756.829236	95.3666
4757.425387	120.509
4758.021574	98.8345
4758.617800	165.591
4759.214062	176.862
4759.810362	126.578
4760.406699	78.0272
4761.003074	84.096
4761.599487	45.0824
4762.195936	28.6099
4762.792423	145.651
4763.388948	126.578
4763.985510	84.096
4764.582109	56.353
4765.178745	62.4217
4765.775420	67.6236
4766.372131	64.1557
4766.968880	51.1511
4767.565666	42.4814
4768.162490	56.353
4768.759351	92.7657
4769.356250	204.605
4769.953186	179.463
4770.550159	181.197
4771.147170	243.618
4771.744218	192.467
4772.341304	142.183
4772.938427	103.169
4773.535587	84.096
4774.132785	111.839
4774.730020	103.169
4775.327293	105.77
4775.924603	114.44
4776.521950	119.642
4777.119335	98.8345
4777.716757	67.6236
4778.314217	39.0136
4778.911714	20.8072
4779.509249	34.6787
4780.106821	53.752
4780.704430	59.8208
4781.302077	131.779
4781.899761	145.651
4782.497482	184.664
4783.095241	128.311
4783.693038	76.2933
4784.290872	48.5502
4784.888743	137.848
4785.486651	243.618
4786.084597	198.536
4786.682581	198.536
4787.280602	170.793
4787.878660	115.307
4788.476756	106.637
4789.074889	159.522
4789.673059	148.252
4790.271267	181.197
4790.869512	204.605
4791.467795	156.054
4792.066115	145.651
4792.664473	204.605
4793.262868	259.224
4793.861300	312.109
4794.459770	276.563
4795.058277	184.664
4795.656822	137.848
4796.255404	145.651
4796.854023	117.041
4797.452680	101.435
4798.051374	176.862
4798.650106	229.747
4799.248875	206.339
4799.847681	134.38
4800.446525	123.11
4801.045406	120.509
4801.644325	101.435
4802.243281	226.279
4802.842275	312.109
4803.441305	198.536
4804.040374	137.848
4804.639479	90.1648
4805.238623	105.77
4805.837803	101.435
4806.437021	70.2245
4807.036277	48.5503
4807.635569	73.6924
4808.234900	84.096
4808.834267	128.311
4809.433672	130.912
4810.033115	154.321
4810.632594	187.265
4811.232112	162.123
4811.831666	131.779
4812.431258	98.8345
4813.030888	145.651
4813.630555	142.183
4814.230259	148.252
4814.830001	98.8345
4815.429780	76.2933
4816.029596	70.2245
4816.629450	70.2245
4817.229342	111.839
4817.829271	87.5639
4818.429237	51.1512
4819.029240	64.1557
4819.629281	48.5503
4820.229360	26.009
4820.829476	27.743
4821.429629	61.5548
4822.029819	42.4815
4822.630047	17.3393
4823.230313	34.6787
4823.830616	20.8072
4824.430956	34.6787
4825.031334	45.0824
4825.631749	51.1512
4826.232201	103.169
4826.832691	78.0272
4827.433219	154.321
4828.033783	165.591
4828.634386	134.38
4829.235025	106.637
4829.835702	148.252
4830.436416	92.7657
4831.037168	56.353
4831.637957	37.2797
4832.238784	37.2797
4832.839648	26.0091
4833.440550	12.1375
4834.041488	17.3394
4834.642465	56.353
4835.243478	53.7521
4835.844529	59.8209
4836.445618	62.4218
4837.046744	53.7521
4837.647907	26.0091
4838.249108	62.4218
4838.850346	81.4951
4839.451622	145.651
4840.052935	137.848
4840.654285	109.238
4841.255673	134.38
4841.857098	190.733
4842.458560	231.481
4843.060061	192.467
4843.661598	165.591
4844.263173	123.11
4844.864785	81.4951
4845.466435	101.435
4846.068122	115.307
4846.669846	103.169
4847.271608	103.169
4847.873407	150.853
4848.475244	117.041
4849.077118	150.853
4849.679030	158.655
4850.280979	200.27
4850.882965	144.784
4851.484989	95.3666
4852.087050	67.6236
4852.689149	120.509
4853.291285	81.4951
4853.893458	70.2245
4854.495669	128.311
4855.097917	95.3666
4855.700203	95.3666
4856.302526	101.435
4856.904886	73.6924
4857.507284	59.8209
4858.109719	64.1557
4858.712192	64.1557
4859.314702	42.4815
4859.917250	109.238
4860.519835	84.096
4861.122457	67.6236
4861.725117	81.4951
4862.327814	73.6924
4862.930549	115.307
4863.533321	98.8345
4864.136130	126.578
4864.738977	151.72
4865.341861	151.72
4865.944783	170.793
4866.547742	187.265
4867.150738	195.068
4867.753772	145.651
4868.356843	101.435
4868.959952	53.7521
4869.563098	17.3393
4870.166282	19.9403
4870.769503	61.5548
4871.372761	69.3575
4871.976057	97.9675
4872.579390	139.582
4873.182760	178.596
4873.786168	176.862
4874.389614	115.307
4874.993097	130.912
4875.596617	178.596
4876.200175	145.651
4876.803770	145.651
4877.407402	126.578
4878.011072	70.2245
4878.614779	78.0272
4879.218524	103.169
4879.822306	76.2933
4880.426125	64.1557
4881.029982	162.123
4881.633877	137.848
4882.237808	90.1648
4882.841778	45.0824
4883.445784	192.467
4884.049828	220.21
4884.653910	201.137
4885.258028	165.591
4885.862185	154.321
4886.466378	215.008
4887.070609	206.339
4887.674878	162.123
4888.279184	103.169
4888.883527	81.4951
4889.487908	39.0136
4890.092326	142.183
4890.696781	144.784
4891.301274	106.637
4891.905804	76.2933
4892.510372	78.0272
4893.114977	62.4218
4893.719620	70.2245
4894.324300	84.096
4894.929017	97.9675
4895.533772	78.0272
4896.138564	59.8209
4896.743394	34.6787
4897.348261	73.6924
4897.953165	117.041
4898.558107	123.11
4899.163087	106.637
4899.768103	98.8345
4900.373157	64.1557
4900.978249	97.9675
4901.583378	100.568
4902.188544	81.4951
4902.793748	109.238
4903.398989	111.839
4904.004268	101.435
4904.609584	70.2245
4905.214937	91.8987
4905.820328	76.2933
4906.425756	67.6236
4907.031222	62.4218
4907.636725	34.6787
4908.242265	17.3393
4908.847843	28.6099
4909.453458	45.0824
4910.059111	140.449
4910.664801	137.848
4911.270529	142.183
4911.876294	87.5639
4912.482096	101.435
4913.087936	126.578
4913.693813	90.1648
4914.299727	62.4218
4914.905679	51.1512
4915.511669	56.353
4916.117696	48.5502
4916.723760	115.307
4917.329861	78.0272
4917.936000	56.353
4918.542177	70.2245
4919.148391	87.5639
4919.754642	64.1557
4920.360931	105.77
4920.967257	101.435
4921.573620	112.706
4922.180021	117.041
4922.786460	103.169
4923.392935	90.1648
4923.999449	51.1512
4924.605999	64.1557
4925.212587	105.77
4925.819213	125.711
4926.425875	120.509
4927.032576	87.5639
4927.639313	78.0272
4928.246088	95.3666
4928.852901	97.9675
4929.459751	90.1648
4930.066638	70.2245
4930.673563	45.0824
4931.280525	56.353
4931.887524	34.6787
4932.494561	64.1557
4933.101636	115.307
4933.708747	148.252
4934.315897	226.279
4934.923083	204.605
4935.530307	137.848
4936.137569	78.0272
4936.744867	91.8987
4937.352204	103.169
4937.959577	81.4951
4938.566988	48.5502
4939.174437	28.6099
4939.781923	23.4081
4940.389446	23.4081
4940.997007	67.6236
4941.604605	115.307
4942.212241	123.11
4942.819913	95.3666
4943.427624	59.8208
4944.035372	106.637
4944.643157	98.8345
4945.250979	184.664
4945.858839	251.421
4946.466737	187.265
4947.074672	137.848
4947.682644	87.5639
4948.290654	67.6236
4948.898701	70.2245
4949.506785	95.3666
4950.114907	145.651
4950.723066	140.449
4951.331263	184.664
4951.939497	126.577
4952.547769	87.5639
4953.156078	53.752
4953.764424	31.2108
4954.372808	31.2108
4954.981229	39.0135
4955.589688	45.0823
4956.198184	81.4951
4956.806717	101.435
4957.415288	59.8208
4958.023897	34.6787
4958.632542	34.6787
4959.241225	45.0823
4959.849946	228.88
4960.458704	267.894
4961.067499	237.55
4961.676332	159.522
4962.285202	128.311
4962.894110	92.7657
4963.503055	45.0823
4964.112037	31.2108
4964.721057	28.6099
4965.330114	17.3393
4965.939209	19.9402
4966.548341	39.0135
4967.157510	45.0823
4967.766717	26.009
4968.375961	66.7566
4968.985243	105.77
4969.594562	76.2932
4970.203919	67.6235
4970.813313	148.252
4971.422744	131.779
4972.032213	76.2932
4972.641719	39.0135
4973.251263	26.009
4973.860844	56.3529
4974.470462	81.495
4975.080118	64.1556
4975.689811	51.1511
4976.299542	52.885
4976.909310	86.6969
4977.519115	267.894
4978.128958	220.21
4978.738839	131.779
4979.348756	64.1557
4979.958711	56.3529
4980.568704	42.4814
4981.178734	31.2108
4981.788801	62.4217
4982.398906	51.1511
4983.009048	51.1511
4983.619228	52.885
4984.229445	90.1647
4984.839699	78.0272
4985.449991	73.6923
4986.060321	76.2932
4986.670687	95.3666
4987.281091	90.1647
4987.891533	142.183
4988.502012	181.197
4989.112528	189.866
4989.723082	154.321
4990.333673	206.339
4990.944302	259.224
4991.554968	195.068
4992.165671	123.11
4992.776412	120.509
4993.387190	76.2932
4993.998006	42.4814
4994.608859	17.3393
4995.219749	17.3393
4995.830677	23.4081
4996.441643	23.4081
4997.052645	17.3393
4997.663685	37.2796
4998.274763	37.2796
4998.885878	31.2108
4999.497030	17.3393
5000.108220	12.1375
5000.719447	19.9402
5001.330712	12.1375
5001.942014	23.4081
5002.553353	23.4081
5003.164730	78.0272
5003.776144	123.11
5004.387596	90.1647
5004.999085	81.495
5005.610612	53.752
5006.222176	59.8208
5006.833777	78.0272
5007.445416	91.8987
5008.057092	78.0272
5008.668806	56.3529
5009.280556	58.9538
5009.892345	51.1511
5010.504171	34.6787
5011.116034	26.009
5011.727935	26.009
5012.339873	125.711
5012.951848	162.123
5013.563861	128.311
5014.175911	95.3665
5014.787999	62.4217
5015.400124	31.2108
5016.012287	45.0823
5016.624487	51.1511
5017.236724	34.6787
5017.848999	34.6787
5018.461311	14.7384
5019.073661	53.752
5019.686048	159.522
5020.298472	145.651
5020.910934	115.307
5021.523433	140.449
5022.135970	156.054
5022.748544	164.724
5023.361155	131.779
5023.973804	101.435
5024.586491	95.3665
5025.199214	53.752
5025.811976	45.0823
5026.424774	62.4217
5027.037610	56.3529
5027.650484	73.6923
5028.263394	48.5502
5028.876343	48.5502
5029.489328	39.0135
5030.102351	39.0135
5030.715412	78.0271
5031.328510	156.054
5031.941645	126.577
5032.554818	73.6923
5033.168028	90.1647
5033.781275	62.4217
5034.394560	62.4217
5035.007883	62.4217
5035.621243	59.8208
5036.234640	59.8208
5036.848074	62.4217
5037.461546	109.238
5038.075056	87.5638
5038.688603	53.752
5039.302187	53.752
5039.915809	98.8344
5040.529468	84.0959
5041.143164	76.2932
5041.756898	76.2932
5042.370670	53.752
5042.984478	56.3529
5043.598324	51.1511
5044.212208	28.6099
5044.826129	12.1374
5045.440087	45.0823
5046.054083	91.8987
5046.668117	81.495
5047.282187	73.6923
5047.896295	37.2796
5048.510441	84.0959
5049.124624	59.8208
5049.738844	62.4217
5050.353102	48.5502
5050.967397	31.2108
5051.581729	14.7384
5052.196099	39.0135
5052.810507	26.009
5053.424952	14.7384
5054.039434	26.009
5054.653953	27.7429
5055.268510	17.3393
5055.883105	39.0135
5056.497737	86.6968
5057.112406	67.6235
5057.727113	98.8344
5058.341857	70.2244
5058.956638	42.4814
5059.571457	42.4814
5060.186314	92.7656
5060.801207	81.495
5061.416139	45.0823
5062.031107	52.885
5062.646113	58.9538
5063.261157	80.6281
5063.876238	136.981
5064.491356	101.435
5065.106512	62.4217
5065.721705	31.2108
5066.336935	70.2244
5066.952203	95.3665
5067.567508	106.637
5068.182851	115.307
5068.798231	126.577
5069.413649	101.435
5070.029104	56.3529
5070.644596	20.8071
5071.260126	12.1374
5071.875693	26.009
5072.491298	154.32
5073.106940	156.054
5073.722620	106.637
5074.338336	56.3529
5074.954091	45.0823
5075.569882	39.0135
5076.185712	17.3393
5076.801578	64.1556
5077.417482	120.509
5078.033424	98.8344
5078.649402	92.7656
5079.265419	90.1647
5079.881472	91.8987
5080.497563	156.054
5081.113692	156.054
5081.729858	120.509
5082.346061	112.706
5082.962302	115.307
5083.578580	103.169
5084.194895	87.5638
5084.811248	117.041
5085.427639	103.169
5086.044066	78.0272
5086.660531	42.4814
5087.277034	51.1511
5087.893574	58.9538
5088.510152	45.0823
5089.126766	28.6099
5089.743419	14.7384
5090.360108	62.4217
5090.976835	92.7657
5091.593600	112.706
5092.210402	92.7657
5092.827241	70.2244
5093.444118	48.5502
5094.061032	115.307
5094.677984	184.664
5095.294973	212.407
5095.911999	187.265
5096.529063	131.779
5097.146164	131.779
5097.763303	92.7657
5098.380479	126.577
5098.997693	117.041
5099.614943	179.463
5100.232232	126.577
5100.849557	112.706
5101.466921	90.1647
5102.084321	51.1511
5102.701759	52.885
5103.319235	84.096
5103.936747	59.8208
5104.554298	137.848
5105.171885	145.651
5105.789510	109.238
5106.407173	73.6923
5107.024873	51.1511
5107.642610	31.2108
5108.260385	45.0823
5108.878197	42.4814
5109.496046	123.11
5110.113933	130.912
5110.731858	92.7657
5111.349820	53.752
5111.967819	90.1648
5112.585855	67.6235
5113.203930	115.307
5113.822041	78.0272
5114.440190	64.1557
5115.058376	162.123
5115.676600	103.169
5116.294861	67.6235
5116.913160	48.5502
5117.531495	37.2796
5118.149869	34.6787
5118.768280	48.5502
5119.386728	67.6235
5120.005213	51.1511
5120.623736	37.2796
5121.242297	62.4217
5121.860895	90.1648
5122.479530	167.325
5123.098203	169.926
5123.716913	120.509
5124.335660	109.238
5124.954445	98.8345
5125.573268	142.183
5126.192127	98.8345
5126.811025	218.476
5127.429959	231.481
5128.048931	162.123
5128.667941	103.169
5129.286988	70.2244
5129.906072	51.1511
5130.525194	31.2108
5131.144353	39.0135
5131.763549	56.3529
5132.382783	117.041
5133.002054	103.169
5133.621363	128.311
5134.240709	201.137
5134.860093	195.068
5135.479514	201.137
5136.098972	148.252
5136.718468	120.509
5137.338001	109.238
5137.957572	115.307
5138.577180	140.449
5139.196826	101.435
5139.816509	106.637
5140.436229	115.307
5141.055987	169.926
5141.675782	159.522
5142.295614	187.265
5142.915484	140.449
5143.535392	151.72
5144.155337	123.11
5144.775319	115.307
5145.395339	106.637
5146.015396	154.32
5146.635490	115.307
5147.255622	126.577
5147.875791	226.279
5148.495998	215.008
5149.116242	212.407
5149.736524	215.008
5150.356843	217.609
5150.977199	176.862
5151.597593	128.311
5152.218024	142.183
5152.838493	117.041
5153.458999	81.495
5154.079543	109.238
5154.700123	184.664
5155.320742	179.463
5155.941398	151.72
5156.562091	137.848
5157.182821	159.522
5157.803589	184.664
5158.424395	131.779
5159.045237	148.252
5159.666118	150.853
5160.287035	98.8344
5160.907990	112.706
5161.528983	176.862
5162.150013	254.022
5162.771080	173.394
5163.392185	137.848
5164.013327	167.325
5164.634506	145.651
5165.255723	165.591
5165.876978	206.339
[truncated: 6,506 more rows]
