# Supplementary material for: Chemoenzymatic synthesis of genetically-encoded multivalent liquid N-glycan arrays
Source: Nat Commun. 2023 Aug 28;14:5237. doi: 10.1038/s41467-023-40900-y (PMC10462762; doi:10.1038/s41467-023-40900-y)
Supplement: Supplementary file 8 — Supplementary Dataset 4 [file 41467_2023_40900_MOESM8_ESM.zip › Supplementary Data 1_All MALDI Data/MALDI TextFiles for Fig.5 and Fig.6/TL-IV-136-SDB119_0003.txt]

TITLE "<<TL-IV-136-SDB119_0003>> Voyager Spec #1[BP = 5238.2, 46746]"
TYPE MASSSPEC
3999.789467	38.5195
4000.336058	77.039
4000.882687	115.559
4001.429353	149.798
4001.976057	97.0121
4002.522798	59.9193
4003.069577	35.6662
4003.616392	14.2665
4004.163246	4.27995
4004.710136	32.8129
4005.257064	32.8129
4005.804030	18.5464
4006.351033	42.7995
4006.898073	25.6797
4007.445151	25.6797
4007.992266	45.6528
4008.539418	115.559
4009.086608	164.065
4009.633835	154.078
4010.181100	146.945
4010.728402	118.412
4011.275741	97.0121
4011.823118	81.319
4012.370532	39.9462
4012.917984	18.5464
4013.465473	4.27996
4014.012999	28.533
4014.560563	57.066
4015.108164	35.6662
4015.655803	14.2665
4016.203479	32.8129
4016.751192	39.9462
4017.298943	25.6797
4017.846731	52.786
4018.394556	49.9327
4018.942419	52.786
4019.490320	71.3325
4020.038258	57.066
4020.586233	28.533
4021.134245	25.6797
4021.682295	139.812
4022.230383	108.425
4022.778507	84.1723
4023.326669	139.812
4023.874869	101.292
4024.423106	84.1723
4024.971380	104.145
4025.519692	74.1858
4026.068041	35.6662
4026.616428	45.6528
4027.164852	25.6797
4027.713313	45.6528
4028.261812	42.7995
4028.810348	91.3055
4029.358921	111.279
4029.907532	64.1992
4030.456180	35.6662
4031.004866	14.2665
4031.553589	7.13325
4032.102350	4.73663e-006
4032.651147	4.27995
4033.199983	84.1723
4033.748855	122.692
4034.297766	128.398
4034.846713	84.1723
4035.395698	32.8129
4035.944720	67.0525
4036.493780	156.931
4037.042877	135.532
4037.592011	104.145
4038.141183	52.786
4038.690392	97.0121
4039.239639	91.3055
4039.788923	64.1992
4040.338245	77.039
4040.887603	128.398
4041.437000	132.678
4041.986433	128.398
4042.535904	135.532
4043.085413	101.292
4043.634959	142.665
4044.184542	156.931
4044.734162	139.812
4045.283820	101.292
4045.833516	101.292
4046.383249	149.798
4046.933019	132.678
4047.482826	104.145
4048.032671	74.1857
4048.582554	111.279
4049.132474	146.945
4049.682431	91.3055
4050.232425	97.0121
4050.782457	201.157
4051.332527	218.277
4051.882634	263.93
4052.432778	222.557
4052.982959	135.532
4053.533178	71.3324
4054.083435	35.6662
4054.633728	74.1857
4055.184060	74.1857
4055.734428	49.9327
4056.284834	39.9462
4056.835278	71.3324
4057.385758	81.319
4057.936276	52.786
4058.486832	25.6797
4059.037425	52.786
4059.588055	57.0659
4060.138723	215.424
4060.689428	251.09
4061.240171	184.038
4061.790951	135.532
4062.341768	81.319
4062.892623	35.6662
4063.443515	21.3997
4063.994444	21.3997
4064.545411	39.9462
4065.096416	49.9327
4065.647457	32.8129
4066.198536	11.4132
4066.749653	21.3997
4067.300807	159.785
4067.851998	149.798
4068.403227	115.559
4068.954493	104.145
4069.505797	159.785
4070.057137	154.078
4070.608516	101.292
4071.159931	101.292
4071.711384	108.425
4072.262875	139.812
4072.814403	108.425
4073.365968	59.9192
4073.917571	84.1723
4074.469211	128.398
4075.020888	97.0121
4075.572603	64.1992
4076.124356	32.8129
4076.676145	91.3055
4077.227972	108.425
4077.779837	77.039
4078.331739	52.786
4078.883678	28.533
4079.435655	11.4132
4079.987669	21.3997
4080.539720	62.7726
4081.091809	84.1723
4081.643935	108.425
4082.196099	91.3055
4082.748300	74.1857
4083.300538	49.9327
4083.852814	174.051
4084.405127	125.545
4084.957478	94.1588
4085.509866	111.279
4086.062292	139.812
4086.614754	111.279
4087.167255	67.0525
4087.719792	111.279
4088.272367	111.279
4088.824980	71.3325
4089.377630	35.6662
4089.930317	91.3055
4090.483041	87.0256
4091.035803	57.066
4091.588603	118.412
4092.141440	146.945
4092.694314	101.292
4093.247225	59.9193
4093.800174	101.292
4094.353161	212.571
4094.906185	178.331
4095.459246	104.145
4096.012344	59.9193
4096.565480	97.0121
4097.118654	135.532
4097.671865	122.692
4098.225113	94.1589
4098.778398	135.532
4099.331721	201.158
4099.885082	222.557
4100.438480	146.945
4100.991915	125.545
4101.545387	87.0256
4102.098897	67.0525
4102.652445	18.5465
4103.206030	28.533
4103.759652	25.6797
4104.313311	18.5465
4104.867008	35.6662
4105.420743	59.9193
4105.974514	59.9193
4106.528324	84.1723
4107.082170	97.0121
4107.636054	155.505
4108.189975	139.812
4108.743934	108.425
4109.297930	81.319
4109.851964	139.812
4110.406035	111.279
4110.960143	91.3056
4111.514289	81.319
4112.068472	71.3325
4112.622693	87.0256
4113.176951	104.145
4113.731246	122.692
4114.285579	74.1858
4114.839949	45.6528
4115.394356	28.533
4115.948801	14.2665
4116.503284	59.9193
4117.057803	161.211
4117.612361	135.532
4118.166955	84.1723
4118.721587	152.651
4119.276256	204.011
4119.830963	156.931
4120.385707	104.145
4120.940489	108.425
4121.495308	104.145
4122.050164	71.3325
4122.605058	28.533
4123.159989	25.6797
4123.714957	18.5465
4124.269963	67.0525
4124.825007	59.9193
4125.380087	57.066
4125.935205	94.1589
4126.490361	212.571
4127.045554	261.077
4127.600784	184.038
4128.156052	198.304
4128.711357	139.812
4129.266699	171.198
4129.822079	174.051
4130.377497	142.665
4130.932951	91.3056
4131.488443	67.0526
4132.043973	32.813
4132.599540	32.813
4133.155144	64.1993
4133.710786	35.6663
4134.266465	14.2666
4134.822181	4.28001
4135.377935	32.813
4135.933727	84.1723
4136.489555	71.3325
4137.045421	42.7995
4137.601325	49.9328
4138.157266	59.9193
4138.713244	164.065
4139.269260	115.559
4139.825313	87.0257
4140.381403	57.066
4140.937531	28.533
4141.493696	14.2666
4142.049899	28.533
4142.606139	59.9193
4143.162417	42.7995
4143.718732	28.533
4144.275084	21.3998
4144.831473	18.5465
4145.387901	11.4133
4145.944365	7.13332
4146.500867	58.4927
4147.057406	62.7726
4147.613983	101.292
4148.170597	87.0257
4148.727248	42.7995
4149.283937	71.3325
4149.840663	91.3056
4150.397427	59.9193
4150.954228	97.0122
4151.511067	67.0526
4152.067943	97.0122
4152.624856	84.1724
4153.181806	59.9193
4153.738794	32.813
4154.295820	28.5331
4154.852883	14.2666
4155.409983	4.28002
4155.967121	14.2666
4156.524296	21.3998
4157.081508	67.0526
4157.638758	111.279
4158.196045	229.691
4158.753370	171.198
4159.310732	161.211
4159.868131	149.798
4160.425568	84.1724
4160.983043	32.813
4161.540554	25.6798
4162.098103	45.6528
4162.655690	59.9193
4163.213314	132.678
4163.770975	77.0391
4164.328673	49.9328
4164.886409	74.1858
4165.444183	57.066
4166.001994	67.0526
4166.559842	178.331
4167.117728	194.024
4167.675651	156.931
4168.233611	132.678
4168.791609	164.065
4169.349644	118.412
4169.907717	77.0391
4170.465827	25.6797
4171.023974	39.9462
4171.582159	67.0526
4172.140381	59.9193
4172.698641	28.533
4173.256938	18.5465
4173.815272	35.6663
4174.373644	52.7861
4174.932054	59.9193
4175.490500	64.1993
4176.048984	42.7995
4176.607506	28.533
4177.166064	97.0122
4177.724661	64.1993
4178.283294	74.1858
4178.841965	57.066
4179.400674	57.066
4179.959420	45.6528
4180.518203	42.7995
4181.077023	28.533
4181.635881	25.6797
4182.194777	21.3998
4182.753710	18.5465
4183.312680	94.1589
4183.871688	74.1858
4184.430733	156.931
4184.989815	142.665
4185.548935	149.798
4186.108092	208.291
4186.667287	253.944
4187.226519	178.331
4187.785788	139.812
4188.345095	87.0256
4188.904439	59.9193
4189.463821	71.3325
4190.023240	39.9462
4190.582696	42.7995
4191.142190	94.1589
4191.701721	94.1589
4192.261290	97.0122
4192.820896	59.9193
4193.380539	52.7861
4193.940220	67.0526
4194.499938	39.9462
4195.059694	14.2666
4195.619487	7.13331
4196.179317	21.3998
4196.739185	59.9193
4197.299090	42.7995
4197.859033	64.1993
4198.419013	42.7995
4198.979030	18.5465
4199.539085	97.0122
4200.099178	87.0256
4200.659307	59.9193
4201.219474	39.9462
4201.779679	174.051
4202.339920	171.198
4202.900200	146.945
4203.460516	101.292
4204.020870	59.9193
4204.581262	94.1589
4205.141690	81.319
4205.702157	52.7861
4206.262660	104.145
4206.823201	67.0526
4207.383780	91.3056
4207.944396	64.1992
4208.505049	39.9462
4209.065739	18.5465
4209.626467	84.1723
4210.187233	67.0525
4210.748036	87.0256
4211.308876	89.8789
4211.869754	97.0122
4212.430669	84.1723
4212.991621	64.1992
4213.552611	81.319
4214.113638	111.279
4214.674703	162.638
4215.235805	128.398
4215.796944	87.0256
4216.358121	159.785
4216.919335	162.638
4217.480587	132.678
4218.041876	84.1723
4218.603202	71.3325
4219.164566	64.1992
4219.725967	52.7861
4220.287406	87.0256
4220.848882	152.651
4221.410395	91.3056
4221.971946	59.9193
4222.533534	91.3056
4223.095160	104.145
4223.656823	94.1589
4224.218523	49.9328
4224.780261	14.2665
4225.342036	7.13329
4225.903849	4.57446e-005
4226.465699	31.3863
4227.027587	79.8924
4227.589511	59.9193
4228.151474	45.6528
4228.713473	49.9328
4229.275510	39.9462
4229.837585	25.6797
4230.399696	4.27999
4230.961846	4.27999
4231.524032	39.9462
4232.086256	39.9462
4232.648518	42.7995
4233.210817	45.6528
4233.773153	25.6797
4234.335527	42.7995
4234.897938	67.0525
4235.460386	132.678
4236.022872	91.3056
4236.585395	74.1858
4237.147956	45.6528
4237.710554	25.6797
4238.273189	32.813
4238.835862	128.398
4239.398572	101.292
4239.961320	77.0391
4240.524105	64.1992
4241.086927	52.7861
4241.649787	57.066
4242.212684	178.331
4242.775619	184.038
4243.338591	149.798
4243.901601	87.0256
4244.464647	52.786
4245.027732	35.6663
4245.590853	74.1858
4246.154012	59.9193
4246.717209	32.813
4247.280443	18.5465
4247.843714	154.078
4248.407023	118.412
4248.970369	115.559
4249.533752	125.545
4250.097173	84.1723
4250.660631	89.8789
4251.224127	71.3325
4251.787660	45.6528
4252.351230	18.5465
4252.914838	39.9462
4253.478483	74.1858
4254.042166	45.6528
4254.605886	25.6797
4255.169644	11.4132
4255.733438	3.56166e-005
4256.297271	11.4132
4256.861140	3.56166e-005
4257.425047	3.56166e-005
4257.988992	72.7591
4258.552974	59.9193
4259.116993	74.1858
4259.681050	87.0256
4260.245144	57.066
4260.809275	71.3325
4261.373444	57.066
4261.937650	25.6797
4262.501894	11.4132
4263.066175	49.9327
4263.630494	39.9462
4264.194849	59.9193
4264.759243	64.1992
4265.323673	108.425
4265.888142	94.1589
4266.452647	71.3325
4267.017190	42.7995
4267.581770	21.3998
4268.146388	11.4132
4268.711043	21.3998
4269.275735	11.4132
4269.840465	49.9327
4270.405233	59.9193
4270.970037	42.7995
4271.534879	35.6663
4272.099759	18.5465
4272.664676	181.184
4273.229630	146.945
4273.794622	84.1723
4274.359651	59.9193
4274.924717	91.3056
4275.489821	67.0525
4276.054963	39.9462
4276.620141	25.6797
4277.185357	25.6797
4277.750611	59.9193
4278.315902	39.9462
4278.881230	21.3998
4279.446596	21.3998
4280.011999	28.533
4280.577439	11.4132
4281.142917	42.7995
4281.708433	49.9327
4282.273985	25.6797
4282.839575	232.544
4283.405203	278.197
4283.970868	222.557
4284.536570	135.532
4285.102310	108.425
4285.668087	52.7861
4286.233902	11.4132
4286.799753	5.08754e-005
4287.365643	4.28
4287.931570	52.7861
4288.497534	97.0122
4289.063535	148.372
4289.629574	152.651
4290.195650	87.0256
4290.761764	59.9193
4291.327915	45.6528
4291.894104	14.2665
4292.460330	42.7995
4293.026593	91.3056
4293.592894	77.0391
4294.159232	57.066
4294.725608	25.6797
4295.292021	42.7995
4295.858471	74.1858
4296.424959	87.0256
4296.991484	135.532
4297.558046	91.3056
4298.124646	74.1858
4298.691284	39.9462
4299.257958	11.4132
4299.824671	18.5465
4300.391420	108.425
4300.958207	94.1589
4301.525031	139.812
4302.091893	308.156
4302.658792	215.424
4303.225729	118.412
4303.792703	115.559
4304.359714	186.891
4304.926763	161.211
4305.493849	222.557
4306.060973	178.331
4306.628134	111.279
4307.195332	159.785
4307.762568	149.798
4308.329841	84.1723
4308.897152	52.7861
4309.464500	49.9328
4310.031885	84.1723
4310.599308	101.292
4311.166768	74.1858
4311.734266	57.066
4312.301801	39.9462
4312.869373	18.5465
4313.436983	49.9328
4314.004630	74.1858
4314.572315	67.0525
4315.140037	32.813
4315.707796	21.3998
4316.275593	45.6528
4316.843427	39.9462
4317.411299	35.6663
4317.979208	57.066
4318.547154	52.786
4319.115138	42.7995
4319.683159	52.786
4320.251218	42.7995
4320.819314	18.5465
4321.387447	77.0391
4321.955618	74.1858
4322.523827	35.6663
4323.092072	142.665
4323.660355	171.198
4324.228676	164.065
4324.797034	118.412
4325.365429	94.1589
4325.933861	52.786
4326.502331	39.9462
4327.070839	64.1992
4327.639384	35.6663
4328.207966	25.6797
4328.776586	18.5465
4329.345243	79.8924
4329.913937	57.066
4330.482669	149.798
4331.051438	104.145
4331.620245	59.9193
4332.189089	32.813
4332.757971	7.13328
4333.326889	11.4132
4333.895846	11.4132
4334.464839	11.4132
4335.033871	246.81
4335.602939	243.957
4336.172045	253.944
4336.741188	194.024
4337.310369	108.425
4337.879587	64.1992
4338.448842	57.066
4339.018135	35.6662
4339.587466	21.3998
4340.156833	28.533
4340.726238	11.4132
4341.295681	79.8924
4341.865161	138.385
4342.434678	111.279
4343.004233	64.1992
4343.573825	52.786
4344.143455	21.3998
4344.713122	166.918
4345.282826	115.559
4345.852568	94.1588
4346.422347	108.425
4346.992163	71.3325
4347.562017	52.786
4348.131909	32.8129
4348.701837	39.9462
4349.271803	21.3997
4349.841807	25.6797
4350.411848	57.066
4350.981926	67.0525
4351.552042	64.1992
4352.122195	39.9462
4352.692386	87.0256
4353.262614	77.0391
4353.832879	104.145
4354.403182	128.398
4354.973522	101.292
4355.543900	94.1588
4356.114315	57.066
4356.684767	35.6662
4357.255257	59.9193
4357.825784	49.9327
4358.396348	132.678
4358.966950	164.065
4359.537590	154.078
4360.108267	178.331
4360.678981	142.665
4361.249732	84.1723
4361.820521	71.3325
4362.391348	87.0256
4362.962212	101.292
4363.533113	118.412
4364.104052	77.0391
4364.675028	49.9328
4365.246041	39.9462
4365.817092	87.0256
4366.388180	64.1992
4366.959306	67.0525
4367.530469	49.9328
4368.101669	108.425
4368.672907	84.1723
4369.244182	42.7995
4369.815495	59.9193
4370.386845	71.3325
4370.958232	45.6528
4371.529657	71.3325
4372.101119	81.319
4372.672619	81.319
4373.244156	154.078
4373.815731	101.292
4374.387342	67.0526
4374.958992	74.1858
4375.530678	59.9193
4376.102402	35.6663
4376.674164	118.412
4377.245963	118.412
4377.817799	67.0526
4378.389673	49.9328
4378.961584	52.7861
4379.533532	57.066
4380.105518	32.813
4380.677542	115.559
4381.249602	108.425
4381.821700	74.1858
4382.393836	139.812
4382.966009	139.812
4383.538219	156.931
4384.110467	171.198
4384.682752	125.545
4385.255075	74.1858
4385.827434	67.0525
4386.399832	49.9328
4386.972267	25.6797
4387.544739	57.066
4388.117248	57.066
4388.689795	32.813
4389.262379	7.13329
4389.835001	14.2665
4390.407660	55.6393
4390.980357	52.786
4391.553091	42.7995
4392.125862	25.6797
4392.698671	21.3998
4393.271517	52.786
4393.844401	57.066
4394.417322	42.7995
4394.990280	111.279
4395.563276	135.532
4396.136309	81.319
4396.709380	42.7995
4397.282488	18.5465
4397.855633	89.8789
4398.428816	57.066
4399.002036	45.6528
4399.575294	21.3998
4400.148589	25.6797
4400.721921	42.7995
4401.295291	25.6797
4401.868698	14.2665
4402.442143	3.90372e-005
4403.015625	14.2665
4403.589144	4.27999
4404.162701	3.89862e-005
4404.736295	3.89862e-005
4405.309927	7.13328
4405.883596	48.5061
4406.457302	35.6663
4407.031046	14.2665
4407.604828	4.27999
4408.178646	14.2665
4408.752502	25.6797
4409.326396	18.5465
4409.900327	14.2665
4410.474295	25.6797
4411.048301	14.2665
4411.622344	4.27999
4412.196424	52.786
4412.770542	32.813
4413.344697	14.2665
4413.918890	39.9462
4414.493120	32.813
4415.067388	45.6528
4415.641693	21.3998
4416.216035	72.7591
4416.790415	52.786
4417.364832	35.6663
4417.939286	21.3998
4418.513778	18.5465
4419.088307	11.4132
4419.662874	4.27998
4420.237478	11.4132
4420.812120	25.6797
4421.386799	128.398
4421.961515	91.3055
4422.536269	59.9193
4423.111060	59.9193
4423.685889	49.9327
4424.260755	25.6797
4424.835658	28.533
4425.410599	52.786
4425.985577	64.1992
4426.560592	28.533
4427.135645	14.2665
4427.710736	7.13327
4428.285864	11.4132
4428.861029	4.27998
4429.436231	42.7995
4430.011471	39.9462
4430.586749	84.1723
4431.162064	45.6528
4431.737416	94.1589
4432.312805	122.692
4432.888233	81.319
4433.463697	42.7995
4434.039199	35.6662
4434.614738	28.533
4435.190315	11.4132
4435.765929	57.066
4436.341580	59.9193
4436.917269	42.7995
4437.492995	42.7995
4438.068759	94.1589
4438.644560	97.0121
4439.220398	152.651
4439.796274	111.279
4440.372188	71.3325
4440.948138	97.0121
4441.524126	84.1723
4442.100152	108.425
4442.676215	74.1858
4443.252315	57.066
4443.828453	64.1992
4444.404628	45.6528
4444.980840	14.2665
4445.557090	118.412
4446.133378	142.665
4446.709702	122.692
4447.286064	139.812
4447.862464	101.292
4448.438901	81.319
4449.015375	101.292
4449.591887	104.145
4450.168436	42.7995
4450.745023	45.6528
4451.321647	25.6797
4451.898308	35.6662
4452.475007	52.786
4453.051743	205.437
4453.628516	276.77
4454.205327	225.411
4454.782176	181.184
4455.359062	128.398
4455.935985	74.1857
4456.512945	91.3055
4457.089943	67.0525
4457.666979	64.1992
4458.244052	77.039
4458.821162	79.8923
4459.398309	67.0525
4459.975494	49.9327
4460.552717	74.1857
4461.129977	118.412
4461.707274	111.279
4462.284609	122.692
4462.861981	122.692
4463.439390	101.292
4464.016837	49.9327
4464.594321	28.533
4465.171843	35.6662
4465.749402	25.6797
4466.326998	67.0525
4466.904632	91.3055
4467.482303	57.0659
4468.060012	28.533
4468.637758	4.27993
4469.215542	25.6797
4469.793363	32.8129
4470.371221	42.7995
4470.949117	28.533
4471.527050	104.145
4472.105020	81.319
4472.683028	87.0256
4473.261074	104.145
4473.839156	59.9193
4474.417276	57.066
4474.995434	94.1588
4475.573629	94.1588
4476.151861	64.1992
4476.730131	25.6797
4477.308438	21.3997
4477.886783	42.7995
4478.465165	32.8129
4479.043584	32.8129
4479.622041	208.291
4480.200535	208.291
4480.779067	156.931
4481.357636	194.024
4481.936242	283.903
4482.514886	236.824
4483.093567	139.812
4483.672286	91.3055
4484.251042	57.066
4484.829835	45.6528
4485.408666	45.6528
4485.987534	77.039
4486.566440	64.1992
4487.145383	45.6528
4487.724363	28.533
4488.303381	39.9462
4488.882436	28.533
4489.461529	49.9327
4490.040659	81.319
4490.619827	57.066
4491.199031	97.0121
4491.778274	111.279
4492.357553	128.398
4492.936870	142.665
4493.516225	164.065
4494.095617	94.1588
4494.675046	59.9193
4495.254513	81.319
4495.834017	64.1992
4496.413558	59.9193
4496.993137	194.024
4497.572754	205.437
4498.152407	139.812
4498.732099	77.0391
4499.311827	67.0525
4499.891593	94.1588
4500.471396	84.1723
4501.051237	115.559
4501.631115	87.0256
4502.211031	67.0525
4502.790984	77.0391
4503.370974	67.0525
4503.951002	87.0256
4504.531067	59.9193
4505.111170	111.279
4505.691310	97.0121
4506.271487	64.1992
4506.851702	59.9193
4507.431954	35.6663
4508.012244	45.6528
4508.592571	39.9462
4509.172935	25.6797
4509.753337	11.4132
4510.333777	7.13327
4510.914253	69.9058
4511.494767	111.279
4512.075319	104.145
4512.655908	59.9193
4513.236534	45.6528
4513.817198	21.3998
4514.397899	4.27998
4514.978637	45.6528
4515.559413	59.9193
4516.140226	115.559
4516.721077	164.065
4517.301965	149.798
4517.882891	232.544
4518.463854	154.078
4519.044854	91.3056
4519.625892	59.9193
4520.206967	32.813
4520.788079	21.3998
4521.369229	25.6797
4521.950417	7.13329
4522.531641	4.27999
4523.112903	7.13329
4523.694203	25.6797
4524.275540	11.4132
4524.856914	32.813
4525.438326	108.425
4526.019775	91.3056
4526.601262	57.066
4527.182786	28.533
4527.764347	32.813
4528.345946	25.6797
4528.927582	7.13329
4529.509256	11.4132
4530.090967	11.4132
4530.672716	84.1723
4531.254501	74.1858
4531.836325	74.1858
4532.418185	91.3056
4533.000083	91.3056
4533.582019	49.9328
4534.163992	25.6797
4534.746002	32.813
4535.328050	32.813
4535.910135	14.2665
4536.492257	14.2665
4537.074417	45.6528
4537.656614	25.6797
4538.238849	28.533
4538.821121	77.0391
4539.403431	71.3325
4539.985778	32.813
4540.568162	149.798
4541.150584	181.184
4541.733043	101.292
4542.315539	111.279
4542.898073	135.532
4543.480645	142.665
4544.063254	125.545
4544.645900	84.1723
4545.228583	42.7995
4545.811304	28.533
4546.394063	25.6797
4546.976859	52.7861
4547.559692	81.319
4548.142562	94.1589
4548.725470	59.9193
4549.308416	28.533
4549.891399	18.5465
4550.474419	7.13329
4551.057476	69.9058
4551.640572	52.7861
4552.223704	74.1858
4552.806874	104.145
4553.390081	81.319
4553.973326	64.1992
4554.556608	25.6797
4555.139927	7.13329
4555.723284	14.2665
4556.306679	45.6528
4556.890110	39.9462
4557.473579	18.5465
4558.057086	18.5465
4558.640630	11.4132
4559.224211	4.27999
4559.807830	42.7995
4560.391486	122.692
4560.975179	111.279
4561.558910	94.1589
4562.142679	77.0391
4562.726485	35.6663
4563.310328	101.292
4563.894208	169.771
4564.478126	149.798
4565.062082	111.279
4565.646074	87.0256
4566.230105	64.1992
4566.814172	28.533
4567.398277	139.812
4567.982420	135.532
4568.566600	87.0256
4569.150817	52.786
4569.735071	32.813
4570.319363	45.6528
4570.903693	111.279
4571.488060	81.319
4572.072464	57.066
4572.656906	42.7995
4573.241385	21.3998
4573.825901	25.6797
4574.410455	32.813
4574.995046	42.7995
4575.579675	59.9193
4576.164341	49.9327
4576.749045	71.3325
4577.333786	139.812
4577.918564	171.198
4578.503380	149.798
4579.088233	97.0122
4579.673123	71.3325
4580.258051	39.9462
4580.843017	64.1992
4581.428020	39.9462
4582.013060	21.3998
4582.598137	49.9327
4583.183252	57.066
4583.768405	42.7995
4584.353594	49.9327
4584.938822	25.6797
4585.524086	7.13328
4586.109388	25.6797
4586.694728	42.7995
4587.280105	28.533
4587.865519	11.4132
4588.450970	4.27998
4589.036460	4.27998
4589.621986	7.13328
4590.207550	18.5465
4590.793151	79.8924
4591.378790	94.1589
4591.964466	59.9193
4592.550179	84.1723
4593.135930	64.1992
4593.721719	39.9462
4594.307544	49.9327
4594.893407	139.812
4595.479308	171.198
4596.065246	115.559
4596.651221	91.3056
4597.237234	135.532
4597.823284	108.425
4598.409372	108.425
4598.995497	128.398
4599.581659	97.0121
4600.167859	49.9327
4600.754096	35.6662
4601.340371	11.4132
4601.926683	142.665
4602.513032	118.412
4603.099419	104.145
4603.685843	118.412
4604.272305	74.1858
4604.858804	52.786
4605.445340	28.533
4606.031914	11.4132
4606.618525	7.13328
4607.205174	11.4132
4607.791860	3.84777e-005
4608.378583	11.4132
4608.965344	18.5465
4609.552143	14.2665
4610.138978	52.786
4610.725851	57.066
4611.312762	87.0256
4611.899710	77.0391
4612.486695	67.0525
4613.073718	49.9327
4613.660778	42.7995
4614.247876	49.9327
4614.835011	45.6528
4615.422183	139.812
4616.009393	171.198
4616.596640	139.812
4617.183924	94.1589
4617.771246	71.3325
4618.358606	77.0391
4618.946003	45.6528
4619.533437	28.533
4620.120909	74.1858
4620.708418	135.532
4621.295964	139.812
4621.883548	115.559
4622.471169	77.0391
4623.058828	67.0525
4623.646524	67.0525
4624.234257	35.6663
4624.822028	28.533
4625.409836	52.7861
4625.997682	28.533
4626.585565	21.3998
4627.173486	94.1589
4627.761444	166.918
4628.349439	104.145
4628.937472	57.066
4629.525542	45.6528
4630.113649	32.813
4630.701794	77.0391
4631.289977	45.6528
4631.878196	42.7995
4632.466454	28.533
4633.054748	21.3998
4633.643080	11.4133
4634.231450	59.9193
4634.819856	49.9328
4635.408301	52.7861
4635.996782	108.425
4636.585301	97.0122
4637.173858	67.0526
4637.762451	28.533
4638.351083	25.6797
4638.939751	42.7995
4639.528457	49.9328
4640.117201	49.9328
4640.705982	28.533
4641.294800	25.6797
4641.883656	52.7861
4642.472549	28.533
4643.061479	11.4133
4643.650447	42.7995
4644.239453	81.319
4644.828495	243.957
4645.417575	188.318
4646.006693	111.279
4646.595848	59.9193
4647.185040	25.6798
4647.774270	4.28002
4648.363537	7.37953e-005
4648.952842	21.3998
4649.542184	18.5465
4650.131563	79.8924
4650.720980	121.265
4651.310434	84.1723
4651.899926	77.0391
4652.489455	45.6528
4653.079021	45.6528
4653.668625	64.1993
4654.258266	59.9193
4654.847945	35.6663
4655.437661	21.3998
4656.027415	28.533
4656.617206	14.2666
4657.207034	25.6797
4657.796900	21.3998
4658.386803	49.9328
4658.976743	71.3325
4659.566721	67.0526
4660.156736	64.1993
4660.746789	45.6528
4661.336879	25.6798
4661.927007	25.6798
4662.517172	59.9193
4663.107374	154.078
4663.697614	139.812
4664.287891	97.0122
4664.878206	39.9462
4665.468558	18.5465
4666.058947	7.13331
4666.649374	14.2666
4667.239838	11.4133
4667.830340	14.2666
4668.420879	21.3998
4669.011455	49.9328
4669.602069	49.9328
4670.192720	28.533
4670.783409	32.813
4671.374135	18.5465
4671.964899	25.6797
4672.555700	21.3998
4673.146538	21.3998
4673.737414	32.813
4674.328327	32.813
4674.919277	52.7861
4675.510265	77.0391
4676.101291	52.7861
4676.692353	21.3998
4677.283454	4.28001
4677.874591	25.6797
4678.465766	52.7861
4679.056978	42.7995
4679.648228	64.1993
4680.239515	45.6528
4680.830840	57.066
4681.422202	39.9462
4682.013602	81.319
4682.605038	91.3056
4683.196513	59.9193
4683.788024	171.198
4684.379573	208.291
4684.971160	229.691
4685.562784	278.197
4686.154445	253.944
4686.746144	154.078
4687.337880	74.1858
4687.929653	45.6528
4688.521464	49.9328
4689.113313	32.813
4689.705198	35.6663
4690.297121	67.0526
4690.889082	45.6528
4691.481080	87.0256
4692.073115	132.678
4692.665188	128.398
4693.257298	146.945
4693.849446	128.398
4694.441631	179.758
4695.033853	135.532
4695.626113	84.1723
4696.218410	81.319
4696.810745	122.692
4697.403117	97.0122
4697.995526	101.292
4698.587973	77.0391
4699.180458	57.066
4699.772979	35.6663
4700.365538	18.5465
4700.958135	77.0391
4701.550769	111.279
4702.143440	81.319
4702.736149	64.1992
4703.328895	49.9328
4703.921678	52.7861
4704.514499	35.6663
4705.107358	21.3998
4705.700254	14.2665
4706.293187	18.5465
4706.886157	4.28
4707.479165	21.3998
4708.072211	11.4132
4708.665294	7.1333
4709.258414	32.813
4709.851571	64.1992
4710.444766	57.066
4711.037999	67.0525
4711.631269	35.6663
4712.224576	57.066
4712.817921	52.7861
4713.411303	39.9462
4714.004722	49.9328
4714.598179	49.9328
4715.191673	74.1858
4715.785205	81.319
4716.378774	59.9193
4716.972381	42.7995
4717.566025	25.6797
4718.159706	35.6663
4718.753425	18.5465
4719.347181	32.813
4719.940975	32.813
4720.534806	74.1858
4721.128674	111.279
4721.722580	142.665
4722.316523	115.559
4722.910504	81.319
4723.504522	39.9462
4724.098577	14.2666
4724.692670	35.6663
4725.286800	35.6663
4725.880968	35.6663
4726.475173	77.0391
4727.069415	71.3325
4727.663695	74.1858
4728.258013	111.279
4728.852367	87.0256
4729.446759	97.0122
4730.041189	84.1723
4730.635656	67.0526
4731.230160	35.6663
4731.824702	18.5465
4732.419281	18.5465
4733.013898	11.4133
4733.608552	49.9328
4734.203243	32.813
4734.797972	21.3998
4735.392738	14.2666
4735.987542	28.533
4736.582383	35.6663
4737.177261	32.813
4737.772177	42.7995
4738.367130	87.0256
4738.962121	89.8789
4739.557149	52.7861
4740.152214	32.813
4740.747317	35.6663
4741.342458	28.533
4741.937635	42.7995
4742.532851	42.7995
4743.128103	91.3056
4743.723393	125.545
4744.318720	164.065
4744.914085	132.678
4745.509487	77.0391
4746.104927	108.425
4746.700404	87.0256
4747.295918	74.1858
4747.891470	84.1723
4748.487059	77.0391
4749.082686	87.0256
4749.678350	118.412
4750.274051	118.412
4750.869790	115.559
4751.465566	67.0526
4752.061380	104.145
4752.657231	101.292
4753.253120	71.3325
4753.849046	91.3056
4754.445009	104.145
4755.041010	81.3191
4755.637048	52.7861
4756.233123	67.0526
4756.829236	57.066
4757.425387	94.1589
4758.021574	97.0122
4758.617800	57.066
4759.214062	39.9462
4759.810362	28.5331
4760.406699	57.066
4761.003074	57.066
4761.599487	45.6528
4762.195936	52.7861
4762.792423	59.9193
4763.388948	115.559
4763.985510	115.559
4764.582109	135.532
4765.178745	108.425
4765.775420	156.931
4766.372131	142.665
4766.968880	125.545
4767.565666	118.412
4768.162490	101.292
4768.759351	122.692
4769.356250	84.1723
4769.953186	49.9328
4770.550159	25.6797
4771.147170	18.5465
4771.744218	7.13331
4772.341304	18.5465
4772.938427	97.0122
4773.535587	91.3056
4774.132785	64.1992
4774.730020	57.066
4775.327293	59.9193
4775.924603	71.3325
4776.521950	135.532
4777.119335	91.3056
4777.716757	39.9462
4778.314217	35.6663
4778.911714	42.7995
4779.509249	71.3325
4780.106821	42.7995
4780.704430	45.6528
4781.302077	45.6528
4781.899761	28.533
4782.497482	11.4132
4783.095241	11.4132
4783.693038	25.6797
4784.290872	42.7995
4784.888743	52.7861
4785.486651	32.813
4786.084597	18.5465
4786.682581	21.3998
4787.280602	122.692
4787.878660	164.065
4788.476756	146.945
4789.074889	97.0122
4789.673059	52.7861
4790.271267	35.6663
4790.869512	28.533
4791.467795	35.6663
4792.066115	57.066
4792.664473	74.1858
4793.262868	64.1993
4793.861300	104.145
4794.459770	142.665
4795.058277	128.398
4795.656822	84.1723
4796.255404	74.1858
4796.854023	32.813
4797.452680	49.9328
4798.051374	21.3998
4798.650106	7.13331
4799.248875	25.6797
4799.847681	77.0391
4800.446525	49.9328
4801.045406	77.0391
4801.644325	74.1858
4802.243281	91.3056
4802.842275	118.412
4803.441305	212.571
4804.040374	164.065
4804.639479	122.692
4805.238623	87.0257
4805.837803	52.7861
4806.437021	32.813
4807.036277	14.2666
4807.635569	4.28003
4808.234900	8.09479e-005
4808.834267	8.09479e-005
4809.433672	4.28003
4810.033115	18.5465
4810.632594	21.3998
4811.232112	52.7861
4811.831666	59.9193
4812.431258	28.5331
4813.030888	14.2666
4813.630555	104.145
4814.230259	97.0122
4814.830001	71.3325
4815.429780	64.1993
4816.029596	35.6663
4816.629450	18.5465
4817.229342	21.3998
4817.829271	14.2666
4818.429237	39.9462
4819.029240	35.6663
4819.629281	39.9462
4820.229360	64.1993
4820.829476	52.7861
4821.429629	42.7995
4822.029819	35.6663
4822.630047	28.5331
4823.230313	21.3998
4823.830616	11.4133
4824.430956	25.6798
4825.031334	161.211
4825.631749	111.279
4826.232201	111.279
4826.832691	135.532
4827.433219	84.1724
4828.033783	49.9328
4828.634386	42.7995
4829.235025	14.2666
4829.835702	4.28003
4830.436416	49.9328
4831.037168	142.665
4831.637957	111.279
4832.238784	81.3191
4832.839648	52.7861
4833.440550	18.5465
4834.041488	84.1724
4834.642465	84.1724
4835.243478	87.0257
4835.844529	81.3191
4836.445618	67.0526
4837.046744	49.9328
4837.647907	184.038
4838.249108	222.557
4838.850346	149.798
4839.451622	94.1589
4840.052935	81.319
4840.654285	49.9328
4841.255673	32.813
4841.857098	32.813
4842.458560	42.7995
4843.060061	25.6797
4843.661598	14.2666
4844.263173	49.9328
4844.864785	132.678
4845.466435	125.545
4846.068122	94.1589
4846.669846	91.3056
4847.271608	94.1589
4847.873407	67.0526
4848.475244	45.6528
4849.077118	21.3998
4849.679030	28.533
4850.280979	11.4132
4850.882965	35.6663
4851.484989	67.0526
4852.087050	104.145
4852.689149	97.0122
4853.291285	77.0391
4853.893458	74.1858
4854.495669	64.1993
4855.097917	45.6528
4855.700203	49.9328
4856.302526	67.0526
4856.904886	97.0122
4857.507284	67.0526
4858.109719	118.412
4858.712192	71.3325
4859.314702	57.066
4859.917250	154.078
4860.519835	111.279
4861.122457	139.812
4861.725117	74.1858
4862.327814	35.6663
4862.930549	149.798
4863.533321	208.291
4864.136130	178.331
4864.738977	122.692
4865.341861	84.1723
4865.944783	28.533
4866.547742	7.13331
4867.150738	115.559
4867.753772	101.292
4868.356843	67.0526
4868.959952	81.319
4869.563098	81.319
4870.166282	67.0526
4870.769503	59.9193
4871.372761	32.813
4871.976057	45.6528
4872.579390	64.1993
4873.182760	111.279
4873.786168	97.0122
4874.389614	125.545
4874.993097	146.945
4875.596617	108.425
4876.200175	84.1724
4876.803770	77.0391
4877.407402	132.678
4878.011072	104.145
4878.614779	71.3325
4879.218524	45.6528
4879.822306	45.6528
4880.426125	135.532
4881.029982	215.424
4881.633877	191.171
4882.237808	128.398
4882.841778	104.145
4883.445784	74.1858
4884.049828	42.7995
4884.653910	59.9193
4885.258028	125.545
4885.862185	77.0391
4886.466378	49.9328
4887.070609	91.3056
4887.674878	97.0122
4888.279184	52.7861
4888.883527	64.1993
4889.487908	35.6663
4890.092326	35.6663
4890.696781	45.6528
4891.301274	42.7995
4891.905804	21.3998
4892.510372	28.533
4893.114977	87.0256
4893.719620	59.9193
4894.324300	71.3325
4894.929017	132.678
4895.533772	132.678
4896.138564	104.145
4896.743394	104.145
4897.348261	67.0526
4897.953165	84.1723
4898.558107	132.678
4899.163087	132.678
4899.768103	101.292
4900.373157	52.7861
4900.978249	25.6797
4901.583378	11.4133
4902.188544	4.28001
4902.793748	4.28001
4903.398989	39.9462
4904.004268	188.318
4904.609584	156.931
4905.214937	94.1589
4905.820328	74.1858
4906.425756	101.292
4907.031222	57.066
4907.636725	108.425
4908.242265	77.0391
4908.847843	52.7861
4909.453458	28.533
4910.059111	25.6797
4910.664801	18.5465
4911.270529	59.9193
4911.876294	39.9462
4912.482096	42.7995
4913.087936	57.066
4913.693813	28.533
4914.299727	21.3998
4914.905679	25.6797
4915.511669	52.7861
4916.117696	67.0526
4916.723760	108.425
4917.329861	115.559
4917.936000	81.3191
4918.542177	52.7861
4919.148391	39.9462
4919.754642	21.3998
4920.360931	6.90462e-005
4920.967257	6.90462e-005
4921.573620	79.8924
4922.180021	67.0526
4922.786460	35.6663
4923.392935	18.5465
4923.999449	64.1993
4924.605999	59.9193
4925.212587	39.9462
4925.819213	21.3998
4926.425875	45.6528
4927.032576	28.5331
4927.639313	28.5331
4928.246088	18.5465
4928.852901	21.3998
4929.459751	25.6798
4930.066638	18.5465
4930.673563	14.2666
4931.280525	32.813
4931.887524	25.6798
4932.494561	59.9193
4933.101636	32.813
4933.708747	118.412
4934.315897	169.771
4934.923083	238.25
4935.530307	178.331
4936.137569	111.279
4936.744867	71.3325
4937.352204	39.9462
4937.959577	74.1858
4938.566988	77.0391
4939.174437	101.292
4939.781923	263.93
4940.389446	246.81
4940.997007	205.438
4941.604605	174.051
4942.212241	104.145
4942.819913	39.9463
4943.427624	7.13333
4944.035372	18.5465
4944.643157	45.6528
4945.250979	57.066
4945.858839	84.1724
4946.466737	111.279
4947.074672	172.625
4947.682644	111.279
4948.290654	104.145
4948.898701	128.398
4949.506785	94.1589
4950.114907	49.9328
4950.723066	115.559
4951.331263	94.1589
4951.939497	71.3325
4952.547769	49.9328
4953.156078	45.6528
4953.764424	49.9328
4954.372808	139.812
4954.981229	205.438
4955.589688	139.812
4956.198184	87.0257
4956.806717	94.1589
4957.415288	52.7861
4958.023897	25.6798
4958.632542	18.5465
4959.241225	25.6798
4959.849946	59.9193
4960.458704	57.066
4961.067499	45.6528
4961.676332	94.1589
4962.285202	97.0122
4962.894110	176.905
4963.503055	128.398
4964.112037	84.1724
4964.721057	67.0526
4965.330114	108.425
4965.939209	94.1589
4966.548341	101.292
4967.157510	201.158
4967.766717	156.931
4968.375961	108.425
4968.985243	52.7861
4969.594562	52.7861
4970.203919	42.7995
4970.813313	25.6798
4971.422744	21.3998
4972.032213	32.813
4972.641719	21.3998
4973.251263	52.7861
4973.860844	74.1858
4974.470462	67.0526
4975.080118	35.6663
4975.689811	94.1589
4976.299542	94.1589
4976.909310	84.1724
4977.519115	64.1993
4978.128958	42.7995
4978.738839	21.3998
4979.348756	25.6798
4979.958711	35.6663
4980.568704	18.5465
4981.178734	4.28002
4981.788801	21.3998
4982.398906	35.6663
4983.009048	28.5331
4983.619228	39.9462
4984.229445	52.7861
4984.839699	25.6798
4985.449991	18.5465
4986.060321	69.9059
4986.670687	64.1993
4987.281091	91.3056
4987.891533	111.279
4988.502012	81.3191
4989.112528	49.9328
4989.723082	49.9328
4990.333673	81.3191
4990.944302	74.1858
4991.554968	45.6528
4992.165671	28.5331
4992.776412	67.0526
4993.387190	49.9328
4993.998006	35.6663
4994.608859	39.9462
4995.219749	18.5465
4995.830677	4.28002
4996.441643	7.23648e-005
4997.052645	7.23648e-005
4997.663685	18.5465
4998.274763	32.813
4998.885878	25.6798
4999.497030	52.7861
5000.108220	18.5465
5000.719447	11.4133
5001.330712	49.9328
5001.942014	59.9193
5002.553353	28.533
5003.164730	18.5465
5003.776144	7.13332
5004.387596	7.24475e-005
5004.999085	4.28002
5005.610612	4.28002
5006.222176	21.3998
5006.833777	21.3998
5007.445416	35.6663
5008.057092	18.5465
5008.668806	7.42087e-005
5009.280556	7.13332
5009.892345	7.13332
5010.504171	7.43549e-005
5011.116034	11.4133
5011.727935	7.13332
5012.339873	4.28002
5012.951848	25.6798
5013.563861	18.5465
5014.175911	64.1993
5014.787999	57.066
5015.400124	35.6663
5016.012287	84.1724
5016.624487	215.424
5017.236724	168.345
5017.848999	94.1589
5018.461311	39.9462
5019.073661	42.7995
5019.686048	18.5465
5020.298472	11.4133
5020.910934	7.5671e-005
5021.523433	7.5671e-005
5022.135970	25.6798
5022.748544	18.5465
5023.361155	14.2666
5023.973804	7.13332
5024.586491	32.813
5025.199214	39.9462
5025.811976	39.9462
5026.424774	74.1858
5027.037610	35.6663
5027.650484	14.2666
5028.263394	4.28002
5028.876343	104.145
5029.489328	84.1724
5030.102351	71.3325
5030.715412	49.9328
5031.328510	25.6798
5031.941645	59.9193
5032.554818	77.0391
5033.168028	59.9193
5033.781275	122.692
5034.394560	232.544
5035.007883	184.038
5035.621243	154.078
5036.234640	108.425
5036.848074	67.0526
5037.461546	35.6663
5038.075056	18.5465
5038.688603	94.1589
5039.302187	122.692
5039.915809	111.279
5040.529468	97.0122
5041.143164	84.1724
5041.756898	49.9328
5042.370670	25.6798
5042.984478	39.9463
5043.598324	32.813
5044.212208	101.292
5044.826129	77.0391
5045.440087	35.6663
5046.054083	21.3998
5046.668117	28.5331
5047.282187	11.4133
5047.896295	8.80687e-005
5048.510441	11.4133
5049.124624	39.9463
5049.738844	191.171
5050.353102	149.798
5050.967397	108.425
5051.581729	67.0526
5052.196099	39.9463
5052.810507	71.3325
5053.424952	59.9193
5054.039434	142.665
5054.653953	115.559
5055.268510	125.545
5055.883105	97.0122
5056.497737	52.7861
5057.112406	28.5331
5057.727113	39.9462
5058.341857	52.7861
5058.956638	91.3056
5059.571457	84.1724
5060.186314	64.1993
5060.801207	45.6528
5061.416139	42.7995
5062.031107	14.2666
5062.646113	11.4133
5063.261157	28.5331
5063.876238	28.5331
5064.491356	59.9193
5065.106512	71.3325
5065.721705	84.1723
5066.336935	97.0122
5066.952203	77.0391
5067.567508	79.8924
5068.182851	57.066
5068.798231	108.425
5069.413649	91.3056
5070.029104	64.1992
5070.644596	32.813
5071.260126	25.6797
5071.875693	32.813
5072.491298	67.0526
5073.106940	125.545
5073.722620	208.291
5074.338336	132.678
5074.954091	115.559
5075.569882	104.145
5076.185712	67.0526
5076.801578	25.6797
5077.417482	14.2665
5078.033424	69.9058
5078.649402	94.1589
5079.265419	81.319
5079.881472	64.1992
5080.497563	81.319
5081.113692	59.9193
5081.729858	28.533
5082.346061	18.5465
5082.962302	42.7995
5083.578580	32.813
5084.194895	39.9462
5084.811248	35.6663
5085.427639	49.9328
5086.044066	64.1993
5086.660531	39.9462
5087.277034	32.813
5087.893574	11.4133
5088.510152	4.28001
5089.126766	14.2665
5089.743419	72.7591
5090.360108	128.398
5090.976835	146.945
5091.593600	97.0122
5092.210402	59.9193
5092.827241	49.9328
5093.444118	57.066
5094.061032	32.813
5094.677984	25.6797
5095.294973	59.9193
5095.911999	201.158
5096.529063	322.423
5097.146164	225.411
5097.763303	132.678
5098.380479	67.0526
5098.997693	52.7861
5099.614943	115.559
5100.232232	87.0256
5100.849557	49.9328
5101.466921	71.3325
5102.084321	94.1589
5102.701759	59.9193
5103.319235	67.0526
5103.936747	115.559
5104.554298	132.678
5105.171885	128.398
5105.789510	118.412
5106.407173	91.3056
5107.024873	115.559
5107.642610	125.545
5108.260385	87.0256
5108.878197	87.0256
5109.496046	111.279
5110.113933	152.651
5110.731858	97.0122
5111.349820	97.0122
5111.967819	104.145
5112.585855	91.3056
5113.203930	45.6528
5113.822041	21.3998
5114.440190	32.813
5115.058376	45.6528
5115.676600	104.145
5116.294861	149.798
5116.913160	191.171
5117.531495	161.211
5118.149869	135.532
5118.768280	94.1589
5119.386728	94.1589
5120.005213	84.1723
5120.623736	64.1992
5121.242297	28.533
5121.860895	35.6663
5122.479530	67.0526
5123.098203	42.7995
5123.716913	64.1993
5124.335660	64.1993
5124.954445	42.7995
5125.573268	128.398
5126.192127	111.279
5126.811025	125.545
5127.429959	122.692
5128.048931	168.345
5128.667941	104.145
5129.286988	104.145
5129.906072	132.678
5130.525194	104.145
5131.144353	111.279
5131.763549	205.438
5132.382783	139.812
5133.002054	87.0257
5133.621363	89.879
5134.240709	52.7861
5134.860093	108.425
5135.479514	101.292
5136.098972	77.0391
5136.718468	115.559
5137.338001	142.665
5137.957572	122.692
5138.577180	84.1723
5139.196826	71.3325
5139.816509	77.0391
5140.436229	52.7861
5141.055987	97.0122
5141.675782	84.1724
5142.295614	194.024
5142.915484	208.291
5143.535392	171.198
5144.155337	212.571
5144.775319	229.691
5145.395339	174.051
5146.015396	139.812
5146.635490	174.051
5147.255622	115.559
5147.875791	104.145
5148.495998	84.1724
5149.116242	42.7995
5149.736524	57.066
5150.356843	59.9193
5150.977199	57.066
5151.597593	74.1858
5152.218024	49.9328
5152.838493	77.0391
5153.458999	71.3325
5154.079543	122.692
5154.700123	97.0122
5155.320742	125.545
5155.941398	104.145
5156.562091	42.7995
5157.182821	25.6798
5157.803589	14.2666
5158.424395	45.6528
5159.045237	57.066
5159.666118	84.1724
5160.287035	101.292
5160.907990	152.652
5161.528983	172.625
5162.150013	94.1589
5162.771080	71.3325
5163.392185	111.279
5164.013327	125.545
5164.634506	146.945
5165.255723	194.024
5165.876978	222.557
[truncated: 6,506 more rows]
