# Supplementary material for: Chemoenzymatic synthesis of genetically-encoded multivalent liquid N-glycan arrays
Source: Nat Commun. 2023 Aug 28;14:5237. doi: 10.1038/s41467-023-40900-y (PMC10462762; doi:10.1038/s41467-023-40900-y)
Supplement: Supplementary file 8 — Supplementary Dataset 4 [file 41467_2023_40900_MOESM8_ESM.zip › Supplementary Data 1_All MALDI Data/MALDI TextFiles for Fig.5 and Fig.6/TL-IV-131-DBCO-SDB225-2nd_0001.txt]

TITLE "<<TL-IV-131-DBCO-SDB225-2nd_0001>> Voyager Spec #1[BP = 5240.7, 20221]"
TYPE MASSSPEC
3999.789467	359.778
4000.336058	342.499
4000.882687	388.165
4001.429353	374.589
4001.976057	363.481
4002.522798	338.179
4003.069577	328.305
4003.616392	360.395
4004.163246	416.552
4004.710136	448.025
4005.257064	406.062
4005.804030	370.269
4006.351033	456.048
4006.898073	406.062
4007.445151	328.305
4007.992266	317.197
4008.539418	256.103
4009.086608	221.544
4009.633835	253.017
4010.181100	291.895
4010.728402	330.774
4011.275741	278.319
4011.823118	328.305
4012.370532	288.193
4012.917984	285.107
4013.465473	260.422
4014.012999	296.215
4014.560563	310.409
4015.108164	367.183
4015.655803	586.876
4016.203479	491.223
4016.751192	431.363
4017.298943	434.449
4017.846731	502.331
4018.394556	424.575
4018.942419	452.345
4019.490320	445.557
4020.038258	395.571
4020.586233	320.283
4021.134245	296.215
4021.682295	323.985
4022.230383	383.845
4022.778507	360.395
4023.326669	374.589
4023.874869	363.481
4024.423106	345.584
4024.971380	292.512
4025.519692	296.215
4026.068041	352.373
4026.616428	360.395
4027.164852	328.305
4027.713313	324.602
4028.261812	313.494
4028.810348	306.089
4029.358921	267.211
4029.907532	303.003
4030.456180	278.319
4031.004866	303.003
4031.553589	256.103
4032.102350	303.003
4032.651147	359.778
4033.199983	335.093
4033.748855	360.395
4034.297766	484.435
4034.846713	420.255
4035.395698	384.463
4035.944720	345.584
4036.493780	342.499
4037.042877	313.494
4037.592011	260.422
4038.141183	260.422
4038.690392	260.422
4039.239639	274.616
4039.788923	246.229
4040.338245	264.125
4040.887603	352.373
4041.437000	345.584
4041.986433	324.602
4042.535904	281.404
4043.085413	303.003
4043.634959	373.972
4044.184542	303.003
4044.734162	271.531
4045.283820	313.494
4045.833516	445.557
4046.383249	470.241
4046.933019	470.241
4047.482826	374.589
4048.032671	416.552
4048.582554	448.025
4049.132474	363.481
4049.682431	324.602
4050.232425	299.301
4050.782457	249.314
4051.332527	242.526
4051.882634	242.526
4052.432778	264.125
4052.982959	362.863
4053.533178	522.696
4054.083435	543.678
4054.633728	480.115
4055.184060	473.327
4055.734428	541.21
4056.284834	502.331
4056.835278	427.043
4057.385758	392.485
4057.936276	495.543
4058.486832	395.57
4059.037425	342.499
4059.588055	377.057
4060.138723	324.602
4060.689428	278.319
4061.240171	249.314
4061.790951	299.301
4062.341768	342.499
4062.892623	424.575
4063.443515	395.571
4063.994444	363.481
4064.545411	285.107
4065.096416	281.404
4065.647457	242.526
4066.198536	235.121
4066.749653	249.314
4067.300807	221.544
4067.851998	328.305
4068.403227	395.57
4068.954493	395.57
4069.505797	338.179
4070.057137	299.301
4070.608516	267.211
4071.159931	306.089
4071.711384	370.269
4072.262875	349.287
4072.814403	374.589
4073.365968	320.283
4073.917571	338.179
4074.469211	388.165
4075.020888	409.147
4075.572603	388.165
4076.124356	360.395
4076.676145	345.584
4077.227972	352.372
4077.779837	335.093
4078.331739	267.211
4078.883678	310.409
4079.435655	352.372
4079.987669	324.602
4080.539720	320.283
4081.091809	306.089
4081.643935	267.211
4082.196099	267.211
4082.748300	253.017
4083.300538	270.913
4083.852814	253.017
4084.405127	246.229
4084.957478	253.017
4085.509866	267.211
4086.062292	232.035
4086.614754	210.436
4087.167255	246.229
4087.719792	249.314
4088.272367	235.121
4088.824980	241.909
4089.377630	248.697
4089.930317	252.4
4090.483041	327.688
4091.035803	306.089
4091.588603	312.877
4092.141440	260.422
4092.694314	264.125
4093.247225	210.436
4093.800174	228.332
4094.353161	271.53
4094.906185	335.093
4095.459246	349.287
4096.012344	310.409
4096.565480	335.093
4097.118654	303.003
4097.671865	264.125
4098.225113	310.409
4098.778398	274.616
4099.331721	288.193
4099.885082	323.985
4100.438480	370.269
4100.991915	384.462
4101.545387	363.481
4102.098897	406.062
4102.652445	452.345
4103.206030	374.589
4103.759652	320.283
4104.313311	281.404
4104.867008	306.089
4105.420743	292.512
4105.974514	310.409
4106.528324	374.589
4107.082170	370.269
4107.636054	303.003
4108.189975	278.319
4108.743934	274.616
4109.297930	310.409
4109.851964	292.512
4110.406035	264.125
4110.960143	335.093
4111.514289	362.863
4112.068472	310.409
4112.622693	303.003
4113.176951	370.269
4113.731246	395.571
4114.285579	399.273
4114.839949	349.287
4115.394356	399.273
4115.948801	367.183
4116.503284	345.584
4117.057803	296.215
4117.612361	452.345
4118.166955	484.435
4118.721587	431.363
4119.276256	370.269
4119.830963	420.255
4120.385707	381.377
4120.940489	409.147
4121.495308	367.183
4122.050164	296.215
4122.605058	242.526
4123.159989	235.121
4123.714957	217.224
4124.269963	196.243
4124.825007	335.093
4125.380087	362.864
4125.935205	324.602
4126.490361	352.373
4127.045554	367.183
4127.600784	360.395
4128.156052	299.301
4128.711357	260.422
4129.266699	306.089
4129.822079	278.319
4130.377497	377.057
4130.932951	370.269
4131.488443	299.301
4132.043973	384.463
4132.599540	395.571
4133.155144	345.584
4133.710786	320.283
4134.266465	345.584
4134.822181	338.179
4135.377935	420.255
4135.933727	356.075
4136.489555	328.305
4137.045421	292.512
4137.601325	285.107
4138.157266	278.319
4138.713244	246.229
4139.269260	210.436
4139.825313	256.103
4140.381403	224.013
4140.937531	246.229
4141.493696	278.319
4142.049899	288.193
4142.606139	278.319
4143.162417	246.229
4143.718732	232.035
4144.275084	217.224
4144.831473	207.351
4145.387901	239.441
4145.944365	224.013
4146.500867	256.103
4147.057406	317.197
4147.613983	296.215
4148.170597	328.305
4148.727248	399.273
4149.283937	377.057
4149.840663	367.183
4150.397427	349.287
4150.954228	317.197
4151.511067	267.211
4152.067943	320.283
4152.624856	484.435
4153.181806	498.012
4153.738794	395.571
4154.295820	370.269
4154.852883	377.057
4155.409983	345.584
4155.967121	452.345
4156.524296	516.525
4157.081508	466.539
4157.638758	434.449
4158.196045	335.093
4158.753370	274.616
4159.310732	388.165
4159.868131	374.589
4160.425568	317.197
4160.983043	323.985
4161.540554	373.972
4162.098103	363.481
4162.655690	303.003
4163.213314	264.125
4163.770975	246.229
4164.328673	320.283
4164.886409	352.373
4165.444183	331.391
4166.001994	388.165
4166.559842	367.183
4167.117728	399.273
4167.675651	463.453
4168.233611	406.062
4168.791609	388.165
4169.349644	391.868
4169.907717	456.048
4170.465827	427.044
4171.023974	338.179
4171.582159	367.183
4172.140381	349.287
4172.698641	342.499
4173.256938	495.543
4173.815272	452.345
4174.373644	384.463
4174.932054	363.481
4175.490500	360.395
4176.048984	299.301
4176.607506	288.193
4177.166064	285.107
4177.724661	285.107
4178.283294	306.089
4178.841965	344.967
4179.400674	317.197
4179.959420	306.089
4180.518203	288.193
4181.077023	328.305
4181.635881	303.003
4182.194777	341.882
4182.753710	331.391
4183.312680	292.513
4183.871688	260.423
4184.430733	264.125
4184.989815	299.301
4185.548935	288.193
4186.108092	320.283
4186.667287	342.499
4187.226519	352.373
4187.785788	352.373
4188.345095	338.179
4188.904439	338.179
4189.463821	363.481
4190.023240	392.485
4190.582696	352.373
4191.142190	313.494
4191.701721	292.513
4192.261290	292.513
4192.820896	331.391
4193.380539	335.093
4193.940220	264.125
4194.499938	299.301
4195.059694	292.513
4195.619487	313.494
4196.179317	420.255
4196.739185	360.395
4197.299090	335.093
4197.859033	362.864
4198.419013	335.093
4198.979030	356.075
4199.539085	399.273
4200.099178	384.463
4200.659307	377.057
4201.219474	342.499
4201.779679	328.305
4202.339920	274.616
4202.900200	313.494
4203.460516	264.125
4204.020870	264.125
4204.581262	285.107
4205.141690	383.846
4205.702157	360.395
4206.262660	324.603
4206.823201	292.513
4207.383780	274.616
4207.944396	239.441
4208.505049	232.035
4209.065739	312.877
4209.626467	319.666
4210.187233	273.999
4210.748036	299.301
4211.308876	392.485
4211.869754	470.242
4212.430669	438.152
4212.991621	431.363
4213.552611	367.183
4214.113638	363.481
4214.674703	424.575
4215.235805	431.363
4215.796944	480.115
4216.358121	544.295
4216.919335	530.102
4217.480587	459.133
4218.041876	352.373
4218.603202	377.057
4219.164566	380.76
4219.725967	419.638
4220.287406	360.395
4220.848882	320.283
4221.410395	323.985
4221.971946	313.494
4222.533534	402.359
4223.095160	381.377
4223.656823	370.269
4224.218523	392.485
4224.780261	349.287
4225.342036	441.237
4225.903849	456.048
4226.465699	441.237
4227.027587	441.237
4227.589511	399.273
4228.151474	342.499
4228.713473	356.075
4229.275510	342.499
4229.837585	388.165
4230.399696	349.287
4230.961846	317.197
4231.524032	260.423
4232.086256	232.035
4232.648518	267.211
4233.210817	260.423
4233.773153	306.089
4234.335527	303.004
4234.897938	249.315
4235.460386	249.315
4236.022872	253.017
4236.585395	273.999
4237.147956	465.922
4237.710554	434.449
4238.273189	402.359
4238.835862	374.589
4239.398572	324.603
4239.961320	488.138
4240.524105	466.539
4241.086927	491.224
4241.649787	416.553
4242.212684	466.539
4242.775619	388.165
4243.338591	360.395
4243.901601	367.183
4244.464647	299.301
4245.027732	249.315
4245.590853	246.229
4246.154012	246.229
4246.717209	232.035
4247.280443	253.017
4247.843714	232.035
4248.407023	256.103
4248.970369	323.985
4249.533752	267.211
4250.097173	246.229
4250.660631	246.229
4251.224127	249.315
4251.787660	271.531
4252.351230	235.121
4252.914838	249.315
4253.478483	224.013
4254.042166	217.225
4254.605886	200.562
4255.169644	224.013
4255.733438	232.035
4256.297271	253.017
4256.861140	285.107
4257.425047	281.404
4257.988992	271.531
4258.552974	324.603
4259.116993	296.215
4259.681050	370.269
4260.245144	448.025
4260.809275	416.553
4261.373444	338.179
4261.937650	349.287
4262.501894	370.269
4263.066175	310.409
4263.630494	338.179
4264.194849	313.494
4264.759243	292.513
4265.323673	256.103
4265.888142	317.197
4266.452647	370.269
4267.017190	324.603
4267.581770	296.215
4268.146388	392.485
4268.711043	370.269
4269.275735	349.287
4269.840465	310.409
4270.405233	274.616
4270.970037	267.211
4271.534879	278.319
4272.099759	285.107
4272.664676	271.531
4273.229630	306.089
4273.794622	420.255
4274.359651	367.183
4274.924717	310.409
4275.489821	274.616
4276.054963	271.531
4276.620141	303.004
4277.185357	242.526
4277.750611	210.436
4278.315902	239.441
4278.881230	256.103
4279.446596	281.404
4280.011999	253.017
4280.577439	217.225
4281.142917	288.193
4281.708433	331.391
4282.273985	388.165
4282.839575	349.287
4283.405203	292.513
4283.970868	278.319
4284.536570	242.526
4285.102310	271.531
4285.668087	303.003
4286.233902	249.314
4286.799753	246.229
4287.365643	296.215
4287.931570	285.107
4288.497534	260.423
4289.063535	246.229
4289.629574	228.333
4290.195650	235.121
4290.761764	207.351
4291.327915	232.035
4291.894104	203.031
4292.460330	214.139
4293.026593	235.121
4293.592894	210.436
4294.159232	292.513
4294.725608	253.017
4295.292021	264.125
4295.858471	249.315
4296.424959	292.513
4296.991484	281.404
4297.558046	264.125
4298.124646	278.319
4298.691284	320.283
4299.257958	306.089
4299.824671	317.197
4300.391420	303.004
4300.958207	278.319
4301.525031	292.513
4302.091893	299.301
4302.658792	224.013
4303.225729	235.121
4303.792703	214.139
4304.359714	249.314
4304.926763	235.121
4305.493849	288.193
4306.060973	291.895
4306.628134	246.229
4307.195332	285.107
4307.762568	312.877
4308.329841	274.616
4308.897152	267.211
4309.464500	242.526
4310.031885	235.121
4310.599308	189.454
4311.166768	224.013
4311.734266	200.562
4312.301801	175.261
4312.869373	207.351
4313.436983	256.103
4314.004630	256.103
4314.572315	288.193
4315.140037	338.179
4315.707796	344.967
4316.275593	310.409
4316.843427	288.193
4317.411299	264.125
4317.979208	264.125
4318.547154	267.211
4319.115138	296.215
4319.683159	306.089
4320.251218	352.373
4320.819314	331.391
4321.387447	338.179
4321.955618	303.004
4322.523827	320.283
4323.092072	285.107
4323.660355	285.107
4324.228676	306.089
4324.797034	281.405
4325.365429	249.315
4325.933861	207.351
4326.502331	228.333
4327.070839	324.603
4327.639384	288.193
4328.207966	249.315
4328.776586	288.193
4329.345243	310.409
4329.913937	331.391
4330.482669	377.057
4331.051438	452.345
4331.620245	516.525
4332.189089	463.453
4332.757971	409.147
4333.326889	352.373
4333.895846	345.584
4334.464839	349.287
4335.033871	292.513
4335.602939	242.526
4336.172045	232.035
4336.741188	256.103
4337.310369	256.103
4337.879587	246.229
4338.448842	448.026
4339.018135	416.553
4339.587466	370.269
4340.156833	367.184
4340.726238	310.409
4341.295681	303.004
4341.865161	323.986
4342.434678	278.319
4343.004233	232.035
4343.573825	214.139
4344.143455	210.436
4344.713122	228.333
4345.282826	217.225
4345.852568	185.135
4346.422347	210.436
4346.992163	203.031
4347.562017	224.013
4348.131909	249.315
4348.701837	356.075
4349.271803	296.215
4349.841807	256.103
4350.411848	291.896
4350.981926	264.125
4351.552042	310.409
4352.122195	285.107
4352.692386	288.193
4353.262614	313.495
4353.832879	338.179
4354.403182	352.373
4354.973522	409.147
4355.543900	360.395
4356.114315	377.057
4356.684767	335.094
4357.255257	344.967
4357.825784	306.089
4358.396348	306.089
4358.966950	383.846
4359.537590	374.589
4360.108267	374.589
4360.678981	466.539
4361.249732	413.467
4361.820521	413.467
4362.391348	413.467
4362.962212	360.395
4363.533113	356.076
4364.104052	359.778
4364.675028	324.603
4365.246041	281.405
4365.817092	249.315
4366.388180	324.603
4366.959306	328.305
4367.530469	388.165
4368.101669	342.499
4368.672907	335.094
4369.244182	303.004
4369.815495	323.986
4370.386845	344.967
4370.958232	348.67
4371.529657	335.094
4372.101119	313.495
4372.672619	271.531
4373.244156	281.405
4373.815731	292.513
4374.387342	349.287
4374.958992	424.575
4375.530678	381.377
4376.102402	409.147
4376.674164	470.242
4377.245963	402.359
4377.817799	328.305
4378.389673	363.481
4378.961584	370.269
4379.533532	310.409
4380.105518	310.409
4380.677542	331.391
4381.249602	331.391
4381.821700	324.603
4382.393836	356.076
4382.966009	349.287
4383.538219	292.513
4384.110467	274.616
4384.682752	306.089
4385.255075	303.004
4385.827434	328.305
4386.399832	328.305
4386.972267	292.513
4387.544739	274.616
4388.117248	285.107
4388.689795	323.985
4389.262379	310.409
4389.835001	409.147
4390.407660	384.463
4390.980357	345.584
4391.553091	377.057
4392.125862	363.481
4392.698671	331.391
4393.271517	303.004
4393.844401	260.423
4394.417322	256.103
4394.990280	246.229
4395.563276	264.125
4396.136309	288.193
4396.709380	331.391
4397.282488	278.319
4397.855633	260.423
4398.428816	239.441
4399.002036	303.004
4399.575294	249.315
4400.148589	210.436
4400.721921	210.436
4401.295291	246.229
4401.868698	246.229
4402.442143	256.103
4403.015625	232.035
4403.589144	210.436
4404.162701	281.405
4404.736295	249.315
4405.309927	239.441
4405.883596	306.089
4406.457302	288.193
4407.031046	267.211
4407.604828	264.125
4408.178646	256.103
4408.752502	249.315
4409.326396	217.225
4409.900327	203.031
4410.474295	232.035
4411.048301	246.229
4411.622344	221.544
4412.196424	178.346
4412.770542	246.229
4413.344697	281.405
4413.918890	260.423
4414.493120	256.103
4415.067388	306.089
4415.641693	381.377
4416.216035	303.004
4416.790415	328.305
4417.364832	367.184
4417.939286	338.179
4418.513778	317.197
4419.088307	242.526
4419.662874	292.513
4420.237478	367.184
4420.812120	313.495
4421.386799	281.405
4421.961515	303.004
4422.536269	338.179
4423.111060	274.616
4423.685889	274.616
4424.260755	281.405
4424.835658	256.103
4425.410599	249.315
4425.985577	303.004
4426.560592	288.193
4427.135645	306.089
4427.710736	377.057
4428.285864	356.076
4428.861029	324.603
4429.436231	306.089
4430.011471	306.089
4430.586749	271.531
4431.162064	256.103
4431.737416	246.229
4432.312805	363.481
4432.888233	352.373
4433.463697	381.377
4434.039199	356.076
4434.614738	342.499
4435.190315	281.405
4435.765929	285.107
4436.341580	271.531
4436.917269	253.017
4437.492995	288.193
4438.068759	281.405
4438.644560	296.215
4439.220398	256.103
4439.796274	317.197
4440.372188	320.283
4440.948138	352.373
4441.524126	420.255
4442.100152	427.044
4442.676215	470.242
4443.252315	384.463
4443.828453	331.391
4444.404628	328.305
4444.980840	320.283
4445.557090	281.405
4446.133378	246.229
4446.709702	331.391
4447.286064	306.089
4447.862464	288.193
4448.438901	281.405
4449.015375	328.305
4449.591887	345.585
4450.168436	299.301
4450.745023	352.373
4451.321647	427.044
4451.898308	456.048
4452.475007	445.557
4453.051743	441.237
4453.628516	413.467
4454.205327	381.377
4454.782176	349.287
4455.359062	392.485
4455.935985	335.094
4456.512945	335.094
4457.089943	310.409
4457.666979	249.315
4458.244052	267.211
4458.821162	313.495
4459.398309	480.116
4459.975494	502.332
4460.552717	420.255
4461.129977	345.585
4461.707274	296.215
4462.284609	306.089
4462.861981	296.215
4463.439390	271.531
4464.016837	232.035
4464.594321	309.792
4465.171843	369.652
4465.749402	328.305
4466.326998	299.301
4466.904632	292.513
4467.482303	306.089
4468.060012	323.986
4468.637758	313.495
4469.215542	285.107
4469.793363	310.409
4470.371221	363.481
4470.949117	431.364
4471.527050	352.373
4472.105020	345.585
4472.683028	416.553
4473.261074	363.481
4473.839156	356.076
4474.417276	328.305
4474.995434	328.305
4475.573629	349.287
4476.151861	320.283
4476.730131	292.513
4477.308438	256.103
4477.886783	303.004
4478.465165	292.513
4479.043584	285.107
4479.622041	344.968
4480.200535	310.409
4480.779067	299.301
4481.357636	335.094
4481.936242	328.305
4482.514886	299.301
4483.093567	253.017
4483.672286	306.089
4484.251042	331.391
4484.829835	345.585
4485.408666	296.215
4485.987534	335.094
4486.566440	328.305
4487.145383	278.319
4487.724363	313.495
4488.303381	296.215
4488.882436	281.405
4489.461529	288.193
4490.040659	260.423
4490.619827	374.589
4491.199031	413.467
4491.778274	374.589
4492.357553	352.373
4492.936870	402.359
4493.516225	395.571
4494.095617	395.571
4494.675046	438.152
4495.254513	402.359
4495.834017	328.305
4496.413558	441.237
4496.993137	456.048
4497.572754	370.269
4498.152407	356.076
4498.732099	415.936
4499.311827	395.571
4499.891593	395.571
4500.471396	331.391
4501.051237	299.301
4501.631115	274.616
4502.211031	224.013
4502.790984	207.351
4503.370974	189.455
4503.951002	292.513
4504.531067	360.395
4505.111170	409.147
4505.691310	434.449
4506.271487	388.166
4506.851702	356.076
4507.431954	299.301
4508.012244	285.107
4508.592571	239.441
4509.172935	299.301
4509.753337	466.539
4510.333777	591.196
4510.914253	559.106
4511.494767	463.454
4512.075319	374.589
4512.655908	335.094
4513.236534	306.089
4513.817198	271.531
4514.397899	285.107
4514.978637	253.017
4515.559413	278.319
4516.140226	249.315
4516.721077	228.333
4517.301965	296.215
4517.882891	239.441
4518.463854	264.125
4519.044854	278.319
4519.625892	306.089
4520.206967	341.882
4520.788079	335.094
4521.369229	406.062
4521.950417	363.481
4522.531641	328.305
4523.112903	360.395
4523.694203	335.094
4524.275540	448.026
4524.856914	388.166
4525.438326	363.481
4526.019775	370.269
4526.601262	320.283
4527.182786	264.125
4527.764347	273.999
4528.345946	351.756
4528.927582	359.778
4529.509256	373.972
4530.090967	338.179
4530.672716	381.377
4531.254501	377.057
4531.836325	342.499
4532.418185	388.166
4533.000083	352.373
4533.582019	310.409
4534.163992	274.616
4534.746002	292.513
4535.328050	427.044
4535.910135	399.274
4536.492257	352.373
4537.074417	288.193
4537.656614	306.089
4538.238849	309.792
4538.821121	253.017
4539.403431	278.319
4539.985778	363.481
4540.568162	406.062
4541.150584	356.076
4541.733043	328.305
4542.315539	288.193
4542.898073	267.211
4543.480645	246.229
4544.063254	271.531
4544.645900	317.197
4545.228583	320.283
4545.811304	296.215
4546.394063	285.107
4546.976859	256.103
4547.559692	273.999
4548.142562	273.999
4548.725470	242.526
4549.308416	320.283
4549.891399	288.193
4550.474419	363.481
4551.057476	480.116
4551.640572	431.364
4552.223704	342.499
4552.806874	374.589
4553.390081	384.463
4553.973326	377.057
4554.556608	335.094
4555.139927	296.215
4555.723284	310.409
4556.306679	299.301
4556.890110	313.495
4557.473579	392.485
4558.057086	384.463
4558.640630	370.269
4559.224211	299.301
4559.807830	278.319
4560.391486	328.305
4560.975179	278.319
4561.558910	288.193
4562.142679	288.193
4562.726485	296.215
4563.310328	320.283
4563.894208	271.531
4564.478126	313.495
4565.062082	299.301
4565.646074	331.391
4566.230105	296.215
4566.814172	253.017
4567.398277	264.125
4567.982420	232.036
4568.566600	259.806
4569.150817	316.58
4569.735071	296.215
4570.319363	285.107
4570.903693	356.076
4571.488060	342.499
4572.072464	356.076
4572.656906	373.972
4573.241385	324.603
4573.825901	424.575
4574.410455	377.058
4574.995046	331.391
4575.579675	285.107
4576.164341	271.531
4576.749045	292.513
4577.333786	313.495
4577.918564	281.405
4578.503380	267.211
4579.088233	224.013
4579.673123	207.351
4580.258051	200.563
4580.843017	274.616
4581.428020	271.531
4582.013060	256.103
4582.598137	246.229
4583.183252	249.315
4583.768405	292.513
4584.353594	296.216
4584.938822	267.211
4585.524086	260.423
4586.109388	296.216
4586.694728	278.319
4587.280105	264.126
4587.865519	228.333
4588.450970	264.126
4589.036460	217.225
4589.621986	278.319
4590.207550	320.283
4590.793151	303.004
4591.378790	306.089
4591.964466	320.283
4592.550179	323.986
4593.135930	310.409
4593.721719	299.301
4594.307544	285.107
4594.893407	256.103
4595.479308	399.274
4596.065246	477.03
4596.651221	470.242
4597.237234	427.044
4597.823284	377.058
4598.409372	345.585
4598.995497	271.531
4599.581659	306.089
4600.167859	320.283
4600.754096	313.495
4601.340371	328.306
4601.926683	264.126
4602.513032	249.315
4603.099419	256.103
4603.685843	259.806
4604.272305	280.788
4604.858804	394.954
4605.445340	331.391
4606.031914	292.513
4606.618525	271.531
4607.205174	288.193
4607.791860	274.617
4608.378583	296.216
4608.965344	281.405
4609.552143	267.211
4610.138978	331.391
4610.725851	317.197
4611.312762	303.004
4611.899710	281.405
4612.486695	267.211
4613.073718	306.089
4613.660778	320.283
4614.247876	342.499
4614.835011	392.485
4615.422183	306.089
4616.009393	296.216
4616.596640	313.495
4617.183924	367.184
4617.771246	356.076
4618.358606	388.166
4618.946003	363.481
4619.533437	342.499
4620.120909	331.391
4620.708418	278.319
4621.295964	242.527
4621.883548	232.036
4622.471169	241.909
4623.058828	259.806
4623.646524	298.684
4624.234257	278.319
4624.822028	239.441
4625.409836	260.423
4625.997682	221.545
4626.585565	214.139
4627.173486	249.315
4627.761444	260.423
4628.349439	292.513
4628.937472	249.315
4629.525542	317.197
4630.113649	352.373
4630.701794	313.495
4631.289977	303.004
4631.878196	260.423
4632.466454	246.229
4633.054748	217.225
4633.643080	214.139
4634.231450	182.049
4634.819856	207.351
4635.408301	256.103
4635.996782	267.211
4636.585301	278.319
4637.173858	264.126
4637.762451	221.545
4638.351083	267.211
4638.939751	278.319
4639.528457	320.283
4640.117201	296.216
4640.705982	246.229
4641.294800	235.121
4641.883656	228.333
4642.472549	260.423
4643.061479	256.103
4643.650447	246.229
4644.239453	235.121
4644.828495	210.437
4645.417575	288.193
4646.006693	323.986
4646.595848	306.089
4647.185040	306.089
4647.774270	260.423
4648.363537	260.423
4648.952842	246.229
4649.542184	221.545
4650.131563	228.333
4650.720980	214.139
4651.310434	203.031
4651.899926	246.229
4652.489455	249.315
4653.079021	256.103
4653.668625	288.193
4654.258266	402.359
4654.847945	402.359
4655.437661	381.377
4656.027415	477.03
4656.617206	463.454
4657.207034	384.463
4657.796900	324.603
4658.386803	288.193
4658.976743	288.193
4659.566721	320.283
4660.156736	516.526
4660.746789	552.318
4661.336879	491.224
4661.927007	491.224
4662.517172	498.012
4663.107374	559.106
4663.697614	527.016
4664.287891	420.256
4664.878206	349.287
4665.468558	331.391
4666.058947	271.531
4666.649374	242.527
4667.239838	235.121
4667.830340	270.914
4668.420879	277.702
4669.011455	305.472
4669.602069	366.567
4670.192720	352.373
4670.783409	367.184
4671.374135	373.972
4671.964899	328.306
4672.555700	331.391
4673.146538	406.062
4673.737414	456.048
4674.328327	377.058
4674.919277	394.954
4675.510265	331.391
4676.101291	310.409
4676.692353	288.193
4677.283454	242.527
4677.874591	239.441
4678.465766	249.315
4679.056978	256.103
4679.648228	264.126
4680.239515	267.211
4680.830840	239.441
4681.422202	200.563
4682.013602	256.103
4682.605038	281.405
4683.196513	235.121
4683.788024	306.089
4684.379573	306.089
4684.971160	285.107
4685.562784	278.319
4686.154445	313.495
4686.746144	288.193
4687.337880	317.197
4687.929653	303.004
4688.521464	256.103
4689.113313	291.896
4689.705198	239.441
4690.297121	338.179
4690.889082	306.089
4691.481080	402.359
4692.073115	328.306
4692.665188	317.197
4693.257298	299.301
4693.849446	228.333
4694.441631	224.013
4695.033853	253.018
4695.626113	259.806
4696.218410	312.878
4696.810745	285.107
4697.403117	338.179
4697.995526	296.216
4698.587973	363.481
4699.180458	363.481
4699.772979	331.391
4700.365538	320.283
4700.958135	260.423
4701.550769	274.616
4702.143440	260.423
4702.736149	228.333
4703.328895	232.036
4703.921678	221.545
4704.514499	178.347
4705.107358	196.243
4705.700254	196.243
4706.293187	246.229
4706.886157	256.103
4707.479165	256.103
4708.072211	259.806
4708.665294	259.806
4709.258414	306.089
4709.851571	267.211
4710.444766	249.315
4711.037999	288.193
4711.631269	264.126
4712.224576	267.211
4712.817921	235.121
4713.411303	217.225
4714.004722	228.333
4714.598179	242.527
4715.191673	249.315
4715.785205	267.211
4716.378774	320.283
4716.972381	296.216
4717.566025	331.391
4718.159706	292.513
4718.753425	253.017
4719.347181	267.211
4719.940975	296.216
4720.534806	281.405
4721.128674	274.616
4721.722580	264.126
4722.316523	338.179
4722.910504	363.481
4723.504522	288.193
4724.098577	278.319
4724.692670	271.531
4725.286800	235.121
4725.880968	260.423
4726.475173	349.287
4727.069415	352.373
4727.663695	331.391
4728.258013	299.301
4728.852367	264.126
4729.446759	224.013
4730.041189	349.287
4730.635656	338.179
4731.230160	303.004
4731.824702	271.531
4732.419281	399.274
4733.013898	349.287
4733.608552	271.531
4734.203243	264.126
4734.797972	249.315
4735.392738	228.333
4735.987542	253.018
4736.582383	323.986
4737.177261	330.774
4737.772177	313.495
4738.367130	338.179
4738.962121	331.391
4739.557149	356.076
4740.152214	427.044
4740.747317	409.148
4741.342458	399.274
4741.937635	381.377
4742.532851	381.377
4743.128103	413.467
4743.723393	370.269
4744.318720	384.463
4744.914085	306.089
4745.509487	299.301
4746.104927	281.405
4746.700404	296.216
4747.295918	274.617
4747.891470	256.103
4748.487059	296.216
4749.082686	338.179
4749.678350	373.972
4750.274051	349.287
4750.869790	338.179
4751.465566	331.391
4752.061380	313.495
4752.657231	381.377
4753.253120	456.048
4753.849046	491.224
4754.445009	480.116
4755.041010	445.557
4755.637048	502.332
4756.233123	491.224
4756.829236	420.256
4757.425387	413.467
4758.021574	473.327
4758.617800	445.557
4759.214062	441.238
4759.810362	463.454
4760.406699	452.346
4761.003074	377.058
4761.599487	331.391
4762.195936	352.373
4762.792423	299.301
4763.388948	306.089
4763.985510	317.197
4764.582109	342.499
4765.178745	367.184
4765.775420	409.148
4766.372131	381.377
4766.968880	434.449
4767.565666	416.553
4768.162490	424.575
4768.759351	370.269
4769.356250	324.603
4769.953186	342.499
4770.550159	409.148
4771.147170	438.152
4771.744218	395.571
4772.341304	363.481
4772.938427	384.463
4773.535587	392.485
4774.132785	338.179
4774.730020	388.166
4775.327293	448.026
4775.924603	413.467
4776.521950	416.553
4777.119335	441.238
4777.716757	402.359
4778.314217	356.076
4778.911714	328.306
4779.509249	303.004
4780.106821	296.216
4780.704430	299.301
4781.302077	278.319
4781.899761	448.026
4782.497482	480.116
4783.095241	488.138
4783.693038	484.436
4784.290872	413.467
4784.888743	356.076
4785.486651	352.373
4786.084597	335.094
4786.682581	313.495
4787.280602	303.004
4787.878660	264.126
4788.476756	242.527
4789.074889	217.225
4789.673059	228.333
4790.271267	271.531
4790.869512	349.287
4791.467795	331.391
4792.066115	306.089
4792.664473	335.094
4793.262868	317.197
4793.861300	323.986
4794.459770	330.774
4795.058277	292.513
4795.656822	281.405
4796.255404	381.377
4796.854023	360.396
4797.452680	384.463
4798.051374	416.553
4798.650106	377.058
4799.248875	342.499
4799.847681	281.405
4800.446525	281.405
4801.045406	264.126
4801.644325	317.197
4802.243281	317.197
4802.842275	317.197
4803.441305	427.044
4804.040374	488.138
4804.639479	381.377
4805.238623	466.539
4805.837803	672.038
4806.437021	619.584
4807.036277	569.597
4807.635569	498.012
4808.234900	402.359
4808.834267	363.481
4809.433672	328.305
4810.033115	317.197
4810.632594	313.495
4811.232112	320.283
4811.831666	296.215
4812.431258	303.004
4813.030888	299.301
4813.630555	356.076
4814.230259	342.499
4814.830001	392.485
4815.429780	338.179
4816.029596	352.373
4816.629450	313.495
4817.229342	303.004
4817.829271	330.774
4818.429237	299.301
4819.029240	342.499
4819.629281	296.216
4820.229360	306.089
4820.829476	278.319
4821.429629	288.193
4822.029819	291.896
4822.630047	317.197
4823.230313	320.283
4823.830616	303.004
4824.430956	285.107
4825.031334	271.531
4825.631749	299.301
4826.232201	320.283
4826.832691	356.076
4827.433219	317.197
4828.033783	281.405
4828.634386	335.094
4829.235025	324.603
4829.835702	296.216
4830.436416	349.287
4831.037168	363.481
4831.637957	320.283
4832.238784	342.499
4832.839648	331.391
4833.440550	367.184
4834.041488	363.481
4834.642465	356.076
4835.243478	402.359
4835.844529	367.184
4836.445618	373.972
4837.046744	399.274
4837.647907	381.377
4838.249108	331.391
4838.850346	296.216
4839.451622	267.211
4840.052935	285.107
4840.654285	264.126
4841.255673	291.896
4841.857098	317.197
4842.458560	370.269
4843.060061	360.395
4843.661598	381.377
4844.263173	320.283
4844.864785	356.076
4845.466435	335.094
4846.068122	306.089
4846.669846	306.089
4847.271608	278.319
4847.873407	288.193
4848.475244	317.197
4849.077118	288.193
4849.679030	306.089
4850.280979	299.301
4850.882965	274.617
4851.484989	235.121
4852.087050	241.909
4852.689149	232.036
4853.291285	264.126
4853.893458	256.103
4854.495669	273.999
4855.097917	260.423
4855.700203	303.004
4856.302526	299.301
4856.904886	335.094
4857.507284	338.179
4858.109719	313.495
4858.712192	342.499
4859.314702	306.089
4859.917250	296.216
4860.519835	320.283
4861.122457	320.283
4861.725117	310.409
4862.327814	345.585
4862.930549	335.094
4863.533321	360.395
4864.136130	264.126
4864.738977	317.197
4865.341861	349.287
4865.944783	338.179
4866.547742	448.026
4867.150738	451.728
4867.753772	399.274
4868.356843	352.373
4868.959952	331.391
4869.563098	395.571
4870.166282	360.396
4870.769503	288.193
4871.372761	352.373
4871.976057	342.499
4872.579390	313.495
4873.182760	303.004
4873.786168	260.423
4874.389614	424.575
4874.993097	480.116
4875.596617	427.044
4876.200175	352.373
4876.803770	338.179
4877.407402	303.004
4878.011072	292.513
4878.614779	264.126
4879.218524	296.216
4879.822306	299.301
4880.426125	296.216
4881.029982	328.306
4881.633877	484.436
4882.237808	445.557
4882.841778	431.364
4883.445784	434.449
4884.049828	537.508
4884.653910	456.048
4885.258028	438.152
4885.862185	367.184
4886.466378	335.094
4887.070609	292.513
4887.674878	256.103
4888.279184	217.225
4888.883527	260.423
4889.487908	256.103
4890.092326	221.545
4890.696781	232.036
4891.301274	296.216
4891.905804	338.179
4892.510372	465.922
4893.114977	388.166
4893.719620	534.422
4894.324300	505.418
4894.929017	409.148
4895.533772	402.359
4896.138564	377.058
4896.743394	349.288
4897.348261	328.306
4897.953165	313.495
4898.558107	278.319
4899.163087	246.229
4899.768103	256.103
4900.373157	270.914
4900.978249	303.004
4901.583378	278.319
4902.188544	281.405
4902.793748	324.603
4903.398989	331.391
4904.004268	317.198
4904.609584	317.198
4905.214937	303.004
4905.820328	512.206
4906.425756	559.107
4907.031222	470.242
4907.636725	438.152
4908.242265	363.481
4908.847843	402.359
4909.453458	384.463
4910.059111	377.058
4910.664801	356.076
4911.270529	310.409
4911.876294	317.198
4912.482096	253.018
4913.087936	328.306
4913.693813	281.405
4914.299727	281.405
4914.905679	278.319
4915.511669	249.315
4916.117696	224.013
4916.723760	259.806
4917.329861	259.806
4917.936000	287.576
4918.542177	298.684
4919.148391	312.878
4919.754642	296.216
4920.360931	264.126
4920.967257	383.846
4921.573620	387.549
4922.180021	387.549
4922.786460	430.747
4923.392935	413.467
4923.999449	388.166
4924.605999	391.868
4925.212587	409.148
4925.819213	399.274
4926.425875	420.256
4927.032576	420.256
4927.639313	420.256
4928.246088	406.062
4928.852901	415.936
4929.459751	360.396
4930.066638	310.409
4930.673563	317.198
4931.280525	271.531
4931.887524	320.283
4932.494561	356.076
4933.101636	310.409
4933.708747	313.495
4934.315897	303.004
4934.923083	239.441
4935.530307	210.437
4936.137569	224.013
4936.744867	210.437
4937.352204	285.108
4937.959577	317.198
4938.566988	306.089
4939.174437	352.373
4939.781923	395.571
4940.389446	399.274
4940.997007	395.571
4941.604605	352.373
4942.212241	356.076
4942.819913	349.287
4943.427624	374.589
4944.035372	328.306
4944.643157	296.216
4945.250979	242.527
4945.858839	274.617
4946.466737	299.301
4947.074672	335.094
4947.682644	324.603
4948.290654	285.108
4948.898701	323.986
4949.506785	323.986
4950.114907	399.274
4950.723066	356.076
4951.331263	299.301
4951.939497	299.301
4952.547769	303.004
4953.156078	292.513
4953.764424	281.405
4954.372808	271.531
4954.981229	281.405
4955.589688	242.527
4956.198184	214.139
4956.806717	232.036
4957.415288	246.229
4958.023897	264.126
4958.632542	242.527
4959.241225	313.495
4959.849946	306.09
4960.458704	260.423
4961.067499	296.216
4961.676332	249.315
4962.285202	264.126
4962.894110	210.437
4963.503055	224.013
4964.112037	221.545
4964.721057	260.423
4965.330114	292.513
4965.939209	288.193
4966.548341	338.179
4967.157510	313.495
4967.766717	310.409
4968.375961	324.603
4968.985243	377.058
4969.594562	456.048
4970.203919	409.148
4970.813313	381.377
4971.422744	384.463
4972.032213	356.076
4972.641719	377.058
4973.251263	356.076
4973.860844	317.198
4974.470462	288.193
4975.080118	281.405
4975.689811	260.423
4976.299542	288.193
4976.909310	303.004
4977.519115	344.968
4978.128958	356.076
4978.738839	394.954
4979.348756	388.166
4979.958711	413.467
4980.568704	320.283
4981.178734	335.094
4981.788801	331.391
4982.398906	317.198
4983.009048	271.531
4983.619228	431.364
4984.229445	367.184
4984.839699	402.359
4985.449991	381.377
4986.060321	367.184
4986.670687	335.094
4987.281091	360.396
4987.891533	473.328
4988.502012	413.467
4989.112528	338.179
4989.723082	317.198
4990.333673	271.531
4990.944302	253.018
4991.554968	253.018
4992.165671	224.013
4992.776412	238.824
4993.387190	316.58
4993.998006	330.774
4994.608859	330.774
4995.219749	320.283
4995.830677	281.405
4996.441643	285.108
4997.052645	271.531
4997.663685	296.216
4998.274763	323.986
4998.885878	420.256
4999.497030	360.396
5000.108220	317.198
5000.719447	281.405
5001.330712	310.409
5001.942014	306.089
5002.553353	309.792
5003.164730	327.689
5003.776144	296.216
5004.387596	381.378
5004.999085	388.166
5005.610612	328.306
5006.222176	356.076
5006.833777	296.216
5007.445416	331.391
5008.057092	370.269
5008.668806	338.179
5009.280556	335.094
5009.892345	253.018
5010.504171	278.319
5011.116034	296.216
5011.727935	317.198
5012.339873	249.315
5012.951848	246.229
5013.563861	278.319
5014.175911	292.513
5014.787999	313.495
5015.400124	267.211
5016.012287	278.319
5016.624487	256.103
5017.236724	259.806
5017.848999	309.792
5018.461311	323.986
5019.073661	313.495
5019.686048	313.495
5020.298472	338.18
5020.910934	456.048
5021.523433	494.927
5022.135970	413.467
5022.748544	384.463
5023.361155	377.058
5023.973804	363.481
5024.586491	328.306
5025.199214	352.373
5025.811976	349.288
5026.424774	310.409
5027.037610	260.423
5027.650484	260.423
5028.263394	256.103
5028.876343	228.333
5029.489328	296.216
5030.102351	299.301
5030.715412	271.531
5031.328510	260.423
5031.941645	196.243
5032.554818	267.211
5033.168028	310.409
5033.781275	303.004
5034.394560	303.004
5035.007883	341.882
5035.621243	440.621
5036.234640	497.395
5036.848074	430.747
5037.461546	409.148
5038.075056	388.166
5038.688603	360.396
5039.302187	377.058
5039.915809	462.837
5040.529468	392.486
5041.143164	388.166
5041.756898	463.454
5042.370670	488.138
5042.984478	438.152
5043.598324	480.116
5044.212208	445.557
5044.826129	427.044
5045.440087	420.256
5046.054083	452.346
5046.668117	406.062
5047.282187	356.076
5047.896295	342.499
5048.510441	363.481
5049.124624	363.481
5049.738844	427.044
5050.353102	395.571
5050.967397	335.094
5051.581729	328.306
5052.196099	313.495
5052.810507	253.018
5053.424952	280.788
5054.039434	327.689
5054.653953	327.689
5055.268510	344.968
5055.883105	362.864
5056.497737	292.513
5057.112406	281.405
5057.727113	271.531
5058.341857	214.139
5058.956638	285.108
5059.571457	320.283
5060.186314	345.585
5060.801207	320.283
5061.416139	306.09
5062.031107	274.617
5062.646113	253.018
5063.261157	267.211
5063.876238	235.121
5064.491356	264.126
5065.106512	253.018
5065.721705	259.806
5066.336935	274
5066.952203	309.792
5067.567508	306.09
5068.182851	299.301
5068.798231	299.301
5069.413649	281.405
5070.029104	331.391
5070.644596	303.004
5071.260126	338.18
5071.875693	349.288
5072.491298	342.499
5073.106940	328.306
5073.722620	328.306
5074.338336	281.405
5074.954091	288.193
5075.569882	274.617
5076.185712	292.513
5076.801578	310.409
5077.417482	239.441
5078.033424	342.499
5078.649402	367.184
5079.265419	345.585
5079.881472	317.198
5080.497563	278.319
5081.113692	306.09
5081.729858	296.216
5082.346061	281.405
5082.962302	271.531
5083.578580	338.18
5084.194895	349.288
5084.811248	299.301
5085.427639	260.423
5086.044066	274.617
5086.660531	271.531
5087.277034	256.103
5087.893574	242.527
5088.510152	281.405
5089.126766	299.301
5089.743419	292.513
5090.360108	274.617
5090.976835	299.301
5091.593600	267.211
5092.210402	260.423
5092.827241	264.126
5093.444118	270.914
5094.061032	280.788
5094.677984	351.756
5095.294973	342.499
5095.911999	335.094
5096.529063	299.301
5097.146164	267.211
5097.763303	249.315
5098.380479	224.013
5098.997693	238.824
5099.614943	335.094
5100.232232	391.869
5100.849557	342.499
5101.466921	299.301
5102.084321	253.018
5102.701759	270.914
5103.319235	303.004
5103.936747	427.044
5104.554298	456.048
5105.171885	424.576
5105.789510	445.558
5106.407173	424.576
5107.024873	413.468
5107.642610	349.288
5108.260385	331.391
5108.878197	324.603
5109.496046	381.378
5110.113933	381.378
5110.731858	438.152
5111.349820	480.116
5111.967819	477.03
5112.585855	392.486
5113.203930	395.571
5113.822041	367.184
5114.440190	338.18
5115.058376	370.27
5115.676600	331.391
5116.294861	377.058
5116.913160	324.603
5117.531495	313.495
5118.149869	363.481
5118.768280	328.306
5119.386728	296.216
5120.005213	253.018
5120.623736	256.103
5121.242297	221.545
5121.860895	288.193
5122.479530	363.481
5123.098203	335.094
5123.716913	278.319
5124.335660	281.405
5124.954445	288.193
5125.573268	299.301
5126.192127	285.108
5126.811025	291.896
5127.429959	274.617
5128.048931	281.405
5128.667941	288.193
5129.286988	267.211
5129.906072	246.23
5130.525194	239.441
5131.144353	246.23
5131.763549	320.283
5132.382783	328.306
5133.002054	374.589
5133.621363	352.373
5134.240709	360.396
5134.860093	342.499
5135.479514	402.36
5136.098972	399.274
5136.718468	424.576
5137.338001	420.256
5137.957572	388.166
5138.577180	320.283
5139.196826	299.301
5139.816509	267.211
5140.436229	367.184
5141.055987	356.076
5141.675782	331.391
5142.295614	317.198
5142.915484	344.968
5143.535392	394.954
5144.155337	331.391
5144.775319	381.378
5145.395339	491.224
5146.015396	484.436
5146.635490	434.45
5147.255622	345.585
5147.875791	395.571
5148.495998	317.198
5149.116242	253.018
5149.736524	320.283
5150.356843	335.094
5150.977199	452.346
5151.597593	477.03
5152.218024	434.45
5152.838493	388.166
5153.458999	374.589
5154.079543	370.27
5154.700123	413.468
5155.320742	413.468
5155.941398	470.242
5156.562091	473.328
5157.182821	431.364
5157.803589	438.152
5158.424395	402.36
5159.045237	345.585
5159.666118	292.513
5160.287035	285.108
5160.907990	367.184
5161.528983	363.481
5162.150013	370.27
5162.771080	296.216
5163.392185	303.004
5164.013327	303.004
5164.634506	285.108
5165.255723	242.527
5165.876978	299.301
[truncated: 6,506 more rows]
