# Supplementary material for: Chemoenzymatic synthesis of genetically-encoded multivalent liquid N-glycan arrays
Source: Nat Commun. 2023 Aug 28;14:5237. doi: 10.1038/s41467-023-40900-y (PMC10462762; doi:10.1038/s41467-023-40900-y)
Supplement: Supplementary file 8 — Supplementary Dataset 4 [file 41467_2023_40900_MOESM8_ESM.zip › Supplementary Data 1_All MALDI Data/MALDI TextFiles for Fig.5 and Fig.6/TL-IV-131-DBCO-SDB222-2nd_0003.txt]

TITLE "<<TL-IV-131-DBCO-SDB222-2nd_0003>> Voyager Spec #1[BP = 5242.0, 37287]"
TYPE MASSSPEC
3999.789467	342.521
4000.336058	322.038
4000.882687	339.107
4001.429353	302.693
4001.976057	352.763
4002.522798	460.867
4003.069577	454.04
4003.616392	417.625
4004.163246	411.936
4004.710136	438.108
4005.257064	490.454
4005.804030	463.143
4006.351033	525.73
4006.898073	551.903
4007.445151	496.143
4007.992266	471.109
4008.539418	414.212
4009.086608	443.798
4009.633835	548.489
4010.181100	512.075
4010.728402	518.902
4011.275741	460.867
4011.823118	391.453
4012.370532	330.004
4012.917984	302.693
4013.465473	394.866
4014.012999	444.936
4014.560563	490.454
4015.108164	490.454
4015.655803	539.385
4016.203479	565.558
4016.751192	467.695
4017.298943	427.867
4017.846731	463.143
4018.394556	496.143
4018.942419	467.695
4019.490320	493.868
4020.038258	588.317
4020.586233	670.249
4021.134245	611.076
4021.682295	670.249
4022.230383	572.386
4022.778507	696.422
4023.326669	640.662
4023.874869	504.109
4024.423106	542.799
4024.971380	450.626
4025.519692	476.798
4026.068041	463.143
4026.616428	447.212
4027.164852	565.558
4027.713313	539.385
4028.261812	562.144
4028.810348	493.868
4029.358921	430.143
4029.907532	508.661
4030.456180	504.109
4031.004866	450.626
4031.553589	434.694
4032.102350	394.866
4032.651147	421.039
4033.199983	466.557
4033.748855	518.902
4034.297766	490.454
4034.846713	447.212
4035.395698	525.73
4035.944720	506.385
4036.493780	438.108
4037.042877	407.384
4037.592011	355.038
4038.141183	403.97
4038.690392	426.729
4039.239639	426.729
4039.788923	372.108
4040.338245	363.004
4040.887603	342.521
4041.437000	345.935
4041.986433	342.521
4042.535904	398.28
4043.085413	407.384
4043.634959	551.903
4044.184542	506.385
4044.734162	427.867
4045.283820	454.04
4045.833516	512.075
4046.383249	562.144
4046.933019	574.662
4047.482826	526.868
4048.032671	526.868
4048.582554	512.075
4049.132474	532.558
4049.682431	499.557
4050.232425	619.041
4050.782457	627.007
4051.332527	633.835
4051.882634	581.489
4052.432778	526.868
4052.982959	572.386
4053.533178	509.799
4054.083435	504.109
4054.633728	539.385
4055.184060	595.144
4055.734428	621.317
4056.284834	558.73
4056.835278	526.868
4057.385758	463.143
4057.936276	421.039
4058.486832	433.556
4059.037425	375.521
4059.588055	398.28
4060.138723	457.453
4060.689428	526.868
4061.240171	539.385
4061.790951	490.454
4062.341768	447.212
4062.892623	496.143
4063.443515	490.454
4063.994444	417.625
4064.545411	378.935
4065.096416	342.521
4065.647457	325.452
4066.198536	414.211
4066.749653	436.97
4067.300807	407.384
4067.851998	381.211
4068.403227	426.729
4068.954493	452.902
4069.505797	417.625
4070.057137	509.799
4070.608516	493.868
4071.159931	483.626
4071.711384	483.626
4072.262875	394.866
4072.814403	363.004
4073.365968	421.039
4073.917571	545.075
4074.469211	493.868
4075.020888	414.211
4075.572603	426.729
4076.124356	436.97
4076.676145	398.28
4077.227972	368.694
4077.779837	427.867
4078.331739	535.971
4078.883678	529.144
4079.435655	631.559
4079.987669	586.041
4080.539720	637.248
4081.091809	595.144
4081.643935	555.316
4082.196099	539.385
4082.748300	490.454
4083.300538	424.453
4083.852814	518.902
4084.405127	476.798
4084.957478	450.626
4085.509866	460.867
4086.062292	454.039
4086.614754	480.212
4087.167255	506.385
4087.719792	542.799
4088.272367	553.041
4088.824980	542.799
4089.377630	588.317
4089.930317	516.626
4090.483041	454.039
4091.035803	496.143
4091.588603	471.109
4092.141440	532.558
4092.694314	512.075
4093.247225	506.385
4093.800174	473.385
4094.353161	427.867
4094.906185	407.384
4095.459246	411.936
4096.012344	427.867
4096.565480	460.867
4097.118654	457.453
4097.671865	483.626
4098.225113	467.695
4098.778398	460.867
4099.331721	476.798
4099.885082	447.212
4100.438480	417.625
4100.991915	372.108
4101.545387	480.212
4102.098897	572.386
4102.652445	526.868
4103.206030	509.799
4103.759652	572.386
4104.313311	575.799
4104.867008	487.04
4105.420743	414.211
4105.974514	378.935
4106.528324	345.935
4107.082170	365.28
4107.636054	375.521
4108.189975	394.866
4108.743934	440.384
4109.297930	460.867
4109.851964	572.386
4110.406035	522.316
4110.960143	440.384
4111.514289	532.558
4112.068472	509.799
4112.622693	473.385
4113.176951	460.867
4113.731246	660.007
4114.285579	588.317
4114.839949	504.109
4115.394356	529.144
4115.948801	457.453
4116.503284	391.453
4117.057803	339.107
4117.612361	325.452
4118.166955	403.97
4118.721587	378.935
4119.276256	483.626
4119.830963	522.316
4120.385707	457.453
4120.940489	434.695
4121.495308	467.695
4122.050164	398.28
4122.605058	368.694
4123.159989	332.28
4123.714957	348.211
4124.269963	352.763
4124.825007	434.695
4125.380087	407.384
4125.935205	391.453
4126.490361	411.936
4127.045554	427.867
4127.600784	394.867
4128.156052	499.557
4128.711357	553.041
4129.266699	483.626
4129.822079	401.694
4130.377497	460.867
4130.932951	467.695
4131.488443	476.799
4132.043973	575.8
4132.599540	601.972
4133.155144	535.972
4133.710786	487.04
4134.266465	434.695
4134.822181	447.212
4135.377935	496.144
4135.933727	454.04
4136.489555	394.867
4137.045421	335.694
4137.601325	335.694
4138.157266	407.384
4138.713244	378.936
4139.269260	365.28
4139.825313	312.935
4140.381403	312.935
4140.937531	322.038
4141.493696	492.73
4142.049899	454.04
4142.606139	411.936
4143.162417	457.454
4143.718732	424.453
4144.275084	388.039
4144.831473	352.763
4145.387901	365.28
4145.944365	391.453
4146.500867	473.385
4147.057406	499.558
4147.613983	532.558
4148.170597	421.039
4148.727248	411.936
4149.283937	405.108
4149.840663	450.626
4150.397427	504.109
4150.954228	450.626
4151.511067	460.868
4152.067943	365.28
4152.624856	450.626
4153.181806	526.868
4153.738794	476.799
4154.295820	434.695
4154.852883	407.384
4155.409983	421.039
4155.967121	447.212
4156.524296	414.212
4157.081508	375.522
4157.638758	394.867
4158.196045	414.212
4158.753370	358.453
4159.310732	378.936
4159.868131	342.521
4160.425568	506.385
4160.983043	588.317
4161.540554	529.144
4162.098103	471.109
4162.655690	490.454
4163.213314	555.317
4163.770975	529.144
4164.328673	614.49
4164.886409	624.731
4165.444183	558.731
4166.001994	526.868
4166.559842	490.454
4167.117728	526.868
4167.675651	644.076
4168.233611	568.972
4168.791609	512.075
4169.349644	499.557
4169.907717	542.799
4170.465827	562.144
4171.023974	558.731
4171.582159	588.317
4172.140381	526.868
4172.698641	457.454
4173.256938	401.694
4173.815272	414.212
4174.373644	430.143
4174.932054	496.144
4175.490500	438.109
4176.048984	480.212
4176.607506	574.662
4177.166064	562.144
4177.724661	581.489
4178.283294	581.489
4178.841965	565.558
4179.400674	506.385
4179.959420	578.076
4180.518203	617.904
4181.077023	512.075
4181.635881	424.453
4182.194777	496.144
4182.753710	506.385
4183.312680	562.144
4183.871688	558.731
4184.430733	529.144
4184.989815	509.799
4185.548935	516.627
4186.108092	558.731
4186.667287	460.867
4187.226519	532.558
4187.785788	504.109
4188.345095	578.076
4188.904439	506.385
4189.463821	421.039
4190.023240	424.453
4190.582696	447.212
4191.142190	401.694
4191.701721	365.28
4192.261290	312.935
4192.820896	325.452
4193.380539	322.038
4193.940220	381.211
4194.499938	319.762
4195.059694	309.521
4195.619487	302.693
4196.179317	562.144
4196.739185	542.799
4197.299090	578.076
4197.859033	588.317
4198.419013	499.558
4198.979030	545.075
4199.539085	578.076
4200.099178	545.075
4200.659307	454.04
4201.219474	388.039
4201.779679	342.521
4202.339920	355.039
4202.900200	309.521
4203.460516	319.762
4204.020870	506.385
4204.581262	549.627
4205.141690	473.385
4205.702157	391.453
4206.262660	414.212
4206.823201	378.935
4207.383780	358.452
4207.944396	368.694
4208.505049	401.694
4209.065739	388.039
4209.626467	414.212
4210.187233	421.039
4210.748036	506.385
4211.308876	549.627
4211.869754	627.007
4212.430669	565.558
4212.991621	565.558
4213.552611	558.731
4214.113638	504.109
4214.674703	421.039
4215.235805	384.625
4215.796944	454.04
4216.358121	401.694
4216.919335	372.108
4217.480587	348.211
4218.041876	322.038
4218.603202	414.212
4219.164566	508.661
4219.725967	518.903
4220.287406	444.936
4220.848882	447.212
4221.410395	421.039
4221.971946	473.385
4222.533534	391.453
4223.095160	342.521
4223.656823	469.971
4224.218523	502.971
4224.780261	447.212
4225.342036	391.453
4225.903849	365.28
4226.465699	316.349
4227.027587	322.038
4227.589511	414.212
4228.151474	411.936
4228.713473	398.281
4229.275510	467.695
4229.837585	460.867
4230.399696	473.385
4230.961846	516.627
4231.524032	710.077
4232.086256	821.596
4232.648518	762.423
4233.210817	719.181
4233.773153	581.49
4234.335527	504.109
4234.897938	447.212
4235.460386	469.971
4236.022872	444.936
4236.585395	476.799
4237.147956	450.626
4237.710554	460.867
4238.273189	424.453
4238.835862	414.212
4239.398572	452.902
4239.961320	405.108
4240.524105	358.453
4241.086927	342.521
4241.649787	398.281
4242.212684	358.453
4242.775619	375.522
4243.338591	384.625
4243.901601	363.004
4244.464647	348.211
4245.027732	335.694
4245.590853	332.28
4246.154012	393.729
4246.717209	393.729
4247.280443	400.556
4247.843714	416.488
4248.407023	372.108
4248.970369	345.935
4249.533752	335.694
4250.097173	325.452
4250.660631	279.934
4251.224127	293.59
4251.787660	398.281
4252.351230	452.902
4252.914838	450.626
4253.478483	447.212
4254.042166	421.04
4254.605886	391.453
4255.169644	407.384
4255.733438	447.212
4256.297271	407.384
4256.861140	378.936
4257.425047	487.04
4257.988992	438.109
4258.552974	372.108
4259.116993	368.694
4259.681050	368.694
4260.245144	348.211
4260.809275	348.211
4261.373444	426.729
4261.937650	447.212
4262.501894	424.453
4263.066175	434.695
4263.630494	512.075
4264.194849	493.868
4264.759243	450.626
4265.323673	463.144
4265.888142	499.558
4266.452647	575.8
4267.017190	555.317
4267.581770	509.799
4268.146388	463.143
4268.711043	388.039
4269.275735	398.281
4269.840465	430.143
4270.405233	427.867
4270.970037	372.108
4271.534879	388.039
4272.099759	352.763
4272.664676	355.039
4273.229630	410.798
4273.794622	489.316
4274.359651	411.936
4274.924717	407.384
4275.489821	421.04
4276.054963	541.662
4276.620141	520.041
4277.185357	490.454
4277.750611	454.04
4278.315902	545.076
4278.881230	460.868
4279.446596	427.867
4280.011999	506.385
4280.577439	454.04
4281.142917	384.625
4281.708433	388.039
4282.273985	365.28
4282.839575	322.039
4283.405203	339.108
4283.970868	377.798
4284.536570	377.798
4285.102310	368.694
4285.668087	427.867
4286.233902	483.627
4286.799753	421.04
4287.365643	426.729
4287.931570	447.212
4288.497534	407.384
4289.063535	381.212
4289.629574	355.039
4290.195650	293.59
4290.761764	309.521
4291.327915	279.935
4291.894104	316.349
4292.460330	352.763
4293.026593	289.038
4293.592894	306.107
4294.159232	414.212
4294.725608	421.04
4295.292021	401.695
4295.858471	447.212
4296.424959	508.661
4296.991484	454.04
4297.558046	447.212
4298.124646	532.558
4298.691284	483.627
4299.257958	401.695
4299.824671	365.28
4300.391420	407.384
4300.958207	405.108
4301.525031	368.694
4302.091893	463.144
4302.658792	574.662
4303.225729	578.076
4303.792703	509.799
4304.359714	562.145
4304.926763	611.076
4305.493849	496.144
4306.060973	430.143
4306.628134	368.694
4307.195332	299.28
4307.762568	319.763
4308.329841	289.038
4308.897152	403.971
4309.464500	401.695
4310.031885	522.317
4310.599308	504.11
4311.166768	430.143
4311.734266	381.212
4312.301801	407.384
4312.869373	427.867
4313.436983	454.04
4314.004630	473.385
4314.572315	600.835
4315.140037	726.009
4315.707796	621.318
4316.275593	588.318
4316.843427	490.454
4317.411299	427.867
4317.979208	414.212
4318.547154	391.453
4319.115138	444.937
4319.683159	460.868
4320.251218	509.799
4320.819314	493.868
4321.387447	568.972
4321.955618	487.041
4322.523827	424.454
4323.092072	358.453
4323.660355	325.453
4324.228676	378.936
4324.797034	401.695
4325.365429	490.454
4325.933861	509.799
4326.502331	434.695
4327.070839	440.385
4327.639384	496.144
4328.207966	545.076
4328.776586	454.04
4329.345243	427.867
4329.913937	394.867
4330.482669	490.454
4331.051438	487.041
4331.620245	473.385
4332.189089	467.696
4332.757971	447.213
4333.326889	427.867
4333.895846	430.143
4334.464839	421.04
4335.033871	411.936
4335.602939	348.211
4336.172045	339.108
4336.741188	316.349
4337.310369	361.867
4337.879587	492.73
4338.448842	457.454
4339.018135	447.213
4339.587466	430.143
4340.156833	463.144
4340.726238	469.971
4341.295681	401.695
4341.865161	565.559
4342.434678	493.868
4343.004233	516.627
4343.573825	460.868
4344.143455	438.109
4344.713122	388.039
4345.282826	372.108
4345.852568	516.627
4346.422347	509.799
4346.992163	450.626
4347.562017	375.522
4348.131909	398.281
4348.701837	381.212
4349.271803	330.004
4349.841807	365.281
4350.411848	450.626
4350.981926	434.695
4351.552042	542.8
4352.122195	743.078
4352.692386	640.663
4353.262614	611.076
4353.832879	581.49
4354.403182	663.422
4354.973522	604.249
4355.543900	483.627
4356.114315	427.867
4356.684767	424.454
4357.255257	457.454
4357.825784	398.281
4358.396348	335.694
4358.966950	391.453
4359.537590	467.696
4360.108267	512.075
4360.678981	666.836
4361.249732	682.767
4361.820521	689.594
4362.391348	549.627
4362.962212	476.799
4363.533113	493.868
4364.104052	686.181
4364.675028	699.836
4365.246041	604.249
4365.817092	506.385
4366.388180	512.075
4366.959306	476.799
4367.530469	493.868
4368.101669	520.041
4368.672907	516.627
4369.244182	660.008
4369.815495	680.491
4370.386845	627.008
4370.958232	568.972
4371.529657	539.386
4372.101119	604.249
4372.672619	586.042
4373.244156	532.558
4373.815731	467.695
4374.387342	493.868
4374.958992	467.695
4375.530678	417.626
4376.102402	405.109
4376.674164	384.626
4377.245963	440.385
4377.817799	438.109
4378.389673	417.626
4378.961584	430.143
4379.533532	378.936
4380.105518	447.212
4380.677542	490.454
4381.249602	476.799
4381.821700	487.04
4382.393836	463.144
4382.966009	447.212
4383.538219	467.695
4384.110467	454.04
4384.682752	471.109
4385.255075	355.039
4385.827434	358.453
4386.399832	436.971
4386.972267	485.902
4387.544739	485.902
4388.117248	457.454
4388.689795	526.868
4389.262379	504.11
4389.835001	471.109
4390.407660	542.8
4390.980357	553.041
4391.553091	490.454
4392.125862	476.799
4392.698671	493.868
4393.271517	450.626
4393.844401	473.385
4394.417322	526.868
4394.990280	520.041
4395.563276	512.075
4396.136309	460.868
4396.709380	450.626
4397.282488	568.972
4397.855633	532.558
4398.428816	476.799
4399.002036	619.042
4399.575294	591.731
4400.148589	506.386
4400.721921	483.627
4401.295291	558.731
4401.868698	729.422
4402.442143	637.249
4403.015625	480.213
4403.589144	516.627
4404.162701	438.109
4404.736295	384.626
4405.309927	522.317
4405.883596	520.041
4406.457302	427.867
4407.031046	368.694
4407.604828	424.454
4408.178646	476.799
4408.752502	438.109
4409.326396	424.454
4409.900327	411.936
4410.474295	391.453
4411.048301	381.212
4411.622344	342.522
4412.196424	368.694
4412.770542	312.935
4413.344697	384.625
4413.918890	388.039
4414.493120	306.107
4415.067388	332.28
4415.641693	309.521
4416.216035	279.935
4416.790415	276.521
4417.364832	434.695
4417.939286	572.386
4418.513778	647.49
4419.088307	572.386
4419.662874	529.144
4420.237478	516.627
4420.812120	454.04
4421.386799	365.28
4421.961515	522.317
4422.536269	454.04
4423.111060	405.108
4423.685889	325.452
4424.260755	370.97
4424.835658	375.522
4425.410599	355.039
4425.985577	410.798
4426.560592	414.212
4427.135645	352.763
4427.710736	375.522
4428.285864	454.04
4428.861029	430.143
4429.436231	339.108
4430.011471	463.144
4430.586749	401.695
4431.162064	355.039
4431.737416	319.763
4432.312805	358.453
4432.888233	335.694
4433.463697	319.763
4434.039199	363.004
4434.614738	352.763
4435.190315	335.694
4435.765929	363.004
4436.341580	506.385
4436.917269	457.454
4437.492995	460.868
4438.068759	411.936
4438.644560	417.626
4439.220398	391.453
4439.796274	312.935
4440.372188	330.004
4440.948138	293.59
4441.524126	384.625
4442.100152	378.936
4442.676215	388.039
4443.252315	421.04
4443.828453	424.453
4444.404628	617.904
4444.980840	644.077
4445.557090	549.627
4446.133378	604.248
4446.709702	555.317
4447.286064	483.626
4447.862464	421.04
4448.438901	433.557
4449.015375	475.661
4449.591887	414.212
4450.168436	358.453
4450.745023	332.28
4451.321647	322.038
4451.898308	322.038
4452.475007	339.108
4453.051743	306.107
4453.628516	351.625
4454.205327	355.039
4454.782176	330.004
4455.359062	438.109
4455.935985	405.108
4456.512945	407.384
4457.089943	529.144
4457.666979	520.041
4458.244052	529.144
4458.821162	463.143
4459.398309	430.143
4459.975494	467.695
4460.552717	476.799
4461.129977	553.041
4461.707274	529.144
4462.284609	584.903
4462.861981	539.386
4463.439390	438.109
4464.016837	391.453
4464.594321	388.039
4465.171843	414.212
4465.749402	473.385
4466.326998	502.971
4466.904632	471.109
4467.482303	430.143
4468.060012	516.627
4468.637758	499.558
4469.215542	506.385
4469.793363	487.04
4470.371221	516.627
4470.949117	512.075
4471.527050	467.695
4472.105020	427.867
4472.683028	375.522
4473.261074	378.936
4473.839156	335.694
4474.417276	316.349
4474.995434	322.039
4475.573629	355.039
4476.151861	365.28
4476.730131	368.694
4477.308438	365.28
4477.886783	325.452
4478.465165	365.28
4479.043584	363.004
4479.622041	319.763
4480.200535	335.694
4480.779067	355.039
4481.357636	433.557
4481.936242	505.247
4482.514886	436.971
4483.093567	365.28
4483.672286	370.97
4484.251042	365.28
4484.829835	388.039
4485.408666	436.971
4485.987534	557.593
4486.566440	636.111
4487.145383	575.8
4487.724363	526.868
4488.303381	487.04
4488.882436	444.936
4489.461529	411.936
4490.040659	391.453
4490.619827	417.626
4491.199031	391.453
4491.778274	411.936
4492.357553	454.04
4492.936870	487.04
4493.516225	463.144
4494.095617	444.936
4494.675046	467.695
4495.254513	417.626
4495.834017	365.28
4496.413558	384.625
4496.993137	471.109
4497.572754	553.041
4498.152407	487.04
4498.732099	480.213
4499.311827	440.385
4499.891593	407.384
4500.471396	480.213
4501.051237	438.109
4501.631115	471.109
4502.211031	471.109
4502.790984	473.385
4503.370974	414.212
4503.951002	506.385
4504.531067	460.868
4505.111170	391.453
4505.691310	447.212
4506.271487	434.695
4506.851702	460.868
4507.431954	434.695
4508.012244	496.144
4508.592571	532.558
4509.172935	460.868
4509.753337	427.867
4510.333777	512.075
4510.914253	457.454
4511.494767	516.627
4512.075319	440.385
4512.655908	355.039
4513.236534	345.935
4513.817198	378.936
4514.397899	365.28
4514.978637	293.59
4515.559413	319.763
4516.140226	312.935
4516.721077	279.935
4517.301965	283.348
4517.882891	335.694
4518.463854	325.452
4519.044854	297.004
4519.625892	289.038
4520.206967	322.039
4520.788079	388.039
4521.369229	393.729
4521.950417	384.625
4522.531641	391.453
4523.112903	430.143
4523.694203	459.73
4524.275540	472.247
4524.856914	538.248
4525.438326	476.799
4526.019775	414.212
4526.601262	363.005
4527.182786	345.935
4527.764347	330.004
4528.345946	345.935
4528.927582	345.935
4529.509256	322.039
4530.090967	355.039
4530.672716	452.902
4531.254501	417.626
4531.836325	381.212
4532.418185	358.453
4533.000083	319.763
4533.582019	286.762
4534.163992	312.935
4534.746002	394.867
4535.328050	378.936
4535.910135	345.935
4536.492257	384.626
4537.074417	365.28
4537.656614	377.798
4538.238849	388.039
4538.821121	378.936
4539.403431	401.695
4539.985778	401.695
4540.568162	352.763
4541.150584	427.867
4541.733043	447.212
4542.315539	457.454
4542.898073	384.626
4543.480645	348.211
4544.063254	342.522
4544.645900	417.626
4545.228583	348.211
4545.811304	312.935
4546.394063	286.762
4546.976859	440.385
4547.559692	421.04
4548.142562	391.453
4548.725470	355.039
4549.308416	365.281
4549.891399	398.281
4550.474419	414.212
4551.057476	405.109
4551.640572	378.936
4552.223704	358.453
4552.806874	319.763
4553.390081	342.522
4553.973326	342.522
4554.556608	427.867
4555.139927	430.143
4555.723284	457.454
4556.306679	469.971
4556.890110	417.626
4557.473579	504.11
4558.057086	499.558
4558.640630	496.144
4559.224211	398.281
4559.807830	348.211
4560.391486	355.039
4560.975179	325.452
4561.558910	398.281
4562.142679	365.281
4562.726485	370.97
4563.310328	492.73
4563.894208	476.799
4564.478126	424.454
4565.062082	352.763
4565.646074	394.867
4566.230105	520.041
4566.814172	512.075
4567.398277	506.386
4567.982420	463.144
4568.566600	427.867
4569.150817	460.868
4569.735071	381.212
4570.319363	384.626
4570.903693	375.522
4571.488060	414.212
4572.072464	421.04
4572.656906	394.867
4573.241385	355.039
4573.825901	414.212
4574.410455	545.076
4574.995046	509.799
4575.579675	578.076
4576.164341	532.558
4576.749045	473.385
4577.333786	471.109
4577.918564	440.385
4578.503380	578.076
4579.088233	490.454
4579.673123	444.937
4580.258051	476.799
4580.843017	473.385
4581.428020	558.731
4582.013060	595.145
4582.598137	595.145
4583.183252	499.558
4583.768405	471.109
4584.353594	454.04
4584.938822	476.799
4585.524086	499.558
4586.109388	430.143
4586.694728	492.73
4587.280105	473.385
4587.865519	467.696
4588.450970	490.454
4589.036460	463.144
4589.621986	551.903
4590.207550	516.627
4590.793151	631.559
4591.378790	700.974
4591.964466	614.49
4592.550179	575.8
4593.135930	499.558
4593.721719	427.868
4594.307544	401.695
4594.893407	352.763
4595.479308	414.212
4596.065246	450.626
4596.651221	438.109
4597.237234	414.212
4597.823284	598.559
4598.409372	736.25
4598.995497	634.973
4599.581659	558.731
4600.167859	476.799
4600.754096	463.144
4601.340371	427.867
4601.926683	434.695
4602.513032	529.144
4603.099419	506.386
4603.685843	447.213
4604.272305	457.454
4604.858804	532.558
4605.445340	512.075
4606.031914	512.075
4606.618525	483.627
4607.205174	504.11
4607.791860	463.144
4608.378583	473.385
4608.965344	424.454
4609.552143	440.385
4610.138978	476.799
4610.725851	434.695
4611.312762	427.867
4611.899710	365.281
4612.486695	335.694
4613.073718	312.935
4613.660778	302.694
4614.247876	276.521
4614.835011	358.453
4615.422183	444.937
4616.009393	473.385
4616.596640	476.799
4617.183924	460.868
4617.771246	411.936
4618.358606	421.04
4618.946003	449.488
4619.533437	421.04
4620.120909	463.144
4620.708418	398.281
4621.295964	434.695
4621.883548	434.695
4622.471169	444.937
4623.058828	378.936
4623.646524	345.935
4624.234257	372.108
4624.822028	411.936
4625.409836	398.281
4625.997682	388.039
4626.585565	449.488
4627.173486	518.903
4627.761444	506.386
4628.349439	463.144
4628.937472	490.454
4629.525542	572.386
4630.113649	624.732
4630.701794	598.559
4631.289977	520.041
4631.878196	535.972
4632.466454	562.145
4633.054748	516.627
4633.643080	493.868
4634.231450	454.04
4634.819856	457.454
4635.408301	407.384
4635.996782	381.212
4636.585301	365.28
4637.173858	319.763
4637.762451	352.763
4638.351083	306.107
4638.939751	322.039
4639.528457	443.799
4640.117201	447.212
4640.705982	475.661
4641.294800	434.695
4641.883656	467.695
4642.472549	460.868
4643.061479	417.626
4643.650447	398.281
4644.239453	384.625
4644.828495	365.28
4645.417575	485.902
4646.006693	590.593
4646.595848	617.904
4647.185040	520.041
4647.774270	457.454
4648.363537	460.868
4648.952842	427.867
4649.542184	411.936
4650.131563	421.04
4650.720980	368.694
4651.310434	372.108
4651.899926	483.627
4652.489455	476.799
4653.079021	447.212
4653.668625	473.385
4654.258266	534.834
4654.847945	483.627
4655.437661	430.143
4656.027415	358.453
4656.617206	365.28
4657.207034	459.73
4657.796900	475.661
4658.386803	427.867
4658.976743	417.626
4659.566721	355.039
4660.156736	424.453
4660.746789	421.04
4661.336879	496.144
4661.927007	480.213
4662.517172	427.867
4663.107374	460.868
4663.697614	450.626
4664.287891	411.936
4664.878206	457.454
4665.468558	417.626
4666.058947	411.936
4666.649374	447.212
4667.239838	450.626
4667.830340	450.626
4668.420879	467.695
4669.011455	447.212
4669.602069	473.385
4670.192720	578.076
4670.783409	689.594
4671.374135	637.249
4671.964899	627.007
4672.555700	526.868
4673.146538	487.04
4673.737414	463.144
4674.328327	525.73
4674.919277	639.525
4675.510265	555.317
4676.101291	670.249
4676.692353	588.317
4677.283454	512.075
4677.874591	440.385
4678.465766	438.109
4679.056978	467.695
4679.648228	471.109
4680.239515	506.385
4680.830840	450.626
4681.422202	493.868
4682.013602	588.317
4682.605038	512.075
4683.196513	529.144
4683.788024	526.868
4684.379573	463.143
4684.971160	518.903
4685.562784	539.386
4686.154445	471.109
4686.746144	454.04
4687.337880	447.212
4687.929653	506.385
4688.521464	473.385
4689.113313	414.212
4689.705198	452.902
4690.297121	444.936
4690.889082	401.695
4691.481080	368.694
4692.073115	414.212
4692.665188	398.281
4693.257298	436.971
4693.849446	398.281
4694.441631	391.453
4695.033853	378.936
4695.626113	325.452
4696.218410	322.038
4696.810745	377.798
4697.403117	406.246
4697.995526	485.902
4698.587973	457.454
4699.180458	414.212
4699.772979	475.661
4700.365538	463.143
4700.958135	378.936
4701.550769	319.763
4702.143440	330.004
4702.736149	384.625
4703.328895	405.108
4703.921678	394.867
4704.514499	358.453
4705.107358	452.902
4705.700254	401.695
4706.293187	407.384
4706.886157	444.936
4707.479165	460.868
4708.072211	414.212
4708.665294	405.108
4709.258414	430.143
4709.851571	427.867
4710.444766	588.317
4711.037999	586.042
4711.631269	506.385
4712.224576	608.8
4712.817921	460.868
4713.411303	381.212
4714.004722	352.763
4714.598179	348.211
4715.191673	330.004
4715.785205	339.108
4716.378774	400.557
4716.972381	398.281
4717.566025	473.385
4718.159706	529.144
4718.753425	520.041
4719.347181	509.799
4719.940975	506.385
4720.534806	584.904
4721.128674	572.386
4721.722580	542.8
4722.316523	506.385
4722.910504	534.834
4723.504522	522.317
4724.098577	499.558
4724.692670	483.626
4725.286800	504.109
4725.880968	490.454
4726.475173	460.868
4727.069415	473.385
4727.663695	427.867
4728.258013	414.212
4728.852367	506.385
4729.446759	499.558
4730.041189	493.868
4730.635656	549.627
4731.230160	624.732
4731.824702	673.663
4732.419281	765.837
4733.013898	768.112
4733.608552	650.904
4734.203243	601.973
4734.797972	545.076
4735.392738	487.04
4735.987542	417.626
4736.582383	407.384
4737.177261	476.799
4737.772177	496.144
4738.367130	460.868
4738.962121	434.695
4739.557149	394.867
4740.152214	480.213
4740.747317	440.385
4741.342458	450.626
4741.937635	520.041
4742.532851	565.558
4743.128103	471.109
4743.723393	427.867
4744.318720	384.625
4744.914085	490.454
4745.509487	499.558
4746.104927	463.144
4746.700404	490.454
4747.295918	460.868
4747.891470	509.799
4748.487059	506.385
4749.082686	480.213
4749.678350	502.972
4750.274051	447.212
4750.869790	469.971
4751.465566	551.903
4752.061380	516.627
4752.657231	496.144
4753.253120	555.317
4753.849046	581.49
4754.445009	542.8
4755.041010	539.386
4755.637048	624.732
4756.233123	595.145
4756.829236	631.559
4757.425387	598.559
4758.021574	647.49
4758.617800	621.318
4759.214062	575.8
4759.810362	614.49
4760.406699	595.145
4761.003074	604.249
4761.599487	512.075
4762.195936	499.558
4762.792423	522.317
4763.388948	522.317
4763.985510	621.318
4764.582109	654.318
4765.178745	752.181
4765.775420	660.008
4766.372131	677.077
4766.968880	608.8
4767.565666	608.8
4768.162490	670.249
4768.759351	723.733
4769.356250	805.665
4769.953186	798.837
4770.550159	683.905
4771.147170	611.076
4771.744218	586.041
4772.341304	539.386
4772.938427	529.144
4773.535587	584.903
4774.132785	493.868
4774.730020	644.077
4775.327293	611.076
4775.924603	637.249
4776.521950	572.386
4777.119335	608.8
4777.716757	549.627
4778.314217	624.732
4778.911714	539.386
4779.509249	473.385
4780.106821	516.627
4780.704430	578.076
4781.302077	535.972
4781.899761	471.109
4782.497482	457.454
4783.095241	424.453
4783.693038	405.108
4784.290872	405.108
4784.888743	438.109
4785.486651	438.109
4786.084597	460.868
4786.682581	535.972
4787.280602	553.041
4787.878660	611.076
4788.476756	535.972
4789.074889	553.041
4789.673059	555.317
4790.271267	487.04
4790.869512	555.317
4791.467795	553.041
4792.066115	558.731
4792.664473	572.386
4793.262868	539.386
4793.861300	520.041
4794.459770	499.558
4795.058277	434.695
4795.656822	457.454
4796.255404	460.868
4796.854023	391.453
4797.452680	352.763
4798.051374	378.936
4798.650106	467.695
4799.248875	421.04
4799.847681	525.73
4800.446525	529.144
4801.045406	623.594
4801.644325	565.558
4802.243281	483.626
4802.842275	493.868
4803.441305	450.626
4804.040374	388.039
4804.639479	480.213
4805.238623	492.73
4805.837803	613.352
4806.437021	611.076
4807.036277	611.076
4807.635569	575.8
4808.234900	487.04
4808.834267	427.867
4809.433672	421.04
4810.033115	469.971
4810.632594	444.936
4811.232112	427.867
4811.831666	434.695
4812.431258	391.453
4813.030888	372.108
4813.630555	398.281
4814.230259	384.625
4814.830001	421.04
4815.429780	459.73
4816.029596	405.108
4816.629450	381.212
4817.229342	363.004
4817.829271	330.004
4818.429237	332.28
4819.029240	410.798
4819.629281	443.798
4820.229360	656.594
4820.829476	608.8
4821.429629	473.385
4822.029819	463.143
4822.630047	506.385
4823.230313	572.386
4823.830616	595.145
4824.430956	496.144
4825.031334	463.143
4825.631749	463.143
4826.232201	512.075
4826.832691	509.799
4827.433219	637.249
4828.033783	627.007
4828.634386	520.041
4829.235025	532.558
4829.835702	493.868
4830.436416	471.109
4831.037168	421.04
4831.637957	417.626
4832.238784	375.522
4832.839648	358.453
4833.440550	335.694
4834.041488	447.212
4834.642465	447.212
4835.243478	578.076
4835.844529	590.593
4836.445618	480.213
4837.046744	471.109
4837.647907	499.558
4838.249108	447.212
4838.850346	508.661
4839.451622	551.903
4840.052935	506.385
4840.654285	457.454
4841.255673	457.454
4841.857098	450.626
4842.458560	438.109
4843.060061	417.626
4843.661598	555.317
4844.263173	611.076
4844.864785	565.558
4845.466435	558.731
4846.068122	710.077
4846.669846	657.732
4847.271608	532.558
4847.873407	447.212
4848.475244	430.143
4849.077118	424.453
4849.679030	436.971
4850.280979	443.798
4850.882965	440.385
4851.484989	450.626
4852.087050	578.076
4852.689149	572.386
4853.291285	496.144
4853.893458	471.109
4854.495669	493.868
4855.097917	601.973
4855.700203	545.075
4856.302526	526.868
4856.904886	562.145
4857.507284	588.317
4858.109719	595.145
4858.712192	509.799
4859.314702	471.109
4859.917250	457.454
4860.519835	401.695
4861.122457	391.453
4861.725117	378.936
4862.327814	384.625
4862.930549	421.04
4863.533321	457.454
4864.136130	499.558
4864.738977	463.143
4865.341861	473.385
4865.944783	588.317
4866.547742	565.558
4867.150738	526.868
4867.753772	532.558
4868.356843	471.109
4868.959952	424.453
4869.563098	421.04
4870.166282	424.453
4870.769503	509.799
4871.372761	526.868
4871.976057	526.868
4872.579390	460.868
4873.182760	460.868
4873.786168	504.109
4874.389614	490.454
4874.993097	518.903
4875.596617	493.868
4876.200175	493.868
4876.803770	480.213
4877.407402	473.385
4878.011072	539.386
4878.614779	522.316
4879.218524	496.144
4879.822306	483.626
4880.426125	440.385
4881.029982	405.108
4881.633877	434.695
4882.237808	384.625
4882.841778	391.453
4883.445784	460.868
4884.049828	368.694
4884.653910	358.453
4885.258028	381.211
4885.862185	372.108
4886.466378	411.936
4887.070609	365.28
4887.674878	381.211
4888.279184	581.49
4888.883527	611.076
4889.487908	588.317
4890.092326	677.077
4890.696781	581.49
4891.301274	526.868
4891.905804	526.868
4892.510372	480.213
4893.114977	485.902
4893.719620	473.385
4894.324300	414.212
4894.929017	381.211
4895.533772	339.108
4896.138564	375.522
4896.743394	352.763
4897.348261	322.038
4897.953165	299.28
4898.558107	306.107
4899.163087	299.28
4899.768103	407.384
4900.373157	427.867
4900.978249	430.143
4901.583378	407.384
4902.188544	493.868
4902.793748	487.04
4903.398989	542.799
4904.004268	549.627
4904.609584	483.626
4905.214937	450.626
4905.820328	457.454
4906.425756	405.108
4907.031222	348.211
4907.636725	352.763
4908.242265	378.936
4908.847843	516.627
4909.453458	581.49
4910.059111	509.799
4910.664801	454.04
4911.270529	427.867
4911.876294	549.627
4912.482096	562.144
4913.087936	490.454
4913.693813	430.143
4914.299727	388.039
4914.905679	393.729
4915.511669	372.108
4916.117696	319.762
4916.723760	339.108
4917.329861	309.521
4917.936000	335.694
4918.542177	309.521
4919.148391	309.521
4919.754642	430.143
4920.360931	417.626
4920.967257	375.522
4921.573620	450.626
4922.180021	405.108
4922.786460	471.109
4923.392935	506.385
4923.999449	509.799
4924.605999	457.454
4925.212587	430.143
4925.819213	424.453
4926.425875	398.281
4927.032576	388.039
4927.639313	358.453
4928.246088	467.695
4928.852901	480.212
4929.459751	604.248
4930.066638	568.972
4930.673563	504.109
4931.280525	480.212
4931.887524	457.454
4932.494561	463.143
4933.101636	467.695
4933.708747	476.799
4934.315897	411.936
4934.923083	401.694
4935.530307	483.626
4936.137569	480.213
4936.744867	460.867
4937.352204	490.454
4937.959577	480.213
4938.566988	430.143
4939.174437	411.936
4939.781923	411.936
4940.389446	473.385
4940.997007	539.386
4941.604605	535.972
4942.212241	545.075
4942.819913	493.868
4943.427624	454.04
4944.035372	549.627
4944.643157	454.04
4945.250979	388.039
4945.858839	355.039
4946.466737	433.557
4947.074672	421.04
4947.682644	363.004
4948.290654	394.867
4948.898701	496.144
4949.506785	473.385
4950.114907	407.384
4950.723066	391.453
4951.331263	483.626
4951.939497	438.109
4952.547769	440.385
4953.156078	424.453
4953.764424	450.626
4954.372808	424.453
4954.981229	436.971
4955.589688	469.971
4956.198184	457.454
4956.806717	447.212
4957.415288	398.281
4958.023897	352.763
4958.632542	365.28
4959.241225	417.626
4959.849946	427.867
4960.458704	411.936
4961.067499	368.694
4961.676332	411.936
4962.285202	363.004
4962.894110	384.625
4963.503055	384.625
4964.112037	440.385
4964.721057	438.109
4965.330114	447.212
4965.939209	434.695
4966.548341	398.281
4967.157510	463.143
4967.766717	506.385
4968.375961	558.731
4968.985243	545.075
4969.594562	607.662
4970.203919	633.835
4970.813313	595.145
4971.422744	496.144
4972.032213	424.453
4972.641719	447.212
4973.251263	475.661
4973.860844	578.076
4974.470462	614.49
4975.080118	604.248
4975.689811	621.318
4976.299542	526.868
4976.909310	444.936
4977.519115	440.385
4978.128958	427.867
4978.738839	411.936
4979.348756	414.212
4979.958711	394.867
4980.568704	358.453
4981.178734	457.454
4981.788801	414.212
4982.398906	368.694
4983.009048	394.867
4983.619228	417.626
4984.229445	434.695
4984.839699	434.695
4985.449991	375.522
4986.060321	424.453
4986.670687	493.868
4987.281091	553.041
4987.891533	637.249
4988.502012	670.249
4989.112528	565.558
4989.723082	483.626
4990.333673	421.039
4990.944302	394.867
4991.554968	355.039
4992.165671	355.039
4992.776412	383.487
4993.387190	348.211
4993.998006	319.763
4994.608859	434.695
4995.219749	421.039
4995.830677	391.453
4996.441643	368.694
4997.052645	411.936
4997.663685	363.004
4998.274763	355.039
4998.885878	388.039
4999.497030	475.661
5000.108220	434.695
5000.719447	476.799
5001.330712	549.627
5001.942014	631.559
5002.553353	621.318
5003.164730	586.041
5003.776144	578.076
5004.387596	575.8
5004.999085	647.49
5005.610612	611.076
5006.222176	555.317
5006.833777	532.558
5007.445416	463.143
5008.057092	473.385
5008.668806	440.385
5009.280556	490.454
5009.892345	427.867
5010.504171	421.039
5011.116034	414.212
5011.727935	394.867
5012.339873	398.281
5012.951848	414.212
5013.563861	475.661
5014.175911	512.075
5014.787999	496.144
5015.400124	438.109
5016.012287	355.039
5016.624487	410.798
5017.236724	449.488
5017.848999	498.42
5018.461311	567.834
5019.073661	542.799
5019.686048	480.213
5020.298472	363.004
5020.910934	381.211
5021.523433	480.213
5022.135970	467.695
5022.748544	398.281
5023.361155	381.211
5023.973804	378.936
5024.586491	457.454
5025.199214	401.694
5025.811976	339.108
5026.424774	332.28
5027.037610	407.384
5027.650484	516.627
5028.263394	509.799
5028.876343	493.868
5029.489328	454.04
5030.102351	434.695
5030.715412	427.867
5031.328510	405.108
5031.941645	405.108
5032.554818	398.281
5033.168028	436.971
5033.781275	496.144
5034.394560	476.799
5035.007883	424.453
5035.621243	407.384
5036.234640	375.522
5036.848074	355.039
5037.461546	388.039
5038.075056	433.557
5038.688603	443.798
5039.302187	459.73
5039.915809	515.489
5040.529468	564.42
5041.143164	738.526
5041.756898	690.732
5042.370670	624.731
5042.984478	545.075
5043.598324	440.385
5044.212208	388.039
5044.826129	365.28
5045.440087	401.694
5046.054083	352.763
5046.668117	427.867
5047.282187	487.04
5047.896295	460.868
5048.510441	421.039
5049.124624	414.212
5049.738844	447.212
5050.353102	444.936
5050.967397	493.868
5051.581729	522.316
5052.196099	483.626
5052.810507	444.936
5053.424952	471.109
5054.039434	512.075
5054.653953	504.109
5055.268510	407.384
5055.883105	434.695
5056.497737	405.108
5057.112406	417.626
5057.727113	427.867
5058.341857	405.108
5058.956638	398.281
5059.571457	365.28
5060.186314	452.902
5060.801207	529.144
5061.416139	529.144
5062.031107	522.316
5062.646113	480.213
5063.261157	450.626
5063.876238	604.248
5064.491356	624.731
5065.106512	545.075
5065.721705	450.626
5066.336935	421.039
5066.952203	515.489
5067.567508	597.421
5068.182851	613.352
5068.798231	520.041
5069.413649	467.695
5070.029104	417.626
5070.644596	611.076
5071.260126	558.731
5071.875693	471.109
5072.491298	471.109
5073.106940	394.867
5073.722620	427.867
5074.338336	565.558
5074.954091	627.007
5075.569882	578.076
5076.185712	542.799
5076.801578	539.386
5077.417482	535.972
5078.033424	467.695
5078.649402	447.212
5079.265419	358.453
5079.881472	370.97
5080.497563	393.729
5081.113692	485.902
5081.729858	557.593
5082.346061	549.627
5082.962302	619.042
5083.578580	572.386
5084.194895	565.558
5084.811248	520.041
5085.427639	526.868
5086.044066	504.109
5086.660531	440.384
5087.277034	463.143
5087.893574	502.971
5088.510152	490.454
5089.126766	427.867
5089.743419	483.626
5090.360108	549.627
5090.976835	529.144
5091.593600	424.453
5092.210402	398.281
5092.827241	490.454
5093.444118	496.144
5094.061032	476.799
5094.677984	447.212
5095.294973	473.385
5095.911999	532.558
5096.529063	526.868
5097.146164	526.868
5097.763303	611.076
5098.380479	539.386
5098.997693	493.868
5099.614943	471.109
5100.232232	467.695
5100.849557	460.867
5101.466921	444.936
5102.084321	407.384
5102.701759	549.627
5103.319235	532.558
5103.936747	483.626
5104.554298	555.317
5105.171885	549.627
5105.789510	460.867
5106.407173	460.867
5107.024873	381.211
5107.642610	434.695
5108.260385	434.695
5108.878197	421.039
5109.496046	506.385
5110.113933	483.626
5110.731858	535.972
5111.349820	706.663
5111.967819	847.768
5112.585855	805.664
5113.203930	828.423
5113.822041	792.009
5114.440190	713.491
5115.058376	700.974
5115.676600	710.077
5116.294861	640.663
5116.913160	565.558
5117.531495	509.799
5118.149869	532.558
5118.768280	619.042
5119.386728	581.489
5120.005213	539.385
5120.623736	496.144
5121.242297	512.075
5121.860895	476.799
5122.479530	473.385
5123.098203	485.902
5123.716913	457.454
5124.335660	490.454
5124.954445	578.076
5125.573268	542.799
5126.192127	545.075
5126.811025	512.075
5127.429959	499.557
5128.048931	493.868
5128.667941	457.454
5129.286988	601.972
5129.906072	562.144
5130.525194	562.144
5131.144353	532.558
5131.763549	471.109
5132.382783	438.109
5133.002054	454.04
5133.621363	427.867
5134.240709	483.626
5134.860093	581.489
5135.479514	542.799
5136.098972	545.075
5136.718468	542.799
5137.338001	565.558
5137.957572	558.731
5138.577180	504.109
5139.196826	522.316
5139.816509	504.109
5140.436229	565.558
5141.055987	553.041
5141.675782	493.868
5142.295614	454.04
5142.915484	467.695
5143.535392	401.694
5144.155337	440.384
5144.775319	424.453
5145.395339	502.971
5146.015396	467.695
5146.635490	522.316
5147.255622	545.075
5147.875791	506.385
5148.495998	522.316
5149.116242	565.558
5149.736524	601.972
5150.356843	562.144
5150.977199	532.558
5151.597593	499.558
5152.218024	487.04
5152.838493	473.385
5153.458999	598.559
5154.079543	598.559
5154.700123	680.491
5155.320742	726.008
5155.941398	647.49
5156.562091	631.559
5157.182821	650.904
5157.803589	736.25
5158.424395	726.008
5159.045237	611.076
5159.666118	568.972
5160.287035	562.144
5160.907990	499.557
5161.528983	414.212
5162.150013	426.729
5162.771080	449.488
5163.392185	427.867
5164.013327	545.075
5164.634506	621.318
5165.255723	663.421
5165.876978	572.386
[truncated: 6,506 more rows]
