# Supplementary material for: Chemoenzymatic synthesis of genetically-encoded multivalent liquid N-glycan arrays
Source: Nat Commun. 2023 Aug 28;14:5237. doi: 10.1038/s41467-023-40900-y (PMC10462762; doi:10.1038/s41467-023-40900-y)
Supplement: Supplementary file 8 — Supplementary Dataset 4 [file 41467_2023_40900_MOESM8_ESM.zip › Supplementary Data 1_All MALDI Data/MALDI TextFiles for Fig.5 and Fig.6/TL-IV-47_0531_0004.txt]

TITLE "<<TL-IV-47_0531_0004>> Voyager Spec #1[BP = 5241.3, 48121]"
TYPE MASSSPEC
3999.789467	922.269
4000.336058	922.269
4000.882687	929.612
4001.429353	970.732
4001.976057	1130.81
4002.522798	1045.63
4003.069577	1048.57
4003.616392	1022.13
4004.163246	1025.07
4004.710136	1069.13
4005.257064	1025.07
4005.804030	950.172
4006.351033	854.714
4006.898073	864.994
4007.445151	966.326
4007.992266	983.949
4008.539418	936.955
4009.086608	991.292
4009.633835	1045.63
4010.181100	991.292
4010.728402	1022.13
4011.275741	895.835
4011.823118	840.029
4012.370532	1158.71
4012.917984	1158.71
4013.465473	1035.35
4014.012999	970.732
4014.560563	1014.79
4015.108164	1055.91
4015.655803	1083.81
4016.203479	1205.71
4016.751192	1280.6
4017.298943	1334.94
4017.846731	1481.8
4018.394556	1408.37
4018.942419	1547.88
4019.490320	1571.38
4020.038258	1461.24
4020.586233	1287.95
4021.134245	1123.46
4021.682295	1028.01
4022.230383	1030.94
4022.778507	1014.79
4023.326669	973.669
4023.874869	983.95
4024.423106	997.167
4024.971380	1048.57
4025.519692	997.167
4026.068041	1127.87
4026.616428	1094.09
4027.164852	1032.41
4027.713313	895.835
4028.261812	936.955
4028.810348	922.269
4029.358921	979.544
4029.907532	973.669
4030.456180	916.395
4031.004866	872.337
4031.553589	939.892
4032.102350	857.652
4032.651147	831.217
4033.199983	844.434
4033.748855	854.714
4034.297766	828.28
4034.846713	947.235
4035.395698	916.395
4035.944720	1042.69
4036.493780	981.012
4037.042877	970.732
4037.592011	973.669
4038.141183	997.167
4038.690392	909.052
4039.239639	966.327
4039.788923	1045.63
4040.338245	994.23
4040.887603	1058.85
4041.437000	1028.01
4041.986433	1079.41
4042.535904	1164.59
4043.085413	1301.16
4043.634959	1355.5
4044.184542	1195.43
4044.734162	1052.97
4045.283820	985.418
4045.833516	885.555
4046.383249	989.824
4046.933019	1064.72
4047.482826	1035.35
4048.032671	978.075
4048.582554	898.772
4049.132474	878.212
4049.682431	828.28
4050.232425	782.754
4050.782457	721.074
4051.332527	671.142
4051.882634	844.435
4052.432778	878.212
4052.982959	976.607
4053.533178	944.298
4054.083435	963.39
4054.633728	878.212
4055.184060	837.092
4055.734428	831.217
4056.284834	803.314
4056.835278	793.034
4057.385758	806.251
4057.936276	911.989
4058.486832	891.429
4059.037425	942.829
4059.588055	1136.68
4060.138723	1086.75
4060.689428	1079.41
4061.240171	1035.35
4061.790951	973.67
4062.341768	997.167
4062.892623	970.733
4063.443515	898.772
4063.994444	950.172
4064.545411	1004.51
4065.096416	960.452
4065.647457	966.327
4066.198536	970.733
4066.749653	906.115
4067.300807	898.772
4067.851998	1019.2
4068.403227	960.453
4068.954493	840.029
4069.505797	768.068
4070.057137	778.348
4070.608516	731.354
4071.159931	809.189
4071.711384	844.435
4072.262875	898.772
4072.814403	1019.2
4073.365968	903.178
4073.917571	854.715
4074.469211	809.189
4075.020888	806.251
4075.572603	803.314
4076.124356	898.772
4076.676145	932.549
4077.227972	898.772
4077.779837	916.395
4078.331739	991.293
4078.883678	891.429
4079.435655	936.955
4079.987669	978.076
4080.539720	1001.57
4081.091809	1072.06
4081.643935	1025.07
4082.196099	973.67
4082.748300	929.612
4083.300538	950.172
4083.852814	898.772
4084.405127	909.052
4084.957478	913.458
4085.509866	888.492
4086.062292	837.092
4086.614754	813.594
4087.167255	738.697
4087.719792	759.257
4088.272367	715.199
4088.824980	759.257
4089.377630	820.937
4089.930317	823.874
4090.483041	881.149
4091.035803	904.646
4091.588603	976.607
4092.141440	994.23
4092.694314	1004.51
4093.247225	1019.2
4093.800174	1032.41
4094.353161	947.235
4094.906185	881.149
4095.459246	820.937
4096.012344	782.754
4096.565480	831.217
4097.118654	857.652
4097.671865	854.715
4098.225113	844.435
4098.778398	895.835
4099.331721	1076.47
4099.885082	1079.41
4100.438480	1089.69
4100.991915	1094.09
4101.545387	1192.49
4102.098897	1280.6
4102.652445	1176.33
4103.206030	1120.53
4103.759652	1069.13
4104.313311	1011.85
4104.867008	932.549
4105.420743	1042.69
4105.974514	1110.25
4106.528324	1164.59
4107.082170	1120.53
4107.636054	1032.41
4108.189975	891.429
4108.743934	956.047
4109.297930	947.235
4109.851964	895.835
4110.406035	922.269
4110.960143	1035.35
4111.514289	1014.79
4112.068472	966.327
4112.622693	872.337
4113.176951	895.835
4113.731246	898.772
4114.285579	864.995
4114.839949	867.932
4115.394356	813.594
4115.948801	850.309
4116.503284	864.995
4117.057803	828.28
4117.612361	803.314
4118.166955	832.686
4118.721587	884.086
4119.276256	828.28
4119.830963	898.772
4120.385707	953.109
4120.940489	857.652
4121.495308	820.937
4122.050164	793.034
4122.605058	831.217
4123.159989	857.652
4123.714957	1004.51
4124.269963	1226.27
4124.825007	1283.54
4125.380087	1402.5
4125.935205	1332
4126.490361	1202.77
4127.045554	1066.19
4127.600784	978.075
4128.156052	956.047
4128.711357	929.612
4129.266699	1011.85
4129.822079	1066.19
4130.377497	1004.51
4130.932951	1086.75
4131.488443	981.013
4132.043973	903.178
4132.599540	850.309
4133.155144	790.097
4133.710786	888.492
4134.266465	919.332
4134.822181	906.115
4135.377935	932.549
4135.933727	994.23
4136.489555	1095.56
4137.045421	1022.13
4137.601325	970.732
4138.157266	1007.45
4138.713244	997.167
4139.269260	1017.73
4139.825313	926.675
4140.381403	847.372
4140.937531	911.989
4141.493696	945.766
4142.049899	922.269
4142.606139	997.167
4143.162417	978.075
4143.718732	970.732
4144.275084	960.452
4144.831473	916.395
4145.387901	898.772
4145.944365	939.892
4146.500867	872.337
4147.057406	913.458
4147.613983	926.675
4148.170597	898.772
4148.727248	922.269
4149.283937	929.612
4149.840663	939.892
4150.397427	973.67
4150.954228	963.389
4151.511067	867.932
4152.067943	903.178
4152.624856	906.115
4153.181806	862.057
4153.738794	823.874
4154.295820	850.309
4154.852883	948.704
4155.409983	989.824
4155.967121	891.429
4156.524296	800.377
4157.081508	775.411
4157.638758	772.474
4158.196045	885.555
4158.753370	989.824
4159.310732	960.452
4159.868131	1035.35
4160.425568	1105.84
4160.983043	1076.47
4161.540554	978.075
4162.098103	991.293
4162.655690	950.172
4163.213314	840.029
4163.770975	748.977
4164.328673	797.44
4164.886409	862.057
4165.444183	840.029
4166.001994	863.526
4166.559842	863.526
4167.117728	797.44
4167.675651	854.714
4168.233611	891.429
4168.791609	823.874
4169.349644	803.314
4169.907717	826.811
4170.465827	873.806
4171.023974	803.314
4171.582159	816.531
4172.140381	809.188
4172.698641	898.772
4173.256938	913.458
4173.815272	888.492
4174.373644	953.109
4174.932054	953.109
4175.490500	929.612
4176.048984	906.115
4176.607506	939.892
4177.166064	857.652
4177.724661	816.531
4178.283294	816.531
4178.841965	873.806
4179.400674	904.646
4179.959420	938.423
4180.518203	1017.73
4181.077023	947.235
4181.635881	895.835
4182.194777	857.652
4182.753710	944.298
4183.312680	926.675
4183.871688	994.23
4184.430733	932.549
4184.989815	878.212
4185.548935	904.646
4186.108092	994.23
4186.667287	994.23
4187.226519	953.109
4187.785788	929.612
4188.345095	1019.2
4188.904439	1069.13
4189.463821	960.452
4190.023240	872.337
4190.582696	936.955
4191.142190	1011.85
4191.701721	1004.51
4192.261290	1007.45
4192.820896	994.229
4193.380539	922.269
4193.940220	867.931
4194.499938	867.931
4195.059694	840.028
4195.619487	847.371
4196.179317	942.829
4196.739185	1163.12
4197.299090	1089.69
4197.859033	950.172
4198.419013	847.371
4198.979030	919.332
4199.539085	1089.69
4200.099178	1038.29
4200.659307	895.834
4201.219474	878.211
4201.779679	828.28
4202.339920	806.251
4202.900200	881.149
4203.460516	793.034
4204.020870	751.913
4204.581262	828.28
4205.141690	809.188
4205.702157	809.188
4206.262660	1001.57
4206.823201	885.554
4207.383780	939.892
4207.944396	929.612
4208.505049	950.172
4209.065739	1028.01
4209.626467	956.046
4210.187233	909.052
4210.748036	922.269
4211.308876	1011.85
4211.869754	1032.41
4212.430669	970.732
4212.991621	903.177
4213.552611	944.297
4214.113638	1069.13
4214.674703	956.046
4215.235805	903.177
4215.796944	909.052
4216.358121	973.669
4216.919335	960.452
4217.480587	932.549
4218.041876	909.052
4218.603202	1001.57
4219.164566	916.394
4219.725967	823.874
4220.287406	816.531
4220.848882	888.491
4221.410395	862.057
4221.971946	850.308
4222.533534	1004.51
4223.095160	947.235
4223.656823	932.549
4224.218523	1019.2
4224.780261	997.166
4225.342036	1099.97
4225.903849	1066.19
4226.465699	991.292
4227.027587	963.389
4227.589511	989.824
4228.151474	947.235
4228.713473	919.332
4229.275510	875.274
4229.837585	932.549
4230.399696	913.457
4230.961846	823.874
4231.524032	775.411
4232.086256	795.971
4232.648518	813.594
4233.210817	870.869
4233.773153	897.303
4234.335527	979.544
4234.897938	1152.84
4235.460386	1030.94
4236.022872	950.172
4236.585395	906.114
4237.147956	926.675
4237.710554	936.955
4238.273189	847.371
4238.835862	966.326
4239.398572	932.549
4239.961320	840.028
4240.524105	901.709
4241.086927	945.766
4241.649787	960.452
4242.212684	1055.91
4242.775619	1004.51
4243.338591	944.298
4243.901601	878.211
4244.464647	1076.47
4245.027732	1022.13
4245.590853	1011.85
4246.154012	1038.29
4246.717209	1076.47
4247.280443	970.732
4247.843714	891.429
4248.407023	820.937
4248.970369	759.256
4249.533752	741.633
4250.097173	950.172
4250.660631	994.229
4251.224127	936.955
4251.787660	878.211
4252.351230	748.976
4252.914838	707.856
4253.478483	728.416
4254.042166	700.513
4254.605886	746.039
4255.169644	704.919
4255.733438	762.193
4256.297271	721.073
4256.861140	762.193
4257.425047	847.371
4257.988992	828.28
4258.552974	800.377
4259.116993	728.416
4259.681050	854.714
4260.245144	878.211
4260.809275	854.714
4261.373444	867.931
4261.937650	885.554
4262.501894	950.172
4263.066175	919.332
4263.630494	891.429
4264.194849	953.109
4264.759243	956.046
4265.323673	922.269
4265.888142	895.834
4266.452647	881.148
4267.017190	878.211
4267.581770	970.732
4268.146388	864.994
4268.711043	981.012
4269.275735	936.955
4269.840465	1011.85
4270.405233	1195.42
4270.970037	1101.44
4271.534879	978.075
4272.099759	916.394
4272.664676	816.531
4273.229630	844.434
4273.794622	847.371
4274.359651	885.554
4274.924717	847.371
4275.489821	803.314
4276.054963	840.028
4276.620141	840.028
4277.185357	759.256
4277.750611	831.217
4278.315902	953.109
4278.881230	963.389
4279.446596	864.994
4280.011999	797.439
4280.577439	751.913
4281.142917	809.188
4281.708433	919.332
4282.273985	942.829
4282.839575	929.612
4283.405203	1117.59
4283.970868	1094.09
4284.536570	994.229
4285.102310	926.674
4285.668087	919.332
4286.233902	828.28
4286.799753	797.439
4287.365643	746.039
4287.931570	775.411
4288.497534	909.052
4289.063535	881.148
4289.629574	872.337
4290.195650	885.554
4290.761764	867.931
4291.327915	906.114
4291.894104	864.994
4292.460330	831.217
4293.026593	816.531
4293.592894	790.096
4294.159232	820.937
4294.725608	772.474
4295.292021	837.091
4295.858471	929.612
4296.424959	847.371
4296.991484	1048.57
4297.558046	1066.19
4298.124646	950.172
4298.691284	840.028
4299.257958	953.109
4299.824671	939.892
4300.391420	960.452
4300.958207	963.389
4301.525031	997.166
4302.091893	1083.81
4302.658792	1063.25
4303.225729	966.326
4303.792703	906.114
4304.359714	985.417
4304.926763	994.229
4305.493849	864.994
4306.060973	748.976
4306.628134	710.793
4307.195332	806.25
4307.762568	945.766
4308.329841	895.834
4308.897152	857.651
4309.464500	797.439
4310.031885	724.01
4310.599308	781.285
4311.166768	945.766
4311.734266	1028.01
4312.301801	929.611
4312.869373	909.051
4313.436983	782.753
4314.004630	787.159
4314.572315	787.159
4315.140037	898.771
4315.707796	847.371
4316.275593	831.216
4316.843427	809.188
4317.411299	819.468
4317.979208	938.423
4318.547154	1051.5
4319.115138	1038.29
4319.683159	960.451
4320.251218	895.834
4320.819314	1014.79
4321.387447	953.109
4321.955618	872.337
4322.523827	872.337
4323.092072	806.25
4323.660355	756.319
4324.228676	751.913
4324.797034	797.439
4325.365429	864.994
4325.933861	966.326
4326.502331	1011.85
4327.070839	1011.85
4327.639384	963.389
4328.207966	960.451
4328.776586	944.297
4329.345243	906.114
4329.913937	862.056
4330.482669	772.473
4331.051438	793.033
4331.620245	816.53
4332.189089	844.433
4332.757971	787.159
4333.326889	847.371
4333.895846	873.805
4334.464839	891.428
4335.033871	914.925
4335.602939	844.434
4336.172045	898.771
4336.741188	862.057
4337.310369	891.428
4337.879587	850.308
4338.448842	942.828
4339.018135	969.263
4339.587466	1000.1
4340.156833	936.954
4340.726238	862.057
4341.295681	885.554
4341.865161	906.114
4342.434678	978.074
4343.004233	953.109
4343.573825	1146.96
4344.143455	1069.13
4344.713122	916.394
4345.282826	1066.19
4345.852568	1045.63
4346.422347	1076.47
4346.992163	1038.29
4347.562017	953.109
4348.131909	903.177
4348.701837	878.211
4349.271803	942.828
4349.841807	857.651
4350.411848	831.216
4350.981926	809.188
4351.552042	809.188
4352.122195	873.805
4352.692386	803.313
4353.262614	762.193
4353.832879	751.913
4354.403182	762.193
4354.973522	721.073
4355.543900	747.507
4356.114315	812.125
4356.684767	986.886
4357.255257	891.428
4357.825784	854.713
4358.396348	898.771
4358.966950	985.417
4359.537590	1004.51
4360.108267	970.731
4360.678981	991.292
4361.249732	947.234
4361.820521	978.074
4362.391348	950.171
4362.962212	936.954
4363.533113	898.771
4364.104052	978.074
4364.675028	1014.79
4365.246041	953.108
4365.817092	909.051
4366.388180	895.834
4366.959306	898.771
4367.530469	891.428
4368.101669	956.046
4368.672907	1035.35
4369.244182	1048.57
4369.815495	1069.13
4370.386845	953.109
4370.958232	909.051
4371.529657	906.114
4372.101119	956.046
4372.672619	913.457
4373.244156	840.028
4373.815731	831.216
4374.387342	790.096
4374.958992	820.936
4375.530678	947.234
4376.102402	1011.85
4376.674164	985.417
4377.245963	994.229
4377.817799	932.548
4378.389673	903.177
4378.961584	878.211
4379.533532	895.834
4380.105518	823.873
4380.677542	847.371
4381.249602	756.319
4381.821700	903.177
4382.393836	1117.59
4382.966009	1158.71
4383.538219	1151.37
4384.110467	1117.59
4384.682752	1066.19
4385.255075	966.326
4385.827434	1020.66
4386.399832	950.171
4386.972267	926.674
4387.544739	909.051
4388.117248	854.714
4388.689795	1048.57
4389.262379	981.012
4389.835001	881.148
4390.407660	844.433
4390.980357	1048.57
4391.553091	985.417
4392.125862	844.433
4392.698671	797.439
4393.271517	850.308
4393.844401	914.925
4394.417322	867.931
4394.990280	881.148
4395.563276	790.096
4396.136309	862.056
4396.709380	875.274
4397.282488	895.834
4397.855633	878.211
4398.428816	942.828
4399.002036	929.611
4399.575294	881.148
4400.148589	878.211
4400.721921	775.41
4401.295291	738.695
4401.868698	741.633
4402.442143	787.159
4403.015625	844.433
4403.589144	803.313
4404.162701	806.25
4404.736295	765.13
4405.309927	809.187
4405.883596	881.148
4406.457302	948.703
4407.031046	1054.44
4407.604828	981.011
4408.178646	953.108
4408.752502	953.108
4409.326396	916.394
4409.900327	888.491
4410.474295	828.279
4411.048301	913.457
4411.622344	840.027
4412.196424	850.308
4412.770542	891.428
4413.344697	922.268
4413.918890	948.703
4414.493120	888.491
4415.067388	872.336
4415.641693	878.211
4416.216035	907.582
4416.790415	878.211
4417.364832	1089.69
4417.939286	1055.91
4418.513778	1035.35
4419.088307	1052.97
4419.662874	1072.06
4420.237478	1022.13
4420.812120	906.114
4421.386799	837.09
4421.961515	844.433
4422.536269	870.868
4423.111060	864.993
4423.685889	797.438
4424.260755	828.279
4424.835658	748.975
4425.410599	768.067
4425.985577	772.473
4426.560592	704.918
4427.135645	765.13
4427.710736	741.632
4428.285864	718.135
4428.861029	738.695
4429.436231	746.038
4430.011471	891.428
4430.586749	1014.79
4431.162064	1032.41
4431.737416	1028.01
4432.312805	939.891
4432.888233	888.49
4433.463697	914.925
4434.039199	956.045
4434.614738	903.176
4435.190315	862.056
4435.765929	872.336
4436.341580	909.051
4436.917269	823.873
4437.492995	939.891
4438.068759	1060.31
4438.644560	1101.43
4439.220398	1154.3
4439.796274	997.165
4440.372188	981.011
4440.948138	906.113
4441.524126	823.873
4442.100152	840.027
4442.676215	850.307
4443.252315	864.993
4443.828453	831.216
4444.404628	772.473
4444.980840	772.473
4445.557090	881.148
4446.133378	820.936
4446.709702	1028.01
4447.286064	997.165
4447.862464	939.891
4448.438901	1045.63
4449.015375	997.165
4449.591887	978.074
4450.168436	922.268
4450.745023	945.765
4451.321647	929.611
4451.898308	932.548
4452.475007	898.77
4453.051743	888.49
4453.628516	926.673
4454.205327	881.147
4454.782176	1072.06
4455.359062	1205.7
4455.935985	1185.14
4456.512945	1120.53
4457.089943	1025.07
4457.666979	997.165
4458.244052	950.171
4458.821162	906.113
4459.398309	891.427
4459.975494	885.553
4460.552717	847.37
4461.129977	759.255
4461.707274	728.415
4462.284609	953.108
4462.861981	939.891
4463.439390	840.027
4464.016837	847.37
4464.594321	867.93
4465.171843	867.93
4465.749402	895.833
4466.326998	834.153
4466.904632	787.158
4467.482303	864.993
4468.060012	857.65
4468.637758	847.37
4469.215542	782.752
4469.793363	806.25
4470.371221	942.828
4470.949117	979.542
4471.527050	916.393
4472.105020	950.171
4472.683028	929.611
4473.261074	978.074
4473.839156	981.011
4474.417276	913.456
4474.995434	1035.35
4475.573629	950.171
4476.151861	875.273
4476.730131	803.313
4477.308438	907.582
4477.886783	961.919
4478.465165	932.548
4479.043584	878.21
4479.622041	904.645
4480.200535	872.336
4480.779067	891.427
4481.357636	875.273
4481.936242	956.045
4482.514886	936.953
4483.093567	991.291
4483.672286	981.011
4484.251042	875.273
4484.829835	881.147
4485.408666	844.433
4485.987534	922.268
4486.566440	878.21
4487.145383	945.765
4487.724363	1028.01
4488.303381	1051.5
4488.882436	1042.69
4489.461529	1025.07
4490.040659	960.451
4490.619827	1076.47
4491.199031	1105.84
4491.778274	1063.25
4492.357553	966.325
4492.936870	953.108
4493.516225	1035.35
4494.095617	988.354
4494.675046	898.77
4495.254513	953.108
4495.834017	898.77
4496.413558	857.65
4496.993137	970.731
4497.572754	1052.97
4498.152407	953.108
4498.732099	906.113
4499.311827	973.668
4499.891593	922.267
4500.471396	936.953
4501.051237	997.165
4501.631115	1161.65
4502.211031	1069.13
4502.790984	1035.35
4503.370974	1079.41
4503.951002	970.731
4504.531067	960.451
4505.111170	872.336
4505.691310	906.113
4506.271487	840.027
4506.851702	820.935
4507.431954	854.713
4508.012244	847.37
4508.592571	914.925
4509.172935	854.713
4509.753337	816.53
4510.333777	885.553
4510.914253	885.553
4511.494767	803.312
4512.075319	772.472
4512.655908	715.198
4513.236534	731.352
4513.817198	721.072
4514.397899	671.14
4514.978637	700.512
4515.559413	895.833
4516.140226	828.278
4516.721077	779.815
4517.301965	854.713
4517.882891	864.993
4518.463854	864.993
4519.044854	922.268
4519.625892	1017.73
4520.206967	926.673
4520.788079	922.267
4521.369229	903.176
4521.950417	970.731
4522.531641	1038.29
4523.112903	1019.19
4523.694203	978.074
4524.275540	857.65
4524.856914	831.215
4525.438326	779.815
4526.019775	738.695
4526.601262	756.318
4527.182786	715.198
4527.764347	800.375
4528.345946	772.472
4528.927582	790.095
4529.509256	759.255
4530.090967	772.472
4530.672716	857.65
4531.254501	867.93
4531.836325	837.09
4532.418185	828.278
4533.000083	809.187
4533.582019	847.37
4534.163992	870.867
4534.746002	891.427
4535.328050	834.153
4535.910135	813.593
4536.492257	803.313
4537.074417	816.53
4537.656614	823.873
4538.238849	837.09
4538.821121	945.765
4539.403431	986.885
4539.985778	909.05
4540.568162	816.53
4541.150584	756.318
4541.733043	690.232
4542.315539	684.357
4542.898073	772.472
4543.480645	823.873
4544.063254	813.592
4544.645900	885.553
4545.228583	1069.13
4545.811304	1089.69
4546.394063	997.165
4546.976859	898.77
4547.559692	854.713
4548.142562	809.187
4548.725470	878.21
4549.308416	963.388
4549.891399	944.296
4550.474419	950.171
4551.057476	878.21
4551.640572	837.09
4552.223704	809.187
4552.806874	797.438
4553.390081	797.438
4553.973326	809.187
4554.556608	782.752
4555.139927	787.158
4555.723284	775.409
4556.306679	911.987
4556.890110	872.336
4557.473579	787.158
4558.057086	746.038
4558.640630	700.512
4559.224211	718.135
4559.807830	828.278
4560.391486	867.93
4560.975179	844.433
4561.558910	793.032
4562.142679	721.072
4562.726485	697.575
4563.310328	659.391
4563.894208	666.734
4564.478126	748.975
4565.062082	756.318
4565.646074	787.158
4566.230105	790.095
4566.814172	828.278
4567.398277	782.752
4567.982420	820.935
4568.566600	741.632
4569.150817	724.009
4569.735071	894.364
4570.319363	942.828
4570.903693	986.885
4571.488060	919.33
4572.072464	1011.85
4572.656906	966.325
4573.241385	885.553
4573.825901	986.885
4574.410455	973.668
4574.995046	916.393
4575.579675	936.953
4576.164341	909.05
4576.749045	936.953
4577.333786	906.113
4577.918564	970.731
4578.503380	888.49
4579.088233	840.027
4579.673123	963.388
4580.258051	932.547
4580.843017	844.433
4581.428020	772.472
4582.013060	746.038
4582.598137	751.912
4583.183252	731.352
4583.768405	837.09
4584.353594	953.108
4584.938822	960.451
4585.524086	956.045
4586.109388	1004.51
4586.694728	944.296
4587.280105	898.77
4587.865519	1032.41
4588.450970	991.291
4589.036460	919.33
4589.621986	898.77
4590.207550	947.233
4590.793151	981.011
4591.378790	963.388
4591.964466	888.49
4592.550179	911.987
4593.135930	888.49
4593.721719	857.65
4594.307544	906.113
4594.893407	828.278
4595.479308	775.409
4596.065246	782.752
4596.651221	828.278
4597.237234	881.147
4597.823284	864.993
4598.409372	823.872
4598.995497	981.011
4599.581659	950.17
4600.167859	985.416
4600.754096	1004.51
4601.340371	1113.18
4601.926683	1079.41
4602.513032	919.33
4603.099419	906.113
4603.685843	837.09
4604.272305	803.312
4604.858804	787.158
4605.445340	862.055
4606.031914	913.456
4606.618525	922.267
4607.205174	956.045
4607.791860	1035.35
4608.378583	929.61
4608.965344	816.529
4609.552143	837.09
4610.138978	922.267
4610.725851	1042.69
4611.312762	953.107
4611.899710	878.21
4612.486695	831.215
4613.073718	775.409
4613.660778	826.809
4614.247876	856.181
4614.835011	889.958
4615.422183	1116.12
4616.009393	1069.13
4616.596640	1083.81
4617.183924	1168.99
4617.771246	1117.59
4618.358606	1089.69
4618.946003	956.045
4619.533437	1129.34
4620.120909	1177.8
4620.708418	1144.02
4621.295964	1104.37
4621.883548	1089.69
4622.471169	1025.07
4623.058828	947.233
4623.646524	816.529
4624.234257	909.05
4624.822028	922.267
4625.409836	1020.66
4625.997682	985.416
4626.585565	960.45
4627.173486	916.393
4627.761444	903.176
4628.349439	844.432
4628.937472	867.93
4629.525542	793.032
4630.113649	823.872
4630.701794	875.273
4631.289977	939.89
4631.878196	988.353
4632.466454	1240.95
4633.054748	1188.08
4633.643080	985.416
4634.231450	895.833
4634.819856	916.393
4635.408301	919.33
4635.996782	837.09
4636.585301	820.935
4637.173858	862.055
4637.762451	844.432
4638.351083	840.027
4638.939751	904.644
4639.528457	828.278
4640.117201	731.352
4640.705982	748.975
4641.294800	790.095
4641.883656	793.032
4642.472549	731.352
4643.061479	718.134
4643.650447	885.553
4644.239453	1052.97
4644.828495	1019.19
4645.417575	1104.37
4646.006693	1001.57
4646.595848	1035.35
4647.185040	1113.18
4647.774270	1038.29
4648.363537	906.113
4648.952842	806.249
4649.542184	823.872
4650.131563	862.056
4650.720980	779.815
4651.310434	762.192
4651.899926	751.912
4652.489455	862.056
4653.079021	872.336
4653.668625	888.49
4654.258266	936.953
4654.847945	854.713
4655.437661	997.165
4656.027415	944.296
4656.617206	978.074
4657.207034	944.296
4657.796900	885.553
4658.386803	911.987
4658.976743	875.273
4659.566721	854.713
4660.156736	885.553
4660.746789	1030.94
4661.336879	1058.85
4661.927007	981.011
4662.517172	936.953
4663.107374	1038.29
4663.697614	973.668
4664.287891	936.953
4664.878206	966.325
4665.468558	947.234
4666.058947	1069.13
4666.649374	1076.47
4667.239838	1133.74
4667.830340	1072.06
4668.420879	929.61
4669.011455	963.388
4669.602069	885.553
4670.192720	867.93
4670.783409	809.187
4671.374135	800.375
4671.964899	881.147
4672.555700	935.485
4673.146538	1054.44
4673.737414	1007.45
4674.328327	913.456
4674.919277	895.833
4675.510265	881.147
4676.101291	813.593
4676.692353	914.925
4677.283454	857.65
4677.874591	775.409
4678.465766	768.067
4679.056978	728.415
4679.648228	724.009
4680.239515	837.09
4680.830840	907.582
4681.422202	1051.5
4682.013602	1077.94
4682.605038	1061.78
4683.196513	1052.97
4683.788024	936.953
4684.379573	960.451
4684.971160	1011.85
4685.562784	988.354
4686.154445	985.417
4686.746144	1123.46
4687.337880	1083.81
4687.929653	956.045
4688.521464	875.273
4689.113313	850.307
4689.705198	820.935
4690.297121	867.93
4690.889082	867.93
4691.481080	864.993
4692.073115	872.336
4692.665188	950.171
4693.257298	944.296
4693.849446	916.393
4694.441631	898.77
4695.033853	903.176
4695.626113	797.438
4696.218410	806.25
4696.810745	837.09
4697.403117	1058.85
4697.995526	988.354
4698.587973	991.291
4699.180458	909.05
4699.772979	831.216
4700.365538	944.296
4700.958135	1004.51
4701.550769	1161.65
4702.143440	1144.02
4702.736149	1174.86
4703.328895	1079.41
4703.921678	997.165
4704.514499	932.548
4705.107358	828.279
4705.700254	748.975
4706.293187	953.108
4706.886157	966.325
4707.479165	950.171
4708.072211	932.548
4708.665294	895.833
4709.258414	960.451
4709.851571	898.77
4710.444766	1048.57
4711.037999	988.354
4711.631269	895.833
4712.224576	875.273
4712.817921	823.873
4713.411303	800.375
4714.004722	816.53
4714.598179	881.147
4715.191673	953.108
4715.785205	960.451
4716.378774	983.948
4716.972381	1023.6
4717.566025	1051.5
4718.159706	1075
4718.753425	970.731
4719.347181	936.953
4719.940975	850.307
4720.534806	816.53
4721.128674	840.027
4721.722580	806.25
4722.316523	772.472
4722.910504	775.41
4723.504522	756.318
4724.098577	768.067
4724.692670	746.038
4725.286800	768.067
4725.880968	788.627
4726.475173	798.907
4727.069415	772.472
4727.663695	724.009
4728.258013	721.072
4728.852367	765.13
4729.446759	746.038
4730.041189	731.352
4730.635656	806.25
4731.230160	806.25
4731.824702	837.09
4732.419281	816.53
4733.013898	939.891
4733.608552	878.21
4734.203243	857.65
4734.797972	950.171
4735.392738	913.456
4735.987542	844.433
4736.582383	909.051
4737.177261	906.113
4737.772177	906.113
4738.367130	875.273
4738.962121	844.433
4739.557149	813.593
4740.152214	844.433
4740.747317	906.113
4741.342458	1060.31
4741.937635	991.291
4742.532851	932.548
4743.128103	970.731
4743.723393	913.456
4744.318720	1048.57
4744.914085	1076.47
4745.509487	1113.18
4746.104927	1188.08
4746.700404	1192.49
4747.295918	1267.38
4747.891470	1158.71
4748.487059	1202.77
4749.082686	1182.21
4749.678350	1107.31
4750.274051	1052.97
4750.869790	1042.69
4751.465566	1072.06
4752.061380	1141.09
4752.657231	1164.58
4753.253120	1151.37
4753.849046	1205.7
4754.445009	1104.37
4755.041010	1052.97
4755.637048	1246.82
4756.233123	1264.45
4756.829236	1188.08
4757.425387	1135.21
4758.021574	1144.02
4758.617800	1151.37
4759.214062	1113.18
4759.810362	1004.51
4760.406699	1052.97
4761.003074	1110.25
4761.599487	1161.65
4762.195936	1141.09
4762.792423	1177.8
4763.388948	1188.08
4763.985510	1135.21
4764.582109	1213.05
4765.178745	1127.87
4765.775420	1038.29
4766.372131	1001.57
4766.968880	953.108
4767.565666	1028.01
4768.162490	1069.13
4768.759351	1007.45
4769.356250	963.388
4769.953186	960.451
4770.550159	926.673
4771.147170	847.37
4771.744218	806.25
4772.341304	863.524
4772.938427	956.045
4773.535587	1045.63
4774.132785	1069.13
4774.730020	1092.62
4775.327293	1208.64
4775.924603	1208.64
4776.521950	1218.92
4777.119335	1262.98
4777.716757	1283.54
4778.314217	1127.87
4778.911714	994.228
4779.509249	929.611
4780.106821	909.05
4780.704430	956.045
4781.302077	960.451
4781.899761	922.268
4782.497482	970.731
4783.095241	936.954
4783.693038	1019.19
4784.290872	960.451
4784.888743	973.668
4785.486651	1011.85
4786.084597	936.954
4786.682581	1011.85
4787.280602	1042.69
4787.878660	1014.79
4788.476756	956.045
4789.074889	926.674
4789.673059	988.354
4790.271267	1192.49
4790.869512	1192.49
4791.467795	1083.81
4792.066115	994.228
4792.664473	929.611
4793.262868	966.325
4793.861300	895.833
4794.459770	809.187
4795.058277	813.593
4795.656822	936.954
4796.255404	991.291
4796.854023	1014.79
4797.452680	1038.29
4798.051374	1055.91
4798.650106	994.228
4799.248875	963.388
4799.847681	950.171
4800.446525	963.388
4801.045406	986.885
4801.644325	1017.73
4802.243281	960.451
4802.842275	878.21
4803.441305	907.582
4804.040374	907.582
4804.639479	891.428
4805.238623	898.771
4805.837803	929.611
4806.437021	909.051
4807.036277	854.713
4807.635569	840.027
4808.234900	888.49
4808.834267	922.268
4809.433672	895.833
4810.033115	913.456
4810.632594	950.171
4811.232112	985.417
4811.831666	1022.13
4812.431258	973.668
4813.030888	956.045
4813.630555	1133.74
4814.230259	1107.31
4814.830001	1055.91
4815.429780	1110.25
4816.029596	1113.18
4816.629450	1063.25
4817.229342	966.325
4817.829271	885.553
4818.429237	820.936
4819.029240	909.051
4819.629281	913.456
4820.229360	903.176
4820.829476	828.279
4821.429629	800.376
4822.029819	797.438
4822.630047	885.553
4823.230313	911.988
4823.830616	966.325
4824.430956	1001.57
4825.031334	991.291
4825.631749	929.611
4826.232201	1028.01
4826.832691	1102.9
4827.433219	1045.63
4828.033783	950.171
4828.634386	1014.79
4829.235025	1104.37
4829.835702	1038.29
4830.436416	963.388
4831.037168	891.427
4831.637957	867.93
4832.238784	834.153
4832.839648	751.912
4833.440550	748.975
4834.041488	765.13
4834.642465	813.593
4835.243478	844.433
4835.844529	847.37
4836.445618	878.21
4837.046744	831.216
4837.647907	878.21
4838.249108	885.553
4838.850346	981.011
4839.451622	909.05
4840.052935	932.548
4840.654285	981.011
4841.255673	1107.31
4841.857098	1192.49
4842.458560	1060.31
4843.060061	985.417
4843.661598	1032.41
4844.263173	1171.93
4844.864785	1161.65
4845.466435	1060.31
4846.068122	1277.66
4846.669846	1267.38
4847.271608	1154.3
4847.873407	1138.15
4848.475244	1055.91
4849.077118	973.668
4849.679030	929.61
4850.280979	1004.51
4850.882965	947.233
4851.484989	966.325
4852.087050	970.731
4852.689149	1066.19
4853.291285	1076.47
4853.893458	1099.97
4854.495669	1019.19
4855.097917	1097.03
4855.700203	1045.63
4856.302526	939.891
4856.904886	1035.35
4857.507284	1072.06
4858.109719	1035.35
4858.712192	1028.01
4859.314702	1001.57
4859.917250	1001.57
4860.519835	1097.03
4861.122457	1079.41
4861.725117	1110.25
4862.327814	1079.41
4862.930549	1110.25
4863.533321	1069.13
4864.136130	1060.31
4864.738977	1135.21
4865.341861	1315.85
4865.944783	1220.39
4866.547742	1089.69
4867.150738	1066.19
4867.753772	1148.43
4868.356843	1154.3
4868.959952	1171.93
4869.563098	1148.43
4870.166282	1168.99
4870.769503	1176.33
4871.372761	1185.14
4871.976057	1141.09
4872.579390	1032.41
4873.182760	973.668
4873.786168	1030.94
4874.389614	960.451
4874.993097	922.268
4875.596617	953.108
4876.200175	963.388
4876.803770	872.336
4877.407402	844.433
4878.011072	895.833
4878.614779	950.171
4879.218524	929.611
4879.822306	932.548
4880.426125	872.336
4881.029982	800.375
4881.633877	816.53
4882.237808	867.93
4882.841778	939.891
4883.445784	1025.07
4884.049828	932.548
4884.653910	950.171
4885.258028	906.113
4885.862185	919.331
4886.466378	878.21
4887.070609	831.216
4887.674878	850.307
4888.279184	914.925
4888.883527	989.822
4889.487908	973.668
4890.092326	1035.35
4890.696781	1048.57
4891.301274	1042.69
4891.905804	1076.47
4892.510372	1060.31
4893.114977	960.451
4893.719620	926.673
4894.324300	939.891
4894.929017	981.011
4895.533772	985.417
4896.138564	1011.85
4896.743394	1055.91
4897.348261	1113.18
4897.953165	1079.41
4898.558107	991.291
4899.163087	926.673
4899.768103	916.393
4900.373157	903.176
4900.978249	891.427
4901.583378	994.228
4902.188544	944.296
4902.793748	823.873
4903.398989	803.313
4904.004268	765.13
4904.609584	832.684
4905.214937	809.187
4905.820328	870.867
4906.425756	945.765
4907.031222	963.388
4907.636725	1079.41
4908.242265	1019.19
4908.847843	929.611
4909.453458	966.325
4910.059111	913.456
4910.664801	831.216
4911.270529	803.313
4911.876294	756.318
4912.482096	728.415
4913.087936	738.695
4913.693813	800.376
4914.299727	867.93
4914.905679	895.833
4915.511669	797.438
4916.117696	844.433
4916.723760	901.708
4917.329861	885.553
4917.936000	872.336
4918.542177	837.09
4919.148391	797.438
4919.754642	746.038
4920.360931	746.038
4920.967257	738.695
4921.573620	878.21
4922.180021	945.765
4922.786460	979.542
4923.392935	983.948
4923.999449	881.148
4924.605999	875.273
4925.212587	909.051
4925.819213	994.228
4926.425875	1004.51
4927.032576	932.548
4927.639313	981.011
4928.246088	991.291
4928.852901	888.49
4929.459751	895.833
4930.066638	944.297
4930.673563	878.21
4931.280525	793.033
4931.887524	772.473
4932.494561	847.37
4933.101636	765.13
4933.708747	751.912
4934.315897	772.473
4934.923083	738.695
4935.530307	741.632
4936.137569	724.009
4936.744867	791.564
4937.352204	795.97
4937.959577	775.41
4938.566988	790.096
4939.174437	759.255
4939.781923	793.033
4940.389446	762.192
4940.997007	832.684
4941.604605	806.25
4942.212241	772.473
4942.819913	787.158
4943.427624	787.158
4944.035372	768.067
4944.643157	819.467
4945.250979	816.53
4945.858839	854.713
4946.466737	831.216
4947.074672	891.428
4947.682644	983.948
4948.290654	1038.29
4948.898701	1025.07
4949.506785	997.165
4950.114907	997.165
4950.723066	956.045
4951.331263	1007.45
4951.939497	1042.69
4952.547769	978.074
4953.156078	878.21
4953.764424	960.451
4954.372808	1007.45
4954.981229	1127.87
4955.589688	1107.31
4956.198184	1079.41
4956.806717	1001.57
4957.415288	939.891
4958.023897	985.417
4958.632542	981.011
4959.241225	997.165
4959.849946	985.417
4960.458704	922.268
4961.067499	888.49
4961.676332	809.187
4962.285202	756.318
4962.894110	751.912
4963.503055	762.192
4964.112037	816.53
4964.721057	873.805
4965.330114	857.65
4965.939209	857.65
4966.548341	909.05
4967.157510	906.113
4967.766717	956.045
4968.375961	986.885
4968.985243	966.325
4969.594562	973.668
4970.203919	960.451
4970.813313	953.108
4971.422744	913.456
4972.032213	909.051
4972.641719	1032.41
4973.251263	1007.45
4973.860844	1001.57
4974.470462	913.456
4975.080118	867.93
4975.689811	891.428
4976.299542	901.708
4976.909310	919.331
4977.519115	989.823
4978.128958	1133.74
4978.738839	1104.37
4979.348756	991.291
4979.958711	926.674
4980.568704	881.148
4981.178734	862.056
4981.788801	850.307
4982.398906	765.13
4983.009048	738.695
4983.619228	762.193
4984.229445	863.525
4984.839699	928.142
4985.449991	958.982
4986.060321	956.045
4986.670687	895.833
4987.281091	1069.13
4987.891533	988.354
4988.502012	891.428
4989.112528	906.113
4989.723082	891.428
4990.333673	850.307
4990.944302	914.925
4991.554968	983.948
4992.165671	989.823
4992.776412	903.176
4993.387190	1052.97
4993.998006	936.953
4994.608859	1004.51
4995.219749	1035.35
4995.830677	991.291
4996.441643	1011.85
4997.052645	1089.69
4997.663685	1089.69
4998.274763	1097.03
4998.885878	1025.07
4999.497030	939.891
5000.108220	909.05
5000.719447	966.325
5001.330712	913.456
5001.942014	947.234
5002.553353	926.673
5003.164730	953.108
5003.776144	970.731
5004.387596	891.427
5004.999085	926.673
5005.610612	909.05
5006.222176	854.713
5006.833777	831.216
5007.445416	823.873
5008.057092	831.216
5008.668806	831.216
5009.280556	806.25
5009.892345	806.25
5010.504171	813.593
5011.116034	787.158
5011.727935	932.548
5012.339873	963.388
5012.951848	989.822
5013.563861	953.108
5014.175911	913.456
5014.787999	932.548
5015.400124	906.113
5016.012287	847.37
5016.624487	919.331
5017.236724	885.553
5017.848999	1014.79
5018.461311	1007.45
5019.073661	981.011
5019.686048	932.548
5020.298472	878.21
5020.910934	864.993
5021.523433	854.713
5022.135970	862.056
5022.748544	875.273
5023.361155	909.05
5023.973804	888.49
5024.586491	898.77
5025.199214	929.611
5025.811976	997.165
5026.424774	1020.66
5027.037610	939.891
5027.650484	903.176
5028.263394	898.77
5028.876343	867.93
5029.489328	913.456
5030.102351	922.268
5030.715412	973.668
5031.328510	913.456
5031.941645	906.113
5032.554818	906.113
5033.168028	936.953
5033.781275	872.336
5034.394560	997.165
5035.007883	939.891
5035.621243	947.234
5036.234640	947.234
5036.848074	867.93
5037.461546	956.045
5038.075056	916.393
5038.688603	872.336
5039.302187	875.273
5039.915809	916.393
5040.529468	891.427
5041.143164	837.09
5041.756898	790.095
5042.370670	728.415
5042.984478	762.192
5043.598324	809.187
5044.212208	751.912
5044.826129	831.216
5045.440087	1025.07
5046.054083	1079.41
5046.668117	991.291
5047.282187	922.268
5047.896295	867.93
5048.510441	872.336
5049.124624	813.593
5049.738844	850.307
5050.353102	919.331
5050.967397	1141.09
5051.581729	1290.88
5052.196099	1176.33
5052.810507	1135.21
5053.424952	1055.91
5054.039434	1007.45
5054.653953	881.148
5055.268510	929.611
5055.883105	1019.19
5056.497737	1014.79
5057.112406	1076.47
5057.727113	985.417
5058.341857	913.456
5058.956638	1022.13
5059.571457	1076.47
5060.186314	1076.47
5060.801207	978.074
5061.416139	997.165
5062.031107	953.108
5062.646113	966.325
5063.261157	1048.57
5063.876238	1141.09
5064.491356	1107.31
5065.106512	1063.25
5065.721705	1138.15
5066.336935	1301.16
5066.952203	1267.38
5067.567508	1151.37
5068.182851	1022.13
5068.798231	981.011
5069.413649	966.325
5070.029104	986.885
5070.644596	1092.62
5071.260126	1218.92
5071.875693	1110.25
5072.491298	1060.31
5073.106940	1028.01
5073.722620	944.296
5074.338336	875.273
5074.954091	1011.85
5075.569882	1045.63
5076.185712	997.165
5076.801578	997.165
5077.417482	1020.66
5078.033424	1038.29
5078.649402	1004.51
5079.265419	1135.21
5079.881472	1199.83
5080.497563	1104.37
5081.113692	960.451
5081.729858	885.553
5082.346061	906.113
5082.962302	898.77
5083.578580	823.873
5084.194895	953.108
5084.811248	872.336
5085.427639	823.873
5086.044066	850.307
5086.660531	956.045
5087.277034	1051.5
5087.893574	1185.14
5088.510152	1221.86
5089.126766	1171.93
5089.743419	1329.06
5090.360108	1179.27
5090.976835	1151.37
5091.593600	1097.03
5092.210402	1060.31
5092.827241	947.233
5093.444118	922.267
5094.061032	979.542
5094.677984	939.89
5095.294973	888.49
5095.911999	885.553
5096.529063	831.215
5097.146164	834.153
5097.763303	888.49
5098.380479	864.993
5098.997693	834.153
5099.614943	891.427
5100.232232	895.833
5100.849557	936.953
5101.466921	1025.07
5102.084321	1001.57
5102.701759	1011.85
5103.319235	981.011
5103.936747	1079.41
5104.554298	1099.97
5105.171885	1048.57
5105.789510	1192.49
5106.407173	1243.89
5107.024873	1135.21
5107.642610	1038.29
5108.260385	1011.85
5108.878197	1083.81
5109.496046	1308.5
5110.113933	1403.96
5110.731858	1359.9
5111.349820	1339.34
5111.967819	1243.89
5112.585855	1192.49
5113.203930	1144.02
5113.822041	1101.43
5114.440190	1236.54
5115.058376	1277.66
5115.676600	1205.7
5116.294861	1113.18
5116.913160	1060.31
5117.531495	1028.01
5118.149869	966.325
5118.768280	1092.62
5119.386728	1110.25
5120.005213	1113.18
5120.623736	981.011
5121.242297	895.833
5121.860895	947.233
5122.479530	1032.41
5123.098203	1048.57
5123.716913	966.325
5124.335660	1020.66
5124.954445	1047.1
5125.573268	1183.67
5126.192127	1224.8
5126.811025	1245.36
5127.429959	1245.36
5128.048931	1307.04
5128.667941	1274.73
5129.286988	1130.81
5129.906072	1205.7
5130.525194	1304.1
5131.144353	1342.28
5131.763549	1202.77
5132.382783	1171.93
5133.002054	1083.81
5133.621363	994.228
5134.240709	1188.08
5134.860093	1249.76
5135.479514	1223.33
5136.098972	1185.14
5136.718468	1298.22
5137.338001	1135.21
5137.957572	1164.58
5138.577180	1205.7
5139.196826	1144.02
5139.816509	1117.59
5140.436229	1022.13
5141.055987	1110.25
5141.675782	1202.77
5142.295614	1326.13
5142.915484	1260.04
5143.535392	1161.65
5144.155337	1210.11
5144.775319	1083.81
5145.395339	1052.97
5146.015396	1072.06
5146.635490	1072.06
5147.255622	1095.56
5147.875791	1188.08
5148.495998	1176.33
5149.116242	1130.81
5149.736524	1233.61
5150.356843	1123.46
5150.977199	1113.18
5151.597593	1177.8
5152.218024	1208.64
5152.838493	1069.13
5153.458999	1133.74
5154.079543	1215.98
5154.700123	1298.22
5155.320742	1349.62
5155.941398	1445.08
5156.562091	1442.15
5157.182821	1465.64
5157.803589	1398.09
5158.424395	1445.08
5159.045237	1329.06
5159.666118	1217.45
5160.287035	1243.89
5160.907990	1135.21
5161.528983	1107.31
5162.150013	1060.31
5162.771080	1144.02
5163.392185	1154.3
5164.013327	1205.7
5164.634506	1243.89
5165.255723	1179.27
5165.876978	1117.59
[truncated: 6,506 more rows]
