# Supplementary material for: Chemoenzymatic synthesis of genetically-encoded multivalent liquid N-glycan arrays
Source: Nat Commun. 2023 Aug 28;14:5237. doi: 10.1038/s41467-023-40900-y (PMC10462762; doi:10.1038/s41467-023-40900-y)
Supplement: Supplementary file 8 — Supplementary Dataset 4 [file 41467_2023_40900_MOESM8_ESM.zip › Supplementary Data 1_All MALDI Data/MALDI TextFiles for Fig.5 and Fig.6/TL-IV-152_0001.txt]

TITLE "<<TL-IV-152_0001>> Voyager Spec #1[BP = 5238.8, 17275]"
TYPE MASSSPEC
3999.789467	520.881
4000.336058	461.306
4000.882687	515.081
4001.429353	485.031
4001.976057	450.235
4002.522798	657.427
4003.069577	613.142
4003.616392	600.489
4004.163246	551.459
4004.710136	523.517
4005.257064	597.326
4005.804030	567.275
4006.351033	532.479
4006.898073	461.306
4007.445151	463.415
4007.992266	483.449
4008.539418	529.316
4009.086608	507.173
4009.633835	564.112
4010.181100	532.479
4010.728402	616.305
4011.275741	545.132
4011.823118	488.194
4012.370532	439.164
4012.917984	417.021
4013.465473	379.062
4014.012999	383.807
4014.560563	419.657
4015.108164	401.205
4015.655803	355.338
4016.203479	395.405
4016.751192	420.184
4017.298943	447.072
4017.846731	507.173
4018.394556	502.428
4018.942419	474.486
4019.490320	480.286
4020.038258	447.072
4020.586233	492.939
4021.134245	439.164
4021.682295	401.205
4022.230383	404.368
4022.778507	376.426
4023.326669	382.225
4023.874869	463.415
4024.423106	439.164
4024.971380	485.031
4025.519692	463.415
4026.068041	532.479
4026.616428	510.337
4027.164852	466.051
4027.713313	450.235
4028.261812	466.051
4028.810348	444.436
4029.358921	480.286
4029.907532	518.245
4030.456180	512.445
4031.004866	507.173
4031.553589	491.357
4032.102350	439.164
4032.651147	466.051
4033.199983	469.214
4033.748855	434.419
4034.297766	444.436
4034.846713	414.385
4035.395698	453.398
4035.944720	480.286
4036.493780	480.286
4037.042877	474.486
4037.592011	439.164
4038.141183	443.908
4038.690392	431.255
4039.239639	434.419
4039.788923	420.184
4040.338245	424.929
4040.887603	420.184
4041.437000	424.929
4041.986433	406.477
4042.535904	382.225
4043.085413	374.317
4043.634959	401.205
4044.184542	374.317
4044.734162	368.518
4045.283820	333.195
4045.833516	349.011
4046.383249	439.164
4046.933019	482.922
4047.482826	541.969
4048.032671	499.265
4048.582554	493.466
4049.132474	483.449
4049.682431	450.235
4050.232425	434.419
4050.782457	428.092
4051.332527	428.092
4051.882634	384.334
4052.432778	406.477
4052.982959	491.357
4053.533178	444.436
4054.083435	428.092
4054.633728	423.347
4055.184060	393.297
4055.734428	401.205
4056.284834	393.297
4056.835278	493.466
4057.385758	502.428
4057.936276	480.286
4058.486832	398.041
4059.037425	413.858
4059.588055	413.858
4060.138723	443.909
4060.689428	412.276
4061.240171	423.347
4061.790951	474.487
4062.341768	512.445
4062.892623	502.428
4063.443515	436
4063.994444	443.909
4064.545411	447.072
4065.096416	428.092
4065.647457	436
4066.198536	482.922
4066.749653	442.327
4067.300807	466.051
4067.851998	480.286
4068.403227	510.337
4068.954493	507.173
4069.505797	504.01
4070.057137	511.918
4070.608516	447.072
4071.159931	425.456
4071.711384	417.021
4072.262875	393.297
4072.814403	526.153
4073.365968	488.194
4073.917571	474.487
4074.469211	556.204
4075.020888	567.275
4075.572603	488.194
4076.124356	483.449
4076.676145	521.408
4077.227972	537.224
4077.779837	512.445
4078.331739	510.337
4078.883678	507.173
4079.435655	493.466
4079.987669	439.164
4080.539720	404.368
4081.091809	365.355
4081.643935	406.477
4082.196099	507.173
4082.748300	562.003
4083.300538	545.132
4083.852814	496.102
4084.405127	436
4084.957478	398.041
4085.509866	405.95
4086.062292	507.173
4086.614754	521.408
4087.167255	491.357
4087.719792	450.235
4088.272367	488.194
4088.824980	477.123
4089.377630	518.245
4089.930317	493.466
4090.483041	455.507
4091.035803	412.276
4091.588603	485.031
4092.141440	518.245
4092.694314	542.496
4093.247225	553.04
4093.800174	590.999
4094.353161	564.112
4094.906185	532.479
4095.459246	499.265
4096.012344	534.061
4096.565480	491.357
4097.118654	447.072
4097.671865	452.871
4098.225113	477.123
4098.778398	518.245
4099.331721	586.254
4099.885082	594.162
4100.438480	542.496
4100.991915	504.01
4101.545387	488.194
4102.098897	483.449
4102.652445	512.445
4103.206030	512.445
4103.759652	521.408
4104.313311	507.173
4104.867008	550.931
4105.420743	518.245
4105.974514	488.194
4106.528324	534.061
4107.082170	504.01
4107.636054	431.255
4108.189975	387.497
4108.743934	444.436
4109.297930	469.214
4109.851964	450.235
4110.406035	409.113
4110.960143	382.225
4111.514289	423.347
4112.068472	434.419
4112.622693	502.428
4113.176951	463.415
4113.731246	461.306
4114.285579	444.436
4114.839949	436
4115.394356	452.871
4115.948801	522.99
4116.503284	499.265
4117.057803	469.214
4117.612361	463.415
4118.166955	444.436
4118.721587	485.031
4119.276256	492.939
4119.830963	458.143
4120.385707	485.031
4120.940489	472.378
4121.495308	431.255
4122.050164	425.456
4122.605058	458.143
4123.159989	520.881
4123.714957	507.173
4124.269963	545.132
4124.825007	496.102
4125.380087	455.507
4125.935205	371.154
4126.490361	393.297
4127.045554	387.497
4127.600784	395.405
4128.156052	390.133
4128.711357	428.092
4129.266699	485.031
4129.822079	485.031
4130.377497	583.091
4130.932951	553.04
4131.488443	542.496
4132.043973	480.286
4132.599540	428.092
4133.155144	420.184
4133.710786	395.405
4134.266465	401.205
4134.822181	454.98
4135.377935	485.031
4135.933727	444.436
4136.489555	423.347
4137.045421	414.385
4137.601325	428.092
4138.157266	431.255
4138.713244	431.255
4139.269260	472.378
4139.825313	488.194
4140.381403	499.265
4140.937531	463.415
4141.493696	425.456
4142.049899	463.415
4142.606139	526.153
4143.162417	569.911
4143.718732	491.357
4144.275084	485.031
4144.831473	447.072
4145.387901	488.194
4145.944365	461.306
4146.500867	485.031
4147.057406	483.449
4147.613983	515.081
4148.170597	512.445
4148.727248	526.153
4149.283937	472.378
4149.840663	493.466
4150.397427	521.408
4150.954228	534.061
4151.511067	502.428
4152.067943	469.214
4152.624856	447.072
4153.181806	436
4153.738794	390.133
4154.295820	394.878
4154.852883	403.841
4155.409983	473.959
4155.967121	428.092
4156.524296	501.901
4157.081508	463.415
4157.638758	469.214
4158.196045	493.466
4158.753370	461.306
4159.310732	499.265
4159.868131	491.357
4160.425568	469.214
4160.983043	472.378
4161.540554	510.336
4162.098103	477.122
4162.655690	420.184
4163.213314	424.929
4163.770975	468.687
4164.328673	501.901
4164.886409	458.143
4165.444183	461.306
4166.001994	472.378
4166.559842	455.507
4167.117728	455.507
4167.675651	447.072
4168.233611	442.327
4168.791609	474.486
4169.349644	504.01
4169.907717	466.051
4170.465827	534.061
4171.023974	496.102
4171.582159	569.911
4172.140381	556.203
4172.698641	521.408
4173.256938	551.459
4173.815272	526.153
4174.373644	469.214
4174.932054	458.143
4175.490500	534.061
4176.048984	577.819
4176.607506	518.245
4177.166064	499.265
4177.724661	450.235
4178.283294	417.021
4178.841965	436
4179.400674	492.939
4179.959420	474.486
4180.518203	420.184
4181.077023	390.133
4181.635881	431.255
4182.194777	450.235
4182.753710	428.092
4183.312680	382.225
4183.871688	420.184
4184.430733	444.436
4184.989815	461.306
4185.548935	477.122
4186.108092	439.163
4186.667287	412.276
4187.226519	442.327
4187.785788	401.205
4188.345095	382.225
4188.904439	436
4189.463821	425.456
4190.023240	393.296
4190.582696	395.405
4191.142190	401.205
4191.701721	390.133
4192.261290	450.235
4192.820896	431.255
4193.380539	496.102
4193.940220	477.122
4194.499938	436
4195.059694	406.477
4195.619487	404.368
4196.179317	442.327
4196.739185	453.398
4197.299090	412.276
4197.859033	409.113
4198.419013	395.405
4198.979030	425.456
4199.539085	461.306
4200.099178	420.184
4200.659307	398.041
4201.219474	379.062
4201.779679	379.062
4202.339920	422.82
4202.900200	495.575
4203.460516	495.575
4204.020870	501.901
4204.581262	450.235
4205.141690	431.255
4205.702157	401.205
4206.262660	376.426
4206.823201	414.385
4207.383780	450.235
4207.944396	425.456
4208.505049	491.357
4209.065739	483.449
4209.626467	442.327
4210.187233	409.113
4210.748036	413.858
4211.308876	430.728
4211.869754	438.636
4212.430669	428.092
4212.991621	439.163
4213.552611	442.327
4214.113638	436
4214.674703	471.85
4215.235805	479.758
4215.796944	431.255
4216.358121	401.205
4216.919335	414.385
4217.480587	404.368
4218.041876	414.385
4218.603202	434.419
4219.164566	450.235
4219.725967	442.327
4220.287406	398.041
4220.848882	398.041
4221.410395	382.225
4221.971946	406.477
4222.533534	387.497
4223.095160	376.426
4223.656823	409.113
4224.218523	395.405
4224.780261	360.082
4225.342036	382.225
4225.903849	379.062
4226.465699	405.949
4227.027587	401.205
4227.589511	431.255
4228.151474	436
4228.713473	458.143
4229.275510	450.235
4229.837585	434.419
4230.399696	444.436
4230.961846	472.378
4231.524032	466.051
4232.086256	444.436
4232.648518	488.194
4233.210817	442.327
4233.773153	444.436
4234.335527	450.235
4234.897938	480.286
4235.460386	488.194
4236.022872	599.962
4236.585395	604.707
4237.147956	583.091
4237.710554	537.224
4238.273189	496.102
4238.835862	450.235
4239.398572	447.072
4239.961320	406.477
4240.524105	379.062
4241.086927	371.154
4241.649787	450.235
4242.212684	417.021
4242.775619	450.235
4243.338591	439.164
4243.901601	434.419
4244.464647	379.062
4245.027732	368.518
4245.590853	352.174
4246.154012	327.396
4246.717209	357.446
4247.280443	387.497
4247.843714	412.276
4248.407023	387.497
4248.970369	420.184
4249.533752	480.286
4250.097173	472.378
4250.660631	439.164
4251.224127	453.398
4251.787660	393.296
4252.351230	395.405
4252.914838	431.255
4253.478483	420.184
4254.042166	401.205
4254.605886	393.296
4255.169644	453.398
4255.733438	504.01
4256.297271	480.286
4256.861140	439.164
4257.425047	423.347
4257.988992	436
4258.552974	441.8
4259.116993	436
4259.681050	469.214
4260.245144	450.235
4260.809275	442.327
4261.373444	444.436
4261.937650	442.327
4262.501894	431.255
4263.066175	401.205
4263.630494	401.205
4264.194849	379.062
4264.759243	436
4265.323673	447.072
4265.888142	412.276
4266.452647	420.184
4267.017190	428.092
4267.581770	425.456
4268.146388	442.327
4268.711043	493.466
4269.275735	466.051
4269.840465	499.265
4270.405233	570.438
4270.970037	496.102
4271.534879	455.507
4272.099759	491.357
4272.664676	556.203
4273.229630	572.02
4273.794622	512.445
4274.359651	545.132
4274.924717	553.04
4275.489821	491.357
4276.054963	461.306
4276.620141	423.347
4277.185357	434.419
4277.750611	398.041
4278.315902	431.255
4278.881230	483.449
4279.446596	425.456
4280.011999	390.133
4280.577439	462.888
4281.142917	492.939
4281.708433	577.819
4282.273985	523.517
4282.839575	480.286
4283.405203	455.507
4283.970868	412.276
4284.536570	420.184
4285.102310	406.477
4285.668087	455.507
4286.233902	496.102
4286.799753	458.143
4287.365643	436
4287.931570	414.385
4288.497534	398.041
4289.063535	501.901
4289.629574	517.717
4290.195650	480.286
4290.761764	502.428
4291.327915	480.286
4291.894104	567.275
4292.460330	646.356
4293.026593	537.224
4293.592894	499.265
4294.159232	502.428
4294.725608	499.265
4295.292021	480.286
4295.858471	455.507
4296.424959	428.092
4296.991484	417.021
4297.558046	431.255
4298.124646	436
4298.691284	404.368
4299.257958	434.419
4299.824671	379.062
4300.391420	413.858
4300.958207	417.021
4301.525031	390.133
4302.091893	390.133
4302.658792	401.205
4303.225729	466.051
4303.792703	431.255
4304.359714	447.072
4304.926763	444.436
4305.493849	398.041
4306.060973	436
4306.628134	637.921
4307.195332	553.04
4307.762568	502.428
4308.329841	469.214
4308.897152	442.327
4309.464500	455.507
4310.031885	532.479
4310.599308	556.203
4311.166768	523.517
4311.734266	488.194
4312.301801	521.408
4312.869373	485.031
4313.436983	474.486
4314.004630	472.378
4314.572315	532.479
4315.140037	491.357
4315.707796	521.408
4316.275593	635.285
4316.843427	632.121
4317.411299	575.183
4317.979208	540.387
4318.547154	469.214
4319.115138	450.235
4319.683159	480.286
4320.251218	477.122
4320.819314	447.072
4321.387447	442.327
4321.955618	453.398
4322.523827	436
4323.092072	553.04
4323.660355	480.286
4324.228676	434.419
4324.797034	398.041
4325.365429	412.276
4325.933861	436
4326.502331	431.255
4327.070839	417.021
4327.639384	436
4328.207966	434.419
4328.776586	406.477
4329.345243	423.347
4329.913937	409.113
4330.482669	412.276
4331.051438	384.334
4331.620245	390.133
4332.189089	363.246
4332.757971	379.062
4333.326889	357.446
4333.895846	341.103
4334.464839	352.174
4335.033871	355.338
4335.602939	382.225
4336.172045	406.477
4336.741188	423.347
4337.310369	434.419
4337.879587	469.214
4338.448842	472.378
4339.018135	450.235
4339.587466	458.143
4340.156833	434.419
4340.726238	393.296
4341.295681	384.334
4341.865161	409.113
4342.434678	412.276
4343.004233	414.385
4343.573825	436
4344.143455	441.8
4344.713122	443.908
4345.282826	449.708
4345.852568	420.184
4346.422347	434.419
4346.992163	420.184
4347.562017	423.347
4348.131909	434.419
4348.701837	450.235
4349.271803	483.449
4349.841807	485.031
4350.411848	469.214
4350.981926	461.306
4351.552042	477.122
4352.122195	466.051
4352.692386	436
4353.262614	412.276
4353.832879	412.276
4354.403182	423.347
4354.973522	420.184
4355.543900	442.327
4356.114315	461.306
4356.684767	453.398
4357.255257	521.408
4357.825784	515.081
4358.396348	504.01
4358.966950	594.162
4359.537590	597.326
4360.108267	540.387
4360.678981	512.445
4361.249732	507.173
4361.820521	477.123
4362.391348	439.164
4362.962212	491.357
4363.533113	485.031
4364.104052	431.256
4364.675028	455.507
4365.246041	474.487
4365.817092	510.337
4366.388180	450.235
4366.959306	450.235
4367.530469	447.072
4368.101669	442.327
4368.672907	442.327
4369.244182	477.123
4369.815495	447.072
4370.386845	431.256
4370.958232	447.072
4371.529657	450.235
4372.101119	425.456
4372.672619	423.347
4373.244156	406.477
4373.815731	404.368
4374.387342	341.103
4374.958992	360.083
4375.530678	403.841
4376.102402	443.909
4376.674164	425.456
4377.245963	428.092
4377.817799	412.276
4378.389673	417.021
4378.961584	431.256
4379.533532	450.235
4380.105518	420.184
4380.677542	458.143
4381.249602	428.092
4381.821700	447.072
4382.393836	428.092
4382.966009	395.405
4383.538219	382.225
4384.110467	404.368
4384.682752	450.235
4385.255075	477.123
4385.827434	461.306
4386.399832	412.276
4386.972267	439.164
4387.544739	417.021
4388.117248	424.929
4388.689795	420.184
4389.262379	401.205
4389.835001	398.042
4390.407660	398.042
4390.980357	374.317
4391.553091	461.306
4392.125862	526.153
4392.698671	512.445
4393.271517	542.496
4393.844401	537.224
4394.417322	463.415
4394.990280	434.419
4395.563276	428.092
4396.136309	469.214
4396.709380	436
4397.282488	393.297
4397.855633	406.477
4398.428816	450.235
4399.002036	488.194
4399.575294	510.337
4400.148589	480.286
4400.721921	472.378
4401.295291	439.164
4401.868698	477.123
4402.442143	520.881
4403.015625	550.932
4403.589144	521.408
4404.162701	491.357
4404.736295	472.378
4405.309927	529.316
4405.883596	480.286
4406.457302	450.235
4407.031046	425.456
4407.604828	398.041
4408.178646	365.355
4408.752502	384.334
4409.326396	401.205
4409.900327	423.347
4410.474295	425.456
4411.048301	420.184
4411.622344	395.405
4412.196424	401.205
4412.770542	390.133
4413.344697	368.518
4413.918890	355.338
4414.493120	387.497
4415.067388	376.426
4415.641693	365.355
4416.216035	379.062
4416.790415	382.225
4417.364832	436
4417.939286	409.113
4418.513778	406.477
4419.088307	406.477
4419.662874	390.133
4420.237478	394.878
4420.812120	382.225
4421.386799	371.154
4421.961515	375.899
4422.536269	403.841
4423.111060	424.929
4423.685889	376.426
4424.260755	384.334
4424.835658	393.297
4425.410599	436
4425.985577	406.477
4426.560592	412.276
4427.135645	401.205
4427.710736	393.297
4428.285864	439.164
4428.861029	425.456
4429.436231	431.256
4430.011471	417.021
4430.586749	395.405
4431.162064	398.041
4431.737416	509.809
4432.312805	547.768
4432.888233	532.479
4433.463697	534.061
4434.039199	545.132
4434.614738	496.102
4435.190315	496.102
4435.765929	472.378
4436.341580	597.326
4436.917269	575.183
4437.492995	502.428
4438.068759	472.378
4438.644560	488.194
4439.220398	466.051
4439.796274	444.436
4440.372188	466.051
4440.948138	504.01
4441.524126	590.999
4442.100152	559.367
4442.676215	526.153
4443.252315	491.357
4443.828453	480.286
4444.404628	461.306
4444.980840	483.449
4445.557090	447.072
4446.133378	509.809
4446.709702	507.173
4447.286064	502.428
4447.862464	581.51
4448.438901	548.295
4449.015375	542.496
4449.591887	485.031
4450.168436	447.072
4450.745023	434.419
4451.321647	423.347
4451.898308	466.051
4452.475007	442.327
4453.051743	428.092
4453.628516	423.347
4454.205327	447.072
4454.782176	466.051
4455.359062	469.214
4455.935985	444.436
4456.512945	420.184
4457.089943	406.477
4457.666979	412.276
4458.244052	357.446
4458.821162	425.456
4459.398309	395.405
4459.975494	409.113
4460.552717	412.276
4461.129977	423.347
4461.707274	450.235
4462.284609	434.419
4462.861981	409.113
4463.439390	395.405
4464.016837	453.398
4464.594321	453.398
4465.171843	504.01
4465.749402	444.436
4466.326998	480.286
4466.904632	428.092
4467.482303	462.888
4468.060012	417.021
4468.637758	431.255
4469.215542	469.214
4469.793363	425.456
4470.371221	434.419
4470.949117	444.436
4471.527050	423.347
4472.105020	532.479
4472.683028	548.296
4473.261074	515.081
4473.839156	558.84
4474.417276	532.479
4474.995434	502.428
4475.573629	526.153
4476.151861	502.428
4476.730131	458.143
4477.308438	466.051
4477.886783	471.85
4478.465165	466.051
4479.043584	471.85
4479.622041	455.507
4480.200535	434.419
4480.779067	401.205
4481.357636	395.405
4481.936242	423.347
4482.514886	406.477
4483.093567	363.246
4483.672286	376.426
4484.251042	409.113
4484.829835	482.922
4485.408666	492.939
4485.987534	450.235
4486.566440	496.102
4487.145383	461.306
4487.724363	450.235
4488.303381	461.306
4488.882436	428.092
4489.461529	398.042
4490.040659	433.892
4490.619827	428.092
4491.199031	420.184
4491.778274	420.184
4492.357553	398.042
4492.936870	382.225
4493.516225	404.368
4494.095617	450.235
4494.675046	463.415
4495.254513	458.143
4495.834017	480.286
4496.413558	447.072
4496.993137	412.276
4497.572754	395.405
4498.152407	423.347
4498.732099	447.072
4499.311827	444.436
4499.891593	390.133
4500.471396	390.133
4501.051237	433.892
4501.631115	462.888
4502.211031	447.072
4502.790984	420.184
4503.370974	444.436
4503.951002	453.398
4504.531067	434.419
4505.111170	477.123
4505.691310	496.102
4506.271487	442.327
4506.851702	420.184
4507.431954	387.497
4508.012244	414.385
4508.592571	434.419
4509.172935	491.357
4509.753337	540.387
4510.333777	507.173
4510.914253	491.357
4511.494767	485.031
4512.075319	463.415
4512.655908	483.449
4513.236534	534.061
4513.817198	518.245
4514.397899	477.123
4514.978637	453.398
4515.559413	523.517
4516.140226	480.286
4516.721077	518.245
4517.301965	600.489
4517.882891	616.305
4518.463854	575.183
4519.044854	597.326
4519.625892	564.112
4520.206967	534.061
4520.788079	512.445
4521.369229	518.245
4521.950417	507.173
4522.531641	483.449
4523.112903	477.123
4523.694203	453.398
4524.275540	472.378
4524.856914	442.327
4525.438326	485.031
4526.019775	463.415
4526.601262	431.255
4527.182786	414.385
4527.764347	469.214
4528.345946	483.449
4528.927582	521.408
4529.509256	455.507
4530.090967	439.164
4530.672716	461.306
4531.254501	436
4531.836325	431.255
4532.418185	412.276
4533.000083	436
4533.582019	454.98
4534.163992	425.456
4534.746002	390.133
4535.328050	360.082
4535.910135	496.102
4536.492257	491.357
4537.074417	485.031
4537.656614	480.286
4538.238849	450.235
4538.821121	420.184
4539.403431	398.041
4539.985778	443.908
4540.568162	458.143
4541.150584	496.102
4541.733043	504.01
4542.315539	485.031
4542.898073	485.031
4543.480645	485.031
4544.063254	461.306
4544.645900	442.327
4545.228583	420.184
4545.811304	382.225
4546.394063	363.246
4546.976859	439.164
4547.559692	414.385
4548.142562	412.276
4548.725470	393.297
4549.308416	404.368
4549.891399	374.317
4550.474419	404.368
4551.057476	423.347
4551.640572	420.184
4552.223704	450.235
4552.806874	425.456
4553.390081	420.184
4553.973326	472.378
4554.556608	431.255
4555.139927	436
4555.723284	509.809
4556.306679	502.428
4556.890110	483.449
4557.473579	532.479
4558.057086	635.285
4558.640630	600.489
4559.224211	512.445
4559.807830	491.357
4560.391486	493.466
4560.975179	453.398
4561.558910	455.507
4562.142679	453.398
4562.726485	439.164
4563.310328	428.092
4563.894208	482.922
4564.478126	453.398
4565.062082	434.419
4565.646074	480.286
4566.230105	488.194
4566.814172	453.398
4567.398277	463.415
4567.982420	472.378
4568.566600	463.415
4569.150817	436
4569.735071	414.385
4570.319363	409.113
4570.903693	496.102
4571.488060	518.245
4572.072464	483.449
4572.656906	526.153
4573.241385	537.224
4573.825901	518.245
4574.410455	463.415
4574.995046	461.306
4575.579675	461.306
4576.164341	455.507
4576.749045	436
4577.333786	436
4577.918564	395.405
4578.503380	434.419
4579.088233	485.031
4579.673123	477.123
4580.258051	444.436
4580.843017	417.021
4581.428020	401.205
4582.013060	425.456
4582.598137	404.368
4583.183252	414.385
4583.768405	463.415
4584.353594	474.487
4584.938822	439.164
4585.524086	442.327
4586.109388	496.102
4586.694728	485.031
4587.280105	558.84
4587.865519	502.429
4588.450970	488.194
4589.036460	510.337
4589.621986	493.466
4590.207550	466.051
4590.793151	485.031
4591.378790	480.286
4591.964466	523.517
4592.550179	526.153
4593.135930	483.449
4593.721719	463.415
4594.307544	521.408
4594.893407	512.445
4595.479308	611.033
4596.065246	600.489
4596.651221	564.112
4597.237234	523.517
4597.823284	466.051
4598.409372	442.327
4598.995497	493.466
4599.581659	493.466
4600.167859	444.436
4600.754096	444.436
4601.340371	406.477
4601.926683	510.337
4602.513032	526.153
4603.099419	523.517
4603.685843	499.265
4604.272305	477.123
4604.858804	463.415
4605.445340	502.429
4606.031914	472.378
4606.618525	491.357
4607.205174	474.487
4607.791860	444.436
4608.378583	493.466
4608.965344	491.357
4609.552143	472.378
4610.138978	458.143
4610.725851	453.398
4611.312762	455.507
4611.899710	463.415
4612.486695	534.061
4613.073718	502.429
4613.660778	518.245
4614.247876	564.112
4614.835011	529.316
4615.422183	518.245
4616.009393	463.415
4616.596640	463.415
4617.183924	477.123
4617.771246	531.952
4618.358606	541.969
4618.946003	553.04
4619.533437	583.091
4620.120909	624.214
4620.708418	619.469
4621.295964	570.438
4621.883548	532.479
4622.471169	491.357
4623.058828	431.256
4623.646524	463.415
4624.234257	483.449
4624.822028	442.327
4625.409836	431.256
4625.997682	417.021
4626.585565	447.072
4627.173486	423.348
4627.761444	461.306
4628.349439	477.123
4628.937472	469.215
4629.525542	436.001
4630.113649	412.276
4630.701794	436.001
4631.289977	452.871
4631.878196	406.477
4632.466454	442.327
4633.054748	512.446
4633.643080	480.286
4634.231450	458.143
4634.819856	447.072
4635.408301	477.123
4635.996782	461.307
4636.585301	450.235
4637.173858	461.307
4637.762451	406.477
4638.351083	425.456
4638.939751	442.327
4639.528457	425.456
4640.117201	483.449
4640.705982	483.449
4641.294800	442.327
4641.883656	393.297
4642.472549	414.385
4643.061479	379.062
4643.650447	368.518
4644.239453	390.134
4644.828495	374.317
4645.417575	363.246
4646.006693	425.456
4646.595848	417.021
4647.185040	466.051
4647.774270	444.436
4648.363537	466.051
4648.952842	439.164
4649.542184	442.327
4650.131563	453.398
4650.720980	390.134
4651.310434	428.092
4651.899926	482.922
4652.489455	474.487
4653.079021	491.357
4653.668625	512.446
4654.258266	483.449
4654.847945	458.143
4655.437661	450.235
4656.027415	570.438
4656.617206	540.388
4657.207034	485.031
4657.796900	463.415
4658.386803	420.184
4658.976743	409.113
4659.566721	409.113
4660.156736	428.092
4660.746789	406.477
4661.336879	404.368
4661.927007	404.368
4662.517172	434.419
4663.107374	499.265
4663.697614	447.072
4664.287891	417.021
4664.878206	398.042
4665.468558	382.225
4666.058947	379.062
4666.649374	466.051
4667.239838	447.072
4667.830340	461.307
4668.420879	450.235
4669.011455	488.194
4669.602069	480.286
4670.192720	455.507
4670.783409	414.385
4671.374135	447.072
4671.964899	420.184
4672.555700	492.939
4673.146538	453.398
4673.737414	442.327
4674.328327	447.072
4674.919277	492.939
4675.510265	511.918
4676.101291	520.881
4676.692353	507.174
4677.283454	643.193
4677.874591	594.163
4678.465766	512.446
4679.056978	455.507
4679.648228	434.419
4680.239515	406.477
4680.830840	425.456
4681.422202	450.235
4682.013602	485.031
4682.605038	507.174
4683.196513	488.194
4683.788024	477.123
4684.379573	425.456
4684.971160	442.327
4685.562784	491.357
4686.154445	749.162
4686.746144	681.152
4687.337880	616.306
4687.929653	523.517
4688.521464	488.194
4689.113313	488.194
4689.705198	521.408
4690.297121	477.123
4690.889082	423.348
4691.481080	423.348
4692.073115	406.477
4692.665188	417.021
4693.257298	441.8
4693.849446	443.909
4694.441631	423.348
4695.033853	401.205
4695.626113	405.95
4696.218410	447.072
4696.810745	420.184
4697.403117	436.001
4697.995526	434.419
4698.587973	431.256
4699.180458	431.256
4699.772979	425.457
4700.365538	447.072
4700.958135	504.01
4701.550769	483.449
4702.143440	458.143
4702.736149	428.093
4703.328895	436.001
4703.921678	417.021
4704.514499	420.184
4705.107358	390.134
4705.700254	368.518
4706.293187	390.134
4706.886157	404.368
4707.479165	414.385
4708.072211	496.102
4708.665294	480.286
4709.258414	458.143
4709.851571	469.215
4710.444766	466.052
4711.037999	447.072
4711.631269	412.276
4712.224576	436.001
4712.817921	387.498
4713.411303	395.406
4714.004722	401.205
4714.598179	401.205
4715.191673	444.436
4715.785205	453.399
4716.378774	496.102
4716.972381	483.449
4717.566025	496.102
4718.159706	499.266
4718.753425	442.327
4719.347181	412.276
4719.940975	420.185
4720.534806	480.286
4721.128674	469.215
4721.722580	450.235
4722.316523	480.286
4722.910504	504.01
4723.504522	504.01
4724.098577	493.466
4724.692670	472.378
4725.286800	493.466
4725.880968	474.487
4726.475173	480.286
4727.069415	439.164
4727.663695	485.031
4728.258013	520.881
4728.852367	502.429
4729.446759	493.466
4730.041189	455.507
4730.635656	423.348
4731.230160	398.042
4731.824702	405.95
4732.419281	490.83
4733.013898	434.419
4733.608552	425.457
4734.203243	444.436
4734.797972	442.327
4735.392738	447.072
4735.987542	439.164
4736.582383	447.072
4737.177261	473.96
4737.772177	461.307
4738.367130	502.429
4738.962121	521.408
4739.557149	545.133
4740.152214	532.48
4740.747317	493.466
4741.342458	444.436
4741.937635	488.194
4742.532851	492.939
4743.128103	472.378
4743.723393	436.001
4744.318720	466.052
4744.914085	450.235
4745.509487	423.348
4746.104927	414.385
4746.700404	382.226
4747.295918	450.235
4747.891470	529.316
4748.487059	529.316
4749.082686	594.163
4749.678350	572.02
4750.274051	551.459
4750.869790	562.003
4751.465566	474.487
4752.061380	477.123
4752.657231	447.072
4753.253120	458.143
4753.849046	444.436
4754.445009	431.256
4755.041010	431.256
4755.637048	417.021
4756.233123	409.113
4756.829236	398.042
4757.425387	417.021
4758.021574	428.093
4758.617800	454.98
4759.214062	450.235
4759.810362	488.194
4760.406699	469.215
4761.003074	436.001
4761.599487	434.419
4762.195936	480.286
4762.792423	477.123
4763.388948	480.286
4763.985510	472.378
4764.582109	537.225
4765.178745	616.306
4765.775420	572.02
4766.372131	551.459
4766.968880	564.112
4767.565666	607.87
4768.162490	618.942
4768.759351	562.003
4769.356250	523.517
4769.953186	512.446
4770.550159	466.052
4771.147170	450.235
4771.744218	466.052
4772.341304	461.307
4772.938427	436.001
4773.535587	412.276
4774.132785	398.042
4774.730020	447.072
4775.327293	431.256
4775.924603	515.082
4776.521950	531.952
4777.119335	510.337
4777.716757	455.507
4778.314217	417.021
4778.911714	482.922
4779.509249	420.185
4780.106821	502.429
4780.704430	529.316
4781.302077	526.153
4781.899761	461.307
4782.497482	485.031
4783.095241	485.031
4783.693038	472.378
4784.290872	515.082
4784.888743	531.952
4785.486651	523.517
4786.084597	477.123
4786.682581	466.052
4787.280602	518.245
4787.878660	507.174
4788.476756	515.082
4789.074889	569.911
4789.673059	596.799
4790.271267	591.527
4790.869512	556.204
4791.467795	483.449
4792.066115	458.143
4792.664473	453.398
4793.262868	461.307
4793.861300	439.164
4794.459770	461.307
4795.058277	591.527
4795.656822	578.347
4796.255404	542.497
4796.854023	589.418
4797.452680	562.003
4798.051374	523.517
4798.650106	472.378
4799.248875	502.429
4799.847681	469.215
4800.446525	458.143
4801.045406	462.888
4801.644325	461.307
4802.243281	461.307
4802.842275	442.327
4803.441305	474.487
4804.040374	480.286
4804.639479	442.327
4805.238623	450.235
4805.837803	472.378
4806.437021	493.466
4807.036277	553.041
4807.635569	588.891
4808.234900	537.224
4808.834267	512.446
4809.433672	512.446
4810.033115	499.266
4810.632594	523.517
4811.232112	496.102
4811.831666	550.932
4812.431258	588.891
4813.030888	551.459
4813.630555	562.003
4814.230259	507.174
4814.830001	507.174
4815.429780	463.415
4816.029596	434.419
4816.629450	425.456
4817.229342	439.164
4817.829271	463.415
4818.429237	450.235
4819.029240	458.143
4819.629281	473.96
4820.229360	450.235
4820.829476	447.072
4821.429629	473.96
4822.029819	439.164
4822.630047	390.134
4823.230313	412.276
4823.830616	423.348
4824.430956	401.205
4825.031334	405.95
4825.631749	357.447
4826.232201	472.378
4826.832691	477.123
4827.433219	492.939
4828.033783	444.436
4828.634386	477.123
4829.235025	474.487
4829.835702	496.102
4830.436416	483.449
4831.037168	532.48
4831.637957	515.082
4832.238784	425.457
4832.839648	409.113
4833.440550	398.042
4834.041488	387.498
4834.642465	390.134
4835.243478	404.368
4835.844529	406.477
4836.445618	461.307
4837.046744	412.276
4837.647907	461.307
4838.249108	447.072
4838.850346	417.021
4839.451622	439.164
4840.052935	442.327
4840.654285	425.457
4841.255673	423.348
4841.857098	420.184
4842.458560	409.113
4843.060061	442.327
4843.661598	485.031
4844.263173	490.83
4844.864785	520.881
4845.466435	483.449
4846.068122	458.143
4846.669846	480.286
4847.271608	458.143
4847.873407	564.112
4848.475244	534.061
4849.077118	521.408
4849.679030	469.215
4850.280979	458.143
4850.882965	428.093
4851.484989	420.185
4852.087050	379.062
4852.689149	379.062
4853.291285	422.821
4853.893458	438.637
4854.495669	404.368
4855.097917	477.123
4855.700203	474.487
4856.302526	420.185
4856.904886	472.378
4857.507284	540.388
4858.109719	499.266
4858.712192	488.194
4859.314702	507.174
4859.917250	466.052
4860.519835	463.416
4861.122457	458.143
4861.725117	472.378
4862.327814	518.245
4862.930549	455.507
4863.533321	431.256
4864.136130	434.419
4864.738977	401.205
4865.341861	417.021
4865.944783	398.042
4866.547742	403.841
4867.150738	401.205
4867.753772	379.062
4868.356843	390.134
4868.959952	414.385
4869.563098	442.327
4870.166282	431.256
4870.769503	532.48
4871.372761	496.102
4871.976057	548.296
4872.579390	515.082
4873.182760	512.446
4873.786168	485.031
4874.389614	474.487
4874.993097	488.194
4875.596617	477.123
4876.200175	423.348
4876.803770	428.093
4877.407402	575.184
4878.011072	556.204
4878.614779	537.225
4879.218524	504.011
4879.822306	537.225
4880.426125	551.459
4881.029982	488.194
4881.633877	472.378
4882.237808	488.194
4882.841778	485.031
4883.445784	499.266
4884.049828	488.194
4884.653910	469.215
4885.258028	420.185
4885.862185	384.335
4886.466378	431.256
4887.070609	447.072
4887.674878	439.164
4888.279184	431.256
4888.883527	398.042
4889.487908	422.821
4890.092326	441.8
4890.696781	439.164
4891.301274	463.416
4891.905804	455.508
4892.510372	461.307
4893.114977	409.113
4893.719620	511.919
4894.324300	485.031
4894.929017	455.508
4895.533772	412.277
4896.138564	439.164
4896.743394	477.123
4897.348261	477.123
4897.953165	491.358
4898.558107	523.517
4899.163087	502.429
4899.768103	453.399
4900.373157	414.385
4900.978249	455.508
4901.583378	461.307
4902.188544	469.215
4902.793748	450.236
4903.398989	420.185
4904.004268	406.477
4904.609584	428.093
4905.214937	436.001
4905.820328	454.98
4906.425756	547.769
4907.031222	502.429
4907.636725	447.072
4908.242265	420.185
4908.847843	518.245
4909.453458	534.062
4910.059111	485.031
4910.664801	485.031
4911.270529	539.861
4911.876294	512.446
4912.482096	485.031
4913.087936	436.001
4913.693813	473.96
4914.299727	477.123
4914.905679	501.902
4915.511669	506.647
4916.117696	450.236
4916.723760	436.001
4917.329861	425.457
4917.936000	463.416
4918.542177	553.041
4919.148391	477.123
4919.754642	485.031
4920.360931	477.123
4920.967257	477.123
4921.573620	594.163
4922.180021	553.041
4922.786460	518.245
4923.392935	504.011
4923.999449	483.45
4924.605999	474.487
4925.212587	469.215
4925.819213	444.436
4926.425875	431.256
4927.032576	461.307
4927.639313	439.164
4928.246088	443.909
4928.852901	387.498
4929.459751	458.144
4930.066638	434.419
4930.673563	453.399
4931.280525	466.052
4931.887524	450.236
4932.494561	409.113
4933.101636	450.236
4933.708747	491.358
4934.315897	447.072
4934.923083	434.419
4935.530307	477.123
4936.137569	477.123
4936.744867	515.082
4937.352204	480.286
4937.959577	521.409
4938.566988	515.082
4939.174437	491.358
4939.781923	434.419
4940.389446	442.327
4940.997007	469.215
4941.604605	526.153
4942.212241	504.011
4942.819913	491.358
4943.427624	499.266
4944.035372	491.358
4944.643157	480.286
4945.250979	507.174
4945.858839	450.236
4946.466737	439.164
4947.074672	414.385
4947.682644	439.164
4948.290654	436.001
4948.898701	477.123
4949.506785	496.103
4950.114907	466.052
4950.723066	466.052
4951.331263	453.399
4951.939497	455.508
4952.547769	458.144
4953.156078	447.072
4953.764424	444.436
4954.372808	480.286
4954.981229	455.508
4955.589688	417.021
4956.198184	422.821
4956.806717	457.616
4957.415288	460.78
4958.023897	487.667
4958.632542	503.483
4959.241225	563.585
4959.849946	559.367
4960.458704	551.459
4961.067499	521.409
4961.676332	526.153
4962.285202	488.195
4962.894110	431.256
4963.503055	444.436
4964.112037	428.093
4964.721057	401.205
4965.330114	368.518
4965.939209	472.378
4966.548341	474.487
4967.157510	447.072
4967.766717	466.052
4968.375961	553.041
4968.985243	504.011
4969.594562	483.45
4970.203919	436.001
4970.813313	473.96
4971.422744	477.123
4972.032213	461.307
4972.641719	477.123
4973.251263	434.419
4973.860844	439.164
4974.470462	439.164
4975.080118	442.327
4975.689811	436.001
4976.299542	441.8
4976.909310	441.8
4977.519115	428.093
4978.128958	433.892
4978.738839	473.96
4979.348756	453.399
4979.958711	453.399
4980.568704	480.286
4981.178734	472.378
4981.788801	436.001
4982.398906	454.98
4983.009048	412.277
4983.619228	442.327
4984.229445	463.416
4984.839699	523.517
4985.449991	540.388
4986.060321	480.286
4986.670687	480.286
4987.281091	461.307
4987.891533	439.164
4988.502012	406.477
4989.112528	439.164
4989.723082	447.072
4990.333673	469.215
4990.944302	461.307
4991.554968	461.307
4992.165671	463.416
4992.776412	423.348
4993.387190	414.385
4993.998006	463.416
4994.608859	414.385
4995.219749	450.236
4995.830677	439.164
4996.441643	461.307
4997.052645	455.508
4997.663685	414.385
4998.274763	439.164
4998.885878	472.378
4999.497030	447.072
5000.108220	431.256
5000.719447	434.419
5001.330712	404.369
5001.942014	401.205
5002.553353	417.022
5003.164730	420.185
5003.776144	472.378
5004.387596	434.419
5004.999085	461.307
5005.610612	480.286
5006.222176	469.215
5006.833777	472.378
5007.445416	480.286
5008.057092	469.215
5008.668806	453.399
5009.280556	493.467
5009.892345	474.487
5010.504171	507.174
5011.116034	458.144
5011.727935	439.164
5012.339873	443.909
5012.951848	423.348
5013.563861	466.052
5014.175911	466.052
5014.787999	466.052
5015.400124	501.902
5016.012287	466.052
5016.624487	439.164
5017.236724	420.185
5017.848999	431.256
5018.461311	428.093
5019.073661	436.001
5019.686048	450.236
5020.298472	485.031
5020.910934	458.144
5021.523433	453.399
5022.135970	450.236
5022.748544	404.369
5023.361155	412.277
5023.973804	434.419
5024.586491	455.508
5025.199214	436.001
5025.811976	439.164
5026.424774	420.185
5027.037610	499.266
5027.650484	483.45
5028.263394	434.419
5028.876343	412.277
5029.489328	469.215
5030.102351	439.164
5030.715412	537.225
5031.328510	523.517
5031.941645	469.215
5032.554818	488.195
5033.168028	515.082
5033.781275	575.184
5034.394560	583.092
5035.007883	591
5035.621243	553.041
5036.234640	558.84
5036.848074	542.497
5037.461546	542.497
5038.075056	589.418
5038.688603	602.071
5039.302187	567.276
5039.915809	540.388
5040.529468	499.266
5041.143164	542.497
5041.756898	499.266
5042.370670	469.215
5042.984478	521.409
5043.598324	523.517
5044.212208	521.409
5044.826129	515.082
5045.440087	539.861
5046.054083	474.487
5046.668117	417.022
5047.282187	473.96
5047.896295	596.799
5048.510441	521.409
5049.124624	512.446
5049.738844	502.429
5050.353102	493.467
5050.967397	515.082
5051.581729	480.286
5052.196099	450.236
5052.810507	454.98
5053.424952	504.011
5054.039434	488.195
5054.653953	537.225
5055.268510	526.153
5055.883105	518.245
5056.497737	491.358
5057.112406	450.236
5057.727113	454.98
5058.341857	515.082
5058.956638	515.082
5059.571457	545.133
5060.186314	510.337
5060.801207	488.195
5061.416139	518.245
5062.031107	496.103
5062.646113	485.031
5063.261157	488.195
5063.876238	455.508
5064.491356	428.093
5065.106512	452.872
5065.721705	490.831
5066.336935	534.062
5066.952203	496.103
5067.567508	431.256
5068.182851	507.174
5068.798231	518.245
5069.413649	540.388
5070.029104	521.409
5070.644596	466.052
5071.260126	393.297
5071.875693	404.369
5072.491298	401.205
5073.106940	414.386
5073.722620	428.093
5074.338336	395.406
5074.954091	390.134
5075.569882	398.042
5076.185712	436.001
5076.801578	439.164
5077.417482	531.953
5078.033424	534.062
5078.649402	521.409
5079.265419	581.51
5079.881472	613.143
5080.497563	526.154
5081.113692	526.154
5081.729858	586.255
5082.346061	581.51
5082.962302	564.112
5083.578580	602.071
5084.194895	564.112
5084.811248	499.266
5085.427639	477.123
5086.044066	455.508
5086.660531	453.399
5087.277034	453.399
5087.893574	423.348
5088.510152	439.164
5089.126766	439.164
5089.743419	491.358
5090.360108	532.48
5090.976835	559.368
5091.593600	532.48
5092.210402	499.266
5092.827241	499.266
5093.444118	455.508
5094.061032	493.467
5094.677984	493.467
5095.294973	491.358
5095.911999	491.358
5096.529063	507.174
5097.146164	474.487
5097.763303	450.236
5098.380479	428.093
5098.997693	428.093
5099.614943	401.205
5100.232232	395.406
5100.849557	412.277
5101.466921	401.205
5102.084321	417.022
5102.701759	428.093
5103.319235	452.872
5103.936747	460.78
5104.554298	442.328
5105.171885	414.386
5105.789510	404.369
5106.407173	515.082
5107.024873	562.004
5107.642610	529.317
5108.260385	657.428
5108.878197	643.194
5109.496046	578.347
5110.113933	510.337
5110.731858	491.358
5111.349820	453.399
5111.967819	423.348
5112.585855	425.457
5113.203930	507.174
5113.822041	488.195
5114.440190	499.266
5115.058376	450.236
5115.676600	461.307
5116.294861	450.236
5116.913160	420.185
5117.531495	442.328
5118.149869	428.093
5118.768280	515.082
5119.386728	529.317
5120.005213	518.245
5120.623736	499.266
5121.242297	537.225
5121.860895	515.082
5122.479530	463.416
5123.098203	434.419
5123.716913	461.307
5124.335660	491.358
5124.954445	447.072
5125.573268	477.123
5126.192127	455.508
5126.811025	469.215
5127.429959	436.001
5128.048931	423.348
5128.667941	461.307
5129.286988	469.215
5129.906072	507.174
5130.525194	477.123
5131.144353	474.487
5131.763549	499.266
5132.382783	583.092
5133.002054	562.004
5133.621363	532.48
5134.240709	472.378
5134.860093	502.429
5135.479514	488.195
5136.098972	461.307
5136.718468	472.378
5137.338001	474.487
5137.957572	491.358
5138.577180	472.378
5139.196826	461.307
5139.816509	507.174
5140.436229	480.286
5141.055987	491.358
5141.675782	477.123
5142.295614	482.923
5142.915484	509.81
5143.535392	520.881
5144.155337	507.174
5144.775319	502.429
5145.395339	526.154
5146.015396	510.337
5146.635490	564.112
5147.255622	594.163
5147.875791	648.993
5148.495998	646.357
5149.116242	619.469
5149.736524	605.235
5150.356843	534.062
5150.977199	512.446
5151.597593	537.225
5152.218024	608.398
5152.838493	619.469
5153.458999	602.071
5154.079543	607.871
5154.700123	583.092
5155.320742	616.306
5155.941398	570.439
5156.562091	646.357
5157.182821	586.255
5157.803589	548.296
5158.424395	507.174
5159.045237	477.123
5159.666118	463.416
5160.287035	439.164
5160.907990	477.123
5161.528983	562.004
5162.150013	577.82
5162.771080	540.388
5163.392185	532.48
5164.013327	532.48
5164.634506	540.388
5165.255723	542.497
5165.876978	491.358
[truncated: 6,506 more rows]
