# Supplementary material for: Chemoenzymatic synthesis of genetically-encoded multivalent liquid N-glycan arrays
Source: Nat Commun. 2023 Aug 28;14:5237. doi: 10.1038/s41467-023-40900-y (PMC10462762; doi:10.1038/s41467-023-40900-y)
Supplement: Supplementary file 8 — Supplementary Dataset 4 [file 41467_2023_40900_MOESM8_ESM.zip › Supplementary Data 1_All MALDI Data/MALDI TextFiles for Fig.5 and Fig.6/TL-IV-135-SDB90_0001.txt]

TITLE "<<TL-IV-135-SDB90_0001>> Voyager Spec #1[BP = 5238.8, 52648]"
TYPE MASSSPEC
3999.789467	454.707
4000.336058	435.426
4000.882687	457.92
4001.429353	430.606
4001.976057	404.898
4002.522798	356.696
4003.069577	453.1
4003.616392	448.28
4004.163246	527.01
4004.710136	575.212
4005.257064	488.448
4005.804030	494.875
4006.351033	443.46
4006.898073	507.729
4007.445151	501.302
4007.992266	414.538
4008.539418	427.392
4009.086608	372.763
4009.633835	319.741
4010.181100	322.954
4010.728402	396.864
4011.275741	406.505
4011.823118	353.482
4012.370532	359.909
4012.917984	359.909
4013.465473	385.617
4014.012999	345.449
4014.560563	316.527
4015.108164	316.527
4015.655803	330.988
4016.203479	363.123
4016.751192	334.202
4017.298943	321.348
4017.846731	342.235
4018.394556	321.348
4018.942419	390.437
4019.490320	443.46
4020.038258	400.078
4020.586233	345.449
4021.134245	367.943
4021.682295	398.471
4022.230383	411.325
4022.778507	490.055
4023.326669	485.235
4023.874869	483.628
4024.423106	477.201
4024.971380	425.786
4025.519692	398.471
4026.068041	443.46
4026.616428	490.055
4027.164852	419.359
4027.713313	371.157
4028.261812	372.763
4028.810348	363.123
4029.358921	310.1
4029.907532	276.359
4030.456180	281.179
4031.004866	284.393
4031.553589	306.887
4032.102350	292.426
4032.651147	337.415
4033.199983	364.73
4033.748855	419.359
4034.297766	411.325
4034.846713	406.505
4035.395698	398.471
4035.944720	358.303
4036.493780	374.37
4037.042877	446.673
4037.592011	411.325
4038.141183	409.718
4038.690392	363.123
4039.239639	351.876
4039.788923	377.583
4040.338245	330.988
4040.887603	284.393
4041.437000	268.325
4041.986433	290.82
4042.535904	252.258
4043.085413	268.325
4043.634959	367.943
4044.184542	356.696
4044.734162	363.123
4045.283820	411.325
4045.833516	420.965
4046.383249	353.482
4046.933019	457.92
4047.482826	493.269
4048.032671	485.235
4048.582554	440.246
4049.132474	432.213
4049.682431	416.145
4050.232425	388.831
4050.782457	464.347
4051.332527	451.493
4051.882634	427.392
4052.432778	398.471
4052.982959	330.988
4053.533178	314.921
4054.083435	371.157
4054.633728	340.628
4055.184060	316.527
4055.734428	303.673
4056.284834	319.741
4056.835278	273.145
4057.385758	303.673
4057.936276	294.033
4058.486832	358.303
4059.037425	457.92
4059.588055	432.213
4060.138723	446.673
4060.689428	353.482
4061.240171	502.909
4061.790951	477.201
4062.341768	382.404
4062.892623	372.763
4063.443515	403.291
4063.994444	372.763
4064.545411	351.876
4065.096416	488.448
4065.647457	538.257
4066.198536	517.37
4066.749653	478.808
4067.300807	448.28
4067.851998	443.46
4068.403227	387.224
4068.954493	356.696
4069.505797	366.336
4070.057137	305.28
4070.608516	351.876
4071.159931	451.493
4071.711384	477.201
4072.262875	435.426
4072.814403	342.235
4073.365968	329.381
4073.917571	347.055
4074.469211	319.741
4075.020888	277.966
4075.572603	287.606
4076.124356	289.213
4076.676145	247.438
4077.227972	290.82
4077.779837	310.1
4078.331739	281.179
4078.883678	289.213
4079.435655	287.606
4079.987669	398.471
4080.539720	404.898
4081.091809	406.505
4081.643935	390.437
4082.196099	393.651
4082.748300	437.033
4083.300538	390.437
4083.852814	390.437
4084.405127	387.224
4084.957478	398.471
4085.509866	419.359
4086.062292	406.505
4086.614754	412.932
4087.167255	411.325
4087.719792	363.123
4088.272367	457.92
4088.824980	488.448
4089.377630	467.561
4089.930317	441.853
4090.483041	395.258
4091.035803	340.628
4091.588603	303.673
4092.141440	298.853
4092.694314	387.224
4093.247225	404.898
4093.800174	388.831
4094.353161	456.314
4094.906185	430.606
4095.459246	395.257
4096.012344	382.404
4096.565480	420.965
4097.118654	477.201
4097.671865	419.359
4098.225113	440.246
4098.778398	424.179
4099.331721	437.033
4099.885082	472.381
4100.438480	549.504
4100.991915	533.437
4101.545387	480.415
4102.098897	469.167
4102.652445	451.493
4103.206030	403.291
4103.759652	356.696
4104.313311	372.763
4104.867008	400.078
4105.420743	363.123
4105.974514	554.325
4106.528324	628.235
4107.082170	567.178
4107.636054	493.268
4108.189975	416.145
4108.743934	427.392
4109.297930	361.516
4109.851964	287.606
4110.406035	337.415
4110.960143	395.257
4111.514289	390.437
4112.068472	400.078
4112.622693	361.516
4113.176951	345.449
4113.731246	326.168
4114.285579	345.449
4114.839949	330.988
4115.394356	335.808
4115.948801	289.213
4116.503284	384.01
4117.057803	335.808
4117.612361	321.348
4118.166955	340.628
4118.721587	363.123
4119.276256	396.864
4119.830963	432.212
4120.385707	404.898
4120.940489	472.381
4121.495308	443.46
4122.050164	427.392
4122.605058	432.212
4123.159989	398.471
4123.714957	435.426
4124.269963	435.426
4124.825007	547.898
4125.380087	432.212
4125.935205	395.257
4126.490361	356.696
4127.045554	403.291
4127.600784	390.437
4128.156052	367.943
4128.711357	387.224
4129.266699	464.347
4129.822079	446.673
4130.377497	388.83
4130.932951	367.943
4131.488443	363.123
4132.043973	329.381
4132.599540	281.179
4133.155144	276.359
4133.710786	353.482
4134.266465	420.965
4134.822181	390.437
4135.377935	412.931
4135.933727	382.403
4136.489555	377.583
4137.045421	329.381
4137.601325	335.808
4138.157266	313.314
4138.713244	350.269
4139.269260	321.347
4139.825313	358.302
4140.381403	347.055
4140.937531	356.696
4141.493696	351.875
4142.049899	303.673
4142.606139	287.606
4143.162417	395.257
4143.718732	490.055
4144.275084	490.055
4144.831473	483.628
4145.387901	446.673
4145.944365	446.673
4146.500867	406.505
4147.057406	412.931
4147.613983	424.179
4148.170597	486.841
4148.727248	437.033
4149.283937	395.257
4149.840663	366.336
4150.397427	414.538
4150.954228	414.538
4151.511067	443.46
4152.067943	507.729
4152.624856	437.033
4153.181806	382.403
4153.738794	329.381
4154.295820	273.145
4154.852883	322.954
4155.409983	364.729
4155.967121	310.1
4156.524296	422.572
4157.081508	448.28
4157.638758	404.898
4158.196045	387.224
4158.753370	351.875
4159.310732	414.538
4159.868131	384.01
4160.425568	462.74
4160.983043	510.943
4161.540554	478.808
4162.098103	430.606
4162.655690	411.325
4163.213314	453.1
4163.770975	403.291
4164.328673	425.785
4164.886409	419.358
4165.444183	403.291
4166.001994	451.493
4166.559842	420.965
4167.117728	409.718
4167.675651	459.527
4168.233611	432.212
4168.791609	424.179
4169.349644	441.853
4169.907717	420.965
4170.465827	459.527
4171.023974	462.74
4171.582159	440.246
4172.140381	462.74
4172.698641	398.471
4173.256938	350.269
4173.815272	340.628
4174.373644	310.1
4174.932054	297.246
4175.490500	273.145
4176.048984	241.01
4176.607506	250.651
4177.166064	260.291
4177.724661	284.392
4178.283294	255.471
4178.841965	334.201
4179.400674	324.561
4179.959420	316.527
4180.518203	337.415
4181.077023	294.033
4181.635881	351.875
4182.194777	398.471
4182.753710	398.471
4183.312680	340.628
4183.871688	287.606
4184.430733	335.808
4184.989815	400.078
4185.548935	363.123
4186.108092	428.999
4186.667287	406.505
4187.226519	350.269
4187.785788	390.437
4188.345095	367.943
4188.904439	448.28
4189.463821	424.179
4190.023240	404.898
4190.582696	424.179
4191.142190	446.673
4191.701721	404.898
4192.261290	411.325
4192.820896	366.336
4193.380539	390.437
4193.940220	424.179
4194.499938	374.37
4195.059694	351.875
4195.619487	298.853
4196.179317	337.415
4196.739185	298.853
4197.299090	303.673
4197.859033	294.033
4198.419013	281.179
4198.979030	379.19
4199.539085	385.617
4200.099178	411.325
4200.659307	417.752
4201.219474	351.875
4201.779679	432.212
4202.339920	384.01
4202.900200	527.01
4203.460516	594.493
4204.020870	552.718
4204.581262	562.358
4205.141690	520.583
4205.702157	462.74
4206.262660	427.392
4206.823201	379.19
4207.383780	404.898
4207.944396	453.1
4208.505049	377.583
4209.065739	384.01
4209.626467	446.673
4210.187233	485.235
4210.748036	453.1
4211.308876	440.246
4211.869754	404.898
4212.430669	403.291
4212.991621	432.212
4213.552611	446.673
4214.113638	443.46
4214.674703	440.246
4215.235805	490.055
4215.796944	453.1
4216.358121	398.471
4216.919335	406.505
4217.480587	437.033
4218.041876	437.033
4218.603202	424.179
4219.164566	425.785
4219.725967	440.246
4220.287406	509.336
4220.848882	446.673
4221.410395	459.527
4221.971946	435.426
4222.533534	387.224
4223.095160	334.201
4223.656823	297.246
4224.218523	271.539
4224.780261	250.651
4225.342036	218.516
4225.903849	224.943
4226.465699	241.01
4227.027587	297.246
4227.589511	268.325
4228.151474	269.932
4228.713473	343.842
4229.275510	366.336
4229.837585	310.1
4230.399696	281.179
4230.961846	266.718
4231.524032	300.46
4232.086256	319.741
4232.648518	374.37
4233.210817	330.988
4233.773153	316.527
4234.335527	303.673
4234.897938	350.269
4235.460386	319.741
4236.022872	297.246
4236.585395	250.651
4237.147956	229.763
4237.710554	228.157
4238.273189	202.449
4238.835862	231.37
4239.398572	351.876
4239.961320	379.19
4240.524105	337.415
4241.086927	385.617
4241.649787	358.302
4242.212684	305.28
4242.775619	348.662
4243.338591	326.168
4243.901601	374.37
4244.464647	330.988
4245.027732	282.786
4245.590853	314.921
4246.154012	350.269
4246.717209	347.055
4247.280443	345.449
4247.843714	379.19
4248.407023	385.617
4248.970369	353.482
4249.533752	356.696
4250.097173	305.28
4250.660631	289.213
4251.224127	284.392
4251.787660	271.539
4252.351230	255.471
4252.914838	313.314
4253.478483	287.606
4254.042166	294.033
4254.605886	345.449
4255.169644	347.055
4255.733438	324.561
4256.297271	300.46
4256.861140	335.808
4257.425047	366.336
4257.988992	390.437
4258.552974	335.808
4259.116993	342.235
4259.681050	380.797
4260.245144	395.257
4260.809275	371.156
4261.373444	390.437
4261.937650	330.988
4262.501894	305.28
4263.066175	287.606
4263.630494	276.359
4264.194849	255.471
4264.759243	234.584
4265.323673	266.718
4265.888142	303.673
4266.452647	342.235
4267.017190	372.763
4267.581770	324.561
4268.146388	374.37
4268.711043	337.415
4269.275735	287.606
4269.840465	308.494
4270.405233	414.538
4270.970037	435.426
4271.534879	437.033
4272.099759	356.696
4272.664676	351.876
4273.229630	358.302
4273.794622	314.921
4274.359651	321.347
4274.924717	305.28
4275.489821	261.898
4276.054963	266.718
4276.620141	260.291
4277.185357	276.359
4277.750611	250.651
4278.315902	213.696
4278.881230	252.258
4279.446596	266.718
4280.011999	284.393
4280.577439	282.786
4281.142917	292.426
4281.708433	316.527
4282.273985	342.235
4282.839575	337.415
4283.405203	305.28
4283.970868	343.842
4284.536570	329.381
4285.102310	305.28
4285.668087	273.145
4286.233902	224.943
4286.799753	276.359
4287.365643	298.853
4287.931570	314.921
4288.497534	334.201
4289.063535	351.876
4289.629574	361.516
4290.195650	430.606
4290.761764	441.853
4291.327915	366.336
4291.894104	335.808
4292.460330	337.415
4293.026593	393.651
4293.592894	473.988
4294.159232	437.033
4294.725608	414.538
4295.292021	353.482
4295.858471	342.235
4296.424959	329.381
4296.991484	366.336
4297.558046	329.381
4298.124646	319.741
4298.691284	363.123
4299.257958	361.516
4299.824671	480.415
4300.391420	462.74
4300.958207	404.898
4301.525031	340.628
4302.091893	313.314
4302.658792	371.156
4303.225729	358.302
4303.792703	367.943
4304.359714	300.46
4304.926763	287.606
4305.493849	287.606
4306.060973	340.628
4306.628134	303.673
4307.195332	289.213
4307.762568	260.291
4308.329841	324.561
4308.897152	308.494
4309.464500	379.19
4310.031885	324.561
4310.599308	271.539
4311.166768	316.527
4311.734266	340.628
4312.301801	343.842
4312.869373	324.561
4313.436983	321.348
4314.004630	298.853
4314.572315	282.786
4315.140037	319.741
4315.707796	313.314
4316.275593	342.235
4316.843427	433.819
4317.411299	411.325
4317.979208	388.831
4318.547154	330.988
4319.115138	347.055
4319.683159	340.628
4320.251218	329.381
4320.819314	292.426
4321.387447	268.325
4321.955618	250.651
4322.523827	330.988
4323.092072	310.1
4323.660355	342.235
4324.228676	345.449
4324.797034	313.314
4325.365429	321.348
4325.933861	327.775
4326.502331	364.73
4327.070839	411.325
4327.639384	432.213
4328.207966	420.965
4328.776586	424.179
4329.345243	384.01
4329.913937	335.808
4330.482669	298.853
4331.051438	395.258
4331.620245	404.898
4332.189089	358.303
4332.757971	287.606
4333.326889	374.37
4333.895846	473.988
4334.464839	562.358
4335.033871	501.302
4335.602939	425.786
4336.172045	464.347
4336.741188	441.853
4337.310369	419.359
4337.879587	453.1
4338.448842	462.741
4339.018135	441.853
4339.587466	440.246
4340.156833	473.988
4340.726238	594.493
4341.295681	509.336
4341.865161	506.123
4342.434678	525.404
4343.004233	435.426
4343.573825	432.213
4344.143455	411.325
4344.713122	490.055
4345.282826	517.37
4345.852568	488.449
4346.422347	456.314
4346.992163	420.966
4347.562017	390.437
4348.131909	465.954
4348.701837	477.201
4349.271803	504.516
4349.841807	441.853
4350.411848	393.651
4350.981926	412.932
4351.552042	387.224
4352.122195	473.988
4352.692386	424.179
4353.262614	409.718
4353.832879	363.123
4354.403182	372.763
4354.973522	420.965
4355.543900	374.37
4356.114315	350.269
4356.684767	393.651
4357.255257	499.696
4357.825784	549.505
4358.396348	480.415
4358.966950	443.46
4359.537590	406.505
4360.108267	398.471
4360.678981	395.258
4361.249732	412.932
4361.820521	403.291
4362.391348	420.965
4362.962212	448.28
4363.533113	522.19
4364.104052	441.853
4364.675028	356.696
4365.246041	359.909
4365.817092	454.707
4366.388180	420.965
4366.959306	403.291
4367.530469	384.01
4368.101669	372.763
4368.672907	384.01
4369.244182	432.213
4369.815495	433.819
4370.386845	427.392
4370.958232	387.224
4371.529657	351.876
4372.101119	308.494
4372.672619	303.674
4373.244156	375.977
4373.815731	475.595
4374.387342	498.089
4374.958992	510.943
4375.530678	501.302
4376.102402	441.853
4376.674164	353.482
4377.245963	363.123
4377.817799	351.876
4378.389673	319.741
4378.961584	276.359
4379.533532	372.763
4380.105518	388.831
4380.677542	430.606
4381.249602	437.033
4381.821700	374.37
4382.393836	384.01
4382.966009	414.539
4383.538219	382.404
4384.110467	424.179
4384.682752	435.426
4385.255075	478.808
4385.827434	398.471
4386.399832	374.37
4386.972267	438.64
4387.544739	570.392
4388.117248	483.628
4388.689795	477.201
4389.262379	414.539
4389.835001	334.202
4390.407660	358.303
4390.980357	356.696
4391.553091	387.224
4392.125862	403.291
4392.698671	406.505
4393.271517	432.213
4393.844401	406.505
4394.417322	427.392
4394.990280	425.786
4395.563276	398.471
4396.136309	411.325
4396.709380	427.392
4397.282488	390.437
4397.855633	401.685
4398.428816	454.707
4399.002036	435.426
4399.575294	435.426
4400.148589	403.291
4400.721921	366.336
4401.295291	351.876
4401.868698	384.01
4402.442143	425.786
4403.015625	377.584
4403.589144	384.01
4404.162701	350.269
4404.736295	377.584
4405.309927	459.527
4405.883596	453.1
4406.457302	406.505
4407.031046	379.19
4407.604828	372.763
4408.178646	384.01
4408.752502	387.224
4409.326396	382.404
4409.900327	371.157
4410.474295	303.674
4411.048301	314.921
4411.622344	379.19
4412.196424	347.056
4412.770542	379.19
4413.344697	435.426
4413.918890	424.179
4414.493120	404.898
4415.067388	459.527
4415.641693	448.28
4416.216035	427.392
4416.790415	382.404
4417.364832	321.348
4417.939286	282.786
4418.513778	303.674
4419.088307	342.235
4419.662874	326.168
4420.237478	335.808
4420.812120	326.168
4421.386799	348.662
4421.961515	347.056
4422.536269	324.561
4423.111060	324.561
4423.685889	326.168
4424.260755	359.909
4424.835658	308.494
4425.410599	284.393
4425.985577	286
4426.560592	316.528
4427.135645	282.786
4427.710736	345.449
4428.285864	384.011
4428.861029	388.831
4429.436231	411.325
4430.011471	377.584
4430.586749	374.37
4431.162064	367.943
4431.737416	347.056
4432.312805	374.37
4432.888233	351.876
4433.463697	371.157
4434.039199	372.763
4434.614738	335.808
4435.190315	388.831
4435.765929	430.606
4436.341580	440.246
4436.917269	406.505
4437.492995	404.898
4438.068759	395.258
4438.644560	387.224
4439.220398	446.673
4439.796274	390.438
4440.372188	353.483
4440.948138	363.123
4441.524126	432.213
4442.100152	393.651
4442.676215	366.336
4443.252315	329.381
4443.828453	316.528
4444.404628	277.966
4444.980840	319.741
4445.557090	308.494
4446.133378	326.168
4446.709702	310.101
4447.286064	313.314
4447.862464	310.101
4448.438901	297.247
4449.015375	384.011
4449.591887	388.831
4450.168436	366.336
4450.745023	361.516
4451.321647	411.325
4451.898308	395.258
4452.475007	382.404
4453.051743	420.966
4453.628516	395.258
4454.205327	358.303
4454.782176	345.449
4455.359062	425.786
4455.935985	432.213
4456.512945	454.707
4457.089943	393.651
4457.666979	412.932
4458.244052	499.696
4458.821162	427.393
4459.398309	377.584
4459.975494	356.696
4460.552717	337.415
4461.129977	342.235
4461.707274	340.629
4462.284609	330.988
4462.861981	319.741
4463.439390	298.853
4464.016837	292.426
4464.594321	367.943
4465.171843	342.235
4465.749402	308.494
4466.326998	305.28
4466.904632	289.213
4467.482303	244.224
4468.060012	261.898
4468.637758	326.168
4469.215542	324.561
4469.793363	294.033
4470.371221	289.213
4470.949117	287.606
4471.527050	324.561
4472.105020	366.336
4472.683028	382.404
4473.261074	427.392
4473.839156	470.774
4474.417276	416.145
4474.995434	334.202
4475.573629	350.269
4476.151861	305.28
4476.730131	332.595
4477.308438	332.595
4477.886783	313.314
4478.465165	303.674
4479.043584	335.808
4479.622041	382.404
4480.200535	393.651
4480.779067	366.336
4481.357636	321.348
4481.936242	480.415
4482.514886	427.392
4483.093567	330.988
4483.672286	372.763
4484.251042	435.426
4484.829835	621.808
4485.408666	562.358
4485.987534	477.201
4486.566440	437.033
4487.145383	390.437
4487.724363	345.449
4488.303381	406.505
4488.882436	546.291
4489.461529	563.965
4490.040659	477.201
4490.619827	382.404
4491.199031	395.258
4491.778274	409.718
4492.357553	400.078
4492.936870	411.325
4493.516225	363.123
4494.095617	372.763
4494.675046	356.696
4495.254513	342.235
4495.834017	319.741
4496.413558	361.516
4496.993137	377.584
4497.572754	409.718
4498.152407	451.494
4498.732099	437.033
4499.311827	456.314
4499.891593	432.213
4500.471396	448.28
4501.051237	432.213
4501.631115	454.707
4502.211031	440.246
4502.790984	395.258
4503.370974	377.584
4503.951002	345.449
4504.531067	347.056
4505.111170	314.921
4505.691310	326.168
4506.271487	313.314
4506.851702	363.123
4507.431954	366.336
4508.012244	358.303
4508.592571	363.123
4509.172935	369.55
4509.753337	361.516
4510.333777	335.808
4510.914253	377.584
4511.494767	451.494
4512.075319	506.123
4512.655908	424.179
4513.236534	387.224
4513.817198	404.898
4514.397899	326.168
4514.978637	313.314
4515.559413	310.101
4516.140226	252.258
4516.721077	255.471
4517.301965	343.842
4517.882891	335.808
4518.463854	303.674
4519.044854	300.46
4519.625892	330.988
4520.206967	342.235
4520.788079	388.831
4521.369229	384.011
4521.950417	384.011
4522.531641	467.561
4523.112903	441.853
4523.694203	430.606
4524.275540	416.145
4524.856914	390.438
4525.438326	396.864
4526.019775	440.246
4526.601262	437.033
4527.182786	406.505
4527.764347	433.819
4528.345946	366.336
4528.927582	316.527
4529.509256	321.348
4530.090967	277.966
4530.672716	313.314
4531.254501	335.808
4531.836325	356.696
4532.418185	342.235
4533.000083	305.28
4533.582019	260.292
4534.163992	345.449
4534.746002	406.505
4535.328050	393.651
4535.910135	353.482
4536.492257	337.415
4537.074417	329.381
4537.656614	403.291
4538.238849	427.392
4538.821121	425.786
4539.403431	437.033
4539.985778	372.763
4540.568162	345.449
4541.150584	310.101
4541.733043	287.606
4542.315539	342.235
4542.898073	348.662
4543.480645	337.415
4544.063254	384.011
4544.645900	425.786
4545.228583	414.539
4545.811304	377.584
4546.394063	525.404
4546.976859	509.336
4547.559692	416.145
4548.142562	363.123
4548.725470	319.741
4549.308416	257.078
4549.891399	257.078
4550.474419	281.179
4551.057476	326.168
4551.640572	353.483
4552.223704	351.876
4552.806874	382.404
4553.390081	377.584
4553.973326	464.348
4554.556608	404.898
4555.139927	363.123
4555.723284	303.674
4556.306679	271.539
4556.890110	236.191
4557.473579	237.797
4558.057086	239.404
4558.640630	287.606
4559.224211	348.662
4559.807830	326.168
4560.391486	316.528
4560.975179	396.865
4561.558910	398.471
4562.142679	388.831
4562.726485	382.404
4563.310328	403.291
4563.894208	443.46
4564.478126	449.887
4565.062082	366.336
4565.646074	350.269
4566.230105	305.28
4566.814172	305.28
4567.398277	271.539
4567.982420	241.011
4568.566600	321.348
4569.150817	384.011
4569.735071	384.011
4570.319363	488.449
4570.903693	459.527
4571.488060	518.977
4572.072464	570.392
4572.656906	538.258
4573.241385	592.887
4573.825901	525.404
4574.410455	430.606
4574.995046	453.1
4575.579675	388.831
4576.164341	377.584
4576.749045	382.404
4577.333786	400.078
4577.918564	388.831
4578.503380	390.438
4579.088233	401.685
4579.673123	395.258
4580.258051	437.033
4580.843017	420.966
4581.428020	440.246
4582.013060	464.348
4582.598137	416.145
4583.183252	372.763
4583.768405	400.078
4584.353594	371.157
4584.938822	351.876
4585.524086	372.763
4586.109388	366.337
4586.694728	377.584
4587.280105	430.606
4587.865519	494.876
4588.450970	469.168
4589.036460	472.381
4589.621986	525.404
4590.207550	605.74
4590.793151	533.437
4591.378790	420.966
4591.964466	372.763
4592.550179	419.359
4593.135930	388.831
4593.721719	404.898
4594.307544	384.011
4594.893407	488.449
4595.479308	409.718
4596.065246	393.651
4596.651221	449.887
4597.237234	424.179
4597.823284	371.157
4598.409372	393.651
4598.995497	388.831
4599.581659	406.505
4600.167859	409.718
4600.754096	366.336
4601.340371	420.966
4601.926683	437.033
4602.513032	414.539
4603.099419	440.246
4603.685843	506.123
4604.272305	480.415
4604.858804	393.651
4605.445340	326.168
4606.031914	298.853
4606.618525	261.898
4607.205174	236.191
4607.791860	310.101
4608.378583	329.381
4608.965344	375.977
4609.552143	356.696
4610.138978	384.011
4610.725851	432.213
4611.312762	433.819
4611.899710	411.325
4612.486695	462.741
4613.073718	578.426
4613.660778	541.471
4614.247876	586.46
4614.835011	510.943
4615.422183	547.898
4616.009393	586.46
4616.596640	596.1
4617.183924	629.842
4617.771246	660.37
4618.358606	670.01
4618.946003	580.033
4619.533437	580.033
4620.120909	533.437
4620.708418	459.527
4621.295964	427.393
4621.883548	393.651
4622.471169	379.19
4623.058828	401.685
4623.646524	400.078
4624.234257	425.786
4624.822028	372.763
4625.409836	382.404
4625.997682	319.741
4626.585565	308.494
4627.173486	281.179
4627.761444	310.101
4628.349439	310.101
4628.937472	319.741
4629.525542	387.224
4630.113649	406.505
4630.701794	417.752
4631.289977	427.393
4631.878196	411.325
4632.466454	356.696
4633.054748	326.168
4633.643080	342.235
4634.231450	422.572
4634.819856	411.325
4635.408301	367.943
4635.996782	345.449
4636.585301	367.943
4637.173858	356.696
4637.762451	406.505
4638.351083	437.033
4638.939751	427.393
4639.528457	395.258
4640.117201	363.123
4640.705982	310.101
4641.294800	311.707
4641.883656	345.449
4642.472549	355.089
4643.061479	388.831
4643.650447	430.606
4644.239453	406.505
4644.828495	453.1
4645.417575	522.19
4646.006693	512.55
4646.595848	398.471
4647.185040	472.381
4647.774270	464.348
4648.363537	425.786
4648.952842	409.719
4649.542184	404.898
4650.131563	361.516
4650.720980	377.584
4651.310434	367.943
4651.899926	440.247
4652.489455	448.28
4653.079021	432.213
4653.668625	420.966
4654.258266	419.359
4654.847945	400.078
4655.437661	406.505
4656.027415	382.404
4656.617206	351.876
4657.207034	361.516
4657.796900	340.629
4658.386803	443.46
4658.976743	425.786
4659.566721	372.764
4660.156736	419.359
4660.746789	563.965
4661.336879	546.291
4661.927007	520.583
4662.517172	451.494
4663.107374	443.46
4663.697614	480.415
4664.287891	456.314
4664.878206	477.202
4665.468558	457.921
4666.058947	478.808
4666.649374	406.505
4667.239838	363.123
4667.830340	395.258
4668.420879	406.505
4669.011455	400.078
4669.602069	377.584
4670.192720	358.303
4670.783409	340.629
4671.374135	298.854
4671.964899	335.809
4672.555700	314.921
4673.146538	326.168
4673.737414	294.033
4674.328327	321.348
4674.919277	326.168
4675.510265	287.606
4676.101291	313.314
4676.692353	437.033
4677.283454	459.527
4677.874591	457.921
4678.465766	506.123
4679.056978	493.269
4679.648228	432.213
4680.239515	361.516
4680.830840	316.528
4681.422202	337.415
4682.013602	310.101
4682.605038	351.876
4683.196513	335.809
4683.788024	342.235
4684.379573	358.303
4684.971160	369.55
4685.562784	366.337
4686.154445	335.809
4686.746144	335.809
4687.337880	334.202
4687.929653	321.348
4688.521464	372.763
4689.113313	374.37
4689.705198	361.516
4690.297121	377.584
4690.889082	353.483
4691.481080	388.831
4692.073115	387.224
4692.665188	345.449
4693.257298	330.988
4693.849446	308.494
4694.441631	308.494
4695.033853	313.314
4695.626113	356.696
4696.218410	350.269
4696.810745	420.966
4697.403117	443.46
4697.995526	441.853
4698.587973	467.561
4699.180458	477.201
4699.772979	377.584
4700.365538	356.696
4700.958135	329.382
4701.550769	326.168
4702.143440	353.483
4702.736149	351.876
4703.328895	371.157
4703.921678	334.202
4704.514499	374.37
4705.107358	412.932
4705.700254	427.393
4706.293187	425.786
4706.886157	388.831
4707.479165	345.449
4708.072211	330.988
4708.665294	379.19
4709.258414	358.303
4709.851571	506.123
4710.444766	555.932
4711.037999	499.696
4711.631269	543.078
4712.224576	472.381
4712.817921	404.898
4713.411303	425.786
4714.004722	419.359
4714.598179	432.213
4715.191673	382.404
4715.785205	406.505
4716.378774	530.224
4716.972381	457.921
4717.566025	406.505
4718.159706	371.157
4718.753425	377.584
4719.347181	395.258
4719.940975	425.786
4720.534806	483.629
4721.128674	510.943
4721.722580	536.651
4722.316523	517.37
4722.910504	488.449
4723.504522	430.606
4724.098577	372.764
4724.692670	424.179
4725.286800	432.213
4725.880968	371.157
4726.475173	358.303
4727.069415	364.73
4727.663695	340.629
4728.258013	305.28
4728.852367	330.988
4729.446759	335.809
4730.041189	356.696
4730.635656	351.876
4731.230160	358.303
4731.824702	316.528
4732.419281	396.865
4733.013898	361.516
4733.608552	345.449
4734.203243	388.831
4734.797972	395.258
4735.392738	350.269
4735.987542	379.19
4736.582383	380.797
4737.177261	416.145
4737.772177	347.056
4738.367130	329.382
4738.962121	298.853
4739.557149	284.393
4740.152214	306.887
4740.747317	364.73
4741.342458	432.213
4741.937635	420.966
4742.532851	353.483
4743.128103	353.483
4743.723393	350.269
4744.318720	347.056
4744.914085	324.561
4745.509487	329.382
4746.104927	393.651
4746.700404	372.763
4747.295918	416.145
4747.891470	432.213
4748.487059	430.606
4749.082686	437.033
4749.678350	437.033
4750.274051	510.943
4750.869790	494.876
4751.465566	520.583
4752.061380	499.696
4752.657231	527.01
4753.253120	681.257
4753.849046	644.302
4754.445009	658.763
4755.041010	652.336
4755.637048	589.673
4756.233123	575.213
4756.829236	525.404
4757.425387	453.1
4758.021574	523.797
4758.617800	541.471
4759.214062	483.628
4759.810362	456.314
4760.406699	453.1
4761.003074	491.662
4761.599487	483.628
4762.195936	494.876
4762.792423	477.201
4763.388948	480.415
4763.985510	496.482
4764.582109	478.808
4765.178745	483.628
4765.775420	477.201
4766.372131	427.393
4766.968880	367.943
4767.565666	358.303
4768.162490	380.797
4768.759351	382.404
4769.356250	372.763
4769.953186	464.348
4770.550159	502.909
4771.147170	462.741
4771.744218	404.898
4772.341304	411.325
4772.938427	446.673
4773.535587	420.966
4774.132785	400.078
4774.730020	430.606
4775.327293	393.651
4775.924603	412.932
4776.521950	469.168
4777.119335	435.426
4777.716757	488.449
4778.314217	441.853
4778.911714	437.033
4779.509249	462.741
4780.106821	462.741
4780.704430	453.1
4781.302077	515.763
4781.899761	509.336
4782.497482	509.336
4783.095241	493.269
4783.693038	473.988
4784.290872	441.853
4784.888743	441.853
4785.486651	446.673
4786.084597	441.853
4786.682581	437.033
4787.280602	406.505
4787.878660	412.932
4788.476756	393.651
4789.074889	432.213
4789.673059	547.898
4790.271267	549.505
4790.869512	457.921
4791.467795	411.325
4792.066115	412.932
4792.664473	388.831
4793.262868	404.898
4793.861300	494.876
4794.459770	440.246
4795.058277	409.718
4795.656822	345.449
4796.255404	350.269
4796.854023	382.404
4797.452680	363.123
4798.051374	340.629
4798.650106	372.763
4799.248875	443.46
4799.847681	441.853
4800.446525	446.673
4801.045406	469.168
4801.644325	446.673
4802.243281	469.168
4802.842275	515.763
4803.441305	522.19
4804.040374	430.606
4804.639479	395.258
4805.238623	473.988
4805.837803	440.246
4806.437021	477.201
4807.036277	425.786
4807.635569	467.561
4808.234900	443.46
4808.834267	424.179
4809.433672	477.201
4810.033115	411.325
4810.632594	454.707
4811.232112	416.145
4811.831666	491.662
4812.431258	525.404
4813.030888	559.145
4813.630555	568.785
4814.230259	480.415
4814.830001	473.988
4815.429780	425.786
4816.029596	464.348
4816.629450	512.55
4817.229342	488.449
4817.829271	488.449
4818.429237	488.449
4819.029240	437.033
4819.629281	441.853
4820.229360	384.011
4820.829476	409.718
4821.429629	404.898
4822.029819	414.539
4822.630047	480.415
4823.230313	527.01
4823.830616	488.449
4824.430956	403.292
4825.031334	379.19
4825.631749	356.696
4826.232201	356.696
4826.832691	350.269
4827.433219	358.303
4828.033783	367.943
4828.634386	345.449
4829.235025	330.988
4829.835702	335.809
4830.436416	395.258
4831.037168	448.28
4831.637957	420.966
4832.238784	409.719
4832.839648	446.674
4833.440550	420.966
4834.041488	372.764
4834.642465	393.651
4835.243478	337.415
4835.844529	321.348
4836.445618	321.348
4837.046744	326.168
4837.647907	356.696
4838.249108	337.415
4838.850346	351.876
4839.451622	353.483
4840.052935	316.528
4840.654285	356.696
4841.255673	316.528
4841.857098	289.213
4842.458560	266.719
4843.060061	273.146
4843.661598	257.078
4844.263173	310.101
4844.864785	422.572
4845.466435	498.089
4846.068122	498.089
4846.669846	504.516
4847.271608	478.808
4847.873407	464.348
4848.475244	403.292
4849.077118	374.37
4849.679030	334.202
4850.280979	342.236
4850.882965	432.213
4851.484989	371.157
4852.087050	374.37
4852.689149	412.932
4853.291285	428.999
4853.893458	403.292
4854.495669	404.898
4855.097917	358.303
4855.700203	335.809
4856.302526	324.561
4856.904886	406.505
4857.507284	400.078
4858.109719	398.471
4858.712192	351.876
4859.314702	371.157
4859.917250	363.123
4860.519835	412.932
4861.122457	384.011
4861.725117	403.292
4862.327814	416.146
4862.930549	446.674
4863.533321	435.426
4864.136130	425.786
4864.738977	400.078
4865.341861	406.505
4865.944783	539.864
4866.547742	520.583
4867.150738	469.168
4867.753772	451.494
4868.356843	419.359
4868.959952	347.056
4869.563098	358.303
4870.166282	422.572
4870.769503	433.82
4871.372761	507.73
4871.976057	462.741
4872.579390	411.325
4873.182760	350.269
4873.786168	342.236
4874.389614	510.943
4874.993097	462.741
4875.596617	430.606
4876.200175	384.011
4876.803770	374.37
4877.407402	342.236
4878.011072	337.415
4878.614779	404.898
4879.218524	441.853
4879.822306	424.179
4880.426125	382.404
4881.029982	531.831
4881.633877	443.46
4882.237808	363.123
4882.841778	356.696
4883.445784	342.236
4884.049828	351.876
4884.653910	340.629
4885.258028	284.393
4885.862185	314.921
4886.466378	287.606
4887.070609	261.899
4887.674878	335.809
4888.279184	367.943
4888.883527	509.336
4889.487908	533.437
4890.092326	473.988
4890.696781	430.606
4891.301274	453.101
4891.905804	424.179
4892.510372	382.404
4893.114977	371.157
4893.719620	435.426
4894.324300	398.471
4894.929017	393.651
4895.533772	390.438
4896.138564	347.056
4896.743394	326.168
4897.348261	303.674
4897.953165	314.921
4898.558107	281.18
4899.163087	303.674
4899.768103	337.415
4900.373157	359.91
4900.978249	345.449
4901.583378	406.505
4902.188544	464.348
4902.793748	473.988
4903.398989	440.247
4904.004268	393.651
4904.609584	358.303
4905.214937	329.382
4905.820328	308.494
4906.425756	330.988
4907.031222	335.809
4907.636725	356.696
4908.242265	351.876
4908.847843	363.123
4909.453458	334.202
4910.059111	303.674
4910.664801	359.91
4911.270529	502.909
4911.876294	464.348
4912.482096	478.808
4913.087936	414.539
4913.693813	420.966
4914.299727	379.19
4914.905679	366.337
4915.511669	324.561
4916.117696	363.123
4916.723760	396.865
4917.329861	366.337
4917.936000	316.528
4918.542177	308.494
4919.148391	316.528
4919.754642	326.168
4920.360931	369.55
4920.967257	482.022
4921.573620	494.876
4922.180021	417.752
4922.786460	411.325
4923.392935	412.932
4923.999449	390.438
4924.605999	367.943
4925.212587	329.382
4925.819213	314.921
4926.425875	303.674
4927.032576	287.606
4927.639313	326.168
4928.246088	382.404
4928.852901	430.606
4929.459751	449.887
4930.066638	502.909
4930.673563	462.741
4931.280525	395.258
4931.887524	367.943
4932.494561	337.415
4933.101636	308.494
4933.708747	313.314
4934.315897	319.741
4934.923083	281.179
4935.530307	326.168
4936.137569	348.662
4936.744867	347.056
4937.352204	416.145
4937.959577	449.887
4938.566988	377.584
4939.174437	324.561
4939.781923	353.483
4940.389446	350.269
4940.997007	390.438
4941.604605	345.449
4942.212241	342.236
4942.819913	343.842
4943.427624	321.348
4944.035372	294.033
4944.643157	268.326
4945.250979	316.528
4945.858839	374.37
4946.466737	427.393
4947.074672	395.258
4947.682644	390.438
4948.290654	441.853
4948.898701	416.145
4949.506785	449.887
4950.114907	403.292
4950.723066	427.393
4951.331263	437.033
4951.939497	424.179
4952.547769	440.247
4953.156078	411.325
4953.764424	400.078
4954.372808	435.426
4954.981229	517.37
4955.589688	539.864
4956.198184	488.449
4956.806717	459.527
4957.415288	465.954
4958.023897	453.1
4958.632542	387.224
4959.241225	350.269
4959.849946	379.19
4960.458704	432.213
4961.067499	478.808
4961.676332	493.269
4962.285202	477.202
4962.894110	406.505
4963.503055	440.247
4964.112037	456.314
4964.721057	473.988
4965.330114	462.741
4965.939209	388.831
4966.548341	400.078
4967.157510	387.224
4967.766717	377.584
4968.375961	441.853
4968.985243	403.292
4969.594562	400.078
4970.203919	403.292
4970.813313	416.145
4971.422744	403.292
4972.032213	379.19
4972.641719	465.954
4973.251263	441.853
4973.860844	459.527
4974.470462	414.539
4975.080118	462.741
4975.689811	430.606
4976.299542	446.673
4976.909310	406.505
4977.519115	424.179
4978.128958	441.853
4978.738839	427.393
4979.348756	428.999
4979.958711	419.359
4980.568704	393.651
4981.178734	396.865
4981.788801	340.629
4982.398906	316.528
4983.009048	322.955
4983.619228	321.348
4984.229445	326.168
4984.839699	298.854
4985.449991	268.326
4986.060321	298.854
4986.670687	326.168
4987.281091	340.629
4987.891533	273.146
4988.502012	276.359
4989.112528	271.539
4989.723082	277.966
4990.333673	324.561
4990.944302	329.382
4991.554968	342.235
4992.165671	348.662
4992.776412	334.202
4993.387190	303.674
4993.998006	319.741
4994.608859	347.056
4995.219749	367.943
4995.830677	467.561
4996.441643	446.673
4997.052645	424.179
4997.663685	419.359
4998.274763	440.247
4998.885878	456.314
4999.497030	462.741
5000.108220	419.359
5000.719447	363.123
5001.330712	337.415
5001.942014	390.438
5002.553353	404.898
5003.164730	395.258
5003.776144	448.28
5004.387596	531.831
5004.999085	480.415
5005.610612	395.258
5006.222176	374.37
5006.833777	388.831
5007.445416	419.359
5008.057092	435.426
5008.668806	377.584
5009.280556	356.696
5009.892345	324.561
5010.504171	330.988
5011.116034	350.269
5011.727935	411.325
5012.339873	438.64
5012.951848	449.887
5013.563861	477.201
5014.175911	409.718
5014.787999	366.336
5015.400124	337.415
5016.012287	372.763
5016.624487	351.876
5017.236724	319.741
5017.848999	303.674
5018.461311	268.325
5019.073661	311.707
5019.686048	369.55
5020.298472	358.303
5020.910934	409.718
5021.523433	351.876
5022.135970	329.382
5022.748544	420.966
5023.361155	504.516
5023.973804	440.246
5024.586491	377.584
5025.199214	361.516
5025.811976	387.224
5026.424774	446.673
5027.037610	469.168
5027.650484	446.673
5028.263394	395.258
5028.876343	342.235
5029.489328	300.46
5030.102351	289.213
5030.715412	427.393
5031.328510	454.707
5031.941645	366.337
5032.554818	372.763
5033.168028	432.213
5033.781275	430.606
5034.394560	435.426
5035.007883	406.505
5035.621243	409.718
5036.234640	441.853
5036.848074	374.37
5037.461546	374.37
5038.075056	401.685
5038.688603	433.819
5039.302187	395.258
5039.915809	486.842
5040.529468	467.561
5041.143164	420.966
5041.756898	400.078
5042.370670	424.179
5042.984478	424.179
5043.598324	363.123
5044.212208	330.988
5044.826129	310.101
5045.440087	277.966
5046.054083	289.213
5046.668117	390.438
5047.282187	384.011
5047.896295	356.696
5048.510441	358.303
5049.124624	380.797
5049.738844	382.404
5050.353102	382.404
5050.967397	374.37
5051.581729	425.786
5052.196099	398.471
5052.810507	342.235
5053.424952	316.528
5054.039434	282.786
5054.653953	314.921
5055.268510	287.606
5055.883105	329.382
5056.497737	382.404
5057.112406	404.898
5057.727113	414.539
5058.341857	367.943
5058.956638	374.37
5059.571457	385.617
5060.186314	398.471
5060.801207	425.786
5061.416139	375.977
5062.031107	398.471
5062.646113	417.752
5063.261157	422.572
5063.876238	432.213
5064.491356	393.651
5065.106512	358.303
5065.721705	369.55
5066.336935	342.235
5066.952203	398.471
5067.567508	409.718
5068.182851	385.617
5068.798231	374.37
5069.413649	375.977
5070.029104	358.303
5070.644596	324.561
5071.260126	398.471
5071.875693	390.438
5072.491298	510.943
5073.106940	563.965
5073.722620	573.606
5074.338336	575.212
5074.954091	570.392
5075.569882	483.628
5076.185712	411.325
5076.801578	404.898
5077.417482	467.561
5078.033424	580.033
5078.649402	562.359
5079.265419	480.415
5079.881472	485.235
5080.497563	467.561
5081.113692	480.415
5081.729858	499.696
5082.346061	457.921
5082.962302	520.583
5083.578580	469.168
5084.194895	404.898
5084.811248	379.19
5085.427639	379.19
5086.044066	409.718
5086.660531	353.483
5087.277034	390.438
5087.893574	393.651
5088.510152	361.516
5089.126766	372.763
5089.743419	342.235
5090.360108	369.55
5090.976835	375.977
5091.593600	428.999
5092.210402	416.145
5092.827241	342.235
5093.444118	337.415
5094.061032	314.921
5094.677984	387.224
5095.294973	409.718
5095.911999	366.336
5096.529063	326.168
5097.146164	395.258
5097.763303	428.999
5098.380479	387.224
5098.997693	363.123
5099.614943	375.977
5100.232232	412.932
5100.849557	456.314
5101.466921	483.628
5102.084321	443.46
5102.701759	591.28
5103.319235	608.954
5103.936747	573.606
5104.554298	573.606
5105.171885	567.179
5105.789510	570.392
5106.407173	522.19
5107.024873	544.684
5107.642610	570.392
5108.260385	517.37
5108.878197	480.415
5109.496046	480.415
5110.113933	531.831
5110.731858	517.37
5111.349820	472.381
5111.967819	485.235
5112.585855	538.257
5113.203930	499.696
5113.822041	427.392
5114.440190	411.325
5115.058376	433.819
5115.676600	420.966
5116.294861	459.527
5116.913160	507.729
5117.531495	546.291
5118.149869	504.516
5118.768280	501.302
5119.386728	580.033
5120.005213	525.404
5120.623736	496.482
5121.242297	515.763
5121.860895	531.831
5122.479530	543.078
5123.098203	478.808
5123.716913	478.808
5124.335660	469.168
5124.954445	486.842
5125.573268	441.853
5126.192127	522.19
5126.811025	509.336
5127.429959	477.201
5128.048931	451.494
5128.667941	480.415
5129.286988	506.123
5129.906072	512.55
5130.525194	549.505
5131.144353	533.437
5131.763549	527.01
5132.382783	567.179
5133.002054	504.516
5133.621363	626.628
5134.240709	636.269
5134.860093	584.853
5135.479514	547.898
5136.098972	541.471
5136.718468	575.213
5137.338001	546.291
5137.957572	570.392
5138.577180	549.505
5139.196826	496.482
5139.816509	478.808
5140.436229	610.561
5141.055987	538.258
5141.675782	453.1
5142.295614	403.292
5142.915484	363.123
5143.535392	374.37
5144.155337	464.348
5144.775319	560.752
5145.395339	531.831
5146.015396	494.876
5146.635490	531.831
5147.255622	525.404
5147.875791	517.37
5148.495998	451.494
5149.116242	522.19
5149.736524	544.685
5150.356843	531.831
5150.977199	562.359
5151.597593	596.1
5152.218024	522.19
5152.838493	510.943
5153.458999	517.37
5154.079543	555.932
5154.700123	567.179
5155.320742	698.931
5155.941398	673.224
5156.562091	600.92
5157.182821	525.404
5157.803589	456.314
5158.424395	416.145
5159.045237	400.078
5159.666118	453.1
5160.287035	570.392
5160.907990	639.482
5161.528983	670.01
5162.150013	552.718
5162.771080	478.808
5163.392185	464.348
5164.013327	549.505
5164.634506	628.235
5165.255723	623.415
5165.876978	615.381
[truncated: 6,506 more rows]
