# Supplementary material for: Chemoenzymatic synthesis of genetically-encoded multivalent liquid N-glycan arrays
Source: Nat Commun. 2023 Aug 28;14:5237. doi: 10.1038/s41467-023-40900-y (PMC10462762; doi:10.1038/s41467-023-40900-y)
Supplement: Supplementary file 8 — Supplementary Dataset 4 [file 41467_2023_40900_MOESM8_ESM.zip › Supplementary Data 1_All MALDI Data/MALDI TextFiles for Fig.5 and Fig.6/TL-IV-93-DBCO-SDB206_0008.txt]

TITLE "<<TL-IV-93-DBCO-SDB206_0008>> Voyager Spec #1[BP = 5240.7, 56517]"
TYPE MASSSPEC
3999.789467	41.3955
4000.336058	46.57
4000.882687	120.737
4001.429353	163.857
4001.976057	215.602
4002.522798	162.133
4003.069577	112.113
4003.616392	103.489
4004.163246	158.683
4004.710136	307.017
4005.257064	479.498
4005.804030	457.076
4006.351033	426.029
4006.898073	294.943
4007.445151	193.179
4007.992266	250.098
4008.539418	189.73
4009.086608	119.012
4009.633835	229.4
4010.181100	288.044
4010.728402	412.231
4011.275741	377.734
4011.823118	260.447
4012.370532	182.83
4012.917984	136.26
4013.465473	127.636
4014.012999	158.683
4014.560563	146.609
4015.108164	182.83
4015.655803	238.024
4016.203479	308.742
4016.751192	267.346
4017.298943	201.803
4017.846731	134.536
4018.394556	158.683
4018.942419	275.97
4019.490320	253.548
4020.038258	198.354
4020.586233	179.381
4021.134245	124.187
4021.682295	167.307
4022.230383	146.609
4022.778507	115.563
4023.326669	213.877
4023.874869	205.253
4024.423106	177.656
4024.971380	250.098
4025.519692	177.656
4026.068041	112.113
4026.616428	79.3415
4027.164852	60.3685
4027.713313	105.214
4028.261812	100.039
4028.810348	84.5159
4029.358921	105.214
4029.907532	84.5159
4030.456180	108.663
4031.004866	229.4
4031.553589	241.474
4032.102350	174.206
4032.651147	103.489
4033.199983	100.039
4033.748855	119.012
4034.297766	131.086
4034.846713	153.509
4035.395698	170.757
4035.944720	319.091
4036.493780	275.97
4037.042877	174.206
4037.592011	100.039
4038.141183	146.609
4038.690392	112.113
4039.239639	141.435
4039.788923	144.884
4040.338245	93.14
4040.887603	117.287
4041.437000	219.051
4041.986433	241.474
4042.535904	213.877
4043.085413	162.133
4043.634959	122.462
4044.184542	146.609
4044.734162	143.16
4045.283820	96.5896
4045.833516	144.884
4046.383249	269.071
4046.933019	358.761
4047.482826	438.103
4048.032671	389.808
4048.582554	275.97
4049.132474	227.676
4049.682431	189.73
4050.232425	205.253
4050.782457	162.133
4051.332527	124.187
4051.882634	172.481
4052.432778	167.307
4052.982959	165.582
4053.533178	174.206
4054.083435	103.489
4054.633728	244.924
4055.184060	229.4
4055.734428	189.73
4056.284834	153.509
4056.835278	219.051
4057.385758	158.683
4057.936276	115.563
4058.486832	174.206
4059.037425	177.656
4059.588055	131.086
4060.138723	108.663
4060.689428	127.636
4061.240171	151.784
4061.790951	163.857
4062.341768	203.528
4062.892623	212.152
4063.443515	131.086
4063.994444	153.509
4064.545411	210.427
4065.096416	179.381
4065.647457	203.528
4066.198536	325.99
4066.749653	279.42
4067.300807	238.024
4067.851998	174.206
4068.403227	100.039
4068.954493	39.6707
4069.505797	72.4422
4070.057137	100.039
4070.608516	127.636
4071.159931	119.012
4071.711384	65.543
4072.262875	34.4963
4072.814403	50.0196
4073.365968	53.4693
4073.917571	136.26
4074.469211	182.83
4075.020888	267.346
4075.572603	253.548
4076.124356	201.803
4076.676145	115.563
4077.227972	84.5159
4077.779837	50.0196
4078.331739	39.6707
4078.883678	41.3955
4079.435655	34.4963
4079.987669	8.62407
4080.539720	91.4152
4081.091809	87.9655
4081.643935	93.14
4082.196099	101.764
4082.748300	144.884
4083.300538	93.14
4083.852814	62.0933
4084.405127	84.5159
4084.957478	108.663
4085.509866	162.133
4086.062292	122.462
4086.614754	139.71
4087.167255	143.16
4087.719792	193.179
4088.272367	179.381
4088.824980	139.71
4089.377630	131.086
4089.930317	284.594
4090.483041	386.358
4091.035803	322.54
4091.588603	248.373
4092.141440	179.381
4092.694314	201.803
4093.247225	362.211
4093.800174	415.68
4094.353161	448.452
4094.906185	322.54
4095.459246	250.098
4096.012344	162.133
4096.565480	167.307
4097.118654	296.668
4097.671865	305.292
4098.225113	284.594
4098.778398	232.85
4099.331721	193.179
4099.885082	275.97
4100.438480	208.703
4100.991915	263.897
4101.545387	193.179
4102.098897	124.187
4102.652445	139.71
4103.206030	150.059
4103.759652	115.563
4104.313311	217.327
4104.867008	201.803
4105.420743	158.683
4105.974514	426.029
4106.528324	434.653
4107.082170	365.661
4107.636054	263.897
4108.189975	213.877
4108.743934	150.059
4109.297930	150.059
4109.851964	143.16
4110.406035	213.877
4110.960143	269.071
4111.514289	286.319
4112.068472	229.4
4112.622693	241.474
4113.176951	284.594
4113.731246	307.017
4114.285579	426.029
4114.839949	386.358
4115.394356	398.432
4115.948801	267.346
4116.503284	241.474
4117.057803	227.675
4117.612361	205.253
4118.166955	170.757
4118.721587	165.582
4119.276256	96.5896
4119.830963	174.206
4120.385707	298.393
4120.940489	298.393
4121.495308	213.877
4122.050164	236.3
4122.605058	284.594
4123.159989	338.064
4123.714957	260.447
4124.269963	253.548
4124.825007	139.71
4125.380087	143.16
4125.935205	122.462
4126.490361	62.0933
4127.045554	155.233
4127.600784	213.877
4128.156052	189.73
4128.711357	193.179
4129.266699	179.381
4129.822079	153.508
4130.377497	105.214
4130.932951	87.9655
4131.488443	75.8918
4132.043973	81.0662
4132.599540	65.5429
4133.155144	236.3
4133.710786	275.97
4134.266465	241.474
4134.822181	213.877
4135.377935	165.582
4135.933727	165.582
4136.489555	189.73
4137.045421	279.42
4137.601325	284.594
4138.157266	182.83
4138.713244	250.098
4139.269260	336.339
4139.825313	281.145
4140.381403	281.145
4140.937531	238.024
4141.493696	179.381
4142.049899	139.71
4142.606139	179.381
4143.162417	119.012
4143.718732	100.039
4144.275084	93.1399
4144.831473	172.481
4145.387901	246.648
4145.944365	224.226
4146.500867	196.629
4147.057406	136.26
4147.613983	155.233
4148.170597	134.535
4148.727248	131.086
4149.283937	238.024
4149.840663	232.85
4150.397427	244.924
4150.954228	167.307
4151.511067	194.904
4152.067943	155.233
4152.624856	272.521
4153.181806	260.447
4153.738794	238.024
4154.295820	182.83
4154.852883	124.187
4155.409983	172.481
4155.967121	194.904
4156.524296	212.152
4157.081508	170.757
4157.638758	213.877
4158.196045	162.133
4158.753370	105.214
4159.310732	115.563
4159.868131	79.3414
4160.425568	79.3414
4160.983043	62.0933
4161.540554	115.563
4162.098103	151.784
4162.655690	186.28
4163.213314	124.187
4163.770975	81.0663
4164.328673	79.3414
4164.886409	91.4151
4165.444183	93.14
4166.001994	96.5896
4166.559842	144.884
4167.117728	243.199
4167.675651	477.774
4168.233611	520.894
4168.791609	381.184
4169.349644	298.393
4169.907717	338.064
4170.465827	275.97
4171.023974	284.594
4171.582159	201.803
4172.140381	153.508
4172.698641	162.133
4173.256938	146.609
4173.815272	127.636
4174.373644	84.5159
4174.932054	65.5429
4175.490500	108.663
4176.048984	68.9926
4176.607506	60.3685
4177.166064	41.3955
4177.724661	56.9189
4178.283294	79.3414
4178.841965	122.462
4179.400674	143.16
4179.959420	162.133
4180.518203	177.656
4181.077023	217.327
4181.635881	193.179
4182.194777	134.536
4182.753710	134.536
4183.312680	122.462
4183.871688	119.012
4184.430733	105.214
4184.989815	112.113
4185.548935	62.0933
4186.108092	98.3144
4186.667287	153.508
4187.226519	308.742
4187.785788	524.344
4188.345095	415.68
4188.904439	381.184
4189.463821	377.734
4190.023240	272.521
4190.582696	267.346
4191.142190	310.467
4191.701721	217.327
4192.261290	196.629
4192.820896	189.73
4193.380539	174.206
4193.940220	131.086
4194.499938	155.233
4195.059694	112.113
4195.619487	105.214
4196.179317	141.435
4196.739185	151.784
4197.299090	115.563
4197.859033	143.16
4198.419013	165.582
4198.979030	343.238
4199.539085	420.855
4200.099178	389.808
4200.659307	291.494
4201.219474	250.098
4201.779679	274.246
4202.339920	286.319
4202.900200	248.373
4203.460516	158.683
4204.020870	124.187
4204.581262	158.683
4205.141690	170.757
4205.702157	143.16
4206.262660	100.039
4206.823201	150.059
4207.383780	179.381
4207.944396	136.26
4208.505049	103.489
4209.065739	210.427
4209.626467	303.567
4210.187233	291.494
4210.748036	238.024
4211.308876	351.862
4211.869754	260.447
4212.430669	196.629
4212.991621	217.327
4213.552611	177.656
4214.113638	112.113
4214.674703	72.4423
4215.235805	91.4152
4215.796944	75.8919
4216.358121	115.563
4216.919335	206.978
4217.480587	182.83
4218.041876	217.327
4218.603202	186.28
4219.164566	213.877
4219.725967	341.513
4220.287406	300.118
4220.848882	189.73
4221.410395	158.683
4221.971946	119.012
4222.533534	68.9927
4223.095160	87.9656
4223.656823	198.354
4224.218523	179.381
4224.780261	131.086
4225.342036	122.462
4225.903849	81.0664
4226.465699	41.3956
4227.027587	93.1401
4227.589511	81.0664
4228.151474	198.354
4228.713473	193.179
4229.275510	122.462
4229.837585	122.462
4230.399696	122.462
4230.961846	87.9656
4231.524032	44.8453
4232.086256	72.4423
4232.648518	75.8919
4233.210817	182.83
4233.773153	236.3
4234.335527	196.629
4234.897938	139.71
4235.460386	122.462
4236.022872	65.543
4236.585395	31.0468
4237.147956	9.28145e-005
4237.710554	27.5971
4238.273189	98.3145
4238.835862	134.536
4239.398572	137.985
4239.961320	136.26
4240.524105	158.683
4241.086927	210.427
4241.649787	225.951
4242.212684	189.73
4242.775619	244.924
4243.338591	193.179
4243.901601	162.133
4244.464647	219.052
4245.027732	219.052
4245.590853	219.052
4246.154012	201.803
4246.717209	196.629
4247.280443	115.563
4247.843714	143.16
4248.407023	174.206
4248.970369	119.012
4249.533752	79.3416
4250.097173	50.0197
4250.660631	65.5431
4251.224127	79.3416
4251.787660	53.4694
4252.351230	39.6708
4252.914838	93.1401
4253.478483	112.113
4254.042166	87.9657
4254.605886	91.4153
4255.169644	105.214
4255.733438	100.039
4256.297271	100.039
4256.861140	91.4153
4257.425047	167.307
4257.988992	127.636
4258.552974	91.4153
4259.116993	65.5431
4259.681050	108.663
4260.245144	263.897
4260.809275	167.307
4261.373444	122.462
4261.937650	131.086
4262.501894	193.179
4263.066175	155.233
4263.630494	186.28
4264.194849	191.455
4264.759243	143.16
4265.323673	105.214
4265.888142	141.435
4266.452647	141.435
4267.017190	108.663
4267.581770	79.3416
4268.146388	153.509
4268.711043	189.73
4269.275735	194.904
4269.840465	198.354
4270.405233	146.609
4270.970037	136.26
4271.534879	136.26
4272.099759	87.9656
4272.664676	81.0664
4273.229630	105.214
4273.794622	96.5897
4274.359651	115.563
4274.924717	75.8919
4275.489821	62.0934
4276.054963	62.0934
4276.620141	86.2408
4277.185357	101.764
4277.750611	100.039
4278.315902	75.8919
4278.881230	65.543
4279.446596	60.3686
4280.011999	44.8453
4280.577439	65.543
4281.142917	96.5897
4281.708433	132.811
4282.273985	100.039
4282.839575	84.516
4283.405203	68.9927
4283.970868	56.9189
4284.536570	115.563
4285.102310	179.381
4285.668087	165.582
4286.233902	96.5897
4286.799753	65.543
4287.365643	70.7175
4287.931570	115.563
4288.497534	93.14
4289.063535	148.334
4289.629574	115.563
4290.195650	48.2949
4290.761764	87.9656
4291.327915	174.206
4291.894104	312.191
4292.460330	256.997
4293.026593	189.73
4293.592894	93.1401
4294.159232	87.9656
4294.725608	60.3686
4295.292021	143.16
4295.858471	205.253
4296.424959	343.238
4296.991484	451.901
4297.558046	424.304
4298.124646	307.017
4298.691284	250.098
4299.257958	193.179
4299.824671	170.757
4300.391420	134.536
4300.958207	193.179
4301.525031	136.26
4302.091893	81.0663
4302.658792	56.9189
4303.225729	50.0197
4303.792703	108.663
4304.359714	153.509
4304.926763	284.594
4305.493849	269.071
4306.060973	213.877
4306.628134	158.683
4307.195332	153.509
4307.762568	162.133
4308.329841	139.71
4308.897152	134.536
4309.464500	103.489
4310.031885	155.233
4310.599308	213.877
4311.166768	224.226
4311.734266	167.307
4312.301801	119.012
4312.869373	108.663
4313.436983	56.9189
4314.004630	44.8452
4314.572315	196.629
4315.140037	170.757
4315.707796	119.012
4316.275593	87.9656
4316.843427	75.8919
4317.411299	119.012
4317.979208	150.059
4318.547154	300.118
4319.115138	367.386
4319.683159	229.4
4320.251218	127.636
4320.819314	87.9656
4321.387447	68.9926
4321.955618	50.0196
4322.523827	55.1941
4323.092072	89.6904
4323.660355	124.187
4324.228676	65.543
4324.797034	65.543
4325.365429	96.5896
4325.933861	162.133
4326.502331	208.703
4327.070839	189.73
4327.639384	238.024
4328.207966	327.715
4328.776586	281.145
4329.345243	196.629
4329.913937	136.26
4330.482669	203.528
4331.051438	182.83
4331.620245	112.113
4332.189089	72.4422
4332.757971	50.0196
4333.326889	44.8452
4333.895846	103.489
4334.464839	165.582
4335.033871	150.059
4335.602939	193.179
4336.172045	256.997
4336.741188	153.508
4337.310369	108.663
4337.879587	115.563
4338.448842	163.857
4339.018135	162.133
4339.587466	177.656
4340.156833	224.226
4340.726238	179.381
4341.295681	119.012
4341.865161	75.8918
4342.434678	103.489
4343.004233	72.4422
4343.573825	96.5896
4344.143455	158.683
4344.713122	189.73
4345.282826	112.113
4345.852568	112.113
4346.422347	167.307
4346.992163	134.536
4347.562017	96.5896
4348.131909	56.9189
4348.701837	53.4692
4349.271803	112.113
4349.841807	151.784
4350.411848	134.536
4350.981926	186.28
4351.552042	143.16
4352.122195	91.4152
4352.692386	87.9655
4353.262614	48.2948
4353.832879	29.3218
4354.403182	39.6707
4354.973522	60.3685
4355.543900	105.214
4356.114315	139.71
4356.684767	194.904
4357.255257	360.486
4357.825784	446.727
4358.396348	389.808
4358.966950	429.479
4359.537590	386.358
4360.108267	300.118
4360.678981	305.292
4361.249732	410.506
4361.820521	389.808
4362.391348	279.42
4362.962212	167.307
4363.533113	165.582
4364.104052	122.462
4364.675028	112.113
4365.246041	91.4151
4365.817092	134.536
4366.388180	87.9655
4366.959306	105.214
4367.530469	167.307
4368.101669	246.648
4368.672907	198.354
4369.244182	198.354
4369.815495	134.536
4370.386845	341.513
4370.958232	372.56
4371.529657	281.145
4372.101119	472.599
4372.672619	527.793
4373.244156	381.184
4373.815731	307.017
4374.387342	338.064
4374.958992	256.997
4375.530678	193.179
4376.102402	105.214
4376.674164	56.9188
4377.245963	50.0196
4377.817799	50.0196
4378.389673	58.6437
4378.961584	81.0663
4379.533532	53.4692
4380.105518	75.8918
4380.677542	53.4692
4381.249602	87.9655
4381.821700	75.8918
4382.393836	41.3955
4382.966009	62.0933
4383.538219	98.3144
4384.110467	96.5896
4384.682752	100.039
4385.255075	122.462
4385.827434	105.214
4386.399832	44.8451
4386.972267	65.5429
4387.544739	150.059
4388.117248	319.091
4388.689795	298.393
4389.262379	238.024
4389.835001	196.629
4390.407660	122.462
4390.980357	146.609
4391.553091	131.086
4392.125862	93.1399
4392.698671	96.5895
4393.271517	186.28
4393.844401	155.233
4394.417322	167.307
4394.990280	131.086
4395.563276	198.354
4396.136309	155.233
4396.709380	100.039
4397.282488	84.5158
4397.855633	84.5158
4398.428816	60.3684
4399.002036	81.0662
4399.575294	84.5158
4400.148589	93.1399
4400.721921	108.663
4401.295291	143.16
4401.868698	139.71
4402.442143	91.4151
4403.015625	60.3684
4403.589144	167.307
4404.162701	162.132
4404.736295	219.051
4405.309927	232.85
4405.883596	182.83
4406.457302	150.059
4407.031046	208.702
4407.604828	150.059
4408.178646	96.5895
4408.752502	158.683
4409.326396	182.83
4409.900327	136.26
4410.474295	134.535
4411.048301	108.663
4411.622344	84.5158
4412.196424	75.8918
4412.770542	115.563
4413.344697	163.857
4413.918890	225.951
4414.493120	153.508
4415.067388	108.663
4415.641693	158.683
4416.216035	194.904
4416.790415	143.16
4417.364832	134.535
4417.939286	115.563
4418.513778	144.884
4419.088307	215.602
4419.662874	162.132
4420.237478	213.877
4420.812120	451.901
4421.386799	445.002
4421.961515	300.118
4422.536269	250.098
4423.111060	182.83
4423.685889	91.4151
4424.260755	103.489
4424.835658	227.675
4425.410599	229.4
4425.985577	210.427
4426.560592	189.73
4427.135645	189.73
4427.710736	267.346
4428.285864	217.327
4428.861029	196.629
4429.436231	143.16
4430.011471	105.214
4430.586749	222.501
4431.162064	217.327
4431.737416	139.71
4432.312805	93.1399
4432.888233	48.2947
4433.463697	53.4692
4434.039199	50.0196
4434.614738	53.4692
4435.190315	44.8451
4435.765929	68.9925
4436.341580	146.609
4436.917269	136.26
4437.492995	150.059
4438.068759	155.233
4438.644560	182.83
4439.220398	143.16
4439.796274	136.26
4440.372188	136.26
4440.948138	119.012
4441.524126	174.206
4442.100152	224.226
4442.676215	153.508
4443.252315	165.582
4443.828453	170.757
4444.404628	219.051
4444.980840	205.253
4445.557090	208.702
4446.133378	158.683
4446.709702	122.462
4447.286064	105.214
4447.862464	72.4421
4448.438901	39.6707
4449.015375	50.0196
4449.591887	132.811
4450.168436	136.26
4450.745023	160.408
4451.321647	150.059
4451.898308	224.226
4452.475007	315.641
4453.051743	210.427
4453.628516	150.059
4454.205327	134.535
4454.782176	93.1399
4455.359062	87.9655
4455.935985	72.4421
4456.512945	170.757
4457.089943	182.83
4457.666979	124.187
4458.244052	136.26
4458.821162	150.059
4459.398309	201.803
4459.975494	165.582
4460.552717	112.113
4461.129977	60.3684
4461.707274	25.8721
4462.284609	17.2481
4462.861981	60.3684
4463.439390	75.8918
4464.016837	65.5429
4464.594321	65.5429
4465.171843	89.6903
4465.749402	60.3684
4466.326998	44.8451
4466.904632	48.2947
4467.482303	96.5895
4468.060012	81.0662
4468.637758	89.6903
4469.215542	56.9188
4469.793363	60.3684
4470.371221	131.086
4470.949117	91.4151
4471.527050	139.71
4472.105020	131.086
4472.683028	127.636
4473.261074	151.784
4473.839156	146.609
4474.417276	189.73
4474.995434	241.474
4475.573629	165.582
4476.151861	108.663
4476.730131	119.012
4477.308438	143.16
4477.886783	131.086
4478.465165	155.233
4479.043584	206.978
4479.622041	143.16
4480.200535	93.1399
4480.779067	141.435
4481.357636	131.086
4481.936242	124.187
4482.514886	108.663
4483.093567	198.354
4483.672286	170.757
4484.251042	182.83
4484.829835	201.803
4485.408666	315.641
4485.987534	319.091
4486.566440	346.688
4487.145383	291.494
4487.724363	310.467
4488.303381	196.629
4488.882436	150.059
4489.461529	198.354
4490.040659	196.629
4490.619827	236.3
4491.199031	196.629
4491.778274	196.629
4492.357553	127.636
4492.936870	122.462
4493.516225	100.039
4494.095617	112.113
4494.675046	148.334
4495.254513	148.334
4495.834017	181.105
4496.413558	308.742
4496.993137	238.024
4497.572754	155.233
4498.152407	108.663
4498.732099	127.636
4499.311827	91.4151
4499.891593	87.9655
4500.471396	50.0196
4501.051237	112.113
4501.631115	124.187
4502.211031	79.3414
4502.790984	75.8918
4503.370974	79.3414
4503.951002	182.83
4504.531067	201.803
4505.111170	143.16
4505.691310	170.757
4506.271487	115.563
4506.851702	65.5429
4507.431954	151.784
4508.012244	156.958
4508.592571	96.5895
4509.172935	87.9655
4509.753337	153.508
4510.333777	193.179
4510.914253	153.508
4511.494767	119.012
4512.075319	62.0933
4512.655908	44.8451
4513.236534	20.6977
4513.817198	44.8451
4514.397899	68.9925
4514.978637	87.9655
4515.559413	155.233
4516.140226	179.381
4516.721077	119.012
4517.301965	105.214
4517.882891	139.71
4518.463854	307.017
4519.044854	256.997
4519.625892	358.761
4520.206967	369.11
4520.788079	294.943
4521.369229	174.206
4521.950417	93.1399
4522.531641	87.9655
4523.112903	105.214
4523.694203	105.214
4524.275540	215.602
4524.856914	198.354
4525.438326	193.179
4526.019775	217.327
4526.601262	155.233
4527.182786	108.663
4527.764347	72.4421
4528.345946	60.3684
4528.927582	108.663
4529.509256	79.3414
4530.090967	87.9655
4530.672716	124.187
4531.254501	132.811
4531.836325	155.233
4532.418185	167.307
4533.000083	131.086
4533.582019	81.0662
4534.163992	81.0662
4534.746002	96.5896
4535.328050	198.354
4535.910135	269.071
4536.492257	263.897
4537.074417	179.381
4537.656614	108.663
4538.238849	62.0933
4538.821121	108.663
4539.403431	150.059
4539.985778	153.508
4540.568162	136.26
4541.150584	155.233
4541.733043	84.5159
4542.315539	50.0196
4542.898073	39.6707
4543.480645	50.0196
4544.063254	86.2407
4544.645900	94.8647
4545.228583	72.4422
4545.811304	205.253
4546.394063	219.051
4546.976859	198.354
4547.559692	201.803
4548.142562	134.535
4548.725470	96.5896
4549.308416	62.0933
4549.891399	75.8918
4550.474419	56.9188
4551.057476	39.6707
4551.640572	115.563
4552.223704	124.187
4552.806874	132.811
4553.390081	210.427
4553.973326	150.059
4554.556608	84.5159
4555.139927	132.811
4555.723284	137.985
4556.306679	177.656
4556.890110	112.113
4557.473579	158.683
4558.057086	179.381
4558.640630	198.354
4559.224211	167.307
4559.807830	105.214
4560.391486	100.039
4560.975179	236.3
4561.558910	167.307
4562.142679	100.039
4562.726485	53.4692
4563.310328	89.6903
4563.894208	72.4421
4564.478126	72.4421
4565.062082	62.0933
4565.646074	60.3684
4566.230105	105.214
4566.814172	79.3414
4567.398277	96.5896
4567.982420	151.784
4568.566600	172.481
4569.150817	170.757
4569.735071	136.26
4570.319363	72.4421
4570.903693	29.3218
4571.488060	17.2481
4572.072464	20.6977
4572.656906	62.0933
4573.241385	67.2677
4573.825901	94.8647
4574.410455	93.1399
4574.995046	105.214
4575.579675	103.489
4576.164341	131.086
4576.749045	179.381
4577.333786	225.951
4577.918564	219.051
4578.503380	219.051
4579.088233	179.381
4579.673123	167.307
4580.258051	108.663
4580.843017	143.16
4581.428020	186.28
4582.013060	153.508
4582.598137	105.214
4583.183252	198.354
4583.768405	250.098
4584.353594	208.702
4584.938822	108.663
4585.524086	72.4421
4586.109388	48.2947
4586.694728	39.6707
4587.280105	62.0933
4587.865519	70.7173
4588.450970	77.6166
4589.036460	82.791
4589.621986	86.2407
4590.207550	91.4151
4590.793151	113.838
4591.378790	125.911
4591.964466	134.535
4592.550179	137.985
4593.135930	131.086
4593.721719	72.4422
4594.307544	62.0933
4594.893407	25.8722
4595.479308	17.2481
4596.065246	112.113
4596.651221	115.563
4597.237234	144.884
4597.823284	148.334
4598.409372	151.784
4598.995497	100.039
4599.581659	174.206
4600.167859	143.16
4600.754096	153.508
4601.340371	96.5896
4601.926683	136.26
4602.513032	194.904
4603.099419	179.381
4603.685843	165.582
4604.272305	139.71
4604.858804	150.059
4605.445340	182.83
4606.031914	143.16
4606.618525	162.133
4607.205174	139.71
4607.791860	91.4151
4608.378583	91.4151
4608.965344	213.877
4609.552143	143.16
4610.138978	105.214
4610.725851	151.784
4611.312762	151.784
4611.899710	131.086
4612.486695	155.233
4613.073718	112.113
4613.660778	117.287
4614.247876	153.508
4614.835011	177.656
4615.422183	293.218
4616.009393	313.916
4616.596640	275.97
4617.183924	244.924
4617.771246	256.997
4618.358606	238.024
4618.946003	232.85
4619.533437	165.582
4620.120909	112.113
4620.708418	148.334
4621.295964	269.071
4621.883548	289.769
4622.471169	339.788
4623.058828	422.58
4623.646524	312.191
4624.234257	241.474
4624.822028	244.924
4625.409836	158.683
4625.997682	155.233
4626.585565	150.059
4627.173486	177.656
4627.761444	131.086
4628.349439	127.636
4628.937472	167.307
4629.525542	143.16
4630.113649	124.187
4630.701794	100.039
4631.289977	105.214
4631.878196	65.5429
4632.466454	29.3218
4633.054748	62.0933
4633.643080	167.307
4634.231450	146.609
4634.819856	131.086
4635.408301	119.012
4635.996782	108.663
4636.585301	108.663
4637.173858	105.214
4637.762451	124.187
4638.351083	186.28
4638.939751	219.051
4639.528457	153.508
4640.117201	174.206
4640.705982	198.354
4641.294800	222.501
4641.883656	336.339
4642.472549	327.715
4643.061479	227.675
4643.650447	131.086
4644.239453	108.663
4644.828495	56.9188
4645.417575	93.1399
4646.006693	108.663
4646.595848	108.663
4647.185040	144.884
4647.774270	198.354
4648.363537	203.528
4648.952842	201.803
4649.542184	146.609
4650.131563	201.803
4650.720980	177.656
4651.310434	232.85
4651.899926	232.85
4652.489455	162.133
4653.079021	177.656
4653.668625	143.16
4654.258266	79.3414
4654.847945	48.2948
4655.437661	119.012
4656.027415	96.5896
4656.617206	96.5896
4657.207034	75.8918
4657.796900	201.803
4658.386803	196.629
4658.976743	153.508
4659.566721	134.535
4660.156736	96.5896
4660.746789	163.857
4661.336879	163.857
4661.927007	155.233
4662.517172	127.636
4663.107374	170.757
4663.697614	426.029
4664.287891	441.552
4664.878206	319.091
4665.468558	205.253
4666.058947	170.757
4666.649374	175.931
4667.239838	105.214
4667.830340	56.9189
4668.420879	20.6977
4669.011455	56.9189
4669.602069	79.3414
4670.192720	124.187
4670.783409	141.435
4671.374135	119.012
4671.964899	108.663
4672.555700	105.214
4673.146538	129.361
4673.737414	129.361
4674.328327	156.958
4674.919277	231.125
4675.510265	167.307
4676.101291	201.803
4676.692353	177.656
4677.283454	165.582
4677.874591	136.26
4678.465766	93.14
4679.056978	93.14
4679.648228	72.4422
4680.239515	65.5429
4680.830840	65.5429
4681.422202	84.5159
4682.013602	194.904
4682.605038	143.16
4683.196513	131.086
4683.788024	81.0663
4684.379573	129.361
4684.971160	148.334
4685.562784	165.582
4686.154445	194.904
4686.746144	174.206
4687.337880	146.609
4687.929653	122.462
4688.521464	238.024
4689.113313	236.3
4689.705198	174.206
4690.297121	103.489
4690.889082	62.0933
4691.481080	29.3218
4692.073115	22.4226
4692.665188	77.6166
4693.257298	89.6903
4693.849446	84.5159
4694.441631	167.307
4695.033853	124.187
4695.626113	87.9655
4696.218410	62.0933
4696.810745	136.26
4697.403117	124.187
4697.995526	119.012
4698.587973	134.536
4699.180458	205.253
4699.772979	205.253
4700.365538	124.187
4700.958135	75.8918
4701.550769	81.0663
4702.143440	105.214
4702.736149	75.8918
4703.328895	34.4963
4703.921678	41.3955
4704.514499	77.6166
4705.107358	124.187
4705.700254	91.4152
4706.293187	103.489
4706.886157	124.187
4707.479165	139.71
4708.072211	134.536
4708.665294	127.636
4709.258414	206.978
4709.851571	153.508
4710.444766	193.179
4711.037999	165.582
4711.631269	263.897
4712.224576	189.73
4712.817921	112.113
4713.411303	241.474
4714.004722	377.734
4714.598179	324.265
4715.191673	291.494
4715.785205	260.447
4716.378774	256.997
4716.972381	193.179
4717.566025	122.462
4718.159706	155.233
4718.753425	139.71
4719.347181	205.253
4719.940975	236.3
4720.534806	229.4
4721.128674	219.051
4721.722580	286.319
4722.316523	286.319
4722.910504	248.373
4723.504522	201.803
4724.098577	158.683
4724.692670	93.14
4725.286800	96.5896
4725.880968	248.373
4726.475173	196.629
4727.069415	253.548
4727.663695	208.703
4728.258013	124.187
4728.852367	112.113
4729.446759	160.408
4730.041189	194.904
4730.635656	225.951
4731.230160	186.28
4731.824702	139.71
4732.419281	87.9656
4733.013898	41.3956
4733.608552	87.9656
4734.203243	134.536
4734.797972	108.663
4735.392738	108.663
4735.987542	115.563
4736.582383	174.206
4737.177261	322.54
4737.772177	327.715
4738.367130	460.526
4738.962121	386.359
4739.557149	250.098
4740.152214	250.098
4740.747317	177.656
4741.342458	131.086
4741.937635	119.012
4742.532851	155.233
4743.128103	175.931
4743.723393	115.563
4744.318720	62.0934
4744.914085	139.71
4745.509487	139.71
4746.104927	153.509
4746.700404	165.582
4747.295918	167.307
4747.891470	210.427
4748.487059	210.427
4749.082686	303.567
4749.678350	284.594
4750.274051	213.877
4750.869790	189.73
4751.465566	217.327
4752.061380	260.447
4752.657231	227.676
4753.253120	213.877
4753.849046	260.447
4754.445009	179.381
4755.041010	288.044
4755.637048	250.098
4756.233123	217.327
4756.829236	155.233
4757.425387	112.113
4758.021574	115.563
4758.617800	87.9656
4759.214062	115.563
4759.810362	96.5897
4760.406699	100.039
4761.003074	62.0934
4761.599487	56.919
4762.195936	62.0934
4762.792423	132.811
4763.388948	127.636
4763.985510	267.346
4764.582109	315.641
4765.178745	405.332
4765.775420	426.029
4766.372131	334.614
4766.968880	269.071
4767.565666	267.346
4768.162490	189.73
4768.759351	100.039
4769.356250	213.877
4769.953186	205.253
4770.550159	182.83
4771.147170	146.609
4771.744218	75.892
4772.341304	50.0197
4772.938427	132.811
4773.535587	194.904
4774.132785	265.622
4774.730020	241.474
4775.327293	224.226
4775.924603	167.307
4776.521950	105.214
4777.119335	179.381
4777.716757	165.582
4778.314217	127.636
4778.911714	100.039
4779.509249	96.5897
4780.106821	100.039
4780.704430	91.4153
4781.302077	122.462
4781.899761	115.563
4782.497482	143.16
4783.095241	136.26
4783.693038	186.28
4784.290872	219.052
4784.888743	281.145
4785.486651	238.025
4786.084597	227.676
4786.682581	248.373
4787.280602	300.118
4787.878660	248.373
4788.476756	229.4
4789.074889	269.071
4789.673059	305.292
4790.271267	217.327
4790.869512	139.71
4791.467795	174.206
4792.066115	217.327
4792.664473	256.997
4793.262868	232.85
4793.861300	267.346
4794.459770	232.85
4795.058277	198.354
4795.656822	165.582
4796.255404	124.187
4796.854023	155.233
4797.452680	143.16
4798.051374	158.683
4798.650106	198.354
4799.248875	165.582
4799.847681	182.83
4800.446525	227.676
4801.045406	201.803
4801.644325	155.233
4802.243281	153.509
4802.842275	134.536
4803.441305	96.5897
4804.040374	91.4153
4804.639479	134.536
4805.238623	153.509
4805.837803	124.187
4806.437021	93.1401
4807.036277	186.28
4807.635569	189.73
4808.234900	131.086
4808.834267	165.582
4809.433672	267.346
4810.033115	291.494
4810.632594	238.025
4811.232112	150.059
4811.831666	158.683
4812.431258	131.086
4813.030888	108.663
4813.630555	108.663
4814.230259	131.086
4814.830001	122.462
4815.429780	182.83
4816.029596	294.943
4816.629450	229.4
4817.229342	307.017
4817.829271	322.54
4818.429237	307.017
4819.029240	272.521
4819.629281	158.683
4820.229360	91.4153
4820.829476	124.187
4821.429629	148.334
4822.029819	258.722
4822.630047	274.246
4823.230313	208.703
4823.830616	139.71
4824.430956	108.663
4825.031334	105.214
4825.631749	87.9657
4826.232201	68.9927
4826.832691	65.5431
4827.433219	56.919
4828.033783	34.4964
4828.634386	56.919
4829.235025	115.563
4829.835702	100.039
4830.436416	60.3687
4831.037168	39.6709
4831.637957	25.8724
4832.238784	53.4694
4832.839648	58.6438
4833.440550	89.6905
4834.041488	117.288
4834.642465	203.528
4835.243478	281.145
4835.844529	244.924
4836.445618	269.071
4837.046744	232.85
4837.647907	224.226
4838.249108	272.521
4838.850346	186.28
4839.451622	146.609
4840.052935	165.582
4840.654285	165.582
4841.255673	91.4154
4841.857098	91.4154
4842.458560	81.0665
4843.060061	79.3417
4843.661598	72.4424
4844.263173	56.9191
4844.864785	41.3957
4845.466435	44.8454
4846.068122	41.3957
4846.669846	39.6709
4847.271608	108.664
4847.873407	194.904
4848.475244	231.125
4849.077118	236.3
4849.679030	182.831
4850.280979	174.206
4850.882965	189.73
4851.484989	174.206
4852.087050	193.179
4852.689149	227.676
4853.291285	189.73
4853.893458	122.462
4854.495669	162.133
4855.097917	208.703
4855.700203	167.307
4856.302526	136.261
4856.904886	91.4154
4857.507284	72.4424
4858.109719	174.206
4858.712192	143.16
4859.314702	153.509
4859.917250	96.5898
4860.519835	87.9657
4861.122457	81.0665
4861.725117	215.602
4862.327814	246.649
4862.930549	236.3
4863.533321	224.226
4864.136130	167.307
4864.738977	186.28
4865.341861	150.059
4865.944783	119.012
4866.547742	93.1402
4867.150738	170.757
4867.753772	225.951
4868.356843	213.877
4868.959952	241.474
4869.563098	331.165
4870.166282	307.017
4870.769503	315.641
4871.372761	217.327
4871.976057	182.831
4872.579390	131.086
4873.182760	103.489
4873.786168	96.5898
4874.389614	144.885
4874.993097	167.307
4875.596617	244.924
4876.200175	186.28
4876.803770	112.113
4877.407402	72.4424
4878.011072	115.563
4878.614779	198.354
4879.218524	143.16
4879.822306	213.877
4880.426125	167.307
4881.029982	115.563
4881.633877	68.9928
4882.237808	108.664
4882.841778	143.16
4883.445784	155.234
4884.049828	288.044
4884.653910	310.467
4885.258028	256.998
4885.862185	267.346
4886.466378	294.944
4887.070609	217.327
4887.674878	182.831
4888.279184	177.656
4888.883527	150.059
4889.487908	146.609
4890.092326	150.059
4890.696781	87.9658
4891.301274	56.9191
4891.905804	56.9191
4892.510372	103.489
4893.114977	229.401
4893.719620	363.936
4894.324300	272.521
4894.929017	186.28
4895.533772	143.16
4896.138564	119.012
4896.743394	96.5899
4897.348261	65.5432
4897.953165	53.4695
4898.558107	75.8921
4899.163087	108.664
4899.768103	139.71
4900.373157	105.214
4900.978249	103.489
4901.583378	167.307
4902.188544	155.234
4902.793748	153.509
4903.398989	201.804
4904.004268	162.133
4904.609584	134.536
4905.214937	232.85
4905.820328	174.207
4906.425756	143.16
4907.031222	127.637
4907.636725	124.187
4908.242265	84.5162
4908.847843	108.664
4909.453458	112.113
4910.059111	93.1402
4910.664801	91.4154
4911.270529	68.9928
4911.876294	53.4695
4912.482096	77.6169
4913.087936	98.3147
4913.693813	129.361
4914.299727	141.435
4914.905679	246.649
4915.511669	236.3
4916.117696	150.059
4916.723760	131.086
4917.329861	81.0665
4917.936000	75.8921
4918.542177	48.2951
4919.148391	143.16
4919.754642	124.187
4920.360931	127.637
4920.967257	100.04
4921.573620	158.683
4922.180021	210.428
4922.786460	260.447
4923.392935	186.28
4923.999449	162.133
4924.605999	143.16
4925.212587	158.683
4925.819213	96.5899
4926.425875	68.9928
4927.032576	112.113
4927.639313	112.113
4928.246088	160.408
4928.852901	146.609
4929.459751	165.582
4930.066638	127.637
4930.673563	127.637
4931.280525	201.804
4931.887524	174.207
4932.494561	93.1402
4933.101636	62.0936
4933.708747	96.5899
4934.315897	136.261
4934.923083	103.489
4935.530307	112.113
4936.137569	117.288
4936.744867	96.5899
4937.352204	158.683
4937.959577	170.757
4938.566988	307.017
4939.174437	358.762
4939.781923	303.568
4940.389446	158.683
4940.997007	122.462
4941.604605	119.012
4942.212241	68.9928
4942.819913	41.3958
4943.427624	115.563
4944.035372	112.113
4944.643157	108.664
4945.250979	122.462
4945.858839	182.831
4946.466737	162.133
4947.074672	115.563
4947.682644	139.71
4948.290654	198.354
4948.898701	219.052
4949.506785	334.614
4950.114907	307.017
4950.723066	236.3
4951.331263	167.307
4951.939497	167.307
4952.547769	210.428
4953.156078	170.757
4953.764424	182.831
4954.372808	165.582
4954.981229	170.757
4955.589688	131.086
4956.198184	105.214
4956.806717	167.307
4957.415288	222.501
4958.023897	457.076
4958.632542	341.514
4959.241225	275.971
4959.849946	232.85
4960.458704	232.85
4961.067499	210.428
4961.676332	124.187
4962.285202	167.307
4962.894110	222.501
4963.503055	217.327
4964.112037	146.609
4964.721057	96.5899
4965.330114	68.9928
4965.939209	103.489
4966.548341	131.086
4967.157510	65.5432
4967.766717	100.04
4968.375961	146.609
4968.985243	186.28
4969.594562	253.548
4970.203919	210.428
4970.813313	143.16
4971.422744	84.5162
4972.032213	68.9928
4972.641719	60.3688
4973.251263	44.8454
4973.860844	68.9928
4974.470462	155.234
4975.080118	155.234
4975.689811	294.944
4976.299542	256.998
4976.909310	155.234
4977.519115	172.482
4978.128958	363.936
4978.738839	377.735
4979.348756	244.924
4979.958711	170.757
4980.568704	162.133
4981.178734	103.489
4981.788801	62.0936
4982.398906	56.9192
4983.009048	136.261
4983.619228	115.563
4984.229445	100.04
4984.839699	100.04
4985.449991	75.8921
4986.060321	103.489
4986.670687	103.489
4987.281091	91.4155
4987.891533	108.664
4988.502012	96.5899
4989.112528	155.234
4989.723082	112.113
4990.333673	124.187
4990.944302	103.489
4991.554968	193.18
4992.165671	260.447
4992.776412	219.052
4993.387190	124.187
4993.998006	105.214
4994.608859	72.4425
4995.219749	72.4425
4995.830677	50.0199
4996.441643	39.671
4997.052645	29.3221
4997.663685	155.234
4998.274763	139.71
4998.885878	182.831
4999.497030	312.192
5000.108220	244.924
5000.719447	153.509
5001.330712	136.261
5001.942014	81.0666
5002.553353	101.764
5003.164730	79.3418
5003.776144	65.5432
5004.387596	31.0469
5004.999085	34.4966
5005.610612	34.4966
5006.222176	20.6981
5006.833777	34.4966
5007.445416	20.6981
5008.057092	44.8455
5008.668806	134.536
5009.280556	131.086
5009.892345	153.509
5010.504171	150.059
5011.116034	115.563
5011.727935	163.858
5012.339873	243.199
5012.951848	213.877
5013.563861	227.676
5014.175911	186.28
5014.787999	112.113
5015.400124	108.664
5016.012287	93.1403
5016.624487	60.3688
5017.236724	146.61
5017.848999	108.664
5018.461311	91.4155
5019.073661	115.563
5019.686048	96.5899
5020.298472	120.737
5020.910934	206.978
5021.523433	196.629
5022.135970	279.42
5022.748544	217.327
5023.361155	263.897
5023.973804	253.548
5024.586491	193.18
5025.199214	150.059
5025.811976	65.5433
5026.424774	41.3959
5027.037610	17.2485
5027.650484	87.9659
5028.263394	62.0936
5028.876343	31.047
5029.489328	70.7177
5030.102351	70.7177
5030.715412	163.858
5031.328510	222.501
5031.941645	258.723
5032.554818	232.85
5033.168028	248.374
5033.781275	263.897
5034.394560	241.474
5035.007883	182.831
5035.621243	206.978
5036.234640	198.354
5036.848074	112.113
5037.461546	175.931
5038.075056	191.455
5038.688603	262.172
5039.302187	244.924
5039.915809	272.521
5040.529468	205.253
5041.143164	177.656
5041.756898	162.133
5042.370670	134.536
5042.984478	81.0666
5043.598324	34.4966
5044.212208	105.214
5044.826129	179.381
5045.440087	229.401
5046.054083	158.683
5046.668117	108.664
5047.282187	65.5433
5047.896295	100.04
5048.510441	150.059
5049.124624	177.656
5049.738844	108.664
5050.353102	65.5433
5050.967397	84.5163
5051.581729	79.3418
5052.196099	153.509
5052.810507	150.059
5053.424952	143.16
5054.039434	146.61
5054.653953	146.61
5055.268510	167.307
5055.883105	172.482
5056.497737	191.455
5057.112406	165.583
5057.727113	189.73
5058.341857	155.234
5058.956638	139.71
5059.571457	272.521
5060.186314	193.18
5060.801207	124.187
5061.416139	108.664
5062.031107	122.462
5062.646113	115.563
5063.261157	105.214
5063.876238	87.9659
5064.491356	139.71
5065.106512	162.133
5065.721705	119.013
5066.336935	65.5433
5066.952203	34.4966
5067.567508	144.885
5068.182851	179.381
5068.798231	206.978
5069.413649	277.695
5070.029104	339.789
5070.644596	310.467
5071.260126	250.098
5071.875693	208.703
5072.491298	198.354
5073.106940	232.85
5073.722620	250.098
5074.338336	186.28
5074.954091	201.804
5075.569882	294.944
5076.185712	300.118
5076.801578	256.998
5077.417482	232.85
5078.033424	224.226
5078.649402	284.595
5079.265419	343.238
5079.881472	269.071
5080.497563	229.401
5081.113692	217.327
5081.729858	158.683
5082.346061	153.509
5082.962302	201.804
5083.578580	134.536
5084.194895	87.9659
5084.811248	136.261
5085.427639	124.187
5086.044066	112.113
5086.660531	117.288
5087.277034	181.106
5087.893574	119.013
5088.510152	170.757
5089.126766	236.3
5089.743419	205.253
5090.360108	236.3
5090.976835	193.18
5091.593600	153.509
5092.210402	119.013
5092.827241	91.4156
5093.444118	108.664
5094.061032	119.013
5094.677984	87.9659
5095.294973	182.831
5095.911999	358.762
5096.529063	244.924
5097.146164	186.28
5097.763303	186.28
5098.380479	177.656
5098.997693	174.207
5099.614943	256.998
5100.232232	269.071
5100.849557	293.219
5101.466921	219.052
5102.084321	139.71
5102.701759	91.4156
5103.319235	79.3419
5103.936747	219.052
5104.554298	296.669
5105.171885	272.521
5105.789510	196.629
5106.407173	162.133
5107.024873	139.71
5107.642610	186.28
5108.260385	269.071
5108.878197	363.936
5109.496046	386.359
5110.113933	377.735
5110.731858	310.467
5111.349820	186.28
5111.967819	167.307
5112.585855	232.85
5113.203930	307.017
5113.822041	227.676
5114.440190	146.61
5115.058376	139.71
5115.676600	205.253
5116.294861	248.374
5116.913160	219.052
5117.531495	351.863
5118.149869	291.494
5118.768280	189.73
5119.386728	177.656
5120.005213	177.656
5120.623736	182.831
5121.242297	198.354
5121.860895	272.521
5122.479530	198.354
5123.098203	115.563
5123.716913	217.327
5124.335660	232.85
5124.954445	208.703
5125.573268	177.656
5126.192127	186.28
5126.811025	165.583
5127.429959	193.18
5128.048931	288.044
5128.667941	253.548
5129.286988	170.757
5129.906072	182.831
5130.525194	179.381
5131.144353	215.602
5131.763549	296.668
5132.382783	250.098
5133.002054	219.052
5133.621363	131.086
5134.240709	179.381
5134.860093	219.052
5135.479514	232.85
5136.098972	208.703
5136.718468	248.374
5137.338001	263.897
5137.957572	227.676
5138.577180	256.998
5139.196826	253.548
5139.816509	256.998
5140.436229	217.327
5141.055987	146.61
5141.675782	198.354
5142.295614	232.85
5142.915484	227.676
5143.535392	205.253
5144.155337	248.374
5144.775319	196.629
5145.395339	119.013
5146.015396	229.401
5146.635490	241.474
5147.255622	303.568
5147.875791	363.936
5148.495998	469.15
5149.116242	398.433
5149.736524	381.184
5150.356843	438.103
5150.977199	482.948
5151.597593	498.472
5152.218024	479.499
5152.838493	398.433
5153.458999	476.049
5154.079543	415.681
5154.700123	415.681
5155.320742	374.285
5155.941398	338.064
5156.562091	315.642
5157.182821	315.642
5157.803589	319.091
5158.424395	288.044
5159.045237	455.352
5159.666118	369.111
5160.287035	498.472
5160.907990	398.433
5161.528983	284.595
5162.150013	294.944
5162.771080	275.971
5163.392185	210.428
5164.013327	241.474
5164.634506	205.253
5165.255723	281.145
5165.876978	432.929
[truncated: 6,506 more rows]
