# Supplementary material for: Chemoenzymatic synthesis of genetically-encoded multivalent liquid N-glycan arrays
Source: Nat Commun. 2023 Aug 28;14:5237. doi: 10.1038/s41467-023-40900-y (PMC10462762; doi:10.1038/s41467-023-40900-y)
Supplement: Supplementary file 8 — Supplementary Dataset 4 [file 41467_2023_40900_MOESM8_ESM.zip › Supplementary Data 1_All MALDI Data/MALDI TextFiles for Fig.5 and Fig.6/TL-IV-131-DBCO-SDB95_0004.txt]

TITLE "<<TL-IV-131-DBCO-SDB95_0004>> Voyager Spec #1[BP = 5240.1, 26557]"
TYPE MASSSPEC
3999.789467	298.268
4000.336058	223.701
4000.882687	203.438
4001.429353	252.069
4001.976057	260.984
4002.522798	260.984
4003.069577	232.617
4003.616392	236.669
4004.163246	195.333
4004.710136	273.142
4005.257064	331.499
4005.804030	285.3
4006.351033	269.09
4006.898073	190.47
4007.445151	170.207
4007.992266	166.155
4008.539418	182.365
4009.086608	243.964
4009.633835	273.142
4010.181100	261.795
4010.728402	219.648
4011.275741	223.701
4011.823118	256.121
4012.370532	248.016
4012.917984	269.09
4013.465473	281.247
4014.012999	310.426
4014.560563	298.268
4015.108164	203.438
4015.655803	195.333
4016.203479	195.333
4016.751192	174.26
4017.298943	108.608
4017.846731	124.008
4018.394556	149.134
4018.942419	153.186
4019.490320	166.155
4020.038258	199.386
4020.586233	203.438
4021.134245	199.386
4021.682295	298.268
4022.230383	323.394
4022.778507	343.656
4023.326669	393.098
4023.874869	438.486
4024.423106	484.685
4024.971380	347.709
4025.519692	281.247
4026.068041	273.142
4026.616428	294.215
4027.164852	314.478
4027.713313	248.016
4028.261812	203.438
4028.810348	162.102
4029.358921	170.207
4029.907532	174.26
4030.456180	215.596
4031.004866	256.121
4031.553589	252.069
4032.102350	219.648
4032.651147	265.037
4033.199983	207.491
4033.748855	162.102
4034.297766	145.081
4034.846713	218.838
4035.395698	294.215
4035.944720	346.898
4036.493780	294.215
4037.042877	215.596
4037.592011	199.386
4038.141183	170.207
4038.690392	228.564
4039.239639	211.543
4039.788923	215.596
4040.338245	186.417
4040.887603	294.215
4041.437000	277.195
4041.986433	302.32
4042.535904	265.037
4043.085413	265.037
4043.634959	215.596
4044.184542	215.596
4044.734162	252.069
4045.283820	240.722
4045.833516	269.089
4046.383249	256.121
4046.933019	298.268
4047.482826	350.951
4048.032671	335.551
4048.582554	236.669
4049.132474	203.438
4049.682431	223.701
4050.232425	232.617
4050.782457	277.195
4051.332527	211.543
4051.882634	277.195
4052.432778	269.09
4052.982959	269.09
4053.533178	228.564
4054.083435	174.26
4054.633728	222.89
4055.184060	239.911
4055.734428	223.701
4056.284834	261.795
4056.835278	236.669
4057.385758	199.386
4057.936276	182.365
4058.486832	219.648
4059.037425	211.543
4059.588055	310.426
4060.138723	459.56
4060.689428	422.276
4061.240171	380.129
4061.790951	339.604
4062.341768	318.531
4062.892623	252.069
4063.443515	252.069
4063.994444	313.668
4064.545411	317.72
4065.096416	215.596
4065.647457	265.037
4066.198536	223.701
4066.749653	195.333
4067.300807	149.134
4067.851998	116.714
4068.403227	203.438
4068.954493	244.774
4069.505797	186.417
4070.057137	203.438
4070.608516	228.564
4071.159931	232.617
4071.711384	228.564
4072.262875	240.722
4072.814403	195.333
4073.365968	186.417
4073.917571	162.102
4074.469211	128.061
4075.020888	128.061
4075.572603	136.976
4076.124356	112.661
4076.676145	153.186
4077.227972	149.134
4077.779837	235.859
4078.331739	330.688
4078.883678	376.077
4079.435655	356.625
4079.987669	273.142
4080.539720	211.543
4081.091809	145.081
4081.643935	243.964
4082.196099	228.564
4082.748300	186.417
4083.300538	236.669
4083.852814	302.32
4084.405127	327.446
4084.957478	356.625
4085.509866	310.426
4086.062292	294.215
4086.614754	290.163
4087.167255	335.551
4087.719792	368.782
4088.272367	351.762
4088.824980	360.677
4089.377630	314.478
4089.930317	232.617
4090.483041	211.543
4091.035803	223.701
4091.588603	207.491
4092.141440	157.239
4092.694314	120.766
4093.247225	116.714
4093.800174	87.5351
4094.353161	120.766
4094.906185	128.061
4095.459246	269.09
4096.012344	306.373
4096.565480	248.016
4097.118654	294.215
4097.671865	290.163
4098.225113	269.09
4098.778398	346.899
4099.331721	458.749
4099.885082	430.381
4100.438480	401.203
4100.991915	323.394
4101.545387	306.373
4102.098897	339.604
4102.652445	277.195
4103.206030	290.163
4103.759652	240.722
4104.313311	223.701
4104.867008	240.722
4105.420743	294.215
4105.974514	342.846
4106.528324	306.373
4107.082170	261.795
4107.636054	368.782
4108.189975	331.499
4108.743934	240.722
4109.297930	401.203
4109.851964	351.762
4110.406035	252.069
4110.960143	285.3
4111.514289	236.669
4112.068472	207.491
4112.622693	302.32
4113.176951	302.32
4113.731246	269.09
4114.285579	405.255
4114.839949	360.677
4115.394356	314.478
4115.948801	248.016
4116.503284	248.016
4117.057803	178.312
4117.612361	153.187
4118.166955	137.787
4118.721587	141.029
4119.276256	100.503
4119.830963	67.2724
4120.385707	91.5877
4120.940489	190.47
4121.495308	323.394
4122.050164	281.247
4122.605058	277.195
4123.159989	244.774
4123.714957	203.438
4124.269963	223.701
4124.825007	261.795
4125.380087	281.247
4125.935205	256.121
4126.490361	195.333
4127.045554	331.499
4127.600784	248.016
4128.156052	195.333
4128.711357	157.239
4129.266699	128.061
4129.822079	239.911
4130.377497	277.195
4130.932951	252.069
4131.488443	260.984
4132.043973	298.268
4132.599540	339.604
4133.155144	306.373
4133.710786	285.3
4134.266465	306.373
4134.822181	244.774
4135.377935	174.26
4135.933727	186.417
4136.489555	203.438
4137.045421	190.47
4137.601325	248.016
4138.157266	265.037
4138.713244	298.268
4139.269260	261.795
4139.825313	186.417
4140.381403	203.438
4140.937531	203.438
4141.493696	219.648
4142.049899	240.722
4142.606139	248.016
4143.162417	236.669
4143.718732	306.373
4144.275084	285.3
4144.831473	248.016
4145.387901	413.36
4145.944365	351.762
4146.500867	389.045
4147.057406	405.255
4147.613983	491.98
4148.170597	569.789
4148.727248	660.566
4149.283937	595.725
4149.840663	488.738
4150.397427	360.677
4150.954228	273.142
4151.511067	323.394
4152.067943	302.32
4152.624856	350.951
4153.181806	343.656
4153.738794	252.069
4154.295820	228.564
4154.852883	252.069
4155.409983	277.195
4155.967121	252.069
4156.524296	290.163
4157.081508	327.446
4157.638758	265.037
4158.196045	256.121
4158.753370	182.365
4159.310732	166.155
4159.868131	182.365
4160.425568	269.09
4160.983043	281.247
4161.540554	310.426
4162.098103	265.037
4162.655690	203.438
4163.213314	182.365
4163.770975	166.155
4164.328673	199.386
4164.886409	166.155
4165.444183	166.155
4166.001994	157.239
4166.559842	133.734
4167.117728	133.734
4167.675651	190.47
4168.233611	360.677
4168.791609	372.024
4169.349644	335.551
4169.907717	318.531
4170.465827	252.069
4171.023974	211.543
4171.582159	195.333
4172.140381	260.984
4172.698641	269.09
4173.256938	306.373
4173.815272	314.478
4174.373644	244.774
4174.932054	281.247
4175.490500	327.446
4176.048984	265.037
4176.607506	186.417
4177.166064	153.187
4177.724661	207.491
4178.283294	182.365
4178.841965	228.564
4179.400674	228.564
4179.959420	232.617
4180.518203	323.394
4181.077023	442.539
4181.635881	422.276
4182.194777	372.024
4182.753710	318.531
4183.312680	261.795
4183.871688	203.438
4184.430733	422.276
4184.989815	393.098
4185.548935	331.499
4186.108092	273.142
4186.667287	232.617
4187.226519	215.596
4187.785788	273.142
4188.345095	265.037
4188.904439	317.72
4189.463821	265.037
4190.023240	207.491
4190.582696	199.386
4191.142190	170.207
4191.701721	128.061
4192.261290	145.081
4192.820896	190.47
4193.380539	269.09
4193.940220	294.215
4194.499938	261.795
4195.059694	240.722
4195.619487	256.121
4196.179317	215.596
4196.739185	195.333
4197.299090	178.312
4197.859033	199.386
4198.419013	248.016
4198.979030	252.069
4199.539085	232.617
4200.099178	285.3
4200.659307	302.32
4201.219474	363.919
4201.779679	314.478
4202.339920	252.069
4202.900200	195.333
4203.460516	199.386
4204.020870	170.207
4204.581262	190.47
4205.141690	166.155
4205.702157	182.365
4206.262660	219.648
4206.823201	178.312
4207.383780	207.491
4207.944396	236.669
4208.505049	186.417
4209.065739	133.734
4209.626467	347.709
4210.187233	351.762
4210.748036	347.709
4211.308876	298.268
4211.869754	310.426
4212.430669	397.15
4212.991621	290.163
4213.552611	331.499
4214.113638	281.247
4214.674703	203.438
4215.235805	174.26
4215.796944	182.365
4216.358121	170.207
4216.919335	116.714
4217.480587	116.714
4218.041876	128.061
4218.603202	124.008
4219.164566	195.333
4219.725967	170.207
4220.287406	149.134
4220.848882	141.029
4221.410395	243.964
4221.971946	401.203
4222.533534	351.762
4223.095160	273.142
4223.656823	281.247
4224.218523	232.617
4224.780261	219.648
4225.342036	182.365
4225.903849	157.239
4226.465699	186.418
4227.027587	174.26
4227.589511	228.564
4228.151474	290.163
4228.713473	265.037
4229.275510	265.037
4229.837585	256.121
4230.399696	281.247
4230.961846	269.09
4231.524032	285.3
4232.086256	389.045
4232.648518	384.182
4233.210817	351.762
4233.773153	277.195
4234.335527	285.3
4234.897938	318.531
4235.460386	351.762
4236.022872	302.321
4236.585395	372.024
4237.147956	310.426
4237.710554	277.195
4238.273189	265.037
4238.835862	199.386
4239.398572	331.499
4239.961320	285.3
4240.524105	323.394
4241.086927	294.215
4241.649787	228.564
4242.212684	166.155
4242.775619	149.134
4243.338591	174.26
4243.901601	178.312
4244.464647	157.239
4245.027732	170.207
4245.590853	145.082
4246.154012	100.503
4246.717209	91.5878
4247.280443	166.155
4247.843714	367.972
4248.407023	331.499
4248.970369	256.121
4249.533752	215.596
4250.097173	145.082
4250.660631	120.766
4251.224127	116.714
4251.787660	128.061
4252.351230	145.082
4252.914838	157.239
4253.478483	162.102
4254.042166	203.438
4254.605886	248.016
4255.169644	236.669
4255.733438	199.386
4256.297271	195.333
4256.861140	236.669
4257.425047	236.669
4257.988992	190.47
4258.552974	153.187
4259.116993	269.09
4259.681050	350.951
4260.245144	350.951
4260.809275	302.321
4261.373444	269.09
4261.937650	342.846
4262.501894	277.195
4263.066175	342.846
4263.630494	367.972
4264.194849	360.677
4264.759243	252.069
4265.323673	240.722
4265.888142	228.564
4266.452647	157.239
4267.017190	120.766
4267.581770	157.239
4268.146388	124.008
4268.711043	162.102
4269.275735	116.714
4269.840465	108.609
4270.405233	116.714
4270.970037	133.734
4271.534879	174.26
4272.099759	195.333
4272.664676	170.207
4273.229630	149.134
4273.794622	116.714
4274.359651	219.649
4274.924717	368.782
4275.489821	290.163
4276.054963	323.394
4276.620141	323.394
4277.185357	281.247
4277.750611	298.268
4278.315902	277.195
4278.881230	314.478
4279.446596	269.09
4280.011999	273.142
4280.577439	203.438
4281.142917	162.102
4281.708433	124.008
4282.273985	189.66
4282.839575	202.628
4283.405203	166.155
4283.970868	137.787
4284.536570	166.155
4285.102310	218.838
4285.668087	218.838
4286.233902	243.964
4286.799753	203.438
4287.365643	199.386
4287.931570	219.648
4288.497534	273.142
4289.063535	252.069
4289.629574	298.268
4290.195650	240.722
4290.761764	240.722
4291.327915	186.418
4291.894104	145.082
4292.460330	256.121
4293.026593	338.794
4293.592894	380.13
4294.159232	294.215
4294.725608	228.564
4295.292021	211.543
4295.858471	199.386
4296.424959	203.438
4296.991484	248.016
4297.558046	252.069
4298.124646	346.899
4298.691284	363.919
4299.257958	269.09
4299.824671	190.47
4300.391420	190.47
4300.958207	157.239
4301.525031	133.734
4302.091893	141.029
4302.658792	202.628
4303.225729	251.258
4303.792703	528.453
4304.359714	500.085
4304.926763	496.033
4305.493849	451.455
4306.060973	475.77
4306.628134	360.677
4307.195332	281.247
4307.762568	223.701
4308.329841	174.26
4308.897152	186.418
4309.464500	265.037
4310.031885	496.033
4310.599308	475.77
4311.166768	339.604
4311.734266	376.077
4312.301801	508.19
4312.869373	475.77
4313.436983	372.025
4314.004630	314.478
4314.572315	244.774
4315.140037	219.649
4315.707796	310.426
4316.275593	252.069
4316.843427	236.669
4317.411299	236.669
4317.979208	223.701
4318.547154	252.069
4319.115138	273.142
4319.683159	323.394
4320.251218	372.025
4320.819314	426.329
4321.387447	376.077
4321.955618	285.3
4322.523827	232.617
4323.092072	269.09
4323.660355	252.069
4324.228676	248.016
4324.797034	228.564
4325.365429	236.669
4325.933861	207.491
4326.502331	199.386
4327.070839	228.564
4327.639384	256.122
4328.207966	228.564
4328.776586	228.564
4329.345243	306.373
4329.913937	265.037
4330.482669	380.13
4331.051438	364.73
4331.620245	310.426
4332.189089	232.617
4332.757971	215.596
4333.326889	232.617
4333.895846	269.09
4334.464839	323.394
4335.033871	323.394
4335.602939	273.142
4336.172045	199.386
4336.741188	215.596
4337.310369	360.677
4337.879587	484.686
4338.448842	438.486
4339.018135	356.625
4339.587466	256.122
4340.156833	203.438
4340.726238	153.187
4341.295681	120.766
4341.865161	186.418
4342.434678	347.709
4343.004233	314.478
4343.573825	256.122
4344.143455	236.669
4344.713122	438.486
4345.282826	327.446
4345.852568	232.617
4346.422347	174.26
4346.992163	170.207
4347.562017	190.47
4348.131909	252.069
4348.701837	323.394
4349.271803	331.499
4349.841807	269.09
4350.411848	223.701
4350.981926	182.365
4351.552042	141.029
4352.122195	186.418
4352.692386	162.102
4353.262614	153.187
4353.832879	182.365
4354.403182	162.102
4354.973522	157.239
4355.543900	248.016
4356.114315	248.016
4356.684767	186.418
4357.255257	223.701
4357.825784	422.276
4358.396348	491.98
4358.966950	521.159
4359.537590	645.167
4360.108267	591.673
4360.678981	409.308
4361.249732	384.182
4361.820521	409.308
4362.391348	430.381
4362.962212	343.657
4363.533113	405.255
4364.104052	351.762
4364.675028	318.531
4365.246041	290.163
4365.817092	182.365
4366.388180	141.029
4366.959306	137.787
4367.530469	240.722
4368.101669	265.037
4368.672907	256.122
4369.244182	215.596
4369.815495	203.438
4370.386845	223.701
4370.958232	219.649
4371.529657	236.669
4372.101119	248.016
4372.672619	367.972
4373.244156	418.224
4373.815731	356.625
4374.387342	244.774
4374.958992	203.438
4375.530678	190.47
4376.102402	211.543
4376.674164	178.313
4377.245963	153.187
4377.817799	145.082
4378.389673	218.838
4378.961584	235.859
4379.533532	219.649
4380.105518	190.47
4380.677542	174.26
4381.249602	190.47
4381.821700	302.321
4382.393836	347.709
4382.966009	302.321
4383.538219	240.722
4384.110467	294.216
4384.682752	318.531
4385.255075	360.677
4385.827434	368.783
4386.399832	323.394
4386.972267	310.426
4387.544739	290.163
4388.117248	314.478
4388.689795	294.216
4389.262379	256.122
4389.835001	363.919
4390.407660	405.255
4390.980357	294.216
4391.553091	418.224
4392.125862	356.625
4392.698671	397.15
4393.271517	302.321
4393.844401	265.037
4394.417322	256.122
4394.990280	232.617
4395.563276	162.102
4396.136309	128.061
4396.709380	116.714
4397.282488	145.082
4397.855633	124.008
4398.428816	210.733
4399.002036	218.838
4399.575294	260.985
4400.148589	223.701
4400.721921	174.26
4401.295291	195.333
4401.868698	306.373
4402.442143	269.09
4403.015625	215.596
4403.589144	261.795
4404.162701	195.333
4404.736295	190.47
4405.309927	174.26
4405.883596	170.207
4406.457302	215.596
4407.031046	182.365
4407.604828	137.787
4408.178646	190.47
4408.752502	203.438
4409.326396	203.438
4409.900327	157.239
4410.474295	137.787
4411.048301	133.734
4411.622344	133.734
4412.196424	265.037
4412.770542	244.774
4413.344697	244.774
4413.918890	203.438
4414.493120	360.677
4415.067388	273.142
4415.641693	211.543
4416.216035	236.669
4416.790415	195.333
4417.364832	149.134
4417.939286	174.26
4418.513778	174.26
4419.088307	277.195
4419.662874	363.919
4420.237478	351.762
4420.812120	277.195
4421.386799	244.774
4421.961515	211.543
4422.536269	290.163
4423.111060	367.972
4423.685889	437.676
4424.260755	323.394
4424.835658	248.016
4425.410599	228.564
4425.985577	199.386
4426.560592	182.365
4427.135645	190.47
4427.710736	195.333
4428.285864	182.365
4428.861029	149.134
4429.436231	124.008
4430.011471	104.556
4430.586749	87.5353
4431.162064	100.504
4431.737416	170.207
4432.312805	149.134
4432.888233	141.029
4433.463697	116.714
4434.039199	133.734
4434.614738	124.008
4435.190315	185.607
4435.765929	185.607
4436.341580	210.733
4436.917269	297.458
4437.492995	248.016
4438.068759	240.722
4438.644560	360.677
4439.220398	310.426
4439.796274	314.478
4440.372188	215.596
4440.948138	190.47
4441.524126	145.082
4442.100152	153.187
4442.676215	199.386
4443.252315	203.438
4443.828453	141.029
4444.404628	157.239
4444.980840	166.155
4445.557090	277.195
4446.133378	290.163
4446.709702	367.972
4447.286064	318.531
4447.862464	261.795
4448.438901	273.142
4449.015375	363.919
4449.591887	487.928
4450.168436	459.56
4450.745023	401.203
4451.321647	331.499
4451.898308	248.016
4452.475007	199.386
4453.051743	170.207
4453.628516	162.102
4454.205327	166.155
4454.782176	248.016
4455.359062	265.037
4455.935985	223.701
4456.512945	182.365
4457.089943	195.333
4457.666979	190.47
4458.244052	182.365
4458.821162	157.239
4459.398309	207.491
4459.975494	256.122
4460.552717	586.81
4461.129977	479.012
4461.707274	422.276
4462.284609	360.677
4462.861981	372.025
4463.439390	281.247
4464.016837	244.774
4464.594321	207.491
4465.171843	145.082
4465.749402	227.754
4466.326998	317.72
4466.904632	326.636
4467.482303	277.195
4468.060012	273.142
4468.637758	281.247
4469.215542	244.774
4469.793363	203.438
4470.371221	314.478
4470.949117	314.478
4471.527050	343.657
4472.105020	318.531
4472.683028	323.394
4473.261074	306.373
4473.839156	281.247
4474.417276	285.3
4474.995434	256.122
4475.573629	273.142
4476.151861	338.794
4476.730131	323.394
4477.308438	228.564
4477.886783	248.016
4478.465165	248.016
4479.043584	248.016
4479.622041	211.543
4480.200535	207.491
4480.779067	277.195
4481.357636	256.122
4481.936242	211.544
4482.514886	265.037
4483.093567	244.774
4483.672286	331.499
4484.251042	471.717
4484.829835	384.182
4485.408666	273.142
4485.987534	277.195
4486.566440	261.795
4487.145383	306.373
4487.724363	397.15
4488.303381	343.657
4488.882436	248.016
4489.461529	190.47
4490.040659	190.47
4490.619827	223.701
4491.199031	318.531
4491.778274	298.268
4492.357553	359.867
4492.936870	376.077
4493.516225	327.447
4494.095617	265.037
4494.675046	223.701
4495.254513	306.373
4495.834017	339.604
4496.413558	335.552
4496.993137	360.677
4497.572754	265.037
4498.152407	298.268
4498.732099	343.657
4499.311827	265.037
4499.891593	342.846
4500.471396	342.846
4501.051237	342.846
4501.631115	294.216
4502.211031	248.016
4502.790984	294.216
4503.370974	314.478
4503.951002	339.604
4504.531067	327.446
4505.111170	273.142
4505.691310	207.491
4506.271487	178.313
4506.851702	170.207
4507.431954	248.016
4508.012244	285.3
4508.592571	281.247
4509.172935	323.394
4509.753337	285.3
4510.333777	244.774
4510.914253	376.077
4511.494767	364.73
4512.075319	356.625
4512.655908	376.077
4513.236534	339.604
4513.817198	248.016
4514.397899	203.438
4514.978637	203.438
4515.559413	211.543
4516.140226	153.187
4516.721077	133.734
4517.301965	170.207
4517.882891	170.207
4518.463854	265.037
4519.044854	215.596
4519.625892	166.155
4520.206967	145.082
4520.788079	120.766
4521.369229	100.503
4521.950417	100.503
4522.531641	133.734
4523.112903	157.239
4523.694203	182.365
4524.275540	153.187
4524.856914	124.008
4525.438326	91.5879
4526.019775	174.26
4526.601262	228.564
4527.182786	195.333
4527.764347	207.491
4528.345946	211.543
4528.927582	244.774
4529.509256	323.394
4530.090967	285.3
4530.672716	232.617
4531.254501	228.564
4531.836325	174.26
4532.418185	222.891
4533.000083	222.891
4533.582019	330.689
4534.163992	314.478
4534.746002	323.394
4535.328050	331.499
4535.910135	314.478
4536.492257	290.163
4537.074417	244.774
4537.656614	153.187
4538.238849	186.418
4538.821121	166.155
4539.403431	153.187
4539.985778	252.069
4540.568162	313.668
4541.150584	252.069
4541.733043	186.418
4542.315539	190.47
4542.898073	141.029
4543.480645	141.029
4544.063254	128.061
4544.645900	182.365
4545.228583	162.102
4545.811304	137.787
4546.394063	215.596
4546.976859	211.543
4547.559692	207.491
4548.142562	273.142
4548.725470	240.722
4549.308416	273.142
4549.891399	248.016
4550.474419	215.596
4551.057476	372.025
4551.640572	331.499
4552.223704	376.077
4552.806874	323.394
4553.390081	244.774
4553.973326	203.438
4554.556608	141.029
4555.139927	202.628
4555.723284	145.082
4556.306679	182.365
4556.890110	252.069
4557.473579	223.701
4558.057086	207.491
4558.640630	215.596
4559.224211	302.321
4559.807830	244.774
4560.391486	203.438
4560.975179	166.155
4561.558910	182.365
4562.142679	186.418
4562.726485	153.187
4563.310328	166.155
4563.894208	203.438
4564.478126	170.207
4565.062082	149.134
4565.646074	199.386
4566.230105	252.069
4566.814172	367.972
4567.398277	290.163
4567.982420	248.016
4568.566600	207.491
4569.150817	203.438
4569.735071	248.016
4570.319363	290.163
4570.903693	430.381
4571.488060	389.045
4572.072464	277.195
4572.656906	186.418
4573.241385	207.491
4573.825901	273.142
4574.410455	244.774
4574.995046	219.649
4575.579675	232.617
4576.164341	228.564
4576.749045	285.3
4577.333786	252.069
4577.918564	223.701
4578.503380	228.564
4579.088233	240.722
4579.673123	190.47
4580.258051	190.47
4580.843017	199.386
4581.428020	277.195
4582.013060	273.142
4582.598137	334.741
4583.183252	350.951
4583.768405	285.3
4584.353594	290.163
4584.938822	256.122
4585.524086	190.47
4586.109388	174.26
4586.694728	199.386
4587.280105	166.155
4587.865519	162.102
4588.450970	170.207
4589.036460	203.438
4589.621986	223.701
4590.207550	219.649
4590.793151	215.596
4591.378790	331.499
4591.964466	343.657
4592.550179	455.507
4593.135930	389.045
4593.721719	285.3
4594.307544	240.722
4594.893407	190.47
4595.479308	323.394
4596.065246	290.163
4596.651221	290.163
4597.237234	232.617
4597.823284	281.247
4598.409372	273.142
4598.995497	269.09
4599.581659	265.037
4600.167859	359.867
4600.754096	372.025
4601.340371	306.373
4601.926683	232.617
4602.513032	228.564
4603.099419	186.418
4603.685843	203.438
4604.272305	186.418
4604.858804	203.438
4605.445340	199.386
4606.031914	203.438
4606.618525	166.155
4607.205174	182.365
4607.791860	243.964
4608.378583	281.247
4608.965344	236.669
4609.552143	380.13
4610.138978	441.728
4610.725851	540.611
4611.312762	413.361
4611.899710	302.321
4612.486695	228.564
4613.073718	157.239
4613.660778	186.418
4614.247876	256.121
4614.835011	244.774
4615.422183	236.669
4616.009393	207.491
4616.596640	256.121
4617.183924	244.774
4617.771246	215.596
4618.358606	240.722
4618.946003	186.418
4619.533437	145.082
4620.120909	145.082
4620.708418	380.13
4621.295964	351.762
4621.883548	323.394
4622.471169	306.373
4623.058828	285.3
4623.646524	346.899
4624.234257	363.919
4624.822028	335.552
4625.409836	261.795
4625.997682	203.438
4626.585565	162.102
4627.173486	243.964
4627.761444	380.13
4628.349439	347.709
4628.937472	314.478
4629.525542	219.649
4630.113649	190.47
4630.701794	190.47
4631.289977	149.134
4631.878196	108.609
4632.466454	223.701
4633.054748	195.333
4633.643080	182.365
4634.231450	211.543
4634.819856	248.016
4635.408301	232.617
4635.996782	223.701
4636.585301	244.774
4637.173858	207.491
4637.762451	471.717
4638.351083	438.486
4638.939751	347.709
4639.528457	302.321
4640.117201	236.669
4640.705982	195.333
4641.294800	211.543
4641.883656	195.333
4642.472549	228.564
4643.061479	219.649
4643.650447	252.069
4644.239453	265.037
4644.828495	236.669
4645.417575	203.438
4646.006693	186.418
4646.595848	273.142
4647.185040	277.195
4647.774270	273.142
4648.363537	310.426
4648.952842	236.669
4649.542184	207.491
4650.131563	294.216
4650.720980	339.604
4651.310434	261.795
4651.899926	223.701
4652.489455	223.701
4653.079021	186.418
4653.668625	170.207
4654.258266	190.47
4654.847945	215.596
4655.437661	306.373
4656.027415	281.247
4656.617206	240.722
4657.207034	215.596
4657.796900	323.394
4658.386803	294.216
4658.976743	294.216
4659.566721	294.216
4660.156736	265.037
4660.746789	215.596
4661.336879	195.333
4661.927007	195.333
4662.517172	153.187
4663.107374	137.787
4663.697614	186.418
4664.287891	157.239
4664.878206	141.029
4665.468558	104.556
4666.058947	314.478
4666.649374	294.216
4667.239838	232.617
4667.830340	219.649
4668.420879	248.016
4669.011455	195.333
4669.602069	199.386
4670.192720	265.037
4670.783409	228.564
4671.374135	211.543
4671.964899	203.438
4672.555700	269.09
4673.146538	285.3
4673.737414	252.069
4674.328327	186.418
4674.919277	211.543
4675.510265	285.3
4676.101291	302.321
4676.692353	277.195
4677.283454	298.268
4677.874591	356.625
4678.465766	331.499
4679.056978	290.163
4679.648228	302.321
4680.239515	256.122
4680.830840	409.308
4681.422202	451.455
4682.013602	397.15
4682.605038	323.394
4683.196513	256.122
4683.788024	190.47
4684.379573	149.134
4684.971160	182.365
4685.562784	162.102
4686.154445	149.134
4686.746144	95.6405
4687.337880	137.787
4687.929653	116.714
4688.521464	108.609
4689.113313	108.609
4689.705198	91.5879
4690.297121	116.714
4690.889082	182.365
4691.481080	273.142
4692.073115	277.195
4692.665188	306.373
4693.257298	252.069
4693.849446	174.26
4694.441631	166.155
4695.033853	174.26
4695.626113	174.26
4696.218410	141.029
4696.810745	91.5879
4697.403117	116.714
4697.995526	244.774
4698.587973	203.438
4699.180458	190.47
4699.772979	178.313
4700.365538	170.207
4700.958135	170.207
4701.550769	235.859
4702.143440	256.122
4702.736149	323.394
4703.328895	356.625
4703.921678	273.142
4704.514499	380.13
4705.107358	455.507
4705.700254	426.329
4706.293187	290.163
4706.886157	211.543
4707.479165	157.239
4708.072211	166.155
4708.665294	178.312
4709.258414	153.187
4709.851571	141.029
4710.444766	133.734
4711.037999	471.717
4711.631269	554.389
4712.224576	550.337
4712.817921	471.717
4713.411303	451.455
4714.004722	467.665
4714.598179	405.255
4715.191673	455.507
4715.785205	351.762
4716.378774	277.195
4716.972381	363.919
4717.566025	360.677
4718.159706	351.762
4718.753425	252.069
4719.347181	178.312
4719.940975	182.365
4720.534806	207.491
4721.128674	178.312
4721.722580	256.121
4722.316523	273.142
4722.910504	334.741
4723.504522	277.195
4724.098577	228.564
4724.692670	157.239
4725.286800	203.438
4725.880968	223.701
4726.475173	252.069
4727.069415	232.617
4727.663695	310.426
4728.258013	343.657
4728.852367	327.446
4729.446759	430.381
4730.041189	401.203
4730.635656	306.373
4731.230160	285.3
4731.824702	294.215
4732.419281	306.373
4733.013898	273.142
4733.608552	327.446
4734.203243	364.73
4734.797972	294.215
4735.392738	203.438
4735.987542	261.795
4736.582383	302.321
4737.177261	244.774
4737.772177	261.795
4738.367130	252.069
4738.962121	248.016
4739.557149	215.596
4740.152214	244.774
4740.747317	269.09
4741.342458	290.163
4741.937635	277.195
4742.532851	426.329
4743.128103	463.612
4743.723393	360.677
4744.318720	281.247
4744.914085	256.121
4745.509487	285.3
4746.104927	331.499
4746.700404	380.13
4747.295918	426.329
4747.891470	442.539
4748.487059	612.746
4749.082686	612.746
4749.678350	500.085
4750.274051	442.539
4750.869790	496.033
4751.465566	463.612
4752.061380	492.791
4752.657231	422.276
4753.253120	446.591
4753.849046	430.381
4754.445009	413.36
4755.041010	418.224
4755.637048	508.19
4756.233123	500.085
4756.829236	446.591
4757.425387	389.045
4758.021574	351.762
4758.617800	360.677
4759.214062	434.434
4759.810362	405.255
4760.406699	335.551
4761.003074	376.077
4761.599487	405.255
4762.195936	430.381
4762.792423	500.085
4763.388948	405.255
4763.985510	372.024
4764.582109	335.551
4765.178745	294.215
4765.775420	290.163
4766.372131	223.701
4766.968880	261.795
4767.565666	252.069
4768.162490	265.037
4768.759351	269.09
4769.356250	265.037
4769.953186	330.688
4770.550159	314.478
4771.147170	331.499
4771.744218	351.762
4772.341304	327.446
4772.938427	314.478
4773.535587	228.564
4774.132785	335.551
4774.730020	389.045
4775.327293	466.854
4775.924603	532.506
4776.521950	491.98
4777.119335	380.13
4777.716757	331.499
4778.314217	327.446
4778.911714	368.782
4779.509249	339.604
4780.106821	314.478
4780.704430	318.531
4781.302077	356.625
4781.899761	261.795
4782.497482	232.617
4783.095241	215.596
4783.693038	203.438
4784.290872	364.73
4784.888743	347.709
4785.486651	364.73
4786.084597	393.098
4786.682581	347.709
4787.280602	323.394
4787.878660	244.774
4788.476756	261.795
4789.074889	219.648
4789.673059	422.276
4790.271267	434.434
4790.869512	335.551
4791.467795	265.037
4792.066115	277.195
4792.664473	273.142
4793.262868	244.774
4793.861300	298.268
4794.459770	343.657
4795.058277	323.394
4795.656822	256.121
4796.255404	260.984
4796.854023	265.037
4797.452680	302.321
4798.051374	248.016
4798.650106	244.774
4799.248875	223.701
4799.847681	273.142
4800.446525	244.774
4801.045406	232.617
4801.644325	190.47
4802.243281	182.365
4802.842275	294.215
4803.441305	346.899
4804.040374	372.024
4804.639479	306.373
4805.238623	223.701
4805.837803	174.26
4806.437021	186.417
4807.036277	310.426
4807.635569	397.15
4808.234900	455.507
4808.834267	401.203
4809.433672	327.446
4810.033115	331.499
4810.632594	277.195
4811.232112	261.795
4811.831666	211.543
4812.431258	223.701
4813.030888	174.26
4813.630555	170.207
4814.230259	133.734
4814.830001	157.239
4815.429780	195.333
4816.029596	211.543
4816.629450	277.195
4817.229342	342.846
4817.829271	290.163
4818.429237	355.814
4819.029240	421.466
4819.629281	405.255
4820.229360	331.499
4820.829476	265.037
4821.429629	223.701
4822.029819	170.207
4822.630047	199.386
4823.230313	294.215
4823.830616	474.959
4824.430956	393.098
4825.031334	422.276
4825.631749	463.612
4826.232201	372.024
4826.832691	496.033
4827.433219	492.79
4828.033783	389.045
4828.634386	335.551
4829.235025	347.709
4829.835702	306.373
4830.436416	265.037
4831.037168	240.722
4831.637957	211.543
4832.238784	203.438
4832.839648	215.596
4833.440550	240.722
4834.041488	219.648
4834.642465	215.596
4835.243478	273.142
4835.844529	306.373
4836.445618	232.617
4837.046744	170.207
4837.647907	207.491
4838.249108	207.491
4838.850346	203.438
4839.451622	256.121
4840.052935	228.564
4840.654285	170.207
4841.255673	137.787
4841.857098	112.661
4842.458560	211.543
4843.060061	356.625
4843.661598	290.163
4844.263173	207.491
4844.864785	215.596
4845.466435	261.795
4846.068122	285.3
4846.669846	223.701
4847.271608	252.069
4847.873407	265.037
4848.475244	397.15
4849.077118	347.709
4849.679030	339.604
4850.280979	281.247
4850.882965	256.121
4851.484989	240.722
4852.087050	240.722
4852.689149	351.762
4853.291285	343.657
4853.893458	335.551
4854.495669	413.36
4855.097917	434.434
4855.700203	413.36
4856.302526	351.762
4856.904886	368.782
4857.507284	405.255
4858.109719	487.927
4858.712192	397.15
4859.314702	364.73
4859.917250	285.3
4860.519835	302.321
4861.122457	331.499
4861.725117	405.255
4862.327814	442.539
4862.930549	380.13
4863.533321	405.255
4864.136130	413.36
4864.738977	393.098
4865.341861	438.486
4865.944783	347.709
4866.547742	310.426
4867.150738	327.446
4867.753772	298.268
4868.356843	248.016
4868.959952	244.774
4869.563098	277.195
4870.166282	298.268
4870.769503	285.3
4871.372761	335.551
4871.976057	331.499
4872.579390	306.373
4873.182760	252.069
4873.786168	256.121
4874.389614	252.069
4874.993097	302.321
4875.596617	244.774
4876.200175	261.795
4876.803770	207.491
4877.407402	203.438
4878.011072	356.625
4878.614779	327.446
4879.218524	343.657
4879.822306	368.782
4880.426125	327.446
4881.029982	290.163
4881.633877	269.09
4882.237808	261.795
4882.841778	199.386
4883.445784	186.418
4884.049828	248.016
4884.653910	277.195
4885.258028	261.795
4885.862185	446.591
4886.466378	389.045
4887.070609	273.142
4887.674878	331.499
4888.279184	475.77
4888.883527	409.308
4889.487908	285.3
4890.092326	327.446
4890.696781	335.551
4891.301274	418.224
4891.905804	384.182
4892.510372	339.604
4893.114977	318.531
4893.719620	256.121
4894.324300	215.596
4894.929017	232.617
4895.533772	145.081
4896.138564	222.891
4896.743394	153.187
4897.348261	133.734
4897.953165	141.029
4898.558107	182.365
4899.163087	281.247
4899.768103	244.774
4900.373157	219.648
4900.978249	211.543
4901.583378	228.564
4902.188544	232.617
4902.793748	215.596
4903.398989	232.617
4904.004268	285.3
4904.609584	244.774
4905.214937	244.774
4905.820328	302.321
4906.425756	277.195
4907.031222	397.15
4907.636725	413.36
4908.242265	426.329
4908.847843	389.045
4909.453458	401.203
4910.059111	327.446
4910.664801	422.276
4911.270529	438.486
4911.876294	442.539
4912.482096	409.308
4913.087936	401.203
4913.693813	310.426
4914.299727	203.438
4914.905679	157.239
4915.511669	211.543
4916.117696	240.722
4916.723760	393.098
4917.329861	331.499
4917.936000	343.657
4918.542177	426.329
4919.148391	413.36
4919.754642	397.15
4920.360931	327.446
4920.967257	219.648
4921.573620	228.564
4922.180021	232.617
4922.786460	232.617
4923.392935	314.478
4923.999449	285.3
4924.605999	215.596
4925.212587	182.365
4925.819213	199.386
4926.425875	199.386
4927.032576	149.134
4927.639313	248.016
4928.246088	232.617
4928.852901	314.478
4929.459751	343.657
4930.066638	261.795
4930.673563	223.701
4931.280525	157.239
4931.887524	133.734
4932.494561	104.556
4933.101636	128.061
4933.708747	145.081
4934.315897	162.102
4934.923083	153.187
4935.530307	133.734
4936.137569	141.029
4936.744867	218.838
4937.352204	178.312
4937.959577	157.239
4938.566988	162.102
4939.174437	195.333
4939.781923	190.47
4940.389446	137.787
4940.997007	211.543
4941.604605	223.701
4942.212241	170.207
4942.819913	124.008
4943.427624	136.976
4944.035372	149.134
4944.643157	100.503
4945.250979	141.029
4945.858839	227.754
4946.466737	239.911
4947.074672	273.142
4947.682644	350.951
4948.290654	318.531
4948.898701	269.09
4949.506785	285.3
4950.114907	306.373
4950.723066	294.215
4951.331263	342.846
4951.939497	294.215
4952.547769	261.795
4953.156078	265.037
4953.764424	355.814
4954.372808	412.55
4954.981229	314.478
4955.589688	256.121
4956.198184	170.207
4956.806717	265.037
4957.415288	281.247
4958.023897	265.037
4958.632542	190.47
4959.241225	170.207
4959.849946	153.187
4960.458704	178.312
4961.067499	248.016
4961.676332	277.195
4962.285202	240.722
4962.894110	232.617
4963.503055	228.564
4964.112037	228.564
4964.721057	223.701
4965.330114	215.596
4965.939209	248.016
4966.548341	256.121
4967.157510	260.985
4967.766717	186.418
4968.375961	203.438
4968.985243	318.531
4969.594562	331.499
4970.203919	277.195
4970.813313	240.722
4971.422744	331.499
4972.032213	323.394
4972.641719	302.321
4973.251263	298.268
4973.860844	323.394
4974.470462	252.069
4975.080118	232.617
4975.689811	434.434
4976.299542	351.762
4976.909310	269.09
4977.519115	215.596
4978.128958	207.491
4978.738839	166.155
4979.348756	137.787
4979.958711	261.795
4980.568704	248.016
4981.178734	290.163
4981.788801	359.867
4982.398906	323.394
4983.009048	261.795
4983.619228	269.09
4984.229445	367.972
4984.839699	331.499
4985.449991	351.762
4986.060321	314.478
4986.670687	351.762
4987.281091	256.121
4987.891533	199.386
4988.502012	211.543
4989.112528	219.648
4989.723082	203.438
4990.333673	145.081
4990.944302	157.239
4991.554968	195.333
4992.165671	153.187
4992.776412	145.081
4993.387190	186.417
4993.998006	211.543
4994.608859	314.478
4995.219749	298.268
4995.830677	339.604
4996.441643	256.121
4997.052645	265.037
4997.663685	422.276
4998.274763	343.656
4998.885878	294.215
4999.497030	232.617
5000.108220	178.312
5000.719447	162.102
5001.330712	166.155
5001.942014	277.195
5002.553353	244.774
5003.164730	203.438
5003.776144	211.543
5004.387596	186.417
5004.999085	162.102
5005.610612	248.016
5006.222176	313.668
5006.833777	383.372
5007.445416	372.024
5008.057092	339.604
5008.668806	356.625
5009.280556	285.3
5009.892345	265.037
5010.504171	409.308
5011.116034	327.446
5011.727935	281.247
5012.339873	199.386
5012.951848	149.134
5013.563861	145.081
5014.175911	137.787
5014.787999	190.47
5015.400124	170.207
5016.012287	207.491
5016.624487	215.596
5017.236724	207.491
5017.848999	252.069
5018.461311	350.951
5019.073661	401.203
5019.686048	376.077
5020.298472	347.709
5020.910934	347.709
5021.523433	318.531
5022.135970	269.09
5022.748544	302.32
5023.361155	269.09
5023.973804	199.386
5024.586491	182.365
5025.199214	157.239
5025.811976	310.426
5026.424774	360.677
5027.037610	298.268
5027.650484	302.32
5028.263394	273.142
5028.876343	273.142
5029.489328	479.012
5030.102351	389.045
5030.715412	372.024
5031.328510	397.15
5031.941645	426.329
5032.554818	335.551
5033.168028	223.701
5033.781275	232.617
5034.394560	219.648
5035.007883	244.774
5035.621243	327.446
5036.234640	343.657
5036.848074	302.32
5037.461546	256.121
5038.075056	260.984
5038.688603	322.583
5039.302187	363.919
5039.915809	500.085
5040.529468	479.012
5041.143164	438.486
5041.756898	376.077
5042.370670	413.36
5042.984478	314.478
5043.598324	265.037
5044.212208	199.386
5044.826129	228.564
5045.440087	182.365
5046.054083	199.386
5046.668117	203.438
5047.282187	219.648
5047.896295	190.47
5048.510441	244.774
5049.124624	236.669
5049.738844	215.596
5050.353102	265.037
5050.967397	310.426
5051.581729	360.677
5052.196099	409.308
5052.810507	277.195
5053.424952	314.478
5054.039434	265.037
5054.653953	240.722
5055.268510	207.491
5055.883105	186.417
5056.497737	166.155
5057.112406	211.543
5057.727113	211.543
5058.341857	199.386
5058.956638	170.207
5059.571457	178.312
5060.186314	260.984
5060.801207	277.195
5061.416139	244.774
5062.031107	273.142
5062.646113	359.867
5063.261157	327.446
5063.876238	306.373
5064.491356	339.604
5065.106512	298.268
5065.721705	521.158
5066.336935	463.612
5066.952203	413.36
5067.567508	347.709
5068.182851	281.247
5068.798231	248.016
5069.413649	236.669
5070.029104	256.121
5070.644596	314.478
5071.260126	310.426
5071.875693	393.098
5072.491298	445.781
5073.106940	462.802
5073.722620	384.182
5074.338336	310.426
5074.954091	314.478
5075.569882	281.247
5076.185712	248.016
5076.801578	211.543
5077.417482	174.26
5078.033424	186.417
5078.649402	211.543
5079.265419	215.596
5079.881472	323.394
5080.497563	314.478
5081.113692	261.795
5081.729858	190.47
5082.346061	211.543
5082.962302	240.722
5083.578580	368.782
5084.194895	397.15
5084.811248	372.024
5085.427639	360.677
5086.044066	347.709
5086.660531	306.373
5087.277034	290.163
5087.893574	261.795
5088.510152	281.247
5089.126766	269.09
5089.743419	277.195
5090.360108	269.09
5090.976835	314.478
5091.593600	331.499
5092.210402	285.3
5092.827241	252.069
5093.444118	228.564
5094.061032	223.701
5094.677984	207.491
5095.294973	182.365
5095.911999	281.247
5096.529063	442.539
5097.146164	384.182
5097.763303	409.308
5098.380479	401.203
5098.997693	372.024
5099.614943	360.677
5100.232232	323.394
5100.849557	389.045
5101.466921	351.762
5102.084321	418.224
5102.701759	665.429
5103.319235	541.421
5103.936747	442.539
5104.554298	422.276
5105.171885	517.106
5105.789510	471.717
5106.407173	418.224
5107.024873	401.203
5107.642610	323.394
5108.260385	240.722
5108.878197	248.016
5109.496046	302.321
5110.113933	397.15
5110.731858	504.138
5111.349820	475.77
5111.967819	533.316
5112.585855	521.158
5113.203930	558.442
5113.822041	492.791
5114.440190	459.56
5115.058376	368.782
5115.676600	290.163
5116.294861	281.247
5116.913160	261.795
5117.531495	248.016
5118.149869	290.163
5118.768280	466.854
5119.386728	540.611
5120.005213	540.611
5120.623736	455.507
5121.242297	360.677
5121.860895	356.625
5122.479530	314.478
5123.098203	281.247
5123.716913	285.3
5124.335660	240.722
5124.954445	215.596
5125.573268	277.195
5126.192127	294.215
5126.811025	318.531
5127.429959	269.09
5128.048931	236.669
5128.667941	347.709
5129.286988	294.215
5129.906072	323.394
5130.525194	376.077
5131.144353	323.394
5131.763549	302.321
5132.382783	455.507
5133.002054	492.791
5133.621363	690.555
5134.240709	599.778
5134.860093	653.272
5135.479514	616.799
5136.098972	529.264
5136.718468	430.381
5137.338001	508.19
5137.957572	508.19
5138.577180	624.093
5139.196826	541.421
5139.816509	446.592
5140.436229	384.182
5141.055987	397.15
5141.675782	347.709
5142.295614	323.394
5142.915484	277.195
5143.535392	273.142
5144.155337	314.478
5144.775319	368.783
5145.395339	314.478
5146.015396	372.025
5146.635490	413.361
5147.255622	418.224
5147.875791	558.442
5148.495998	525.211
5149.116242	579.515
5149.736524	694.608
5150.356843	628.146
5150.977199	488.738
5151.597593	430.381
5152.218024	422.276
5152.838493	508.19
5153.458999	380.13
5154.079543	360.677
5154.700123	327.447
5155.320742	434.434
5155.941398	451.455
5156.562091	521.159
5157.182821	554.39
5157.803589	579.515
5158.424395	554.39
5159.045237	492.791
5159.666118	426.329
5160.287035	327.447
5160.907990	298.268
5161.528983	350.951
5162.150013	393.098
5162.771080	368.783
5163.392185	298.268
5164.013327	302.321
5164.634506	285.3
5165.255723	306.373
5165.876978	360.677
[truncated: 6,506 more rows]
