# Supplementary material for: Chemoenzymatic synthesis of genetically-encoded multivalent liquid N-glycan arrays
Source: Nat Commun. 2023 Aug 28;14:5237. doi: 10.1038/s41467-023-40900-y (PMC10462762; doi:10.1038/s41467-023-40900-y)
Supplement: Supplementary file 8 — Supplementary Dataset 4 [file 41467_2023_40900_MOESM8_ESM.zip › Supplementary Data 1_All MALDI Data/MALDI TextFiles for Fig.5 and Fig.6/TL-IV-59-SDB163-8min_0011.txt]

TITLE "<<TL-IV-59-SDB163-8min_0011>> Voyager Spec #1[BP = 5240.1, 53105]"
TYPE MASSSPEC
3999.789467	85.8963
4000.336058	81.0343
4000.882687	53.4826
4001.429353	176.655
4001.976057	152.344
4002.522798	110.207
4003.069577	171.793
4003.616392	238.241
4004.163246	332.241
4004.710136	299.827
4005.257064	252.827
4005.804030	157.207
4006.351033	76.1723
4006.898073	100.483
4007.445151	63.2068
4007.992266	58.3447
4008.539418	92.3791
4009.086608	72.9309
4009.633835	72.9309
4010.181100	29.1724
4010.728402	194.482
4011.275741	176.655
4011.823118	124.793
4012.370532	243.103
4012.917984	343.585
4013.465473	351.689
4014.012999	233.379
4014.560563	233.379
4015.108164	134.517
4015.655803	147.482
4016.203479	218.793
4016.751192	147.482
4017.298943	181.517
4017.846731	152.344
4018.394556	105.345
4018.942419	81.0343
4019.490320	118.31
4020.038258	162.069
4020.586233	110.207
4021.134245	110.207
4021.682295	171.793
4022.230383	243.103
4022.778507	209.068
4023.326669	144.241
4023.874869	191.241
4024.423106	157.207
4024.971380	92.3791
4025.519692	247.965
4026.068041	337.103
4026.616428	247.965
4027.164852	181.517
4027.713313	191.241
4028.261812	157.207
4028.810348	144.241
4029.358921	272.275
4029.907532	220.413
4030.456180	181.517
4031.004866	176.655
4031.553589	147.482
4032.102350	134.517
4032.651147	134.517
4033.199983	319.275
4033.748855	328.999
4034.297766	294.965
4034.846713	200.965
4035.395698	144.241
4035.944720	196.103
4036.493780	157.207
4037.042877	124.793
4037.592011	134.517
4038.141183	181.517
4038.690392	243.103
4039.239639	256.068
4039.788923	238.241
4040.338245	294.965
4040.887603	247.965
4041.437000	247.965
4041.986433	267.413
4042.535904	304.689
4043.085413	228.517
4043.634959	171.793
4044.184542	162.069
4044.734162	110.207
4045.283820	48.6206
4045.833516	58.3447
4046.383249	92.3791
4046.933019	76.1723
4047.482826	189.62
4048.032671	241.482
4048.582554	228.517
4049.132474	144.241
4049.682431	115.069
4050.232425	128.034
4050.782457	115.069
4051.332527	58.3447
4051.882634	53.4827
4052.432778	48.6206
4052.982959	209.068
4053.533178	260.93
4054.083435	275.517
4054.633728	215.551
4055.184060	186.379
4055.734428	223.655
4056.284834	191.241
4056.835278	152.344
4057.385758	213.931
4057.936276	209.068
4058.486832	152.344
4059.037425	100.483
4059.588055	100.483
4060.138723	275.517
4060.689428	275.517
4061.240171	280.379
4061.790951	457.033
4062.341768	471.62
4062.892623	285.241
4063.443515	162.069
4063.994444	110.207
4064.545411	68.0689
4065.096416	220.413
4065.647457	228.517
4066.198536	294.965
4066.749653	196.103
4067.300807	139.379
4067.851998	76.1723
4068.403227	68.0689
4068.954493	68.0689
4069.505797	176.655
4070.057137	186.379
4070.608516	233.379
4071.159931	162.069
4071.711384	95.6205
4072.262875	191.241
4072.814403	215.551
4073.365968	124.793
4073.917571	58.3447
4074.469211	157.207
4075.020888	189.62
4075.572603	157.207
4076.124356	105.345
4076.676145	105.345
4077.227972	384.103
4077.779837	309.551
4078.331739	440.826
4078.883678	440.826
4079.435655	400.309
4079.987669	332.241
4080.539720	356.551
4081.091809	243.103
4081.643935	209.068
4082.196099	209.068
4082.748300	218.793
4083.300538	191.241
4083.852814	157.206
4084.405127	115.069
4084.957478	95.6204
4085.509866	72.9308
4086.062292	58.3447
4086.614754	200.965
4087.167255	134.517
4087.719792	191.241
4088.272367	191.241
4088.824980	200.965
4089.377630	204.206
4089.930317	162.069
4090.483041	81.0343
4091.035803	322.516
4091.588603	319.275
4092.141440	223.655
4092.694314	152.344
4093.247225	124.793
4093.800174	147.482
4094.353161	119.931
4094.906185	81.0343
4095.459246	53.4826
4096.012344	204.206
4096.565480	233.379
4097.118654	162.069
4097.671865	124.793
4098.225113	144.241
4098.778398	81.0342
4099.331721	76.1722
4099.885082	299.827
4100.438480	280.379
4100.991915	332.241
4101.545387	290.103
4102.098897	275.517
4102.652445	233.379
4103.206030	252.827
4103.759652	309.551
4104.313311	256.068
4104.867008	181.517
4105.420743	171.793
4105.974514	171.793
4106.528324	196.103
4107.082170	275.517
4107.636054	262.551
4108.189975	361.413
4108.743934	290.103
4109.297930	220.413
4109.851964	196.103
4110.406035	196.103
4110.960143	238.241
4111.514289	196.103
4112.068472	162.069
4112.622693	147.482
4113.176951	134.517
4113.731246	92.3791
4114.285579	63.2067
4114.839949	139.379
4115.394356	223.655
4115.948801	181.517
4116.503284	209.068
4117.057803	213.93
4117.612361	218.793
4118.166955	176.655
4118.721587	81.0343
4119.276256	53.4826
4119.830963	38.8965
4120.385707	38.8965
4120.940489	115.069
4121.495308	262.551
4122.050164	319.275
4122.605058	343.585
4123.159989	395.447
4123.714957	332.241
4124.269963	280.379
4124.825007	223.655
4125.380087	147.482
4125.935205	100.483
4126.490361	48.6206
4127.045554	34.0344
4127.600784	71.3102
4128.156052	85.8964
4128.711357	85.8964
4129.266699	152.344
4129.822079	171.793
4130.377497	139.379
4130.932951	314.413
4131.488443	247.965
4132.043973	200.965
4132.599540	147.482
4133.155144	105.345
4133.710786	204.206
4134.266465	196.103
4134.822181	299.827
4135.377935	256.068
4135.933727	260.93
4136.489555	191.241
4137.045421	238.241
4137.601325	171.793
4138.157266	204.206
4138.713244	256.068
4139.269260	243.103
4139.825313	220.413
4140.381403	147.482
4140.937531	72.9308
4141.493696	115.069
4142.049899	196.103
4142.606139	147.482
4143.162417	95.6205
4143.718732	128.034
4144.275084	189.62
4144.831473	194.482
4145.387901	256.068
4145.944365	243.103
4146.500867	209.068
4147.057406	403.551
4147.613983	351.689
4148.170597	220.413
4148.727248	157.207
4149.283937	128.034
4149.840663	95.6205
4150.397427	48.6206
4150.954228	53.4827
4151.511067	166.931
4152.067943	209.068
4152.624856	293.344
4153.181806	293.344
4153.738794	267.413
4154.295820	204.206
4154.852883	147.482
4155.409983	152.344
4155.967121	95.6205
4156.524296	63.2068
4157.081508	53.4827
4157.638758	63.2068
4158.196045	95.6205
4158.753370	196.103
4159.310732	304.689
4159.868131	452.171
4160.425568	418.137
4160.983043	272.275
4161.540554	181.517
4162.098103	171.793
4162.655690	324.137
4163.213314	243.103
4163.770975	157.207
4164.328673	124.793
4164.886409	228.517
4165.444183	312.792
4166.001994	294.965
4166.559842	371.137
4167.117728	324.137
4167.675651	209.069
4168.233611	204.206
4168.791609	285.241
4169.349644	267.413
4169.907717	418.137
4170.465827	516.999
4171.023974	452.171
4171.582159	384.103
4172.140381	319.275
4172.698641	228.517
4173.256938	128.034
4173.815272	171.793
4174.373644	272.275
4174.932054	262.551
4175.490500	181.517
4176.048984	105.345
4176.607506	95.6205
4177.166064	72.9309
4177.724661	81.0343
4178.283294	58.3447
4178.841965	24.3103
4179.400674	16.2069
4179.959420	76.1722
4180.518203	152.344
4181.077023	134.517
4181.635881	238.241
4182.194777	200.965
4182.753710	275.517
4183.312680	176.655
4183.871688	166.931
4184.430733	139.379
4184.989815	144.241
4185.548935	252.827
4186.108092	285.241
4186.667287	223.655
4187.226519	395.447
4187.785788	371.137
4188.345095	267.413
4188.904439	157.207
4189.463821	361.413
4190.023240	294.965
4190.582696	256.068
4191.142190	238.241
4191.701721	147.482
4192.261290	144.241
4192.820896	337.103
4193.380539	324.137
4193.940220	356.551
4194.499938	262.551
4195.059694	314.413
4195.619487	328.999
4196.179317	351.689
4196.739185	371.137
4197.299090	408.413
4197.859033	366.275
4198.419013	290.103
4198.979030	267.413
4199.539085	220.413
4200.099178	200.965
4200.659307	280.379
4201.219474	247.965
4201.779679	243.103
4202.339920	196.103
4202.900200	162.069
4203.460516	157.207
4204.020870	92.3791
4204.581262	34.0344
4205.141690	61.5861
4205.702157	48.6206
4206.262660	29.1724
4206.823201	76.1723
4207.383780	147.482
4207.944396	105.345
4208.505049	124.793
4209.065739	92.3791
4209.626467	115.069
4210.187233	262.551
4210.748036	332.241
4211.308876	267.413
4211.869754	176.655
4212.430669	157.207
4212.991621	200.965
4213.552611	181.517
4214.113638	139.379
4214.674703	100.483
4215.235805	110.207
4215.796944	200.965
4216.358121	139.379
4216.919335	152.344
4217.480587	128.034
4218.041876	87.5171
4218.603202	186.379
4219.164566	204.206
4219.725967	134.517
4220.287406	309.551
4220.848882	408.413
4221.410395	371.137
4221.971946	427.861
4222.533534	309.551
4223.095160	262.551
4223.656823	267.413
4224.218523	186.379
4224.780261	139.379
4225.342036	275.517
4225.903849	346.827
4226.465699	299.827
4227.027587	196.103
4227.589511	181.517
4228.151474	228.517
4228.713473	247.965
4229.275510	228.517
4229.837585	162.069
4230.399696	152.345
4230.961846	171.793
4231.524032	162.069
4232.086256	233.379
4232.648518	191.241
4233.210817	471.62
4233.773153	375.999
4234.335527	299.827
4234.897938	304.689
4235.460386	523.482
4236.022872	565.619
4236.585395	413.275
4237.147956	262.551
4237.710554	351.689
4238.273189	228.517
4238.835862	128.034
4239.398572	87.5171
4239.961320	48.6207
4240.524105	81.0344
4241.086927	162.069
4241.649787	139.379
4242.212684	215.551
4242.775619	247.965
4243.338591	228.517
4243.901601	157.207
4244.464647	110.207
4245.027732	200.965
4245.590853	191.241
4246.154012	181.517
4246.717209	285.241
4247.280443	220.413
4247.843714	152.345
4248.407023	218.793
4248.970369	186.379
4249.533752	437.585
4250.097173	460.275
4250.660631	351.689
4251.224127	220.413
4251.787660	152.345
4252.351230	87.5171
4252.914838	68.0689
4253.478483	38.8965
4254.042166	53.4827
4254.605886	166.931
4255.169644	290.103
4255.733438	322.516
4256.297271	238.241
4256.861140	147.482
4257.425047	110.207
4257.988992	48.6206
4258.552974	81.0343
4259.116993	209.068
4259.681050	233.379
4260.245144	285.241
4260.809275	272.275
4261.373444	215.551
4261.937650	457.033
4262.501894	371.137
4263.066175	348.447
4263.630494	247.965
4264.194849	166.931
4264.759243	147.482
4265.323673	119.931
4265.888142	100.483
4266.452647	128.034
4267.017190	110.207
4267.581770	142.62
4268.146388	218.793
4268.711043	171.793
4269.275735	144.241
4269.840465	332.241
4270.405233	380.861
4270.970037	380.861
4271.534879	272.275
4272.099759	200.965
4272.664676	166.931
4273.229630	171.793
4273.794622	157.207
4274.359651	147.482
4274.924717	204.206
4275.489821	166.931
4276.054963	223.655
4276.620141	157.207
4277.185357	124.793
4277.750611	134.517
4278.315902	110.207
4278.881230	81.0343
4279.446596	81.0343
4280.011999	95.6205
4280.577439	186.379
4281.142917	171.793
4281.708433	157.207
4282.273985	95.6205
4282.839575	260.93
4283.405203	181.517
4283.970868	252.827
4284.536570	223.655
4285.102310	209.068
4285.668087	309.551
4286.233902	499.171
4286.799753	384.103
4287.365643	247.965
4287.931570	152.344
4288.497534	115.069
4289.063535	87.5171
4289.629574	48.6206
4290.195650	115.069
4290.761764	134.517
4291.327915	233.379
4291.894104	233.379
4292.460330	128.034
4293.026593	81.0343
4293.592894	128.034
4294.159232	76.1723
4294.725608	76.1723
4295.292021	137.758
4295.858471	128.034
4296.424959	95.6205
4296.991484	72.9309
4297.558046	81.0343
4298.124646	162.069
4298.691284	265.792
4299.257958	341.965
4299.824671	243.103
4300.391420	157.207
4300.958207	100.483
4301.525031	110.207
4302.091893	200.965
4302.658792	309.551
4303.225729	280.379
4303.792703	220.413
4304.359714	147.482
4304.926763	124.793
4305.493849	58.3447
4306.060973	58.3447
4306.628134	76.1723
4307.195332	184.758
4307.762568	222.034
4308.329841	270.655
4308.897152	312.792
4309.464500	285.241
4310.031885	341.965
4310.599308	332.241
4311.166768	408.413
4311.734266	332.241
4312.301801	200.965
4312.869373	220.413
4313.436983	157.207
4314.004630	134.517
4314.572315	92.3791
4315.140037	100.483
4315.707796	213.931
4316.275593	157.207
4316.843427	105.345
4317.411299	68.0688
4317.979208	43.7586
4318.547154	53.4827
4319.115138	124.793
4319.683159	119.931
4320.251218	100.483
4320.819314	72.9309
4321.387447	209.068
4321.955618	204.206
4322.523827	171.793
4323.092072	247.965
4323.660355	324.137
4324.228676	280.379
4324.797034	309.551
4325.365429	186.379
4325.933861	92.3791
4326.502331	72.9309
4327.070839	228.517
4327.639384	427.861
4328.207966	343.585
4328.776586	471.62
4329.345243	565.619
4329.913937	366.275
4330.482669	272.275
4331.051438	191.241
4331.620245	220.413
4332.189089	275.517
4332.757971	256.068
4333.326889	186.379
4333.895846	110.207
4334.464839	142.62
4335.033871	194.482
4335.602939	256.068
4336.172045	204.206
4336.741188	351.689
4337.310369	256.068
4337.879587	215.551
4338.448842	348.447
4339.018135	272.275
4339.587466	228.517
4340.156833	181.517
4340.726238	290.103
4341.295681	293.344
4341.865161	421.378
4342.434678	309.551
4343.004233	247.965
4343.573825	176.655
4344.143455	228.517
4344.713122	228.517
4345.282826	196.103
4345.852568	134.517
4346.422347	92.3791
4346.992163	92.3791
4347.562017	48.6206
4348.131909	19.4483
4348.701837	85.8964
4349.271803	165.31
4349.841807	213.931
4350.411848	298.206
4350.981926	364.654
4351.552042	435.964
4352.122195	351.689
4352.692386	275.517
4353.262614	294.965
4353.832879	209.068
4354.403182	309.551
4354.973522	285.241
4355.543900	233.379
4356.114315	460.275
4356.684767	489.447
4357.255257	361.413
4357.825784	324.137
4358.396348	243.103
4358.966950	152.344
4359.537590	152.344
4360.108267	95.6205
4360.678981	48.6206
4361.249732	24.3103
4361.820521	24.3103
4362.391348	90.7584
4362.962212	90.7584
4363.533113	53.4826
4364.104052	29.1724
4364.675028	72.9309
4365.246041	134.517
4365.817092	171.793
4366.388180	200.965
4366.959306	262.551
4367.530469	220.413
4368.101669	147.482
4368.672907	95.6205
4369.244182	68.0688
4369.815495	43.7585
4370.386845	204.206
4370.958232	252.827
4371.529657	220.413
4372.101119	204.206
4372.672619	128.034
4373.244156	309.551
4373.815731	366.275
4374.387342	369.516
4374.958992	290.103
4375.530678	256.068
4376.102402	341.965
4376.674164	243.103
4377.245963	247.965
4377.817799	186.379
4378.389673	110.207
4378.961584	105.345
4379.533532	233.379
4380.105518	233.379
4380.677542	260.93
4381.249602	260.93
4381.821700	312.792
4382.393836	563.999
4382.966009	400.309
4383.538219	384.103
4384.110467	361.413
4384.682752	314.413
4385.255075	252.827
4385.827434	233.379
4386.399832	204.206
4386.972267	147.482
4387.544739	110.207
4388.117248	110.207
4388.689795	95.6205
4389.262379	171.793
4389.835001	115.069
4390.407660	105.345
4390.980357	48.6206
4391.553091	29.1724
4392.125862	61.5861
4392.698671	71.3102
4393.271517	58.3447
4393.844401	38.8965
4394.417322	181.517
4394.990280	260.93
4395.563276	204.206
4396.136309	280.379
4396.709380	366.275
4397.282488	384.103
4397.855633	408.413
4398.428816	267.413
4399.002036	162.069
4399.575294	228.517
4400.148589	413.275
4400.721921	348.447
4401.295291	200.965
4401.868698	115.069
4402.442143	105.345
4403.015625	196.103
4403.589144	272.275
4404.162701	294.965
4404.736295	181.517
4405.309927	124.793
4405.883596	92.3792
4406.457302	95.6205
4407.031046	48.6207
4407.604828	48.6207
4408.178646	256.068
4408.752502	450.551
4409.326396	361.413
4409.900327	247.965
4410.474295	139.379
4411.048301	139.379
4411.622344	147.482
4412.196424	445.689
4412.770542	455.413
4413.344697	294.965
4413.918890	309.551
4414.493120	262.551
4415.067388	181.517
4415.641693	95.6205
4416.216035	157.207
4416.790415	139.379
4417.364832	87.5171
4417.939286	171.793
4418.513778	181.517
4419.088307	196.103
4419.662874	196.103
4420.237478	134.517
4420.812120	110.207
4421.386799	92.3792
4421.961515	119.931
4422.536269	152.345
4423.111060	176.655
4423.685889	95.6205
4424.260755	48.6207
4424.835658	38.8966
4425.410599	48.6207
4425.985577	24.3104
4426.560592	19.4483
4427.135645	16.207
4427.710736	58.3448
4428.285864	53.4827
4428.861029	95.6205
4429.436231	63.2068
4430.011471	100.483
4430.586749	243.103
4431.162064	186.379
4431.737416	119.931
4432.312805	115.069
4432.888233	105.345
4433.463697	128.034
4434.039199	213.931
4434.614738	157.207
4435.190315	228.517
4435.765929	328.999
4436.341580	324.137
4436.917269	332.241
4437.492995	200.965
4438.068759	105.345
4438.644560	100.483
4439.220398	68.0689
4439.796274	144.241
4440.372188	328.999
4440.948138	267.413
4441.524126	181.517
4442.100152	299.827
4442.676215	209.068
4443.252315	171.793
4443.828453	220.413
4444.404628	200.965
4444.980840	157.207
4445.557090	194.482
4446.133378	231.758
4446.709702	241.482
4447.286064	265.792
4447.862464	270.655
4448.438901	293.344
4449.015375	166.931
4449.591887	92.3791
4450.168436	171.793
4450.745023	215.551
4451.321647	166.931
4451.898308	95.6205
4452.475007	144.241
4453.051743	152.344
4453.628516	105.345
4454.205327	115.069
4454.782176	371.137
4455.359062	294.965
4455.935985	200.965
4456.512945	105.345
4457.089943	68.0688
4457.666979	48.6206
4458.244052	105.345
4458.821162	196.103
4459.398309	139.379
4459.975494	134.517
4460.552717	76.1723
4461.129977	68.0689
4461.707274	110.207
4462.284609	176.655
4462.861981	223.655
4463.439390	272.275
4464.016837	267.413
4464.594321	427.861
4465.171843	337.103
4465.749402	228.517
4466.326998	152.345
4466.904632	260.93
4467.482303	290.103
4468.060012	171.793
4468.637758	228.517
4469.215542	223.655
4469.793363	328.999
4470.371221	204.206
4470.949117	213.931
4471.527050	166.931
4472.105020	134.517
4472.683028	100.483
4473.261074	171.793
4473.839156	267.413
4474.417276	400.309
4474.995434	319.275
4475.573629	204.206
4476.151861	181.517
4476.730131	162.069
4477.308438	299.827
4477.886783	343.585
4478.465165	256.068
4479.043584	176.655
4479.622041	186.379
4480.200535	157.207
4480.779067	200.965
4481.357636	228.517
4481.936242	209.068
4482.514886	204.206
4483.093567	361.413
4483.672286	314.413
4484.251042	238.241
4484.829835	191.241
4485.408666	157.207
4485.987534	139.379
4486.566440	95.6205
4487.145383	119.931
4487.724363	166.931
4488.303381	223.655
4488.882436	196.103
4489.461529	152.344
4490.040659	92.3791
4490.619827	95.6205
4491.199031	285.241
4491.778274	238.241
4492.357553	191.241
4492.936870	134.517
4493.516225	252.827
4494.095617	196.103
4494.675046	176.655
4495.254513	128.034
4495.834017	100.483
4496.413558	115.069
4496.993137	408.413
4497.572754	418.137
4498.152407	262.551
4498.732099	309.551
4499.311827	215.551
4499.891593	139.379
4500.471396	233.379
4501.051237	243.103
4501.631115	181.517
4502.211031	238.241
4502.790984	294.965
4503.370974	285.241
4503.951002	233.379
4504.531067	186.379
4505.111170	220.413
4505.691310	124.793
4506.271487	63.2067
4506.851702	110.207
4507.431954	124.793
4508.012244	63.2067
4508.592571	191.241
4509.172935	267.413
4509.753337	181.517
4510.333777	115.069
4510.914253	53.4826
4511.494767	166.931
4512.075319	105.345
4512.655908	115.069
4513.236534	105.345
4513.817198	223.655
4514.397899	260.93
4514.978637	238.241
4515.559413	215.551
4516.140226	186.379
4516.721077	171.793
4517.301965	267.413
4517.882891	299.827
4518.463854	215.551
4519.044854	144.241
4519.625892	233.379
4520.206967	220.413
4520.788079	191.241
4521.369229	105.345
4521.950417	76.1722
4522.531641	43.7585
4523.112903	24.3103
4523.694203	119.931
4524.275540	243.103
4524.856914	285.241
4525.438326	223.655
4526.019775	181.517
4526.601262	275.517
4527.182786	252.827
4527.764347	233.379
4528.345946	280.379
4528.927582	162.069
4529.509256	204.206
4530.090967	157.207
4530.672716	162.069
4531.254501	241.482
4531.836325	171.793
4532.418185	95.6205
4533.000083	53.4827
4533.582019	38.8965
4534.163992	24.3103
4534.746002	137.758
4535.328050	170.172
4535.910135	105.345
4536.492257	189.62
4537.074417	134.517
4537.656614	87.5171
4538.238849	105.345
4538.821121	87.5171
4539.403431	181.517
4539.985778	152.344
4540.568162	213.931
4541.150584	213.931
4541.733043	128.034
4542.315539	92.3791
4542.898073	68.0688
4543.480645	29.1724
4544.063254	119.931
4544.645900	147.482
4545.228583	260.93
4545.811304	200.965
4546.394063	171.793
4546.976859	162.069
4547.559692	115.069
4548.142562	119.931
4548.725470	128.034
4549.308416	81.0343
4549.891399	147.482
4550.474419	200.965
4551.057476	220.413
4551.640572	147.482
4552.223704	100.483
4552.806874	87.5171
4553.390081	105.345
4553.973326	63.2068
4554.556608	34.0345
4555.139927	171.793
4555.723284	139.379
4556.306679	119.931
4556.890110	200.965
4557.473579	171.793
4558.057086	100.483
4558.640630	110.207
4559.224211	72.9309
4559.807830	166.931
4560.391486	119.931
4560.975179	58.3448
4561.558910	92.3792
4562.142679	53.4827
4562.726485	95.6205
4563.310328	81.0344
4563.894208	43.7586
4564.478126	43.7586
4565.062082	147.482
4565.646074	134.517
4566.230105	166.931
4566.814172	157.207
4567.398277	213.931
4567.982420	152.345
4568.566600	196.103
4569.150817	196.103
4569.735071	162.069
4570.319363	157.207
4570.903693	204.206
4571.488060	204.206
4572.072464	147.482
4572.656906	87.5171
4573.241385	38.8966
4573.825901	19.4483
4574.410455	115.069
4574.995046	147.482
4575.579675	115.069
4576.164341	337.103
4576.749045	309.551
4577.333786	290.103
4577.918564	309.551
4578.503380	247.965
4579.088233	181.517
4579.673123	105.345
4580.258051	63.2068
4580.843017	43.7586
4581.428020	11.3449
4582.013060	53.4827
4582.598137	110.207
4583.183252	152.345
4583.768405	144.241
4584.353594	215.551
4584.938822	252.827
4585.524086	324.137
4586.109388	233.379
4586.694728	228.517
4587.280105	290.103
4587.865519	322.517
4588.450970	247.965
4589.036460	304.689
4589.621986	309.551
4590.207550	243.103
4590.793151	186.379
4591.378790	215.551
4591.964466	247.965
4592.550179	200.965
4593.135930	200.965
4593.721719	176.655
4594.307544	328.999
4594.893407	328.999
4595.479308	476.482
4596.065246	422.999
4596.651221	351.689
4597.237234	247.965
4597.823284	171.793
4598.409372	139.379
4598.995497	53.4827
4599.581659	43.7586
4600.167859	43.7586
4600.754096	24.3104
4601.340371	90.7585
4601.926683	110.207
4602.513032	176.655
4603.099419	176.655
4603.685843	128.034
4604.272305	105.345
4604.858804	63.2068
4605.445340	152.345
4606.031914	171.793
4606.618525	162.069
4607.205174	252.827
4607.791860	228.517
4608.378583	166.931
4608.965344	166.931
4609.552143	152.345
4610.138978	105.345
4610.725851	58.3448
4611.312762	24.3104
4611.899710	142.62
4612.486695	194.482
4613.073718	176.655
4613.660778	147.483
4614.247876	92.3792
4614.835011	144.241
4615.422183	247.965
4616.009393	299.827
4616.596640	280.379
4617.183924	243.103
4617.771246	243.103
4618.358606	196.103
4618.946003	204.207
4619.533437	209.069
4620.120909	204.207
4620.708418	191.241
4621.295964	147.483
4621.883548	144.241
4622.471169	262.551
4623.058828	275.517
4623.646524	204.207
4624.234257	171.793
4624.822028	152.345
4625.409836	128.034
4625.997682	119.931
4626.585565	144.241
4627.173486	215.551
4627.761444	256.068
4628.349439	196.103
4628.937472	176.655
4629.525542	280.379
4630.113649	252.827
4630.701794	256.068
4631.289977	270.655
4631.878196	267.413
4632.466454	351.689
4633.054748	348.448
4633.643080	267.413
4634.231450	252.827
4634.819856	166.931
4635.408301	228.517
4635.996782	220.413
4636.585301	256.069
4637.173858	317.655
4637.762451	361.413
4638.351083	324.137
4638.939751	319.275
4639.528457	285.241
4640.117201	223.655
4640.705982	134.517
4641.294800	53.4829
4641.883656	272.275
4642.472549	290.103
4643.061479	280.379
4643.650447	215.551
4644.239453	166.931
4644.828495	128.034
4645.417575	115.069
4646.006693	119.931
4646.595848	100.483
4647.185040	76.1724
4647.774270	113.448
4648.363537	246.344
4648.952842	220.413
4649.542184	134.517
4650.131563	115.069
4650.720980	95.6207
4651.310434	147.483
4651.899926	152.345
4652.489455	128.034
4653.079021	204.207
4653.668625	176.655
4654.258266	200.965
4654.847945	162.069
4655.437661	165.31
4656.027415	175.034
4656.617206	184.758
4657.207034	204.207
4657.796900	200.965
4658.386803	147.483
4658.976743	209.069
4659.566721	252.827
4660.156736	272.275
4660.746789	290.103
4661.336879	186.379
4661.927007	134.517
4662.517172	92.3793
4663.107374	58.3449
4663.697614	76.1724
4664.287891	137.758
4664.878206	147.483
4665.468558	144.241
4666.058947	119.931
4666.649374	162.069
4667.239838	134.517
4667.830340	81.0345
4668.420879	105.345
4669.011455	58.3449
4669.602069	29.1725
4670.192720	43.7587
4670.783409	38.8966
4671.374135	191.241
4671.964899	162.069
4672.555700	460.275
4673.146538	351.689
4673.737414	256.068
4674.328327	285.241
4674.919277	186.379
4675.510265	105.345
4676.101291	124.793
4676.692353	191.241
4677.283454	162.069
4677.874591	213.931
4678.465766	285.241
4679.056978	223.655
4679.648228	260.931
4680.239515	209.069
4680.830840	124.793
4681.422202	63.2069
4682.013602	72.931
4682.605038	128.034
4683.196513	132.896
4683.788024	157.207
4684.379573	105.345
4684.971160	92.3793
4685.562784	166.931
4686.154445	200.965
4686.746144	157.207
4687.337880	361.413
4687.929653	309.551
4688.521464	247.965
4689.113313	200.965
4689.705198	228.517
4690.297121	215.551
4690.889082	152.345
4691.481080	176.655
4692.073115	128.034
4692.665188	100.483
4693.257298	152.345
4693.849446	105.345
4694.441631	87.5172
4695.033853	314.413
4695.626113	337.103
4696.218410	280.379
4696.810745	215.551
4697.403117	272.275
4697.995526	442.447
4698.587973	604.516
4699.180458	432.723
4699.772979	280.379
4700.365538	200.965
4700.958135	139.379
4701.550769	139.379
4702.143440	304.689
4702.736149	299.827
4703.328895	238.241
4703.921678	147.483
4704.514499	181.517
4705.107358	128.034
4705.700254	95.6206
4706.293187	72.931
4706.886157	72.931
4707.479165	48.6207
4708.072211	29.1725
4708.665294	105.345
4709.258414	285.241
4709.851571	369.516
4710.444766	332.241
4711.037999	346.827
4711.631269	252.827
4712.224576	204.207
4712.817921	218.793
4713.411303	246.344
4714.004722	445.689
4714.598179	384.103
4715.191673	348.448
4715.785205	299.827
4716.378774	162.069
4716.972381	119.931
4717.566025	95.6206
4718.159706	115.069
4718.753425	134.517
4719.347181	196.103
4719.940975	186.379
4720.534806	223.655
4721.128674	147.483
4721.722580	162.069
4722.316523	162.069
4722.910504	181.517
4723.504522	157.207
4724.098577	105.345
4724.692670	132.896
4725.286800	213.931
4725.880968	209.069
4726.475173	152.345
4727.069415	92.3792
4727.663695	139.379
4728.258013	351.689
4728.852367	332.241
4729.446759	324.137
4730.041189	209.069
4730.635656	115.069
4731.230160	81.0345
4731.824702	346.827
4732.419281	403.551
4733.013898	309.551
4733.608552	312.792
4734.203243	267.413
4734.797972	204.207
4735.392738	317.655
4735.987542	354.93
4736.582383	324.137
4737.177261	215.551
4737.772177	228.517
4738.367130	166.931
4738.962121	100.483
4739.557149	87.5172
4740.152214	76.1724
4740.747317	110.207
4741.342458	100.483
4741.937635	184.758
4742.532851	139.379
4743.128103	100.483
4743.723393	119.931
4744.318720	124.793
4744.914085	176.655
4745.509487	324.137
4746.104927	243.103
4746.700404	166.931
4747.295918	309.551
4747.891470	304.689
4748.487059	380.861
4749.082686	518.62
4749.678350	560.757
4750.274051	585.068
4750.869790	575.344
4751.465566	560.757
4752.061380	494.309
4752.657231	400.309
4753.253120	337.103
4753.849046	243.103
4754.445009	200.965
4755.041010	247.965
4755.637048	471.62
4756.233123	512.137
4756.829236	546.171
4757.425387	476.482
4758.021574	531.585
4758.617800	460.275
4759.214062	361.413
4759.810362	361.413
4760.406699	580.206
4761.003074	607.757
4761.599487	632.068
4762.195936	560.757
4762.792423	432.723
4763.388948	290.103
4763.985510	432.723
4764.582109	713.102
4765.178745	716.343
4765.775420	560.757
4766.372131	528.344
4766.968880	408.413
4767.565666	413.275
4768.162490	578.585
4768.759351	583.447
4769.356250	504.033
4769.953186	418.137
4770.550159	328.999
4771.147170	294.965
4771.744218	314.413
4772.341304	309.551
4772.938427	280.379
4773.535587	432.723
4774.132785	432.723
4774.730020	427.861
4775.327293	457.033
4775.924603	351.689
4776.521950	299.827
4777.119335	343.586
4777.716757	427.861
4778.314217	343.586
4778.911714	324.137
4779.509249	380.861
4780.106821	343.586
4780.704430	403.551
4781.302077	351.689
4781.899761	275.517
4782.497482	332.241
4783.095241	427.861
4783.693038	604.516
4784.290872	484.585
4784.888743	328.999
4785.486651	452.171
4786.084597	343.586
4786.682581	220.413
4787.280602	361.413
4787.878660	640.171
4788.476756	664.481
4789.074889	580.206
4789.673059	508.895
4790.271267	418.137
4790.869512	290.103
4791.467795	196.103
4792.066115	290.103
4792.664473	356.551
4793.262868	267.413
4793.861300	238.241
4794.459770	265.793
4795.058277	293.344
4795.656822	293.344
4796.255404	544.551
4796.854023	427.861
4797.452680	309.551
4798.051374	247.965
4798.650106	186.379
4799.248875	176.655
4799.847681	162.069
4800.446525	162.069
4801.045406	290.103
4801.644325	228.517
4802.243281	256.069
4802.842275	299.827
4803.441305	191.241
4804.040374	272.275
4804.639479	285.241
4805.238623	322.517
4805.837803	280.379
4806.437021	437.585
4807.036277	375.999
4807.635569	384.103
4808.234900	332.241
4808.834267	393.827
4809.433672	366.275
4810.033115	294.965
4810.632594	332.241
4811.232112	351.689
4811.831666	413.275
4812.431258	445.689
4813.030888	371.137
4813.630555	512.137
4814.230259	447.309
4814.830001	343.586
4815.429780	252.827
4816.029596	243.103
4816.629450	186.379
4817.229342	119.931
4817.829271	110.207
4818.429237	147.483
4819.029240	134.517
4819.629281	81.0346
4820.229360	85.8966
4820.829476	162.069
4821.429629	147.483
4822.029819	110.207
4822.630047	128.034
4823.230313	275.517
4823.830616	186.379
4824.430956	196.103
4825.031334	191.241
4825.631749	447.309
4826.232201	375.999
4826.832691	267.413
4827.433219	223.655
4828.033783	128.034
4828.634386	68.0691
4829.235025	110.207
4829.835702	147.483
4830.436416	147.483
4831.037168	134.517
4831.637957	134.517
4832.238784	100.483
4832.839648	58.345
4833.440550	196.103
4834.041488	176.655
4834.642465	280.379
4835.243478	243.103
4835.844529	256.069
4836.445618	176.655
4837.046744	119.931
4837.647907	152.345
4838.249108	280.379
4838.850346	243.103
4839.451622	152.345
4840.052935	147.483
4840.654285	139.379
4841.255673	81.0345
4841.857098	76.1725
4842.458560	200.965
4843.060061	162.069
4843.661598	110.207
4844.263173	63.207
4844.864785	43.7588
4845.466435	128.034
4846.068122	165.31
4846.669846	147.483
4847.271608	81.0345
4847.873407	43.7588
4848.475244	223.655
4849.077118	314.413
4849.679030	390.585
4850.280979	465.137
4850.882965	474.861
4851.484989	516.999
4852.087050	536.447
4852.689149	375.999
4853.291285	247.965
4853.893458	134.517
4854.495669	87.5173
4855.097917	128.034
4855.700203	270.655
4856.302526	494.309
4856.904886	400.31
4857.507284	390.586
4858.109719	395.448
4858.712192	371.137
4859.314702	479.723
4859.917250	408.413
4860.519835	324.137
4861.122457	366.275
4861.725117	380.861
4862.327814	348.448
4862.930549	223.655
4863.533321	238.241
4864.136130	290.103
4864.738977	312.793
4865.341861	252.827
4865.944783	400.31
4866.547742	324.137
4867.150738	366.275
4867.753772	369.517
4868.356843	256.069
4868.959952	413.275
4869.563098	551.033
4870.166282	460.275
4870.769503	400.31
4871.372761	309.551
4871.976057	267.413
4872.579390	209.069
4873.182760	196.103
4873.786168	252.827
4874.389614	200.965
4874.993097	290.103
4875.596617	256.069
4876.200175	204.207
4876.803770	209.069
4877.407402	223.655
4878.011072	247.965
4878.614779	267.413
4879.218524	275.517
4879.822306	223.655
4880.426125	171.793
4881.029982	181.517
4881.633877	157.207
4882.237808	105.345
4882.841778	171.793
4883.445784	243.103
4884.049828	223.655
4884.653910	147.483
4885.258028	76.1726
4885.862185	68.0691
4886.466378	43.7588
4887.070609	48.6209
4887.674878	132.897
4888.279184	137.759
4888.883527	105.345
4889.487908	243.103
4890.092326	294.965
4890.696781	256.069
4891.301274	265.793
4891.905804	270.655
4892.510372	350.068
4893.114977	328.999
4893.719620	280.379
4894.324300	309.551
4894.929017	238.241
4895.533772	152.345
4896.138564	87.5173
4896.743394	110.207
4897.348261	223.655
4897.953165	422.999
4898.558107	422.999
4899.163087	348.448
4899.768103	243.103
4900.373157	186.379
4900.978249	144.241
4901.583378	81.0346
4902.188544	48.6209
4902.793748	68.0691
4903.398989	81.0346
4904.004268	95.6207
4904.609584	81.0346
4905.214937	100.483
4905.820328	152.345
4906.425756	152.345
4907.031222	351.689
4907.636725	375.999
4908.242265	314.413
4908.847843	238.241
4909.453458	152.345
4910.059111	181.517
4910.664801	152.345
4911.270529	247.965
4911.876294	223.655
4912.482096	157.207
4913.087936	87.5173
4913.693813	191.241
4914.299727	223.655
4914.905679	256.069
4915.511669	204.207
4916.117696	304.689
4916.723760	256.069
4917.329861	209.069
4917.936000	181.517
4918.542177	233.379
4919.148391	204.207
4919.754642	144.241
4920.360931	87.5173
4920.967257	162.069
4921.573620	233.379
4922.180021	233.379
4922.786460	166.931
4923.392935	157.207
4923.999449	194.483
4924.605999	204.207
4925.212587	223.655
4925.819213	215.551
4926.425875	223.655
4927.032576	299.827
4927.639313	252.827
4928.246088	267.413
4928.852901	309.551
4929.459751	256.069
4930.066638	200.965
4930.673563	356.551
4931.280525	427.861
4931.887524	299.827
4932.494561	176.655
4933.101636	128.034
4933.708747	157.207
4934.315897	184.758
4934.923083	241.482
4935.530307	303.068
4936.137569	307.931
4936.744867	275.517
4937.352204	181.517
4937.959577	166.931
4938.566988	285.241
4939.174437	346.827
4939.781923	228.517
4940.389446	238.241
4940.997007	181.517
4941.604605	228.517
4942.212241	176.655
4942.819913	115.069
4943.427624	100.483
4944.035372	200.965
4944.643157	171.793
4945.250979	100.483
4945.858839	68.0691
4946.466737	38.8968
4947.074672	34.0347
4947.682644	24.3106
4948.290654	152.345
4948.898701	290.103
4949.506785	223.655
4950.114907	294.965
4950.723066	290.103
4951.331263	267.413
4951.939497	209.069
4952.547769	238.241
4953.156078	176.655
4953.764424	139.379
4954.372808	110.207
4954.981229	53.4829
4955.589688	29.1726
4956.198184	34.0347
4956.806717	90.7587
4957.415288	94
4958.023897	155.586
4958.632542	184.758
4959.241225	213.931
4959.849946	384.103
4960.458704	272.275
4961.067499	176.655
4961.676332	119.931
4962.285202	95.6207
4962.894110	105.345
4963.503055	105.345
4964.112037	260.931
4964.721057	346.827
4965.330114	361.413
4965.939209	427.861
4966.548341	408.413
4967.157510	285.241
4967.766717	223.655
4968.375961	152.345
4968.985243	233.379
4969.594562	228.517
4970.203919	247.965
4970.813313	152.345
4971.422744	95.6207
4972.032213	157.207
4972.641719	247.965
4973.251263	200.965
4973.860844	152.345
4974.470462	233.379
4975.080118	223.655
4975.689811	147.483
4976.299542	110.207
4976.909310	95.6208
4977.519115	220.414
4978.128958	299.827
4978.738839	233.379
4979.348756	171.793
4979.958711	147.483
4980.568704	100.483
4981.178734	157.207
4981.788801	147.483
4982.398906	157.207
4983.009048	337.103
4983.619228	356.551
4984.229445	400.31
4984.839699	380.861
4985.449991	252.827
4986.060321	171.793
4986.670687	152.345
4987.281091	184.758
4987.891533	204.207
4988.502012	252.827
4989.112528	238.241
4989.723082	215.551
4990.333673	191.241
4990.944302	176.655
4991.554968	147.483
4992.165671	110.207
4992.776412	92.3794
4993.387190	115.069
4993.998006	100.483
4994.608859	110.207
4995.219749	58.345
4995.830677	34.0347
4996.441643	81.0346
4997.052645	171.793
4997.663685	166.931
4998.274763	176.655
4998.885878	304.689
4999.497030	252.827
5000.108220	319.275
5000.719447	447.309
5001.330712	343.586
5001.942014	476.482
5002.553353	432.723
5003.164730	294.965
5003.776144	152.345
5004.387596	171.793
5004.999085	128.034
5005.610612	76.1725
5006.222176	72.9311
5006.833777	72.9311
5007.445416	53.4829
5008.057092	204.207
5008.668806	209.069
5009.280556	157.207
5009.892345	147.483
5010.504171	119.931
5011.116034	144.241
5011.727935	115.069
5012.339873	105.345
5012.951848	87.5173
5013.563861	252.827
5014.175911	267.413
5014.787999	196.103
5015.400124	200.965
5016.012287	272.275
5016.624487	275.517
5017.236724	191.241
5017.848999	171.793
5018.461311	272.275
5019.073661	252.827
5019.686048	152.345
5020.298472	139.379
5020.910934	152.345
5021.523433	196.103
5022.135970	332.241
5022.748544	267.413
5023.361155	371.137
5023.973804	384.103
5024.586491	309.551
5025.199214	204.207
5025.811976	218.793
5026.424774	209.069
5027.037610	171.793
5027.650484	181.517
5028.263394	166.931
5028.876343	162.069
5029.489328	275.517
5030.102351	267.413
5030.715412	275.517
5031.328510	332.241
5031.941645	457.034
5032.554818	366.275
5033.168028	267.413
5033.781275	290.103
5034.394560	181.517
5035.007883	105.345
5035.621243	137.759
5036.234640	124.793
5036.848074	157.207
5037.461546	124.793
5038.075056	72.9311
5038.688603	68.0691
5039.302187	128.034
5039.915809	252.827
5040.529468	280.379
5041.143164	361.413
5041.756898	348.448
5042.370670	272.275
5042.984478	176.655
5043.598324	196.103
5044.212208	147.483
5044.826129	95.6207
5045.440087	76.1725
5046.054083	38.8967
5046.668117	128.034
5047.282187	132.896
5047.896295	213.931
5048.510441	251.207
5049.124624	283.62
5049.738844	260.931
5050.353102	215.551
5050.967397	375.999
5051.581729	427.861
5052.196099	328.999
5052.810507	280.379
5053.424952	238.241
5054.039434	200.965
5054.653953	200.965
5055.268510	356.551
5055.883105	299.827
5056.497737	181.517
5057.112406	280.379
5057.727113	312.793
5058.341857	346.827
5058.956638	309.551
5059.571457	200.965
5060.186314	147.483
5060.801207	115.069
5061.416139	144.241
5062.031107	166.931
5062.646113	124.793
5063.261157	119.931
5063.876238	223.655
5064.491356	252.827
5065.106512	356.551
5065.721705	304.689
5066.336935	272.275
5066.952203	191.241
5067.567508	366.275
5068.182851	337.103
5068.798231	516.999
5069.413649	442.447
5070.029104	290.103
5070.644596	228.517
5071.260126	200.965
5071.875693	191.241
5072.491298	144.241
5073.106940	243.103
5073.722620	395.448
5074.338336	332.241
5074.954091	384.103
5075.569882	388.965
5076.185712	526.723
5076.801578	442.447
5077.417482	275.517
5078.033424	351.689
5078.649402	400.31
5079.265419	400.31
5079.881472	309.551
5080.497563	388.965
5081.113692	640.171
5081.729858	570.482
5082.346061	479.723
5082.962302	361.413
5083.578580	290.103
5084.194895	366.275
5084.811248	361.413
5085.427639	267.413
5086.044066	484.585
5086.660531	568.861
5087.277034	504.033
5087.893574	337.103
5088.510152	256.069
5089.126766	176.655
5089.743419	209.069
5090.360108	252.827
5090.976835	147.483
5091.593600	92.3794
5092.210402	95.6208
5092.827241	181.517
5093.444118	213.931
5094.061032	176.655
5094.677984	328.999
5095.294973	432.723
5095.911999	400.31
5096.529063	324.137
5097.146164	361.413
5097.763303	384.103
5098.380479	356.551
5098.997693	384.103
5099.614943	304.689
5100.232232	220.414
5100.849557	196.103
5101.466921	124.793
5102.084321	139.379
5102.701759	152.345
5103.319235	134.517
5103.936747	128.034
5104.554298	152.345
5105.171885	124.793
5105.789510	166.931
5106.407173	328.999
5107.024873	471.62
5107.642610	508.896
5108.260385	645.033
5108.878197	627.206
5109.496046	499.171
5110.113933	361.413
5110.731858	508.896
5111.349820	636.93
5111.967819	437.585
5112.585855	252.827
5113.203930	200.965
5113.822041	371.137
5114.440190	413.275
5115.058376	356.551
5115.676600	351.689
5116.294861	388.965
5116.913160	285.241
5117.531495	328.999
5118.149869	457.034
5118.768280	575.344
5119.386728	437.585
5120.005213	422.999
5120.623736	384.103
5121.242297	398.689
5121.860895	309.551
5122.479530	223.655
5123.098203	152.345
5123.716913	204.207
5124.335660	171.793
5124.954445	152.345
5125.573268	218.793
5126.192127	350.068
5126.811025	497.551
5127.429959	452.172
5128.048931	408.413
5128.667941	319.275
5129.286988	267.413
5129.906072	348.448
5130.525194	348.448
5131.144353	343.586
5131.763549	294.965
5132.382783	267.413
5133.002054	247.965
5133.621363	319.275
5134.240709	285.241
5134.860093	380.861
5135.479514	294.965
5136.098972	452.172
5136.718468	536.447
5137.338001	523.482
5137.957572	632.068
5138.577180	627.206
5139.196826	460.275
5139.816509	314.413
5140.436229	351.689
5141.055987	432.723
5141.675782	640.171
5142.295614	622.344
5142.915484	645.033
5143.535392	585.068
5144.155337	494.309
5144.775319	400.31
5145.395339	329
5146.015396	299.827
5146.635490	536.447
5147.255622	413.275
5147.875791	457.034
5148.495998	366.275
5149.116242	285.241
5149.736524	223.655
5150.356843	215.552
5150.977199	337.103
5151.597593	256.069
5152.218024	304.689
5152.838493	541.309
5153.458999	607.757
5154.079543	551.033
5154.700123	465.137
5155.320742	380.861
5155.941398	348.448
5156.562091	285.241
5157.182821	384.103
5157.803589	413.275
5158.424395	445.689
5159.045237	455.413
5159.666118	380.861
5160.287035	489.447
5160.907990	536.447
5161.528983	471.62
5162.150013	371.137
5162.771080	267.414
5163.392185	361.413
5164.013327	536.447
5164.634506	688.792
5165.255723	632.068
5165.876978	768.205
[truncated: 6,506 more rows]
