# Supplementary material for: Chemoenzymatic synthesis of genetically-encoded multivalent liquid N-glycan arrays
Source: Nat Commun. 2023 Aug 28;14:5237. doi: 10.1038/s41467-023-40900-y (PMC10462762; doi:10.1038/s41467-023-40900-y)
Supplement: Supplementary file 8 — Supplementary Dataset 4 [file 41467_2023_40900_MOESM8_ESM.zip › Supplementary Data 1_All MALDI Data/MALDI TextFiles for Fig.5 and Fig.6/TL-IV-93_0002.txt]

TITLE "<<TL-IV-93_0002>> Voyager Spec #1[BP = 5240.1, 27741]"
TYPE MASSSPEC
3999.789467	153.232
4000.336058	122.755
4000.882687	86.3515
4001.429353	135.453
4001.976057	116.829
4002.522798	342.02
4003.069577	293.764
4003.616392	269.214
4004.163246	208.26
4004.710136	116.829
4005.257064	177.783
4005.804030	165.084
4006.351033	80.4254
4006.898073	49.1018
4007.445151	25.3975
4007.992266	13.5453
4008.539418	55.0279
4009.086608	55.0279
4009.633835	159.158
4010.181100	153.232
4010.728402	86.3515
4011.275741	147.306
4011.823118	110.056
4012.370532	68.5732
4012.917984	61.8006
4013.465473	74.4993
4014.012999	49.1018
4014.560563	25.3975
4015.108164	7.61925
4015.655803	13.5453
4016.203479	25.3975
4016.751192	13.5453
4017.298943	-5.60371e-006
4017.846731	25.3975
4018.394556	43.1758
4018.942419	25.3975
4019.490320	19.4714
4020.038258	-4.06183e-006
4020.586233	-4.06183e-006
4021.134245	12.6987
4021.682295	-3.64415e-006
4022.230383	-3.64415e-006
4022.778507	55.0279
4023.326669	60.954
4023.874869	25.3975
4024.423106	31.3236
4024.971380	19.4714
4025.519692	-2.15448e-006
4026.068041	12.6987
4026.616428	24.5509
4027.164852	19.4714
4027.713313	7.61925
4028.261812	-2.37723e-006
4028.810348	31.3236
4029.358921	25.3975
4029.907532	13.5453
4030.456180	-3.69636e-006
4031.004866	-3.69636e-006
4031.553589	67.7267
4032.102350	140.533
4032.651147	98.2037
4033.199983	61.8006
4033.748855	37.2497
4034.297766	110.056
4034.846713	68.5732
4035.395698	43.1757
4035.944720	60.954
4036.493780	67.7267
4037.042877	231.964
4037.592011	324.241
4038.141183	293.764
4038.690392	177.783
4039.239639	275.14
4039.788923	165.084
4040.338245	182.862
4040.887603	110.056
4041.437000	74.4994
4041.986433	189.635
4042.535904	141.379
4043.085413	80.4254
4043.634959	61.8006
4044.184542	25.3975
4044.734162	202.333
4045.283820	177.783
4045.833516	147.306
4046.383249	214.186
4046.933019	183.709
4047.482826	122.755
4048.032671	43.1758
4048.582554	19.4714
4049.132474	19.4714
4049.682431	92.2776
4050.232425	159.158
4050.782457	122.755
4051.332527	214.186
4051.882634	220.112
4052.432778	165.084
4052.982959	86.3515
4053.533178	25.3975
4054.083435	1.55999e-005
4054.633728	86.3515
4055.184060	122.755
4055.734428	165.084
4056.284834	92.2776
4056.835278	80.4254
4057.385758	55.0279
4057.936276	80.4254
4058.486832	68.5733
4059.037425	55.0279
4059.588055	19.4714
4060.138723	2.45484e-005
4060.689428	2.45484e-005
4061.240171	2.45484e-005
4061.790951	37.2497
4062.341768	55.0279
4062.892623	104.13
4063.443515	110.056
4063.994444	98.2037
4064.545411	55.028
4065.096416	25.3975
4065.647457	7.61928
4066.198536	98.2037
4066.749653	80.4255
4067.300807	86.3515
4067.851998	176.936
4068.403227	342.02
4068.954493	342.02
4069.505797	232.81
4070.057137	141.379
4070.608516	37.2497
4071.159931	86.3515
4071.711384	104.13
4072.262875	74.4994
4072.814403	31.3236
4073.365968	13.5453
4073.917571	7.61926
4074.469211	1.04974e-005
4075.020888	1.04974e-005
4075.572603	6.77268
4076.124356	18.6248
4076.676145	30.477
4077.227972	60.954
4077.779837	37.2497
4078.331739	19.4714
4078.883678	9.28962e-006
4079.435655	9.28962e-006
4079.987669	6.77268
4080.539720	36.4031
4081.091809	19.4714
4081.643935	55.0279
4082.196099	60.954
4082.748300	140.533
4083.300538	98.2037
4083.852814	55.0279
4084.405127	121.908
4084.957478	86.3515
4085.509866	37.2497
4086.062292	19.4714
4086.614754	7.61926
4087.167255	311.543
4087.719792	311.543
4088.272367	275.14
4088.824980	244.663
4089.377630	135.453
4089.930317	68.5733
4090.483041	25.3975
4091.035803	7.61926
4091.588603	37.2497
4092.141440	31.3236
4092.694314	13.5453
4093.247225	7.61926
4093.800174	8.59003e-006
4094.353161	12.6988
4094.906185	42.3292
4095.459246	13.5453
4096.012344	7.61926
4096.565480	6.68268e-006
4097.118654	92.2776
4097.671865	110.056
4098.225113	159.158
4098.778398	196.407
4099.331721	153.232
4099.885082	116.829
4100.438480	281.066
4100.991915	244.663
4101.545387	153.232
4102.098897	80.4254
4102.652445	37.2497
4103.206030	92.2776
4103.759652	159.158
4104.313311	286.992
4104.867008	263.287
4105.420743	305.617
4105.974514	189.635
4106.528324	116.828
4107.082170	80.4254
4107.636054	37.2497
4108.189975	13.5453
4108.743934	-1.03721e-005
4109.297930	18.6248
4109.851964	79.5788
4110.406035	43.1757
4110.960143	31.3236
4111.514289	31.3236
4112.068472	19.4714
4112.622693	13.5453
4113.176951	366.571
4113.731246	342.02
4114.285579	196.407
4114.839949	128.681
4115.394356	68.5732
4115.948801	37.2497
4116.503284	7.61924
4117.057803	7.61924
4117.612361	141.379
4118.166955	128.681
4118.721587	86.3515
4119.276256	55.0279
4119.830963	49.1018
4120.385707	49.1018
4120.940489	13.5453
4121.495308	-1.22794e-005
4122.050164	12.6987
4122.605058	146.459
4123.159989	110.056
4123.714957	68.5732
4124.269963	37.2497
4124.825007	49.1018
4125.380087	31.3236
4125.935205	13.5453
4126.490361	55.0279
4127.045554	115.982
4127.600784	115.982
4128.156052	61.8006
4128.711357	37.2497
4129.266699	19.4714
4129.822079	-9.78387e-006
4130.377497	12.6987
4130.932951	36.4031
4131.488443	54.1813
4132.043973	31.3236
4132.599540	104.13
4133.155144	86.3515
4133.710786	104.13
4134.266465	86.3515
4134.822181	153.232
4135.377935	98.2037
4135.933727	55.0279
4136.489555	31.3236
4137.045421	19.4714
4137.601325	74.4993
4138.157266	92.2776
4138.713244	159.158
4139.269260	122.755
4139.825313	86.3515
4140.381403	37.2497
4140.937531	37.2497
4141.493696	86.3515
4142.049899	122.755
4142.606139	86.3515
4143.162417	55.0279
4143.718732	43.1758
4144.275084	19.4714
4144.831473	7.61926
4145.387901	7.15952e-006
4145.944365	25.3975
4146.500867	55.0279
4147.057406	25.3975
4147.613983	13.5453
4148.170597	13.5453
4148.727248	9.65508e-006
4149.283937	9.65508e-006
4149.840663	182.862
4150.397427	135.453
4150.954228	80.4254
4151.511067	202.333
4152.067943	226.038
4152.624856	147.306
4153.181806	86.3515
4153.738794	43.1758
4154.295820	55.0279
4154.852883	121.908
4155.409983	86.3515
4155.967121	49.1018
4156.524296	153.232
4157.081508	147.306
4157.638758	104.13
4158.196045	68.5733
4158.753370	43.1758
4159.310732	13.5453
4159.868131	49.1018
4160.425568	74.4993
4160.983043	37.2497
4161.540554	19.4714
4162.098103	92.2776
4162.655690	115.982
4163.213314	98.2037
4163.770975	74.4993
4164.328673	43.1758
4164.886409	49.1018
4165.444183	31.3236
4166.001994	25.3975
4166.559842	19.4714
4167.117728	13.5453
4167.675651	7.61925
4168.233611	19.4714
4168.791609	25.3975
4169.349644	49.1018
4169.907717	55.0279
4170.465827	60.954
4171.023974	49.1018
4171.582159	49.1018
4172.140381	55.0279
4172.698641	237.89
4173.256938	196.407
4173.815272	159.158
4174.373644	171.01
4174.932054	176.936
4175.490500	128.681
4176.048984	68.5733
4176.607506	49.1018
4177.166064	171.01
4177.724661	147.306
4178.283294	98.2037
4178.841965	43.1758
4179.400674	25.3975
4179.959420	13.5453
4180.518203	7.61925
4181.077023	31.3236
4181.635881	13.5453
4182.194777	7.61925
4182.753710	92.2776
4183.312680	86.3515
4183.871688	153.232
4184.430733	165.084
4184.989815	176.936
4185.548935	298.844
4186.108092	220.112
4186.667287	153.232
4187.226519	182.862
4187.785788	135.453
4188.345095	104.13
4188.904439	68.5733
4189.463821	37.2497
4190.023240	121.908
4190.582696	243.816
4191.142190	153.232
4191.701721	141.379
4192.261290	153.232
4192.820896	86.3515
4193.380539	49.1018
4193.940220	86.3515
4194.499938	74.4993
4195.059694	37.2497
4195.619487	37.2497
4196.179317	31.3236
4196.739185	68.5733
4197.299090	43.1758
4197.859033	19.4714
4198.419013	13.5453
4198.979030	19.4714
4199.539085	31.3236
4200.099178	19.4714
4200.659307	31.3236
4201.219474	37.2497
4201.779679	25.3975
4202.339920	68.5733
4202.900200	43.1758
4203.460516	19.4714
4204.020870	31.3236
4204.581262	92.2776
4205.141690	110.056
4205.702157	115.982
4206.262660	55.0279
4206.823201	86.3515
4207.383780	171.01
4207.944396	202.333
4208.505049	122.755
4209.065739	74.4994
4209.626467	37.2497
4210.187233	19.4714
4210.748036	68.5733
4211.308876	49.1018
4211.869754	49.1018
4212.430669	104.13
4212.991621	74.4994
4213.552611	49.1018
4214.113638	188.788
4214.674703	128.681
4215.235805	104.13
4215.796944	104.13
4216.358121	311.543
4216.919335	299.691
4217.480587	244.663
4218.041876	116.829
4218.603202	135.453
4219.164566	214.186
4219.725967	141.379
4220.287406	80.4255
4220.848882	74.4994
4221.410395	43.1758
4221.971946	330.168
4222.533534	244.663
4223.095160	165.084
4223.656823	86.3515
4224.218523	171.01
4224.780261	122.755
4225.342036	74.4994
4225.903849	25.3975
4226.465699	25.3975
4227.027587	31.3236
4227.589511	25.3975
4228.151474	19.4715
4228.713473	13.5454
4229.275510	7.61928
4229.837585	19.4715
4230.399696	25.3975
4230.961846	13.5454
4231.524032	3.25433e-005
4232.086256	3.25433e-005
4232.648518	49.1019
4233.210817	49.1019
4233.773153	25.3975
4234.335527	13.5454
4234.897938	31.3236
4235.460386	121.908
4236.022872	165.084
4236.585395	128.681
4237.147956	61.8006
4237.710554	165.084
4238.273189	176.936
4238.835862	171.01
4239.398572	110.056
4239.961320	68.5733
4240.524105	153.232
4241.086927	397.048
4241.649787	317.469
4242.212684	177.783
4242.775619	92.2776
4243.338591	37.2497
4243.901601	7.61931
4244.464647	68.5733
4245.027732	49.1019
4245.590853	104.13
4246.154012	281.066
4246.717209	256.515
4247.280443	238.737
4247.843714	153.232
4248.407023	110.056
4248.970369	68.5733
4249.533752	31.3236
4250.097173	7.61927
4250.660631	1.62194e-005
4251.224127	1.62194e-005
4251.787660	1.62194e-005
4252.351230	86.3515
4252.914838	74.4994
4253.478483	49.1019
4254.042166	19.4714
4254.605886	13.5454
4255.169644	80.4254
4255.733438	183.709
4256.297271	202.333
4256.861140	147.306
4257.425047	74.4994
4257.988992	104.13
4258.552974	115.982
4259.116993	92.2776
4259.681050	80.4254
4260.245144	61.8006
4260.809275	86.3515
4261.373444	55.0279
4261.937650	171.01
4262.501894	141.379
4263.066175	86.3515
4263.630494	55.0279
4264.194849	31.3236
4264.759243	55.0279
4265.323673	31.3236
4265.888142	13.5453
4266.452647	8.7014e-006
4267.017190	37.2497
4267.581770	60.954
4268.146388	67.7267
4268.711043	43.1758
4269.275735	19.4714
4269.840465	19.4714
4270.405233	25.3975
4270.970037	25.3975
4271.534879	25.3975
4272.099759	92.2776
4272.664676	61.8006
4273.229630	61.8006
4273.794622	68.5733
4274.359651	31.3236
4274.924717	115.982
4275.489821	80.4254
4276.054963	74.4994
4276.620141	80.4254
4277.185357	147.306
4277.750611	128.681
4278.315902	244.663
4278.881230	171.01
4279.446596	86.3515
4280.011999	49.1019
4280.577439	25.3975
4281.142917	55.0279
4281.708433	37.2497
4282.273985	55.0279
4282.839575	60.954
4283.405203	73.6528
4283.970868	55.0279
4284.536570	37.2497
4285.102310	68.5733
4285.668087	43.1758
4286.233902	55.0279
4286.799753	73.6528
4287.365643	85.5049
4287.931570	37.2497
4288.497534	25.3975
4289.063535	74.4994
4289.629574	80.4254
4290.195650	49.1019
4290.761764	31.3236
4291.327915	13.5454
4291.894104	80.4254
4292.460330	74.4994
4293.026593	43.1758
4293.592894	19.4714
4294.159232	13.5454
4294.725608	37.2497
4295.292021	37.2497
4295.858471	19.4714
4296.424959	37.2497
4296.991484	55.0279
4297.558046	73.6528
4298.124646	68.5733
4298.691284	19.4714
4299.257958	13.5454
4299.824671	49.1019
4300.391420	25.3975
4300.958207	13.5454
4301.525031	31.3236
4302.091893	92.2776
4302.658792	74.4994
4303.225729	37.2497
4303.792703	19.4714
4304.359714	1.6919e-005
4304.926763	1.6919e-005
4305.493849	67.7267
4306.060973	49.1019
4306.628134	80.4254
4307.195332	31.3236
4307.762568	13.5454
4308.329841	116.829
4308.897152	86.3515
4309.464500	55.0279
4310.031885	49.1019
4310.599308	13.5454
4311.166768	1.82381e-005
4311.734266	6.77269
4312.301801	18.6249
4312.869373	48.2553
4313.436983	31.3236
4314.004630	37.2497
4314.572315	25.3975
4315.140037	25.3975
4315.707796	25.3975
4316.275593	31.3236
4316.843427	55.0279
4317.411299	37.2497
4317.979208	13.5454
4318.547154	19.4714
4319.115138	1.6919e-005
4319.683159	1.6919e-005
4320.251218	1.6919e-005
4320.819314	1.6919e-005
4321.387447	1.6919e-005
4321.955618	1.6919e-005
4322.523827	37.2497
4323.092072	49.1019
4323.660355	60.954
4324.228676	49.1019
4324.797034	19.4714
4325.365429	128.681
4325.933861	165.084
4326.502331	104.13
4327.070839	86.3515
4327.639384	43.1758
4328.207966	19.4714
4328.776586	31.3236
4329.345243	55.0279
4329.913937	25.3975
4330.482669	159.158
4331.051438	226.038
4331.620245	214.186
4332.189089	177.783
4332.757971	104.13
4333.326889	49.1019
4333.895846	55.0279
4334.464839	304.77
4335.033871	275.14
4335.602939	183.709
4336.172045	159.158
4336.741188	128.681
4337.310369	74.4993
4337.879587	43.1758
4338.448842	147.306
4339.018135	135.453
4339.587466	226.038
4340.156833	153.232
4340.726238	92.2776
4341.295681	110.056
4341.865161	68.5733
4342.434678	68.5733
4343.004233	31.3236
4343.573825	37.2497
4344.143455	19.4714
4344.713122	25.3975
4345.282826	115.982
4345.852568	134.607
4346.422347	146.459
4346.992163	80.4254
4347.562017	37.2497
4348.131909	19.4714
4348.701837	49.1018
4349.271803	104.13
4349.841807	165.084
4350.411848	153.232
4350.981926	189.635
4351.552042	128.681
4352.122195	68.5733
4352.692386	55.0279
4353.262614	73.6528
4353.832879	43.1758
4354.403182	49.1018
4354.973522	13.5453
4355.543900	49.1018
4356.114315	147.306
4356.684767	98.2037
4357.255257	104.13
4357.825784	159.158
4358.396348	116.829
4358.966950	74.4993
4359.537590	61.8006
4360.108267	141.379
4360.678981	159.158
4361.249732	231.964
4361.820521	183.709
4362.391348	122.755
4362.962212	305.617
4363.533113	281.066
4364.104052	183.709
4364.675028	116.829
4365.246041	104.13
4365.817092	135.453
4366.388180	128.681
4366.959306	153.232
4367.530469	165.084
4368.101669	128.681
4368.672907	98.2037
4369.244182	61.8006
4369.815495	49.1019
4370.386845	67.7267
4370.958232	104.13
4371.529657	80.4254
4372.101119	55.0279
4372.672619	31.3236
4373.244156	31.3236
4373.815731	7.61926
4374.387342	61.8006
4374.958992	92.2776
4375.530678	141.379
4376.102402	135.453
4376.674164	98.2037
4377.245963	74.4993
4377.817799	122.755
4378.389673	98.2037
4378.961584	49.1018
4379.533532	25.3975
4380.105518	86.3515
4380.677542	122.755
4381.249602	92.2776
4381.821700	196.407
4382.393836	171.01
4382.966009	80.4254
4383.538219	86.3515
4384.110467	110.056
4384.682752	188.788
4385.255075	128.681
4385.827434	128.681
4386.399832	116.829
4386.972267	68.5733
4387.544739	153.232
4388.117248	408.9
4388.689795	269.214
4389.262379	171.01
4389.835001	122.755
4390.407660	55.0279
4390.980357	196.407
4391.553091	128.681
4392.125862	92.2776
4392.698671	104.13
4393.271517	49.1018
4393.844401	60.954
4394.417322	49.1018
4394.990280	25.3975
4395.563276	68.5732
4396.136309	122.755
4396.709380	86.3515
4397.282488	49.1018
4397.855633	25.3975
4398.428816	-1.68251e-005
4399.002036	31.3236
4399.575294	80.4254
4400.148589	244.663
4400.721921	208.26
4401.295291	171.01
4401.868698	104.13
4402.442143	92.2776
4403.015625	74.4993
4403.589144	49.1018
4404.162701	37.2497
4404.736295	92.2776
4405.309927	68.5732
4405.883596	37.2497
4406.457302	19.4714
4407.031046	61.8006
4407.604828	55.0279
4408.178646	134.607
4408.752502	231.964
4409.326396	153.232
4409.900327	128.681
4410.474295	122.755
4411.048301	74.4993
4411.622344	25.3975
4412.196424	-2.06398e-005
4412.770542	141.379
4413.344697	202.333
4413.918890	238.737
4414.493120	226.038
4415.067388	231.964
4415.641693	183.709
4416.216035	183.709
4416.790415	183.709
4417.364832	159.158
4417.939286	135.453
4418.513778	92.2776
4419.088307	86.3515
4419.662874	165.084
4420.237478	110.056
4420.812120	165.084
4421.386799	104.13
4421.961515	165.084
4422.536269	135.453
4423.111060	116.829
4423.685889	74.4994
4424.260755	61.8006
4424.835658	68.5733
4425.410599	55.0279
4425.985577	31.3236
4426.560592	19.4714
4427.135645	19.4714
4427.710736	13.5454
4428.285864	61.8006
4428.861029	37.2497
4429.436231	25.3975
4430.011471	86.3515
4430.586749	171.01
4431.162064	116.829
4431.737416	68.5733
4432.312805	37.2497
4432.888233	19.4714
4433.463697	19.4714
4434.039199	7.61928
4434.614738	2.43257e-005
4435.190315	18.6249
4435.765929	48.2553
4436.341580	37.2497
4436.917269	31.3236
4437.492995	74.4994
4438.068759	141.379
4438.644560	135.453
4439.220398	86.3515
4439.796274	37.2497
4440.372188	19.4714
4440.948138	250.589
4441.524126	275.14
4442.100152	189.635
4442.676215	104.13
4443.252315	80.4255
4443.828453	68.5733
4444.404628	37.2497
4444.980840	25.3975
4445.557090	7.61928
4446.133378	3.29087e-005
4446.709702	31.3236
4447.286064	55.028
4447.862464	25.3975
4448.438901	31.3236
4449.015375	31.3236
4449.591887	13.5454
4450.168436	7.61928
4450.745023	3.33856e-005
4451.321647	3.33856e-005
4451.898308	12.6988
4452.475007	7.61928
4453.051743	208.26
4453.628516	317.469
4454.205327	263.287
4454.782176	159.158
4455.359062	80.4255
4455.935985	43.1758
4456.512945	31.3236
4457.089943	19.4714
4457.666979	2.83631e-005
4458.244052	6.7727
4458.821162	2.81926e-005
4459.398309	25.3975
4459.975494	177.783
4460.552717	122.755
4461.129977	80.4255
4461.707274	49.1019
4462.284609	13.5454
4462.861981	2.96822e-005
4463.439390	2.96822e-005
4464.016837	25.3975
4464.594321	43.1758
4465.171843	37.2497
4465.749402	13.5454
4466.326998	3.15896e-005
4466.904632	25.3975
4467.482303	135.453
4468.060012	232.81
4468.637758	317.469
4469.215542	275.14
4469.793363	165.084
4470.371221	86.3515
4470.949117	135.453
4471.527050	116.829
4472.105020	74.4994
4472.683028	49.1019
4473.261074	37.2497
4473.839156	3.96645e-005
4474.417276	3.96645e-005
4474.995434	3.96645e-005
4475.573629	3.96645e-005
4476.151861	3.96645e-005
4476.730131	6.77271
4477.308438	12.6988
4477.886783	3.92712e-005
4478.465165	12.6988
4479.043584	97.3571
4479.622041	121.908
4480.200535	231.964
4480.779067	208.26
4481.357636	110.056
4481.936242	365.724
4482.514886	244.663
4483.093567	153.232
4483.672286	92.2776
4484.251042	159.158
4484.829835	122.755
4485.408666	61.8006
4485.987534	177.783
4486.566440	177.783
4487.145383	214.186
4487.724363	311.543
4488.303381	244.663
4488.882436	135.453
4489.461529	110.056
4490.040659	159.158
4490.619827	165.084
4491.199031	165.084
4491.778274	153.232
4492.357553	165.084
4492.936870	165.084
4493.516225	86.3516
4494.095617	25.3976
4494.675046	31.3236
4495.254513	68.5733
4495.834017	37.2497
4496.413558	31.3236
4496.993137	49.1019
4497.572754	37.2497
4498.152407	19.4715
4498.732099	25.3976
4499.311827	7.61931
4499.891593	6.34263e-005
4500.471396	6.34263e-005
4501.051237	37.2497
4501.631115	98.2037
4502.211031	86.3516
4502.790984	49.1019
4503.370974	31.3236
4503.951002	74.4994
4504.531067	141.379
4505.111170	171.01
4505.691310	226.038
4506.271487	147.306
4506.851702	104.13
4507.431954	49.1019
4508.012244	19.4715
4508.592571	6.0788e-005
4509.172935	6.0788e-005
4509.753337	6.77273
4510.333777	18.6249
4510.914253	36.4031
4511.494767	91.4311
4512.075319	55.028
4512.655908	37.2497
4513.236534	13.5454
4513.817198	7.61931
4514.397899	86.3516
4514.978637	86.3516
4515.559413	55.028
4516.140226	43.1758
4516.721077	86.3516
4517.301965	153.232
4517.882891	159.158
4518.463854	110.056
4519.044854	61.8007
4519.625892	19.4715
4520.206967	68.5733
4520.788079	80.4255
4521.369229	55.028
4521.950417	55.028
4522.531641	25.3976
4523.112903	110.056
4523.694203	74.4994
4524.275540	98.2037
4524.856914	68.5733
4525.438326	104.13
4526.019775	86.3516
4526.601262	115.982
4527.182786	68.5733
4527.764347	43.1758
4528.345946	19.4715
4528.927582	13.5454
4529.509256	7.61931
4530.090967	7.61931
4530.672716	110.056
4531.254501	86.3516
4531.836325	43.1758
4532.418185	43.1758
4533.000083	60.9541
4533.582019	25.3976
4534.163992	13.5454
4534.746002	43.1758
4535.328050	25.3976
4535.910135	7.61931
4536.492257	6.15189e-005
4537.074417	6.15189e-005
4537.656614	31.3236
4538.238849	19.4715
4538.821121	19.4715
4539.403431	7.61931
4539.985778	13.5454
4540.568162	13.5454
4541.150584	25.3976
4541.733043	141.379
4542.315539	110.056
4542.898073	55.028
4543.480645	25.3976
4544.063254	19.4715
4544.645900	5.5066e-005
4545.228583	5.5066e-005
4545.811304	60.9541
4546.394063	86.3516
4546.976859	104.13
4547.559692	61.8006
4548.142562	122.755
4548.725470	92.2776
4549.308416	55.028
4549.891399	31.3236
4550.474419	7.6193
4551.057476	61.8006
4551.640572	86.3516
4552.223704	43.1758
4552.806874	31.3236
4553.390081	128.681
4553.973326	80.4255
4554.556608	61.8006
4555.139927	31.3236
4555.723284	68.5733
4556.306679	80.4255
4556.890110	49.1019
4557.473579	86.3516
4558.057086	74.4994
4558.640630	43.1758
4559.224211	19.4715
4559.807830	31.3236
4560.391486	19.4715
4560.975179	61.8006
4561.558910	49.1019
4562.142679	55.028
4562.726485	92.2776
4563.310328	110.056
4563.894208	86.3516
4564.478126	49.1019
4565.062082	25.3975
4565.646074	25.3975
4566.230105	31.3236
4566.814172	19.4715
4567.398277	13.5454
4567.982420	25.3975
4568.566600	74.4994
4569.150817	153.232
4569.735071	324.241
4570.319363	305.617
4570.903693	183.709
4571.488060	86.3515
4572.072464	43.1758
4572.656906	60.954
4573.241385	127.834
4573.825901	116.829
4574.410455	74.4994
4574.995046	37.2497
4575.579675	43.1758
4576.164341	49.1019
4576.749045	98.2037
4577.333786	86.3515
4577.918564	61.8006
4578.503380	86.3515
4579.088233	80.4255
4579.673123	86.3515
4580.258051	171.01
4580.843017	116.829
4581.428020	128.681
4582.013060	122.755
4582.598137	98.2037
4583.183252	49.1019
4583.768405	37.2497
4584.353594	80.4255
4584.938822	43.1758
4585.524086	13.5454
4586.109388	19.4715
4586.694728	7.61929
4587.280105	4.14918e-005
4587.865519	4.14918e-005
4588.450970	4.14918e-005
4589.036460	4.14918e-005
4589.621986	31.3236
4590.207550	37.2497
4590.793151	19.4715
4591.378790	31.3236
4591.964466	214.186
4592.550179	237.89
4593.135930	159.158
4593.721719	116.829
4594.307544	110.056
4594.893407	80.4255
4595.479308	122.755
4596.065246	98.2037
4596.651221	330.168
4597.237234	299.691
4597.823284	189.635
4598.409372	159.158
4598.995497	80.4255
4599.581659	43.1758
4600.167859	37.2497
4600.754096	37.2497
4601.340371	31.3236
4601.926683	13.5454
4602.513032	7.61929
4603.099419	4.29223e-005
4603.685843	4.29223e-005
4604.272305	31.3236
4604.858804	43.1758
4605.445340	165.084
4606.031914	359.798
4606.618525	348.792
4607.205174	293.764
4607.791860	244.663
4608.378583	135.453
4608.965344	110.056
4609.552143	86.3515
4610.138978	80.4254
4610.725851	49.1019
4611.312762	25.3975
4611.899710	55.0279
4612.486695	31.3236
4613.073718	37.2497
4613.660778	43.1758
4614.247876	37.2497
4614.835011	19.4714
4615.422183	7.61927
4616.009393	2.0511e-005
4616.596640	31.3236
4617.183924	92.2776
4617.771246	92.2776
4618.358606	86.3515
4618.946003	43.1758
4619.533437	13.5454
4620.120909	37.2497
4620.708418	115.982
4621.295964	92.2776
4621.883548	68.5733
4622.471169	43.1758
4623.058828	25.3975
4623.646524	49.1019
4624.234257	31.3236
4624.822028	74.4994
4625.409836	86.3515
4625.997682	55.0279
4626.585565	73.6528
4627.173486	55.0279
4627.761444	67.7267
4628.349439	49.1018
4628.937472	110.056
4629.525542	92.2776
4630.113649	269.214
4630.701794	202.333
4631.289977	98.2037
4631.878196	49.1018
4632.466454	31.3236
4633.054748	13.5453
4633.643080	31.3236
4634.231450	19.4714
4634.819856	80.4254
4635.408301	68.5733
4635.996782	61.8006
4636.585301	37.2497
4637.173858	98.2037
4637.762451	80.4254
4638.351083	86.3515
4638.939751	128.681
4639.528457	80.4254
4640.117201	37.2497
4640.705982	13.5453
4641.294800	13.5453
4641.883656	104.13
4642.472549	110.056
4643.061479	121.908
4643.650447	74.4993
4644.239453	25.3975
4644.828495	13.5453
4645.417575	43.1758
4646.006693	74.4993
4646.595848	92.2776
4647.185040	171.01
4647.774270	263.287
4648.363537	202.333
4648.952842	159.158
4649.542184	68.5733
4650.131563	31.3236
4650.720980	7.61925
4651.310434	9.60632e-007
4651.899926	147.306
4652.489455	171.01
4653.079021	141.379
4653.668625	86.3515
4654.258266	68.5732
4654.847945	55.0279
4655.437661	31.3236
4656.027415	13.5453
4656.617206	19.4714
4657.207034	7.61924
4657.796900	13.5453
4658.386803	37.2497
4658.976743	19.4714
4659.566721	7.61924
4660.156736	-6.19192e-006
4660.746789	-6.19192e-006
4661.336879	134.607
4661.927007	110.056
4662.517172	86.3515
4663.107374	55.0279
4663.697614	7.61924
4664.287891	86.3515
4664.878206	231.964
4665.468558	177.783
4666.058947	104.13
4666.649374	49.1018
4667.239838	37.2497
4667.830340	13.5453
4668.420879	25.3975
4669.011455	256.515
4669.602069	226.038
4670.192720	171.01
4670.783409	226.038
4671.374135	165.084
4671.964899	110.056
4672.555700	92.2776
4673.146538	61.8006
4673.737414	19.4714
4674.328327	104.13
4674.919277	104.13
4675.510265	49.1018
4676.101291	37.2497
4676.692353	60.954
4677.283454	49.1018
4677.874591	243.816
4678.465766	323.395
4679.056978	244.663
4679.648228	159.158
4680.239515	92.2776
4680.830840	37.2496
4681.422202	31.3236
4682.013602	13.5453
4682.605038	7.61922
4683.196513	-2.95569e-005
4683.788024	18.6248
4684.379573	55.0279
4684.971160	121.908
4685.562784	92.2776
4686.154445	86.3515
4686.746144	68.5732
4687.337880	43.1757
4687.929653	19.4714
4688.521464	7.61922
4689.113313	19.4714
4689.705198	147.305
4690.297121	122.755
4690.889082	74.4993
4691.481080	80.4254
4692.073115	61.8006
4692.665188	43.1757
4693.257298	31.3236
4693.849446	13.5453
4694.441631	13.5453
4695.033853	7.61922
4695.626113	31.3236
4696.218410	43.1757
4696.810745	110.056
4697.403117	98.2036
4697.995526	196.407
4698.587973	141.379
4699.180458	80.4254
4699.772979	74.4993
4700.365538	141.379
4700.958135	128.681
4701.550769	122.755
4702.143440	104.13
4702.736149	49.1018
4703.328895	43.1757
4703.921678	43.1757
4704.514499	7.61922
4705.107358	-3.05106e-005
4705.700254	-3.05106e-005
4706.293187	-3.05106e-005
4706.886157	-3.05106e-005
4707.479165	-3.05106e-005
4708.072211	-3.05106e-005
4708.665294	37.2496
4709.258414	55.0279
4709.851571	80.4254
4710.444766	128.681
4711.037999	80.4254
4711.631269	98.2036
4712.224576	55.0279
4712.817921	127.834
4713.411303	104.13
4714.004722	98.2036
4714.598179	43.1757
4715.191673	104.13
4715.785205	74.4993
4716.378774	25.3975
4716.972381	13.5453
4717.566025	-4.37507e-005
4718.159706	-4.37507e-005
4718.753425	-4.37507e-005
4719.347181	37.2496
4719.940975	244.663
4720.534806	189.635
4721.128674	122.755
4721.722580	80.4254
4722.316523	31.3235
4722.910504	176.936
4723.504522	147.305
4724.098577	74.4993
4724.692670	55.0279
4725.286800	25.3975
4725.880968	7.61922
4726.475173	13.5453
4727.069415	104.13
4727.663695	147.305
4728.258013	98.2036
4728.852367	49.1018
4729.446759	13.5453
4730.041189	31.3236
4730.635656	60.954
4731.230160	60.954
4731.824702	43.1757
4732.419281	25.3975
4733.013898	13.5453
4733.608552	19.4714
4734.203243	80.4254
4734.797972	177.782
4735.392738	110.056
4735.987542	68.5732
4736.582383	244.663
4737.177261	153.232
4737.772177	92.2775
4738.367130	98.2036
4738.962121	68.5732
4739.557149	31.3235
4740.152214	43.1757
4740.747317	92.2776
4741.342458	74.4993
4741.937635	104.13
4742.532851	61.8006
4743.128103	183.709
4743.723393	177.782
4744.318720	104.13
4744.914085	104.13
4745.509487	55.0279
4746.104927	67.7266
4746.700404	97.357
4747.295918	164.237
4747.891470	475.78
4748.487059	391.121
4749.082686	348.792
4749.678350	269.214
4750.274051	159.158
4750.869790	116.828
4751.465566	116.828
4752.061380	141.379
4752.657231	86.3515
4753.253120	43.1757
4753.849046	43.1757
4754.445009	80.4254
4755.041010	86.3515
4755.637048	115.982
4756.233123	68.5732
4756.829236	25.3975
4757.425387	-2.25471e-005
4758.021574	12.6987
4758.617800	12.6987
4759.214062	-2.27176e-005
4759.810362	127.834
4760.406699	140.533
4761.003074	92.2776
4761.599487	80.4254
4762.195936	98.2037
4762.792423	55.0279
4763.388948	67.7266
4763.985510	49.1018
4764.582109	141.379
4765.178745	92.2776
4765.775420	43.1757
4766.372131	49.1018
4766.968880	67.7267
4767.565666	55.0279
4768.162490	176.936
4768.759351	171.01
4769.356250	220.112
4769.953186	220.112
4770.550159	153.232
4771.147170	74.4993
4771.744218	92.2776
4772.341304	80.4254
4772.938427	135.453
4773.535587	196.407
4774.132785	141.379
4774.730020	231.964
4775.327293	141.379
4775.924603	74.4993
4776.521950	116.828
4777.119335	98.2036
4777.716757	121.908
4778.314217	98.2036
4778.911714	243.816
4779.509249	232.81
4780.106821	214.186
4780.704430	110.056
4781.302077	110.056
4781.899761	68.5732
4782.497482	165.084
4783.095241	171.01
4783.693038	182.862
4784.290872	153.232
4784.888743	342.02
4785.486651	250.589
4786.084597	177.783
4786.682581	104.13
4787.280602	55.0279
4787.878660	7.61924
4788.476756	55.0279
4789.074889	60.954
4789.673059	121.908
4790.271267	104.13
4790.869512	55.0279
4791.467795	92.2776
4792.066115	61.8006
4792.664473	49.1018
4793.262868	49.1018
4793.861300	49.1018
4794.459770	13.5453
4795.058277	25.3975
4795.656822	7.61924
4796.255404	86.3515
4796.854023	208.26
4797.452680	177.783
4798.051374	189.635
4798.650106	165.084
4799.248875	153.232
4799.847681	104.13
4800.446525	159.158
4801.045406	275.14
4801.644325	208.259
4802.243281	122.755
4802.842275	80.4254
4803.441305	116.828
4804.040374	159.158
4804.639479	214.186
4805.238623	141.379
4805.837803	74.4993
4806.437021	86.3515
4807.036277	135.453
4807.635569	135.453
4808.234900	116.828
4808.834267	55.0279
4809.433672	73.6527
4810.033115	79.5788
4810.632594	74.4993
4811.232112	68.5732
4811.831666	61.8006
4812.431258	37.2496
4813.030888	37.2496
4813.630555	43.1757
4814.230259	68.5732
4814.830001	43.1757
4815.429780	13.5453
4816.029596	80.4254
4816.629450	92.2776
4817.229342	55.0279
4817.829271	25.3975
4818.429237	-2.82691e-005
4819.029240	-2.82691e-005
4819.629281	6.77264
4820.229360	79.5788
4820.829476	74.4993
4821.429629	80.4254
4822.029819	61.8006
4822.630047	74.4993
4823.230313	74.4993
4823.830616	55.0279
4824.430956	37.2496
4825.031334	25.3975
4825.631749	-2.82691e-005
4826.232201	-2.82691e-005
4826.832691	73.6527
4827.433219	73.6527
4828.033783	61.8006
4828.634386	110.056
4829.235025	61.8006
4829.835702	68.5732
4830.436416	74.4993
4831.037168	128.681
4831.637957	122.755
4832.238784	92.2776
4832.839648	98.2036
4833.440550	31.3236
4834.041488	43.1757
4834.642465	37.2496
4835.243478	127.834
4835.844529	74.4993
4836.445618	92.2776
4837.046744	153.232
4837.647907	98.2036
4838.249108	80.4254
4838.850346	55.0279
4839.451622	31.3236
4840.052935	19.4714
4840.654285	13.5453
4841.255673	86.3515
4841.857098	68.5732
4842.458560	68.5732
4843.060061	61.8006
4843.661598	37.2496
4844.263173	60.954
4844.864785	140.533
4845.466435	92.2776
4846.068122	128.681
4846.669846	98.2036
4847.271608	43.1757
4847.873407	19.4714
4848.475244	13.5453
4849.077118	-3.42139e-005
4849.679030	-3.42139e-005
4850.280979	-3.42139e-005
4850.882965	18.6248
4851.484989	134.607
4852.087050	104.13
4852.689149	61.8006
4853.291285	183.709
4853.893458	135.453
4854.495669	159.158
4855.097917	104.13
4855.700203	92.2776
4856.302526	128.681
4856.904886	269.214
4857.507284	250.589
4858.109719	153.232
4858.712192	86.3515
4859.314702	147.305
4859.917250	110.056
4860.519835	86.3515
4861.122457	110.056
4861.725117	80.4254
4862.327814	55.0279
4862.930549	13.5453
4863.533321	55.0279
4864.136130	188.788
4864.738977	141.379
4865.341861	98.2037
4865.944783	165.084
4866.547742	378.423
4867.150738	427.525
4867.753772	299.691
4868.356843	226.038
4868.959952	122.755
4869.563098	116.828
4870.166282	122.755
4870.769503	80.4254
4871.372761	68.5732
4871.976057	31.3236
4872.579390	7.61924
4873.182760	31.3236
4873.786168	121.908
4874.389614	116.829
4874.993097	135.453
4875.596617	135.453
4876.200175	183.709
4876.803770	220.112
4877.407402	159.158
4878.011072	92.2776
4878.614779	61.8006
4879.218524	31.3236
4879.822306	19.4714
4880.426125	43.1757
4881.029982	86.3515
4881.633877	43.1757
4882.237808	115.982
4882.841778	121.908
4883.445784	121.908
4884.049828	153.232
4884.653910	208.26
4885.258028	189.635
4885.862185	232.81
4886.466378	171.01
4887.070609	86.3515
4887.674878	55.0279
4888.279184	25.3975
4888.883527	13.5453
4889.487908	-5.60371e-006
4890.092326	-5.60371e-006
4890.696781	-5.60371e-006
4891.301274	134.607
4891.905804	134.607
4892.510372	152.385
4893.114977	147.306
4893.719620	220.112
4894.324300	249.742
4894.929017	238.737
4895.533772	232.81
4896.138564	220.112
4896.743394	128.681
4897.348261	92.2776
4897.953165	43.1757
4898.558107	256.515
4899.163087	232.81
4899.768103	141.379
4900.373157	80.4254
4900.978249	37.2497
4901.583378	25.3975
4902.188544	7.61925
4902.793748	-1.42355e-006
4903.398989	6.77267
4904.004268	6.77267
4904.609584	55.0279
4905.214937	55.0279
4905.820328	43.1758
4906.425756	7.61925
4907.031222	43.1758
4907.636725	74.4993
4908.242265	55.0279
4908.847843	73.6527
4909.453458	152.385
4910.059111	249.742
4910.664801	220.112
4911.270529	141.379
4911.876294	80.4254
4912.482096	68.5733
4913.087936	43.1758
4913.693813	226.038
4914.299727	347.946
4914.905679	299.691
4915.511669	165.084
4916.117696	104.13
4916.723760	98.2037
4917.329861	31.3236
4917.936000	55.0279
4918.542177	73.6527
4919.148391	91.431
4919.754642	60.954
4920.360931	31.3236
4920.967257	55.0279
4921.573620	60.954
4922.180021	220.112
4922.786460	147.306
4923.392935	159.158
4923.999449	110.056
4924.605999	61.8006
4925.212587	19.4714
4925.819213	13.5453
4926.425875	13.5453
4927.032576	37.2497
4927.639313	43.1758
4928.246088	31.3236
4928.852901	13.5453
4929.459751	128.681
4930.066638	98.2037
4930.673563	61.8006
4931.280525	37.2497
4931.887524	74.4993
4932.494561	55.0279
4933.101636	60.954
4933.708747	37.2497
4934.315897	19.4714
4934.923083	7.61924
4935.530307	19.4714
4936.137569	153.232
4936.744867	176.936
4937.352204	92.2776
4937.959577	86.3515
4938.566988	49.1018
4939.174437	31.3236
4939.781923	68.5732
4940.389446	98.2037
4940.997007	49.1018
4941.604605	55.0279
4942.212241	25.3975
4942.819913	-9.19566e-006
4943.427624	31.3236
4944.035372	80.4254
4944.643157	74.4993
4945.250979	49.1018
4945.858839	92.2776
4946.466737	110.056
4947.074672	86.3515
4947.682644	55.0279
4948.290654	115.982
4948.898701	104.13
4949.506785	127.834
4950.114907	127.834
4950.723066	104.13
4951.331263	61.8006
4951.939497	68.5732
4952.547769	37.2497
4953.156078	31.3236
4953.764424	31.3236
4954.372808	55.0279
4954.981229	80.4254
4955.589688	116.828
4956.198184	153.232
4956.806717	104.13
4957.415288	74.4993
4958.023897	68.5732
4958.632542	43.1757
4959.241225	55.0279
4959.849946	92.2776
4960.458704	55.0279
4961.067499	37.2497
4961.676332	43.1757
4962.285202	37.2497
4962.894110	55.0279
4963.503055	110.056
4964.112037	115.982
4964.721057	127.834
4965.330114	92.2776
4965.939209	104.13
4966.548341	74.4993
4967.157510	37.2497
4967.766717	43.1757
4968.375961	31.3236
4968.985243	37.2497
4969.594562	86.3515
4970.203919	110.056
4970.813313	74.4993
4971.422744	68.5732
4972.032213	86.3515
4972.641719	55.0279
4973.251263	55.0279
4973.860844	43.1757
4974.470462	49.1018
4975.080118	25.3975
4975.689811	19.4714
4976.299542	68.5732
4976.909310	80.4254
4977.519115	43.1757
4978.128958	13.5453
4978.738839	-1.89552e-005
4979.348756	67.7267
4979.958711	115.982
4980.568704	98.2037
4981.178734	98.2037
4981.788801	171.01
4982.398906	165.084
4983.009048	220.112
4983.619228	196.407
4984.229445	98.2037
4984.839699	37.2497
4985.449991	25.3975
4986.060321	25.3975
4986.670687	244.663
4987.281091	232.81
4987.891533	153.232
4988.502012	80.4254
4989.112528	37.2497
4989.723082	60.954
4990.333673	67.7267
4990.944302	61.8006
4991.554968	37.2497
4992.165671	13.5453
4992.776412	68.5732
4993.387190	68.5732
4993.998006	159.158
4994.608859	98.2037
4995.219749	68.5732
4995.830677	55.0279
4996.441643	19.4714
4997.052645	19.4714
4997.663685	55.0279
4998.274763	60.954
4998.885878	121.908
4999.497030	68.5732
5000.108220	31.3236
5000.719447	13.5453
5001.330712	25.3975
5001.942014	55.0279
5002.553353	37.2497
5003.164730	176.936
5003.776144	159.158
5004.387596	153.232
5004.999085	86.3515
5005.610612	49.1018
5006.222176	25.3975
5006.833777	7.61923
5007.445416	19.4714
5008.057092	31.3236
5008.668806	86.3515
5009.280556	110.056
5009.892345	147.305
5010.504171	128.681
5011.116034	147.305
5011.727935	202.333
5012.339873	165.084
5012.951848	141.379
5013.563861	86.3515
5014.175911	55.0279
5014.787999	19.4714
5015.400124	-5.96917e-006
5016.012287	-5.96917e-006
5016.624487	31.3236
5017.236724	31.3236
5017.848999	31.3236
5018.461311	13.5453
5019.073661	13.5453
5019.686048	7.61924
5020.298472	25.3975
5020.910934	68.5732
5021.523433	92.2776
5022.135970	231.964
5022.748544	183.709
5023.361155	171.01
5023.973804	141.379
5024.586491	86.3515
5025.199214	122.755
5025.811976	74.4993
5026.424774	43.1758
5027.037610	74.4993
5027.650484	37.2497
5028.263394	37.2497
5028.876343	31.3236
5029.489328	55.0279
5030.102351	67.7267
5030.715412	43.1758
5031.328510	19.4714
5031.941645	7.61925
5032.554818	3.34482e-006
5033.168028	3.34482e-006
5033.781275	110.056
5034.394560	104.13
5035.007883	80.4254
5035.621243	55.0279
5036.234640	73.6528
5036.848074	68.5733
5037.461546	55.0279
5038.075056	104.13
5038.688603	182.862
5039.302187	201.487
5039.915809	135.453
5040.529468	153.232
5041.143164	135.453
5041.756898	104.13
5042.370670	74.4993
5042.984478	31.3236
5043.598324	19.4714
5044.212208	7.61925
5044.826129	92.2776
5045.440087	159.158
5046.054083	188.788
5046.668117	330.168
5047.282187	226.038
5047.896295	231.964
5048.510441	153.232
5049.124624	104.13
5049.738844	61.8006
5050.353102	37.2497
5050.967397	37.2497
5051.581729	37.2497
5052.196099	43.1758
5052.810507	80.4254
5053.424952	92.2776
5054.039434	55.0279
5054.653953	98.2037
5055.268510	68.5733
5055.883105	31.3236
5056.497737	104.13
5057.112406	98.2037
5057.727113	61.8006
5058.341857	37.2497
5058.956638	115.982
5059.571457	188.788
5060.186314	116.829
5060.801207	98.2037
5061.416139	61.8006
5062.031107	49.1018
5062.646113	37.2497
5063.261157	25.3975
5063.876238	25.3975
5064.491356	43.1758
5065.106512	68.5733
5065.721705	281.066
5066.336935	250.589
5066.952203	196.407
5067.567508	104.13
5068.182851	86.3515
5068.798231	159.158
5069.413649	104.13
5070.029104	80.4254
5070.644596	49.1018
5071.260126	43.1758
5071.875693	43.1758
5072.491298	13.5453
5073.106940	7.61925
5073.722620	55.0279
5074.338336	43.1758
5074.954091	31.3236
5075.569882	68.5733
5076.185712	61.8006
5076.801578	37.2497
5077.417482	19.4714
5078.033424	1.66022e-006
5078.649402	25.3975
5079.265419	19.4714
5079.881472	116.829
5080.497563	208.26
5081.113692	128.681
5081.729858	55.0279
5082.346061	25.3975
5082.962302	2.24843e-006
5083.578580	67.7267
5084.194895	79.5788
5084.811248	49.1018
5085.427639	67.7267
5086.044066	85.5049
5086.660531	60.954
5087.277034	110.056
5087.893574	92.2776
5088.510152	61.8006
5089.126766	74.4993
5089.743419	55.0279
5090.360108	49.1018
5090.976835	110.056
5091.593600	226.038
5092.210402	183.709
5092.827241	311.543
5093.444118	238.737
5094.061032	165.084
5094.677984	135.453
5095.294973	80.4254
5095.911999	43.1758
5096.529063	19.4714
5097.146164	7.61925
5097.763303	80.4254
5098.380479	171.01
5098.997693	182.862
5099.614943	182.862
5100.232232	116.829
5100.849557	98.2037
5101.466921	68.5733
5102.084321	104.13
5102.701759	68.5733
5103.319235	98.2037
5103.936747	147.306
5104.554298	122.755
5105.171885	61.8006
5105.789510	31.3236
5106.407173	7.61926
5107.024873	1.24047e-005
5107.642610	208.26
5108.260385	171.01
5108.878197	110.056
5109.496046	80.4255
5110.113933	37.2497
5110.731858	159.158
5111.349820	188.788
5111.967819	286.992
5112.585855	171.01
5113.203930	86.3515
5113.822041	98.2037
5114.440190	127.834
5115.058376	171.01
5115.676600	153.232
5116.294861	98.2037
5116.913160	43.1758
5117.531495	2.69013e-005
5118.149869	2.69013e-005
5118.768280	6.77269
5119.386728	231.964
5120.005213	183.709
5120.623736	116.829
5121.242297	98.2037
5121.860895	92.2776
5122.479530	49.1019
5123.098203	37.2497
5123.716913	55.028
5124.335660	73.6528
5124.954445	49.1019
5125.573268	92.2776
5126.192127	98.2037
5126.811025	231.964
5127.429959	141.379
5128.048931	80.4255
5128.667941	49.1019
5129.286988	49.1019
5129.906072	49.1019
5130.525194	115.982
5131.144353	98.2037
5131.763549	92.2776
5132.382783	135.453
5133.002054	80.4254
5133.621363	92.2776
5134.240709	92.2776
5134.860093	98.2037
5135.479514	74.4994
5136.098972	98.2037
5136.718468	68.5733
5137.338001	61.8006
5137.957572	37.2497
5138.577180	19.4714
5139.196826	19.4714
5139.816509	31.3236
5140.436229	25.3975
5141.055987	19.4714
5141.675782	104.13
5142.295614	286.992
5142.915484	263.287
5143.535392	226.038
5144.155337	237.89
5144.775319	122.755
5145.395339	49.1019
5146.015396	19.4714
5146.635490	1.50117e-005
5147.255622	18.6248
5147.875791	7.61927
5148.495998	141.379
5149.116242	183.709
5149.736524	202.333
5150.356843	141.379
5150.977199	74.4994
5151.597593	25.3975
5152.218024	7.61926
5152.838493	25.3975
5153.458999	43.1758
5154.079543	19.4714
5154.700123	37.2497
5155.320742	37.2497
5155.941398	208.26
5156.562091	220.112
5157.182821	249.742
5157.803589	316.622
5158.424395	214.186
5159.045237	147.306
5159.666118	183.709
5160.287035	141.379
5160.907990	110.056
5161.528983	127.834
5162.150013	80.4254
5162.771080	43.1758
5163.392185	60.954
5164.013327	243.816
5164.634506	220.112
5165.255723	122.755
5165.876978	250.589
[truncated: 6,506 more rows]
