# Supplementary material for: Chemoenzymatic synthesis of genetically-encoded multivalent liquid N-glycan arrays
Source: Nat Commun. 2023 Aug 28;14:5237. doi: 10.1038/s41467-023-40900-y (PMC10462762; doi:10.1038/s41467-023-40900-y)
Supplement: Supplementary file 8 — Supplementary Dataset 4 [file 41467_2023_40900_MOESM8_ESM.zip › Supplementary Data 1_All MALDI Data/MALDI TextFiles for Fig.5 and Fig.6/TL-IV-131-DBCO-SDB119-17.5min_0003.txt]

TITLE "<<TL-IV-131-DBCO-SDB119-17.5min_0003>> Voyager Spec #1[BP = 5240.7, 50542]"
TYPE MASSSPEC
3999.789467	171.221
4000.336058	288.453
4000.882687	256.06
4001.429353	168.135
4001.976057	109.519
4002.522798	132.657
4003.069577	109.519
4003.616392	66.3287
4004.163246	63.2436
4004.710136	70.9563
4005.257064	171.221
4005.804030	148.083
4006.351033	114.147
4006.898073	74.0413
4007.445151	237.549
4007.992266	256.06
4008.539418	168.135
4009.086608	137.285
4009.633835	94.0942
4010.181100	91.0091
4010.728402	66.3287
4011.275741	97.1792
4011.823118	143.455
4012.370532	155.795
4012.917984	152.71
4013.465473	163.508
4014.012999	137.285
4014.560563	160.423
4015.108164	126.487
4015.655803	175.848
4016.203479	128.03
4016.751192	97.1792
4017.298943	86.3815
4017.846731	101.807
4018.394556	83.2965
4018.942419	74.0413
4019.490320	66.3287
4020.038258	78.6689
4020.586233	178.933
4021.134245	240.634
4021.682295	198.986
4022.230383	370.207
4022.778507	319.303
4023.326669	260.687
4023.874869	183.561
4024.423106	194.358
4024.971380	240.634
4025.519692	163.508
4026.068041	101.807
4026.616428	78.6689
4027.164852	140.37
4027.713313	109.519
4028.261812	148.083
4028.810348	209.784
4029.358921	206.699
4029.907532	206.699
4030.456180	191.273
4031.004866	152.71
4031.553589	109.519
4032.102350	121.86
4032.651147	132.657
4033.199983	114.147
4033.748855	94.0942
4034.297766	91.0091
4034.846713	70.9563
4035.395698	63.2436
4035.944720	60.1586
4036.493780	70.9563
4037.042877	63.2436
4037.592011	240.634
4038.141183	340.899
4038.690392	476.641
4039.239639	419.568
4039.788923	291.538
4040.338245	265.315
4040.887603	316.218
4041.437000	234.464
4041.986433	175.848
4042.535904	171.221
4043.085413	117.232
4043.634959	91.0091
4044.184542	63.2437
4044.734162	78.6689
4045.283820	66.3287
4045.833516	52.446
4046.383249	117.232
4046.933019	132.657
4047.482826	91.0091
4048.032671	63.2437
4048.582554	166.593
4049.132474	236.007
4049.682431	252.975
4050.232425	360.951
4050.782457	322.388
4051.332527	256.06
4051.882634	175.848
4052.432778	171.221
4052.982959	391.802
4053.533178	280.74
4054.083435	225.209
4054.633728	175.848
4055.184060	219.039
4055.734428	237.549
4056.284834	188.188
4056.835278	245.262
4057.385758	180.476
4057.936276	160.423
4058.486832	160.423
4059.037425	152.71
4059.588055	128.03
4060.138723	114.147
4060.689428	86.3816
4061.240171	78.6689
4061.790951	47.8184
4062.341768	55.531
4062.892623	86.3816
4063.443515	66.3287
4063.994444	55.531
4064.545411	63.2437
4065.096416	63.2437
4065.647457	155.795
4066.198536	117.232
4066.749653	198.986
4067.300807	140.37
4067.851998	94.0942
4068.403227	152.71
4068.954493	128.03
4069.505797	183.561
4070.057137	225.209
4070.608516	152.71
4071.159931	198.986
4071.711384	194.359
4072.262875	160.423
4072.814403	117.232
4073.365968	121.86
4073.917571	180.476
4074.469211	214.411
4075.020888	202.071
4075.572603	163.508
4076.124356	148.083
4076.676145	121.86
4077.227972	66.3287
4077.779837	60.1586
4078.331739	126.487
4078.883678	137.285
4079.435655	114.147
4079.987669	101.807
4080.539720	128.03
4081.091809	155.795
4081.643935	191.273
4082.196099	137.285
4082.748300	121.86
4083.300538	94.0942
4083.852814	128.03
4084.405127	128.03
4084.957478	191.273
4085.509866	291.538
4086.062292	291.538
4086.614754	254.517
4087.167255	256.06
4087.719792	206.699
4088.272367	171.221
4088.824980	121.86
4089.377630	137.285
4089.930317	91.0092
4090.483041	219.039
4091.035803	219.039
4091.588603	249.89
4092.141440	245.262
4092.694314	219.039
4093.247225	180.476
4093.800174	132.657
4094.353161	114.147
4094.906185	121.86
4095.459246	132.657
4096.012344	91.0092
4096.565480	128.03
4097.118654	114.147
4097.671865	121.86
4098.225113	128.03
4098.778398	128.03
4099.331721	94.0943
4099.885082	104.892
4100.438480	186.646
4100.991915	186.646
4101.545387	236.007
4102.098897	274.57
4102.652445	360.952
4103.206030	422.653
4103.759652	396.43
4104.313311	353.239
4104.867008	234.464
4105.420743	175.848
4105.974514	198.986
4106.528324	168.136
4107.082170	171.221
4107.636054	148.083
4108.189975	140.37
4108.743934	163.508
4109.297930	157.338
4109.851964	140.37
4110.406035	97.1793
4110.960143	47.8184
4111.514289	66.3288
4112.068472	86.3816
4112.622693	183.561
4113.176951	188.188
4113.731246	157.338
4114.285579	152.71
4114.839949	175.848
4115.394356	144.998
4115.948801	94.0942
4116.503284	83.2965
4117.057803	334.729
4117.612361	285.368
4118.166955	183.561
4118.721587	183.561
4119.276256	160.423
4119.830963	152.71
4120.385707	114.147
4120.940489	121.86
4121.495308	121.86
4122.050164	183.561
4122.605058	128.03
4123.159989	74.0414
4123.714957	104.892
4124.269963	117.232
4124.825007	83.2966
4125.380087	66.3288
4125.935205	178.933
4126.490361	191.273
4127.045554	273.027
4127.600784	280.74
4128.156052	291.538
4128.711357	268.4
4129.266699	283.825
4129.822079	291.538
4130.377497	245.262
4130.932951	242.177
4131.488443	152.71
4132.043973	94.0943
4132.599540	66.3288
4133.155144	191.274
4133.710786	171.221
4134.266465	222.124
4134.822181	171.221
4135.377935	132.657
4135.933727	74.0414
4136.489555	120.317
4137.045421	94.0943
4137.601325	94.0943
4138.157266	160.423
4138.713244	121.86
4139.269260	74.0414
4139.825313	373.292
4140.381403	347.069
4140.937531	330.101
4141.493696	260.687
4142.049899	180.476
4142.606139	180.476
4143.162417	256.06
4143.718732	245.262
4144.275084	342.441
4144.831473	308.506
4145.387901	308.506
4145.944365	347.069
4146.500867	365.579
4147.057406	316.218
4147.613983	242.177
4148.170597	206.699
4148.727248	168.136
4149.283937	109.52
4149.840663	97.1794
4150.397427	143.455
4150.954228	126.487
4151.511067	94.0944
4152.067943	78.6691
4152.624856	86.3817
4153.181806	97.1794
4153.738794	194.359
4154.295820	260.687
4154.852883	198.986
4155.409983	188.189
4155.967121	180.476
4156.524296	121.86
4157.081508	91.0093
4157.638758	152.71
4158.196045	214.411
4158.753370	175.848
4159.310732	280.74
4159.868131	198.986
4160.425568	202.071
4160.983043	157.338
4161.540554	137.285
4162.098103	148.083
4162.655690	276.113
4163.213314	288.453
4163.770975	327.016
4164.328673	225.209
4164.886409	171.221
4165.444183	101.807
4166.001994	152.71
4166.559842	148.083
4167.117728	121.86
4167.675651	101.807
4168.233611	114.147
4168.791609	109.52
4169.349644	137.285
4169.907717	168.136
4170.465827	144.998
4171.023974	140.37
4171.582159	171.221
4172.140381	206.699
4172.698641	276.113
4173.256938	280.74
4173.815272	254.517
4174.373644	194.359
4174.932054	175.848
4175.490500	117.232
4176.048984	91.0093
4176.607506	109.52
4177.166064	191.274
4177.724661	157.338
4178.283294	144.998
4178.841965	97.1794
4179.400674	117.232
4179.959420	194.359
4180.518203	191.274
4181.077023	214.412
4181.635881	168.136
4182.194777	188.189
4182.753710	132.658
4183.312680	191.274
4183.871688	175.848
4184.430733	219.039
4184.989815	163.508
4185.548935	117.232
4186.108092	94.0944
4186.667287	66.3289
4187.226519	63.2438
4187.785788	74.0415
4188.345095	52.4461
4188.904439	70.9565
4189.463821	63.2438
4190.023240	60.1588
4190.582696	94.0944
4191.142190	104.892
4191.701721	83.2967
4192.261290	101.807
4192.820896	242.177
4193.380539	256.06
4193.940220	306.963
4194.499938	234.464
4195.059694	194.359
4195.619487	157.338
4196.179317	137.285
4196.739185	126.487
4197.299090	114.147
4197.859033	334.729
4198.419013	268.4
4198.979030	334.729
4199.539085	353.239
4200.099178	242.177
4200.659307	160.423
4201.219474	101.807
4201.779679	126.487
4202.339920	126.487
4202.900200	106.435
4203.460516	222.124
4204.020870	157.338
4204.581262	234.464
4205.141690	180.476
4205.702157	137.285
4206.262660	163.508
4206.823201	163.508
4207.383780	232.922
4207.944396	319.303
4208.505049	268.4
4209.065739	296.165
4209.626467	291.538
4210.187233	357.867
4210.748036	242.177
4211.308876	160.423
4211.869754	97.1794
4212.430669	109.52
4212.991621	83.2967
4213.552611	55.5312
4214.113638	124.945
4214.674703	191.274
4215.235805	160.423
4215.796944	157.338
4216.358121	175.848
4216.919335	188.189
4217.480587	256.06
4218.041876	211.326
4218.603202	180.476
4219.164566	148.083
4219.725967	194.359
4220.287406	256.06
4220.848882	206.699
4221.410395	163.508
4221.971946	140.37
4222.533534	114.147
4223.095160	97.1794
4223.656823	140.37
4224.218523	109.52
4224.780261	171.221
4225.342036	175.848
4225.903849	222.124
4226.465699	219.039
4227.027587	175.848
4227.589511	152.71
4228.151474	114.147
4228.713473	137.285
4229.275510	114.147
4229.837585	66.3289
4230.399696	70.9565
4230.961846	86.3818
4231.524032	70.9565
4232.086256	175.848
4232.648518	273.028
4233.210817	365.579
4233.773153	249.89
4234.335527	160.423
4234.897938	137.285
4235.460386	126.487
4236.022872	91.0094
4236.585395	132.658
4237.147956	97.1795
4237.710554	63.2439
4238.273189	40.106
4238.835862	43.191
4239.398572	89.4668
4239.961320	60.1588
4240.524105	47.8186
4241.086927	70.9565
4241.649787	109.52
4242.212684	91.0094
4242.775619	55.5312
4243.338591	40.106
4243.901601	24.6807
4244.464647	63.2439
4245.027732	35.4784
4245.590853	50.9037
4246.154012	47.8186
4246.717209	175.848
4247.280443	211.327
4247.843714	144.998
4248.407023	91.0094
4248.970369	148.083
4249.533752	260.687
4250.097173	222.124
4250.660631	160.423
4251.224127	121.86
4251.787660	66.3289
4252.351230	52.4462
4252.914838	91.0094
4253.478483	60.1588
4254.042166	78.6692
4254.605886	91.0094
4255.169644	137.285
4255.733438	117.232
4256.297271	121.86
4256.861140	175.848
4257.425047	163.508
4257.988992	126.488
4258.552974	168.136
4259.116993	175.848
4259.681050	144.998
4260.245144	144.998
4260.809275	126.488
4261.373444	83.2967
4261.937650	83.2967
4262.501894	97.1795
4263.066175	101.807
4263.630494	194.359
4264.194849	180.476
4264.759243	144.998
4265.323673	140.37
4265.888142	121.86
4266.452647	91.0094
4267.017190	63.2439
4267.581770	152.71
4268.146388	140.37
4268.711043	194.359
4269.275735	191.274
4269.840465	140.37
4270.405233	144.998
4270.970037	101.807
4271.534879	47.8186
4272.099759	32.3933
4272.664676	60.1588
4273.229630	55.5312
4273.794622	40.106
4274.359651	35.4784
4274.924717	135.743
4275.489821	114.147
4276.054963	86.3818
4276.620141	101.807
4277.185357	121.86
4277.750611	106.435
4278.315902	137.285
4278.881230	86.3818
4279.446596	78.6692
4280.011999	52.4462
4280.577439	91.0094
4281.142917	188.189
4281.708433	148.083
4282.273985	109.52
4282.839575	70.9565
4283.405203	47.8186
4283.970868	43.191
4284.536570	94.0944
4285.102310	63.2439
4285.668087	202.071
4286.233902	171.221
4286.799753	126.487
4287.365643	273.028
4287.931570	206.699
4288.497534	214.412
4289.063535	180.476
4289.629574	144.998
4290.195650	265.315
4290.761764	276.113
4291.327915	206.699
4291.894104	132.658
4292.460330	140.37
4293.026593	160.423
4293.592894	183.561
4294.159232	163.508
4294.725608	117.232
4295.292021	83.2967
4295.858471	94.0944
4296.424959	86.3818
4296.991484	86.3818
4297.558046	74.0415
4298.124646	74.0415
4298.691284	128.03
4299.257958	240.635
4299.824671	214.412
4300.391420	168.136
4300.958207	152.71
4301.525031	183.561
4302.091893	144.998
4302.658792	222.124
4303.225729	214.412
4303.792703	160.423
4304.359714	178.933
4304.926763	171.221
4305.493849	114.147
4306.060973	60.1588
4306.628134	86.3818
4307.195332	109.52
4307.762568	97.1795
4308.329841	83.2967
4308.897152	47.8186
4309.464500	60.1588
4310.031885	74.0416
4310.599308	140.37
4311.166768	101.807
4311.734266	74.0416
4312.301801	112.605
4312.869373	97.1795
4313.436983	152.71
4314.004630	163.508
4314.572315	126.488
4315.140037	137.285
4315.707796	94.0944
4316.275593	55.5313
4316.843427	209.784
4317.411299	198.986
4317.979208	148.083
4318.547154	152.71
4319.115138	242.177
4319.683159	198.986
4320.251218	163.508
4320.819314	178.933
4321.387447	152.71
4321.955618	225.209
4322.523827	283.825
4323.092072	416.483
4323.660355	396.43
4324.228676	254.517
4324.797034	168.136
4325.365429	97.1795
4325.933861	60.1589
4326.502331	29.3083
4327.070839	16.9681
4327.639384	97.1795
4328.207966	132.658
4328.776586	137.285
4329.345243	160.423
4329.913937	137.285
4330.482669	148.083
4331.051438	183.561
4331.620245	126.488
4332.189089	91.0094
4332.757971	132.658
4333.326889	183.561
4333.895846	183.561
4334.464839	232.922
4335.033871	283.825
4335.602939	294.623
4336.172045	211.327
4336.741188	152.711
4337.310369	168.136
4337.879587	160.423
4338.448842	209.784
4339.018135	137.285
4339.587466	188.189
4340.156833	140.37
4340.726238	137.285
4341.295681	78.6692
4341.865161	121.86
4342.434678	175.848
4343.004233	202.071
4343.573825	157.338
4344.143455	101.807
4344.713122	86.3818
4345.282826	148.083
4345.852568	202.071
4346.422347	183.561
4346.992163	225.209
4347.562017	188.189
4348.131909	171.221
4348.701837	186.646
4349.271803	289.995
4349.841807	263.772
4350.411848	245.262
4350.981926	222.124
4351.552042	148.083
4352.122195	109.52
4352.692386	74.0416
4353.262614	52.4462
4353.832879	106.435
4354.403182	97.1795
4354.973522	74.0416
4355.543900	109.52
4356.114315	202.071
4356.684767	188.189
4357.255257	160.423
4357.825784	171.221
4358.396348	225.209
4358.966950	163.508
4359.537590	140.37
4360.108267	206.699
4360.678981	183.561
4361.249732	137.285
4361.820521	114.147
4362.391348	198.986
4362.962212	242.177
4363.533113	219.039
4364.104052	168.136
4364.675028	202.071
4365.246041	144.998
4365.817092	94.0945
4366.388180	55.5313
4366.959306	43.1911
4367.530469	24.6807
4368.101669	43.1911
4368.672907	58.6163
4369.244182	55.5313
4369.815495	52.4462
4370.386845	126.488
4370.958232	171.221
4371.529657	209.784
4372.101119	168.136
4372.672619	132.658
4373.244156	126.488
4373.815731	140.37
4374.387342	198.986
4374.958992	254.517
4375.530678	198.986
4376.102402	137.285
4376.674164	222.124
4377.245963	280.74
4377.817799	365.579
4378.389673	285.368
4378.961584	219.039
4379.533532	160.423
4380.105518	101.807
4380.677542	97.1795
4381.249602	101.807
4381.821700	66.329
4382.393836	60.1589
4382.966009	202.071
4383.538219	198.986
4384.110467	260.687
4384.682752	202.071
4385.255075	171.221
4385.827434	160.423
4386.399832	163.508
4386.972267	229.837
4387.544739	242.177
4388.117248	254.517
4388.689795	171.221
4389.262379	245.262
4389.835001	242.177
4390.407660	202.071
4390.980357	198.986
4391.553091	152.711
4392.125862	140.37
4392.698671	155.796
4393.271517	137.285
4393.844401	117.232
4394.417322	191.274
4394.990280	148.083
4395.563276	225.209
4396.136309	191.274
4396.709380	126.488
4397.282488	66.329
4397.855633	160.423
4398.428816	168.136
4399.002036	109.52
4399.575294	101.807
4400.148589	101.807
4400.721921	132.658
4401.295291	101.807
4401.868698	234.464
4402.442143	242.177
4403.015625	171.221
4403.589144	152.711
4404.162701	114.147
4404.736295	97.1795
4405.309927	121.86
4405.883596	152.711
4406.457302	171.221
4407.031046	140.37
4407.604828	126.488
4408.178646	97.1795
4408.752502	163.508
4409.326396	128.03
4409.900327	117.232
4410.474295	78.6692
4411.048301	55.5313
4411.622344	43.1911
4412.196424	66.329
4412.770542	86.3818
4413.344697	66.329
4413.918890	109.52
4414.493120	101.807
4415.067388	70.9566
4415.641693	60.1589
4416.216035	97.1795
4416.790415	91.0094
4417.364832	60.1589
4417.939286	63.2439
4418.513778	121.86
4419.088307	101.807
4419.662874	66.329
4420.237478	55.5313
4420.812120	214.412
4421.386799	268.4
4421.961515	268.4
4422.536269	254.517
4423.111060	175.848
4423.685889	117.232
4424.260755	47.8187
4424.835658	52.4462
4425.410599	43.1911
4425.985577	124.945
4426.560592	106.435
4427.135645	91.0094
4427.710736	55.5313
4428.285864	94.0945
4428.861029	91.0094
4429.436231	140.37
4430.011471	191.274
4430.586749	121.86
4431.162064	78.6692
4431.737416	140.37
4432.312805	171.221
4432.888233	126.488
4433.463697	97.1795
4434.039199	70.9566
4434.614738	55.5313
4435.190315	94.0945
4435.765929	135.743
4436.341580	171.221
4436.917269	148.083
4437.492995	121.86
4438.068759	137.285
4438.644560	97.1795
4439.220398	155.796
4439.796274	132.658
4440.372188	78.6692
4440.948138	128.03
4441.524126	97.1795
4442.100152	97.1795
4442.676215	163.508
4443.252315	171.221
4443.828453	237.55
4444.404628	191.274
4444.980840	209.784
4445.557090	252.975
4446.133378	271.485
4446.709702	188.189
4447.286064	168.136
4447.862464	114.147
4448.438901	126.488
4449.015375	121.86
4449.591887	78.6692
4450.168436	94.0945
4450.745023	245.262
4451.321647	237.55
4451.898308	206.699
4452.475007	330.101
4453.051743	291.538
4453.628516	180.476
4454.205327	132.658
4454.782176	114.147
4455.359062	137.285
4455.935985	101.807
4456.512945	78.6692
4457.089943	94.0944
4457.666979	74.0416
4458.244052	55.5312
4458.821162	152.71
4459.398309	183.561
4459.975494	175.848
4460.552717	225.209
4461.129977	175.848
4461.707274	128.03
4462.284609	70.9565
4462.861981	91.0094
4463.439390	101.807
4464.016837	171.221
4464.594321	160.423
4465.171843	101.807
4465.749402	97.1795
4466.326998	104.892
4466.904632	183.561
4467.482303	225.209
4468.060012	144.998
4468.637758	225.209
4469.215542	206.699
4469.793363	256.06
4470.371221	222.124
4470.949117	148.083
4471.527050	86.3818
4472.105020	55.5312
4472.683028	55.5312
4473.261074	40.106
4473.839156	91.0094
4474.417276	70.9565
4474.995434	109.52
4475.573629	121.86
4476.151861	106.435
4476.730131	191.274
4477.308438	188.189
4477.886783	163.508
4478.465165	126.488
4479.043584	83.2967
4479.622041	52.4462
4480.200535	24.6807
4480.779067	114.147
4481.357636	206.699
4481.936242	183.561
4482.514886	163.508
4483.093567	252.975
4483.672286	191.274
4484.251042	175.848
4484.829835	211.327
4485.408666	214.412
4485.987534	191.274
4486.566440	144.998
4487.145383	114.147
4487.724363	140.37
4488.303381	237.549
4488.882436	360.952
4489.461529	291.538
4490.040659	206.699
4490.619827	163.508
4491.199031	175.848
4491.778274	188.189
4492.357553	114.147
4492.936870	180.476
4493.516225	175.848
4494.095617	144.998
4494.675046	148.083
4495.254513	178.933
4495.834017	128.03
4496.413558	94.0945
4496.993137	128.03
4497.572754	117.232
4498.152407	135.743
4498.732099	148.083
4499.311827	160.423
4499.891593	114.147
4500.471396	66.329
4501.051237	32.3934
4501.631115	81.7543
4502.211031	120.317
4502.790984	86.3818
4503.370974	43.1911
4503.951002	40.106
4504.531067	32.3934
4505.111170	29.3083
4505.691310	60.1589
4506.271487	70.9566
4506.851702	245.262
4507.431954	314.676
4508.012244	364.037
4508.592571	273.028
4509.172935	249.89
4509.753337	211.327
4510.333777	132.658
4510.914253	91.0094
4511.494767	97.1795
4512.075319	104.892
4512.655908	83.2968
4513.236534	211.327
4513.817198	152.711
4514.397899	144.998
4514.978637	188.189
4515.559413	121.86
4516.140226	114.147
4516.721077	117.232
4517.301965	135.743
4517.882891	106.435
4518.463854	168.136
4519.044854	132.658
4519.625892	101.807
4520.206967	74.0416
4520.788079	70.9566
4521.369229	106.435
4521.950417	202.071
4522.531641	198.986
4523.112903	256.06
4523.694203	245.262
4524.275540	219.039
4524.856914	157.338
4525.438326	285.368
4526.019775	350.154
4526.601262	256.06
4527.182786	198.986
4527.764347	163.508
4528.345946	109.52
4528.927582	78.6692
4529.509256	55.5313
4530.090967	47.8187
4530.672716	40.1061
4531.254501	35.4785
4531.836325	94.0945
4532.418185	143.455
4533.000083	186.646
4533.582019	236.007
4534.163992	252.975
4534.746002	222.124
4535.328050	191.274
4535.910135	219.039
4536.492257	245.262
4537.074417	180.476
4537.656614	117.232
4538.238849	101.807
4538.821121	63.2439
4539.403431	52.4463
4539.985778	157.338
4540.568162	137.285
4541.150584	180.476
4541.733043	198.986
4542.315539	152.711
4542.898073	121.86
4543.480645	94.0945
4544.063254	94.0945
4544.645900	74.0416
4545.228583	70.9566
4545.811304	188.189
4546.394063	148.083
4546.976859	152.711
4547.559692	152.711
4548.142562	180.476
4548.725470	206.699
4549.308416	163.508
4549.891399	152.711
4550.474419	144.998
4551.057476	137.285
4551.640572	97.1796
4552.223704	117.232
4552.806874	109.52
4553.390081	74.0416
4553.973326	124.945
4554.556608	101.807
4555.139927	63.244
4555.723284	52.4463
4556.306679	144.998
4556.890110	168.136
4557.473579	206.699
4558.057086	157.338
4558.640630	126.488
4559.224211	160.423
4559.807830	132.658
4560.391486	126.488
4560.975179	101.807
4561.558910	55.5313
4562.142679	66.329
4562.726485	155.796
4563.310328	160.423
4563.894208	178.933
4564.478126	168.136
4565.062082	121.86
4565.646074	97.1795
4566.230105	104.892
4566.814172	155.796
4567.398277	152.711
4567.982420	109.52
4568.566600	70.9566
4569.150817	114.147
4569.735071	245.262
4570.319363	229.837
4570.903693	168.136
4571.488060	101.807
4572.072464	86.3818
4572.656906	74.0416
4573.241385	47.8186
4573.825901	40.106
4574.410455	63.2439
4574.995046	55.5313
4575.579675	97.1795
4576.164341	148.083
4576.749045	166.593
4577.333786	160.423
4577.918564	109.52
4578.503380	91.0094
4579.088233	86.3818
4579.673123	55.5313
4580.258051	148.083
4580.843017	271.485
4581.428020	219.039
4582.013060	254.517
4582.598137	234.464
4583.183252	183.561
4583.768405	160.423
4584.353594	128.03
4584.938822	163.508
4585.524086	163.508
4586.109388	198.986
4586.694728	260.687
4587.280105	237.55
4587.865519	296.166
4588.450970	280.74
4589.036460	219.039
4589.621986	188.189
4590.207550	175.848
4590.793151	168.136
4591.378790	175.848
4591.964466	254.517
4592.550179	524.46
4593.135930	509.034
4593.721719	377.92
4594.307544	222.124
4594.893407	157.338
4595.479308	132.658
4596.065246	126.488
4596.651221	121.86
4597.237234	148.083
4597.823284	155.796
4598.409372	101.807
4598.995497	234.464
4599.581659	265.315
4600.167859	260.687
4600.754096	214.412
4601.340371	171.221
4601.926683	137.285
4602.513032	152.71
4603.099419	256.06
4603.685843	229.837
4604.272305	229.837
4604.858804	245.262
4605.445340	160.423
4606.031914	183.561
4606.618525	137.285
4607.205174	101.807
4607.791860	117.232
4608.378583	109.52
4608.965344	155.796
4609.552143	126.487
4610.138978	117.232
4610.725851	94.0944
4611.312762	47.8186
4611.899710	43.191
4612.486695	140.37
4613.073718	245.262
4613.660778	273.028
4614.247876	229.837
4614.835011	245.262
4615.422183	263.772
4616.009393	225.209
4616.596640	211.327
4617.183924	180.476
4617.771246	202.071
4618.358606	325.474
4618.946003	303.878
4619.533437	229.837
4620.120909	180.476
4620.708418	188.189
4621.295964	157.338
4621.883548	160.423
4622.471169	178.933
4623.058828	237.549
4623.646524	163.508
4624.234257	128.03
4624.822028	140.37
4625.409836	152.71
4625.997682	137.285
4626.585565	137.285
4627.173486	109.52
4627.761444	114.147
4628.349439	126.487
4628.937472	245.262
4629.525542	194.359
4630.113649	198.986
4630.701794	202.071
4631.289977	180.476
4631.878196	126.487
4632.466454	171.221
4633.054748	114.147
4633.643080	117.232
4634.231450	121.86
4634.819856	117.232
4635.408301	91.0093
4635.996782	86.3817
4636.585301	70.9565
4637.173858	91.0093
4637.762451	175.848
4638.351083	211.326
4638.939751	214.412
4639.528457	157.338
4640.117201	144.998
4640.705982	140.37
4641.294800	86.3817
4641.883656	101.807
4642.472549	126.487
4643.061479	101.807
4643.650447	86.3817
4644.239453	152.71
4644.828495	268.4
4645.417575	191.274
4646.006693	126.487
4646.595848	97.1794
4647.185040	70.9565
4647.774270	78.6691
4648.363537	137.285
4648.952842	109.52
4649.542184	124.945
4650.131563	140.37
4650.720980	132.658
4651.310434	86.3818
4651.899926	86.3818
4652.489455	60.1588
4653.079021	117.232
4653.668625	97.1794
4654.258266	171.221
4654.847945	198.986
4655.437661	137.285
4656.027415	175.848
4656.617206	260.687
4657.207034	229.837
4657.796900	163.508
4658.386803	132.658
4658.976743	237.549
4659.566721	234.464
4660.156736	180.476
4660.746789	222.124
4661.336879	268.4
4661.927007	225.209
4662.517172	171.221
4663.107374	148.083
4663.697614	163.508
4664.287891	206.699
4664.878206	256.06
4665.468558	175.848
4666.058947	191.274
4666.649374	209.784
4667.239838	310.048
4667.830340	288.453
4668.420879	276.113
4669.011455	237.549
4669.602069	198.986
4670.192720	327.016
4670.783409	311.591
4671.374135	285.368
4671.964899	299.251
4672.555700	211.327
4673.146538	157.338
4673.737414	109.52
4674.328327	83.2967
4674.919277	114.147
4675.510265	168.136
4676.101291	126.487
4676.692353	83.2967
4677.283454	70.9565
4677.874591	52.4462
4678.465766	168.136
4679.056978	225.209
4679.648228	263.772
4680.239515	206.699
4680.830840	144.998
4681.422202	121.86
4682.013602	117.232
4682.605038	78.6691
4683.196513	55.5312
4683.788024	43.191
4684.379573	66.3289
4684.971160	60.1588
4685.562784	52.4462
4686.154445	60.1588
4686.746144	91.0094
4687.337880	60.1588
4687.929653	40.1059
4688.521464	24.6807
4689.113313	12.3404
4689.705198	58.6163
4690.297121	128.03
4690.889082	197.444
4691.481080	148.083
4692.073115	245.262
4692.665188	234.464
4693.257298	188.189
4693.849446	140.37
4694.441631	121.86
4695.033853	86.3817
4695.626113	55.5312
4696.218410	86.3817
4696.810745	66.3289
4697.403117	66.3289
4697.995526	219.039
4698.587973	234.464
4699.180458	242.177
4699.772979	188.189
4700.365538	148.083
4700.958135	175.848
4701.550769	148.083
4702.143440	86.3817
4702.736149	97.1794
4703.328895	121.86
4703.921678	94.0944
4704.514499	70.9565
4705.107358	74.0415
4705.700254	81.7542
4706.293187	66.3289
4706.886157	117.232
4707.479165	160.423
4708.072211	175.848
4708.665294	175.848
4709.258414	106.435
4709.851571	86.3817
4710.444766	94.0944
4711.037999	175.848
4711.631269	144.998
4712.224576	109.52
4712.817921	83.2967
4713.411303	140.37
4714.004722	198.986
4714.598179	144.998
4715.191673	109.52
4715.785205	128.03
4716.378774	160.423
4716.972381	144.998
4717.566025	114.147
4718.159706	83.2967
4718.753425	132.658
4719.347181	137.285
4719.940975	254.517
4720.534806	225.209
4721.128674	198.986
4721.722580	245.262
4722.316523	249.89
4722.910504	168.136
4723.504522	137.285
4724.098577	144.998
4724.692670	121.86
4725.286800	152.71
4725.880968	144.998
4726.475173	191.274
4727.069415	206.699
4727.663695	163.508
4728.258013	188.189
4728.852367	168.136
4729.446759	148.083
4730.041189	106.435
4730.635656	121.86
4731.230160	202.071
4731.824702	171.221
4732.419281	126.487
4733.013898	140.37
4733.608552	128.03
4734.203243	128.03
4734.797972	86.3817
4735.392738	47.8185
4735.987542	32.3932
4736.582383	50.9036
4737.177261	74.0415
4737.772177	89.4668
4738.367130	112.605
4738.962121	66.3289
4739.557149	52.4461
4740.152214	32.3933
4740.747317	40.1059
4741.342458	52.4461
4741.937635	52.4461
4742.532851	70.9564
4743.128103	70.9564
4743.723393	91.0093
4744.318720	101.807
4744.914085	188.189
4745.509487	273.028
4746.104927	256.06
4746.700404	198.986
4747.295918	152.71
4747.891470	132.658
4748.487059	140.37
4749.082686	260.687
4749.678350	370.207
4750.274051	357.867
4750.869790	404.142
4751.465566	408.77
4752.061380	357.867
4752.657231	273.028
4753.253120	237.549
4753.849046	311.591
4754.445009	373.292
4755.041010	434.993
4755.637048	424.195
4756.233123	357.867
4756.829236	234.464
4757.425387	249.89
4758.021574	291.538
4758.617800	254.517
4759.214062	198.986
4759.810362	188.189
4760.406699	296.165
4761.003074	401.057
4761.599487	408.77
4762.195936	416.483
4762.792423	303.878
4763.388948	291.538
4763.985510	268.4
4764.582109	242.177
4765.178745	202.071
4765.775420	206.699
4766.372131	249.89
4766.968880	222.124
4767.565666	144.998
4768.162490	97.1795
4768.759351	94.0944
4769.356250	140.37
4769.953186	183.561
4770.550159	211.327
4771.147170	225.209
4771.744218	256.06
4772.341304	202.071
4772.938427	160.423
4773.535587	202.071
4774.132785	209.784
4774.730020	175.848
4775.327293	175.848
4775.924603	194.359
4776.521950	188.189
4777.119335	206.699
4777.716757	225.209
4778.314217	175.848
4778.911714	214.412
4779.509249	191.274
4780.106821	194.359
4780.704430	191.274
4781.302077	276.113
4781.899761	237.549
4782.497482	225.209
4783.095241	306.963
4783.693038	234.464
4784.290872	168.136
4784.888743	180.476
4785.486651	144.998
4786.084597	188.189
4786.682581	137.285
4787.280602	109.52
4787.878660	117.232
4788.476756	101.807
4789.074889	132.658
4789.673059	144.998
4790.271267	183.561
4790.869512	132.658
4791.467795	137.285
4792.066115	101.807
4792.664473	86.3818
4793.262868	109.52
4793.861300	128.03
4794.459770	114.147
4795.058277	121.86
4795.656822	101.807
4796.255404	101.807
4796.854023	101.807
4797.452680	132.658
4798.051374	132.658
4798.650106	140.37
4799.248875	94.0944
4799.847681	101.807
4800.446525	211.327
4801.045406	206.699
4801.644325	175.848
4802.243281	160.423
4802.842275	132.658
4803.441305	237.549
4804.040374	288.453
4804.639479	237.549
4805.238623	222.124
4805.837803	214.412
4806.437021	225.209
4807.036277	256.06
4807.635569	256.06
4808.234900	206.699
4808.834267	194.359
4809.433672	357.867
4810.033115	431.908
4810.632594	439.621
4811.232112	339.356
4811.831666	299.251
4812.431258	260.687
4813.030888	211.327
4813.630555	157.338
4814.230259	254.517
4814.830001	222.124
4815.429780	202.071
4816.029596	175.848
4816.629450	148.083
4817.229342	140.37
4817.829271	178.933
4818.429237	240.635
4819.029240	314.676
4819.629281	350.154
4820.229360	229.837
4820.829476	183.561
4821.429629	137.285
4822.029819	128.03
4822.630047	121.86
4823.230313	109.52
4823.830616	132.658
4824.430956	273.028
4825.031334	214.412
4825.631749	163.508
4826.232201	128.03
4826.832691	106.435
4827.433219	78.6691
4828.033783	55.5312
4828.634386	124.945
4829.235025	279.198
4829.835702	202.071
4830.436416	163.508
4831.037168	160.423
4831.637957	157.338
4832.238784	140.37
4832.839648	101.807
4833.440550	94.0944
4834.041488	171.221
4834.642465	128.03
4835.243478	114.147
4835.844529	94.0944
4836.445618	78.6691
4837.046744	114.147
4837.647907	91.0093
4838.249108	74.0415
4838.850346	166.593
4839.451622	178.933
4840.052935	186.646
4840.654285	140.37
4841.255673	101.807
4841.857098	128.03
4842.458560	126.487
4843.060061	163.508
4843.661598	157.338
4844.263173	101.807
4844.864785	140.37
4845.466435	106.435
4846.068122	91.0093
4846.669846	137.285
4847.271608	148.083
4847.873407	106.435
4848.475244	74.0415
4849.077118	74.0415
4849.679030	117.232
4850.280979	144.998
4850.882965	373.292
4851.484989	377.919
4852.087050	268.4
4852.689149	276.113
4853.291285	396.43
4853.893458	303.878
4854.495669	198.986
4855.097917	168.136
4855.700203	188.189
4856.302526	148.083
4856.904886	117.232
4857.507284	124.945
4858.109719	143.455
4858.712192	106.435
4859.314702	126.487
4859.917250	94.0944
4860.519835	183.561
4861.122457	322.388
4861.725117	319.303
4862.327814	237.549
4862.930549	160.423
4863.533321	121.86
4864.136130	86.3817
4864.738977	121.86
4865.341861	280.74
4865.944783	214.412
4866.547742	137.285
4867.150738	121.86
4867.753772	128.03
4868.356843	252.975
4868.959952	234.464
4869.563098	219.039
4870.166282	144.998
4870.769503	265.315
4871.372761	308.506
4871.976057	296.165
4872.579390	268.4
4873.182760	283.825
4873.786168	237.549
4874.389614	234.464
4874.993097	171.221
4875.596617	171.221
4876.200175	206.699
4876.803770	198.986
4877.407402	183.561
4878.011072	249.89
4878.614779	273.028
4879.218524	219.039
4879.822306	249.89
4880.426125	237.549
4881.029982	188.189
4881.633877	106.435
4882.237808	163.508
4882.841778	198.986
4883.445784	128.03
4884.049828	109.52
4884.653910	175.848
4885.258028	330.101
4885.862185	249.89
4886.466378	206.699
4887.070609	188.189
4887.674878	168.136
4888.279184	97.1794
4888.883527	94.0944
4889.487908	121.86
4890.092326	101.807
4890.696781	168.136
4891.301274	137.285
4891.905804	97.1794
4892.510372	83.2967
4893.114977	63.2438
4893.719620	70.9565
4894.324300	132.658
4894.929017	109.52
4895.533772	78.6691
4896.138564	91.0093
4896.743394	114.147
4897.348261	117.232
4897.953165	63.2438
4898.558107	112.605
4899.163087	166.593
4899.768103	271.485
4900.373157	234.464
4900.978249	160.423
4901.583378	175.848
4902.188544	168.136
4902.793748	188.189
4903.398989	160.423
4904.004268	168.136
4904.609584	191.274
4905.214937	183.561
4905.820328	160.423
4906.425756	148.083
4907.031222	248.347
4907.636725	171.221
4908.242265	126.487
4908.847843	101.807
4909.453458	101.807
4910.059111	60.1587
4910.664801	32.3933
4911.270529	70.9564
4911.876294	47.8185
4912.482096	83.2967
4913.087936	128.03
4913.693813	121.86
4914.299727	101.807
4914.905679	101.807
4915.511669	70.9564
4916.117696	52.4461
4916.723760	121.86
4917.329861	101.807
4917.936000	114.147
4918.542177	180.476
4919.148391	132.658
4919.754642	160.423
4920.360931	157.338
4920.967257	234.464
4921.573620	254.517
4922.180021	148.083
4922.786460	137.285
4923.392935	109.52
4923.999449	97.1794
4924.605999	60.1587
4925.212587	66.3288
4925.819213	128.03
4926.425875	132.658
4927.032576	137.285
4927.639313	126.487
4928.246088	137.285
4928.852901	171.221
4929.459751	128.03
4930.066638	106.435
4930.673563	91.0093
4931.280525	94.0943
4931.887524	66.3288
4932.494561	55.5312
4933.101636	175.848
4933.708747	152.71
4934.315897	191.274
4934.923083	209.784
4935.530307	202.071
4936.137569	160.423
4936.744867	117.232
4937.352204	121.86
4937.959577	117.232
4938.566988	97.1794
4939.174437	140.37
4939.781923	128.03
4940.389446	117.232
4940.997007	124.945
4941.604605	109.52
4942.212241	55.5312
4942.819913	109.52
4943.427624	114.147
4944.035372	144.998
4944.643157	144.998
4945.250979	152.71
4945.858839	132.658
4946.466737	101.807
4947.074672	91.0093
4947.682644	144.998
4948.290654	109.52
4948.898701	132.658
4949.506785	163.508
4950.114907	126.487
4950.723066	126.487
4951.331263	91.0093
4951.939497	128.03
4952.547769	256.06
4953.156078	453.503
4953.764424	465.843
4954.372808	388.717
4954.981229	260.687
4955.589688	183.561
4956.198184	128.03
4956.806717	83.2967
4957.415288	128.03
4958.023897	228.294
4958.632542	148.083
4959.241225	121.86
4959.849946	109.52
4960.458704	206.699
4961.067499	188.189
4961.676332	128.03
4962.285202	174.306
4962.894110	252.975
4963.503055	180.476
4964.112037	128.03
4964.721057	83.2967
4965.330114	114.147
4965.939209	137.285
4966.548341	157.338
4967.157510	194.359
4967.766717	140.37
4968.375961	128.03
4968.985243	117.232
4969.594562	106.435
4970.203919	211.326
4970.813313	234.464
4971.422744	256.06
4972.032213	180.476
4972.641719	160.423
4973.251263	106.435
4973.860844	63.2438
4974.470462	117.232
4975.080118	128.03
4975.689811	140.37
4976.299542	148.083
4976.909310	148.083
4977.519115	137.285
4978.128958	137.285
4978.738839	117.232
4979.348756	101.807
4979.958711	126.487
4980.568704	148.083
4981.178734	152.71
4981.788801	168.136
4982.398906	157.338
4983.009048	242.177
4983.619228	194.359
4984.229445	191.274
4984.839699	171.221
4985.449991	117.232
4986.060321	106.435
4986.670687	148.083
4987.281091	197.444
4987.891533	191.274
4988.502012	249.89
4989.112528	296.165
4989.723082	291.538
4990.333673	306.963
4990.944302	254.517
4991.554968	347.069
4992.165671	350.154
4992.776412	245.262
4993.387190	194.359
4993.998006	180.476
4994.608859	140.37
4995.219749	183.561
4995.830677	188.188
4996.441643	198.986
4997.052645	144.998
4997.663685	106.435
4998.274763	97.1794
4998.885878	83.2966
4999.497030	70.9564
5000.108220	55.5311
5000.719447	60.1587
5001.330712	117.232
5001.942014	135.743
5002.553353	117.232
5003.164730	140.37
5003.776144	132.658
5004.387596	140.37
5004.999085	106.435
5005.610612	47.8185
5006.222176	32.3932
5006.833777	24.6806
5007.445416	47.8185
5008.057092	60.1587
5008.668806	101.807
5009.280556	126.487
5009.892345	148.083
5010.504171	97.1794
5011.116034	86.3817
5011.727935	70.9564
5012.339873	86.3817
5012.951848	171.221
5013.563861	163.508
5014.175911	178.933
5014.787999	232.922
5015.400124	279.198
5016.012287	219.039
5016.624487	137.285
5017.236724	97.1794
5017.848999	83.2966
5018.461311	47.8185
5019.073661	32.3932
5019.686048	63.2438
5020.298472	78.6691
5020.910934	66.3288
5021.523433	43.1909
5022.135970	94.0943
5022.748544	101.807
5023.361155	137.285
5023.973804	157.338
5024.586491	97.1794
5025.199214	86.3817
5025.811976	140.37
5026.424774	117.232
5027.037610	191.274
5027.650484	268.4
5028.263394	219.039
5028.876343	206.699
5029.489328	194.359
5030.102351	168.136
5030.715412	175.848
5031.328510	128.03
5031.941645	152.71
5032.554818	106.435
5033.168028	121.86
5033.781275	137.285
5034.394560	160.423
5035.007883	148.083
5035.621243	280.74
5036.234640	296.165
5036.848074	206.699
5037.461546	148.083
5038.075056	202.071
5038.688603	157.338
5039.302187	140.37
5039.915809	186.646
5040.529468	225.209
5041.143164	152.71
5041.756898	137.285
5042.370670	137.285
5042.984478	211.326
5043.598324	242.177
5044.212208	194.359
5044.826129	171.221
5045.440087	168.136
5046.054083	237.549
5046.668117	260.687
5047.282187	249.89
5047.896295	229.837
5048.510441	198.986
5049.124624	381.004
5049.738844	319.303
5050.353102	229.837
5050.967397	206.699
5051.581729	225.209
5052.196099	180.476
5052.810507	114.147
5053.424952	140.37
5054.039434	137.285
5054.653953	163.508
5055.268510	152.71
5055.883105	121.86
5056.497737	91.0092
5057.112406	91.0092
5057.727113	114.147
5058.341857	91.0092
5058.956638	86.3816
5059.571457	55.5311
5060.186314	83.2966
5060.801207	91.0092
5061.416139	60.1587
5062.031107	78.669
5062.646113	109.52
5063.261157	109.52
5063.876238	306.963
5064.491356	296.165
5065.106512	225.209
5065.721705	191.273
5066.336935	148.083
5066.952203	175.848
5067.567508	157.338
5068.182851	144.998
5068.798231	180.476
5069.413649	163.508
5070.029104	160.423
5070.644596	242.177
5071.260126	214.411
5071.875693	194.359
5072.491298	175.848
5073.106940	206.699
5073.722620	194.359
5074.338336	168.136
5074.954091	175.848
5075.569882	194.359
5076.185712	140.37
5076.801578	106.434
5077.417482	140.37
5078.033424	117.232
5078.649402	74.0414
5079.265419	74.0414
5079.881472	97.1793
5080.497563	78.669
5081.113692	144.998
5081.729858	140.37
5082.346061	273.027
5082.962302	242.177
5083.578580	245.262
5084.194895	198.986
5084.811248	157.338
5085.427639	180.476
5086.044066	117.232
5086.660531	97.1793
5087.277034	171.221
5087.893574	271.485
5088.510152	222.124
5089.126766	183.561
5089.743419	183.561
5090.360108	171.221
5090.976835	209.784
5091.593600	217.496
5092.210402	194.359
5092.827241	157.338
5093.444118	144.998
5094.061032	291.538
5094.677984	245.262
5095.294973	191.273
5095.911999	144.998
5096.529063	242.177
5097.146164	225.209
5097.763303	175.848
5098.380479	121.86
5098.997693	86.3816
5099.614943	128.03
5100.232232	101.807
5100.849557	86.3816
5101.466921	66.3287
5102.084321	121.86
5102.701759	144.998
5103.319235	157.338
5103.936747	148.083
5104.554298	171.221
5105.171885	222.124
5105.789510	188.188
5106.407173	183.561
5107.024873	163.508
5107.642610	137.285
5108.260385	117.232
5108.878197	217.496
5109.496046	266.857
5110.113933	249.89
5110.731858	416.483
5111.349820	288.453
5111.967819	237.549
5112.585855	260.687
5113.203930	202.071
5113.822041	144.998
5114.440190	132.657
5115.058376	202.071
5115.676600	245.262
5116.294861	252.975
5116.913160	280.74
5117.531495	296.165
5118.149869	202.071
5118.768280	126.487
5119.386728	78.669
5120.005213	47.8184
5120.623736	52.446
5121.242297	94.0942
5121.860895	86.3816
5122.479530	60.1586
5123.098203	86.3816
5123.716913	63.2437
5124.335660	32.3931
5124.954445	35.4782
5125.573268	78.669
5126.192127	63.2437
5126.811025	112.605
5127.429959	131.115
5128.048931	151.168
5128.667941	161.965
5129.286988	109.52
5129.906072	63.2437
5130.525194	78.669
5131.144353	91.0092
5131.763549	148.083
5132.382783	121.86
5133.002054	265.315
5133.621363	291.538
5134.240709	234.464
5134.860093	254.517
5135.479514	342.441
5136.098972	303.878
5136.718468	296.165
5137.338001	198.986
5137.957572	219.039
5138.577180	322.388
5139.196826	268.4
5139.816509	276.112
5140.436229	303.878
5141.055987	347.069
5141.675782	316.218
5142.295614	319.303
5142.915484	276.112
5143.535392	306.963
5144.155337	280.74
5144.775319	229.837
5145.395339	237.549
5146.015396	219.039
5146.635490	180.476
5147.255622	373.292
5147.875791	357.866
5148.495998	377.919
5149.116242	342.441
5149.736524	357.866
5150.356843	353.239
5150.977199	322.388
5151.597593	249.89
5152.218024	260.687
5152.838493	388.717
5153.458999	439.62
5154.079543	524.459
5154.700123	490.524
5155.320742	365.579
5155.941398	408.77
5156.562091	431.908
5157.182821	373.292
5157.803589	249.889
5158.424395	219.039
5159.045237	268.4
5159.666118	360.951
5160.287035	285.368
5160.907990	254.517
5161.528983	268.4
5162.150013	242.177
5162.771080	219.039
5163.392185	180.476
5164.013327	168.136
5164.634506	280.74
5165.255723	439.62
5165.876978	388.717
[truncated: 6,506 more rows]
