# Supplementary material for: Chemoenzymatic synthesis of genetically-encoded multivalent liquid N-glycan arrays
Source: Nat Commun. 2023 Aug 28;14:5237. doi: 10.1038/s41467-023-40900-y (PMC10462762; doi:10.1038/s41467-023-40900-y)
Supplement: Supplementary file 8 — Supplementary Dataset 4 [file 41467_2023_40900_MOESM8_ESM.zip › Supplementary Data 1_All MALDI Data/MALDI TextFiles for Fig.5 and Fig.6/TL-IV-131-DBCO-SDB22160min_0002.txt]

TITLE "<<TL-IV-131-DBCO-SDB22160min_0002>> Voyager Spec #1[BP = 5240.1, 14149]"
TYPE MASSSPEC
3999.789467	63.0437
4000.336058	39.2944
4000.882687	101.043
4001.429353	104.065
4001.976057	71.2481
4002.522798	55.2712
4003.069577	109.247
4003.616392	150.269
4004.163246	199.063
4004.710136	156.314
4005.257064	134.292
4005.804030	101.043
4006.351033	66.0664
4006.898073	60.0211
4007.445151	66.0664
4007.992266	76.8615
4008.539418	98.8837
4009.086608	158.041
4009.633835	193.881
4010.181100	167.109
4010.728402	210.29
4011.275741	180.063
4011.823118	148.11
4012.370532	118.315
4012.917984	164.086
4013.465473	221.085
4014.012999	234.903
4014.560563	207.267
4015.108164	142.064
4015.655803	202.085
4016.203479	180.063
4016.751192	161.064
4017.298943	123.065
4017.846731	109.247
4018.394556	161.064
4018.942419	234.903
4019.490320	213.312
4020.038258	142.064
4020.586233	93.2702
4021.134245	85.0658
4021.682295	131.269
4022.230383	167.109
4022.778507	158.041
4023.326669	153.291
4023.874869	148.11
4024.423106	150.269
4024.971380	142.064
4025.519692	123.065
4026.068041	126.087
4026.616428	109.247
4027.164852	101.043
4027.713313	99.3155
4028.261812	71.248
4028.810348	74.2707
4029.358921	85.0658
4029.907532	131.269
4030.456180	107.088
4031.004866	79.0205
4031.553589	60.0211
4032.102350	55.2712
4032.651147	33.2491
4033.199983	164.086
4033.748855	267.288
4034.297766	240.084
4034.846713	194.313
4035.395698	131.269
4035.944720	96.2928
4036.493780	153.291
4037.042877	167.109
4037.592011	137.314
4038.141183	164.086
4038.690392	229.289
4039.239639	167.109
4039.788923	109.247
4040.338245	93.2702
4040.887603	82.0432
4041.437000	101.043
4041.986433	196.904
4042.535904	164.086
4043.085413	161.064
4043.634959	224.108
4044.184542	175.313
4044.734162	134.292
4045.283820	93.2702
4045.833516	90.2475
4046.383249	104.065
4046.933019	167.109
4047.482826	158.041
4048.032671	156.314
4048.582554	273.333
4049.132474	210.29
4049.682431	169.268
4050.232425	183.086
4050.782457	137.314
4051.332527	139.042
4051.882634	126.087
4052.432778	237.062
4052.982959	178.336
4053.533178	137.314
4054.083435	126.087
4054.633728	109.247
4055.184060	107.088
4055.734428	158.041
4056.284834	123.065
4056.835278	93.2702
4057.385758	79.0206
4057.936276	69.089
4058.486832	66.0664
4059.037425	90.2476
4059.588055	137.314
4060.138723	104.065
4060.689428	88.0885
4061.240171	131.269
4061.790951	90.2476
4062.341768	63.0438
4062.892623	58.2939
4063.443515	60.0211
4063.994444	85.0659
4064.545411	93.2702
4065.096416	145.087
4065.647457	131.269
4066.198536	120.042
4066.749653	130.837
4067.300807	130.837
4067.851998	128.247
4068.403227	99.3155
4068.954493	90.2476
4069.505797	85.0659
4070.057137	55.2712
4070.608516	69.089
4071.159931	66.0664
4071.711384	69.089
4072.262875	164.086
4072.814403	291.901
4073.365968	248.289
4073.917571	194.313
4074.469211	278.083
4075.020888	354.945
4075.572603	333.355
4076.124356	237.062
4076.676145	224.108
4077.227972	229.289
4077.779837	295.356
4078.331739	240.084
4078.883678	248.289
4079.435655	267.288
4079.987669	227.13
4080.539720	197.336
4081.091809	164.086
4081.643935	196.904
4082.196099	164.086
4082.748300	123.065
4083.300538	240.084
4083.852814	227.13
4084.405127	183.086
4084.957478	145.087
4085.509866	145.087
4086.062292	215.903
4086.614754	167.109
4087.167255	107.088
4087.719792	96.2928
4088.272367	115.292
4088.824980	96.2928
4089.377630	74.2707
4089.930317	63.0437
4090.483041	79.0206
4091.035803	89.8157
4091.588603	58.2939
4092.141440	71.2481
4092.694314	88.0885
4093.247225	134.292
4093.800174	148.11
4094.353161	137.314
4094.906185	131.269
4095.459246	99.3155
4096.012344	60.0211
4096.565480	36.2717
4097.118654	79.0206
4097.671865	63.0437
4098.225113	88.0885
4098.778398	215.903
4099.331721	243.107
4099.885082	164.086
4100.438480	164.086
4100.991915	123.065
4101.545387	115.292
4102.098897	115.292
4102.652445	109.247
4103.206030	85.0659
4103.759652	79.0206
4104.313311	63.0437
4104.867008	90.2475
4105.420743	153.291
4105.974514	137.314
4106.528324	107.088
4107.082170	101.043
4107.636054	149.837
4108.189975	126.087
4108.743934	136.883
4109.297930	85.0659
4109.851964	74.2707
4110.406035	96.2928
4110.960143	115.292
4111.514289	90.2475
4112.068472	58.2939
4112.622693	60.0211
4113.176951	73.8389
4113.731246	106.656
4114.285579	98.8837
4114.839949	114.861
4115.394356	112.27
4115.948801	128.247
4116.503284	88.0885
4117.057803	66.0664
4117.612361	71.2481
4118.166955	194.313
4118.721587	202.085
4119.276256	256.061
4119.830963	210.29
4120.385707	178.336
4120.940489	145.087
4121.495308	82.0432
4122.050164	85.0659
4122.605058	79.0206
4123.159989	126.087
4123.714957	134.292
4124.269963	178.336
4124.825007	188.268
4125.380087	131.269
4125.935205	128.247
4126.490361	139.042
4127.045554	155.882
4127.600784	158.041
4128.156052	128.247
4128.711357	126.087
4129.266699	139.042
4129.822079	183.086
4130.377497	183.086
4130.932951	142.064
4131.488443	96.2928
4132.043973	112.27
4132.599540	107.088
4133.155144	153.291
4133.710786	175.313
4134.266465	164.086
4134.822181	169.268
4135.377935	128.246
4135.933727	118.315
4136.489555	99.3155
4137.045421	90.2475
4137.601325	99.3155
4138.157266	77.2933
4138.713244	52.2486
4139.269260	36.2717
4139.825313	25.0448
4140.381403	14.2496
4140.937531	74.2707
4141.493696	128.246
4142.049899	199.063
4142.606139	246.13
4143.162417	221.085
4143.718732	191.29
4144.275084	175.313
4144.831473	167.109
4145.387901	207.267
4145.944365	188.268
4146.500867	161.064
4147.057406	104.065
4147.613983	88.0885
4148.170597	112.27
4148.727248	104.065
4149.283937	96.2928
4149.840663	115.292
4150.397427	101.043
4150.954228	114.86
4151.511067	79.0206
4152.067943	89.8157
4152.624856	103.634
4153.181806	76.8615
4153.738794	114.86
4154.295820	101.043
4154.852883	93.2702
4155.409983	88.0885
4155.967121	123.065
4156.524296	107.088
4157.081508	71.2481
4157.638758	363.149
4158.196045	357.104
4158.753370	276.356
4159.310732	218.062
4159.868131	161.064
4160.425568	134.292
4160.983043	118.315
4161.540554	85.0658
4162.098103	71.248
4162.655690	60.0211
4163.213314	89.8157
4163.770975	88.0885
4164.328673	66.0664
4164.886409	58.2938
4165.444183	36.2717
4166.001994	25.0447
4166.559842	33.2491
4167.117728	66.0664
4167.675651	85.0658
4168.233611	93.2702
4168.791609	96.2928
4169.349644	90.2475
4169.907717	139.042
4170.465827	250.88
4171.023974	216.335
4171.582159	178.336
4172.140381	145.087
4172.698641	93.2702
4173.256938	161.064
4173.815272	164.086
4174.373644	142.064
4174.932054	131.269
4175.490500	99.3154
4176.048984	107.088
4176.607506	85.0658
4177.166064	77.2933
4177.724661	137.314
4178.283294	169.268
4178.841965	199.063
4179.400674	188.268
4179.959420	167.109
4180.518203	172.291
4181.077023	167.109
4181.635881	131.269
4182.194777	178.336
4182.753710	325.15
4183.312680	278.083
4183.871688	218.062
4184.430733	153.291
4184.989815	156.314
4185.548935	139.042
4186.108092	164.086
4186.667287	169.268
4187.226519	153.291
4187.785788	120.042
4188.345095	90.2475
4188.904439	115.292
4189.463821	85.0658
4190.023240	107.088
4190.582696	153.291
4191.142190	213.312
4191.701721	316.082
4192.261290	237.062
4192.820896	180.063
4193.380539	134.292
4193.940220	109.247
4194.499938	142.064
4195.059694	107.088
4195.619487	85.0658
4196.179317	90.2475
4196.739185	69.089
4197.299090	177.904
4197.859033	167.109
4198.419013	139.042
4198.979030	155.882
4199.539085	187.836
4200.099178	201.654
4200.659307	201.654
4201.219474	167.109
4201.779679	123.065
4202.339920	85.0658
4202.900200	98.8836
4203.460516	93.2701
4204.020870	107.088
4204.581262	96.2928
4205.141690	88.0885
4205.702157	90.2475
4206.262660	82.0432
4206.823201	63.0437
4207.383780	76.8615
4207.944396	95.861
4208.505049	125.656
4209.065739	96.2928
4209.626467	123.065
4210.187233	136.883
4210.748036	131.269
4211.308876	88.0884
4211.869754	85.0658
4212.430669	101.043
4212.991621	85.0658
4213.552611	88.0884
4214.113638	69.089
4214.674703	74.2706
4215.235805	69.089
4215.796944	101.043
4216.358121	93.2701
4216.919335	134.292
4217.480587	115.292
4218.041876	164.086
4218.603202	137.314
4219.164566	180.063
4219.725967	272.902
4220.287406	232.312
4220.848882	175.313
4221.410395	240.084
4221.971946	167.109
4222.533534	202.085
4223.095160	172.291
4223.656823	120.042
4224.218523	126.087
4224.780261	118.315
4225.342036	112.27
4225.903849	90.2475
4226.465699	71.248
4227.027587	74.2706
4227.589511	120.042
4228.151474	183.086
4228.713473	153.291
4229.275510	237.062
4229.837585	227.13
4230.399696	229.289
4230.961846	256.061
4231.524032	254.334
4232.086256	183.086
4232.648518	243.107
4233.210817	207.267
4233.773153	139.042
4234.335527	155.882
4234.897938	128.246
4235.460386	101.043
4236.022872	60.021
4236.585395	95.8609
4237.147956	120.042
4237.710554	104.065
4238.273189	79.0205
4238.835862	82.0431
4239.398572	82.0431
4239.961320	77.2933
4240.524105	79.0205
4241.086927	63.0437
4241.649787	73.8388
4242.212684	106.656
4242.775619	85.0658
4243.338591	66.0663
4243.901601	93.2701
4244.464647	93.2701
4245.027732	66.0663
4245.590853	58.2938
4246.154012	109.247
4246.717209	99.3154
4247.280443	112.27
4247.843714	77.2933
4248.407023	69.089
4248.970369	117.883
4249.533752	171.859
4250.097173	185.677
4250.660631	126.087
4251.224127	74.2706
4251.787660	104.065
4252.351230	142.064
4252.914838	120.042
4253.478483	148.11
4254.042166	150.269
4254.605886	131.269
4255.169644	99.3154
4255.733438	93.2701
4256.297271	118.315
4256.861140	109.247
4257.425047	109.247
4257.988992	107.088
4258.552974	169.268
4259.116993	153.291
4259.681050	118.315
4260.245144	88.0884
4260.809275	115.292
4261.373444	131.269
4261.937650	118.315
4262.501894	107.088
4263.066175	109.247
4263.630494	118.315
4264.194849	164.086
4264.759243	145.087
4265.323673	96.2928
4265.888142	85.0658
4266.452647	112.27
4267.017190	96.2928
4267.581770	93.2701
4268.146388	199.063
4268.711043	169.268
4269.275735	123.065
4269.840465	85.0658
4270.405233	98.8836
4270.970037	74.2706
4271.534879	55.2711
4272.099759	128.246
4272.664676	240.084
4273.229630	202.085
4273.794622	139.042
4274.359651	85.0658
4274.924717	63.0437
4275.489821	58.2938
4276.054963	39.2943
4276.620141	44.0442
4277.185357	47.0668
4277.750611	63.0437
4278.315902	63.0437
4278.881230	161.064
4279.446596	196.904
4280.011999	161.064
4280.577439	118.315
4281.142917	93.2701
4281.708433	115.292
4282.273985	118.315
4282.839575	109.247
4283.405203	82.0432
4283.970868	133.86
4284.536570	147.678
4285.102310	137.314
4285.668087	107.088
4286.233902	85.0658
4286.799753	104.065
4287.365643	74.2706
4287.931570	99.3154
4288.497534	85.0658
4289.063535	69.089
4289.629574	98.8836
4290.195650	90.2475
4290.761764	112.27
4291.327915	180.063
4291.894104	167.109
4292.460330	202.085
4293.026593	137.314
4293.592894	109.247
4294.159232	88.0884
4294.725608	115.292
4295.292021	88.0884
4295.858471	107.088
4296.424959	107.088
4296.991484	93.2701
4297.558046	96.2928
4298.124646	139.042
4298.691284	123.065
4299.257958	71.248
4299.824671	52.2485
4300.391420	22.0221
4300.958207	76.8615
4301.525031	106.656
4302.091893	127.815
4302.658792	101.043
4303.225729	120.042
4303.792703	107.088
4304.359714	74.2706
4304.926763	77.2933
4305.493849	126.087
4306.060973	118.315
4306.628134	96.2928
4307.195332	104.065
4307.762568	82.0432
4308.329841	77.2933
4308.897152	58.2938
4309.464500	77.2933
4310.031885	148.11
4310.599308	112.27
4311.166768	112.27
4311.734266	112.27
4312.301801	109.247
4312.869373	107.088
4313.436983	126.087
4314.004630	109.247
4314.572315	104.065
4315.140037	294.924
4315.707796	281.106
4316.275593	235.334
4316.843427	183.086
4317.411299	145.087
4317.979208	99.3154
4318.547154	126.087
4319.115138	96.2928
4319.683159	120.042
4320.251218	99.3154
4320.819314	99.3154
4321.387447	77.2933
4321.955618	60.021
4322.523827	167.109
4323.092072	224.107
4323.660355	289.31
4324.228676	246.13
4324.797034	175.313
4325.365429	142.064
4325.933861	134.292
4326.502331	107.088
4327.070839	93.2701
4327.639384	85.0658
4328.207966	79.0205
4328.776586	79.0205
4329.345243	52.2485
4329.913937	41.0216
4330.482669	98.8836
4331.051438	149.837
4331.620245	112.27
4332.189089	88.0885
4332.757971	90.2475
4333.326889	69.089
4333.895846	44.0442
4334.464839	63.0437
4335.033871	69.089
4335.602939	98.8836
4336.172045	107.088
4336.741188	82.0432
4337.310369	74.2707
4337.879587	77.2933
4338.448842	115.292
4339.018135	128.246
4339.587466	128.246
4340.156833	120.042
4340.726238	107.088
4341.295681	134.292
4341.865161	134.292
4342.434678	99.3154
4343.004233	58.2938
4343.573825	39.2943
4344.143455	50.0895
4344.713122	58.2938
4345.282826	58.2938
4345.852568	33.2491
4346.422347	90.2475
4346.992163	60.021
4347.562017	52.2485
4348.131909	99.3154
4348.701837	109.247
4349.271803	128.246
4349.841807	107.088
4350.411848	82.0432
4350.981926	50.0895
4351.552042	50.0895
4352.122195	50.0895
4352.692386	55.2712
4353.262614	79.0205
4353.832879	104.065
4354.403182	85.0658
4354.973522	79.0205
4355.543900	174.882
4356.114315	145.087
4356.684767	199.063
4357.255257	194.313
4357.825784	172.291
4358.396348	183.086
4358.966950	175.313
4359.537590	158.041
4360.108267	174.882
4360.678981	180.063
4361.249732	148.11
4361.820521	101.043
4362.391348	71.248
4362.962212	112.27
4363.533113	104.065
4364.104052	99.3154
4364.675028	71.248
4365.246041	52.2485
4365.817092	69.089
4366.388180	63.0437
4366.959306	92.8383
4367.530469	133.86
4368.101669	147.678
4368.672907	118.315
4369.244182	164.086
4369.815495	134.292
4370.386845	112.27
4370.958232	131.269
4371.529657	232.312
4372.101119	205.108
4372.672619	150.269
4373.244156	175.313
4373.815731	142.064
4374.387342	128.246
4374.958992	180.063
4375.530678	183.086
4376.102402	156.314
4376.674164	123.065
4377.245963	93.2701
4377.817799	79.0205
4378.389673	92.8383
4378.961584	69.089
4379.533532	55.2711
4380.105518	39.2943
4380.677542	50.0895
4381.249602	60.021
4381.821700	66.0663
4382.393836	88.0884
4382.966009	74.2706
4383.538219	55.2711
4384.110467	36.2717
4384.682752	107.088
4385.255075	136.883
4385.827434	145.087
4386.399832	107.088
4386.972267	74.2706
4387.544739	175.313
4388.117248	139.042
4388.689795	96.2928
4389.262379	93.2701
4389.835001	85.0658
4390.407660	77.2933
4390.980357	85.0658
4391.553091	63.0437
4392.125862	66.0663
4392.698671	114.86
4393.271517	158.041
4393.844401	158.041
4394.417322	186.108
4394.990280	178.336
4395.563276	207.267
4396.136309	213.312
4396.709380	197.335
4397.282488	207.267
4397.855633	194.313
4398.428816	178.336
4399.002036	139.042
4399.575294	161.064
4400.148589	171.859
4400.721921	209.858
4401.295291	194.313
4401.868698	178.336
4402.442143	137.314
4403.015625	167.109
4403.589144	142.064
4404.162701	104.065
4404.736295	112.27
4405.309927	112.27
4405.883596	96.2928
4406.457302	85.0658
4407.031046	131.269
4407.604828	99.3154
4408.178646	79.0205
4408.752502	85.0658
4409.326396	93.2701
4409.900327	96.2928
4410.474295	93.2701
4411.048301	63.0437
4411.622344	123.065
4412.196424	131.269
4412.770542	88.0884
4413.344697	109.247
4413.918890	126.087
4414.493120	99.3154
4415.067388	93.2701
4415.641693	148.11
4416.216035	153.291
4416.790415	126.087
4417.364832	246.13
4417.939286	221.085
4418.513778	150.269
4419.088307	123.065
4419.662874	120.042
4420.237478	218.062
4420.812120	158.041
4421.386799	109.247
4421.961515	90.2475
4422.536269	112.27
4423.111060	120.042
4423.685889	139.042
4424.260755	215.903
4424.835658	215.903
4425.410599	167.109
4425.985577	148.11
4426.560592	115.292
4427.135645	145.087
4427.710736	155.882
4428.285864	150.269
4428.861029	115.292
4429.436231	88.0884
4430.011471	101.043
4430.586749	88.0884
4431.162064	52.2485
4431.737416	50.0895
4432.312805	58.2938
4432.888233	55.2712
4433.463697	36.2717
4434.039199	33.249
4434.614738	17.2722
4435.190315	58.2938
4435.765929	50.0895
4436.341580	47.0668
4436.917269	93.2701
4437.492995	82.0432
4438.068759	120.042
4438.644560	123.065
4439.220398	123.065
4439.796274	104.065
4440.372188	85.0658
4440.948138	112.27
4441.524126	96.2928
4442.100152	60.021
4442.676215	76.8615
4443.252315	89.8157
4443.828453	100.611
4444.404628	85.0658
4444.980840	215.903
4445.557090	202.085
4446.133378	148.11
4446.709702	120.042
4447.286064	90.2475
4447.862464	66.0663
4448.438901	63.0437
4449.015375	76.8615
4449.591887	82.0432
4450.168436	82.0432
4450.745023	92.8383
4451.321647	95.861
4451.898308	63.0437
4452.475007	88.0884
4453.051743	93.2701
4453.628516	161.064
4454.205327	199.063
4454.782176	158.041
4455.359062	139.042
4455.935985	88.0884
4456.512945	69.089
4457.089943	131.269
4457.666979	99.3154
4458.244052	101.043
4458.821162	117.883
4459.398309	126.087
4459.975494	128.246
4460.552717	194.313
4461.129977	186.108
4461.707274	137.314
4462.284609	118.315
4462.861981	82.0431
4463.439390	171.859
4464.016837	123.065
4464.594321	115.292
4465.171843	137.314
4465.749402	120.042
4466.326998	96.2928
4466.904632	88.0884
4467.482303	158.041
4468.060012	168.836
4468.637758	139.042
4469.215542	131.269
4469.793363	148.11
4470.371221	128.246
4470.949117	134.292
4471.527050	139.042
4472.105020	152.859
4472.683028	163.655
4473.261074	136.883
4473.839156	101.043
4474.417276	139.042
4474.995434	161.064
4475.573629	145.087
4476.151861	167.109
4476.730131	196.904
4477.308438	148.11
4477.886783	134.292
4478.465165	134.292
4479.043584	109.247
4479.622041	175.313
4480.200535	139.042
4480.779067	118.315
4481.357636	93.2701
4481.936242	120.042
4482.514886	123.065
4483.093567	148.11
4483.672286	126.087
4484.251042	115.292
4484.829835	93.2701
4485.408666	104.065
4485.987534	136.883
4486.566440	99.3154
4487.145383	145.087
4487.724363	183.086
4488.303381	172.291
4488.882436	142.064
4489.461529	107.088
4490.040659	88.0884
4490.619827	90.2475
4491.199031	96.2928
4491.778274	137.314
4492.357553	164.086
4492.936870	104.065
4493.516225	71.248
4494.095617	123.065
4494.675046	120.042
4495.254513	128.246
4495.834017	101.043
4496.413558	149.837
4496.993137	131.269
4497.572754	115.292
4498.152407	101.043
4498.732099	109.247
4499.311827	109.247
4499.891593	139.042
4500.471396	168.836
4501.051237	156.314
4501.631115	128.246
4502.211031	123.065
4502.790984	152.859
4503.370974	137.314
4503.951002	131.269
4504.531067	118.315
4505.111170	90.2475
4505.691310	164.086
4506.271487	153.291
4506.851702	115.292
4507.431954	77.2933
4508.012244	63.0437
4508.592571	58.2938
4509.172935	74.2707
4509.753337	71.248
4510.333777	88.0885
4510.914253	104.065
4511.494767	101.043
4512.075319	167.109
4512.655908	153.291
4513.236534	118.315
4513.817198	90.2475
4514.397899	82.0432
4514.978637	71.248
4515.559413	52.2485
4516.140226	148.11
4516.721077	115.292
4517.301965	74.2707
4517.882891	69.089
4518.463854	134.292
4519.044854	118.315
4519.625892	112.27
4520.206967	88.0885
4520.788079	60.0211
4521.369229	70.8162
4521.950417	60.0211
4522.531641	47.0669
4523.112903	120.042
4523.694203	118.315
4524.275540	96.2928
4524.856914	60.0211
4525.438326	167.109
4526.019775	142.064
4526.601262	107.088
4527.182786	90.2475
4527.764347	96.2928
4528.345946	93.2702
4528.927582	66.0664
4529.509256	93.2702
4530.090967	63.0437
4530.672716	126.087
4531.254501	131.269
4531.836325	79.0205
4532.418185	111.838
4533.000083	111.838
4533.582019	104.065
4534.163992	88.0885
4534.746002	101.043
4535.328050	109.247
4535.910135	150.269
4536.492257	175.313
4537.074417	156.314
4537.656614	109.247
4538.238849	85.0658
4538.821121	93.2702
4539.403431	66.0664
4539.985778	50.0895
4540.568162	98.8836
4541.150584	93.2702
4541.733043	50.0895
4542.315539	47.0669
4542.898073	30.2264
4543.480645	25.0447
4544.063254	30.2264
4544.645900	60.0211
4545.228583	104.065
4545.811304	253.902
4546.394063	243.107
4546.976859	224.107
4547.559692	213.312
4548.142562	183.086
4548.725470	164.086
4549.308416	150.269
4549.891399	265.129
4550.474419	270.311
4551.057476	237.062
4551.640572	205.108
4552.223704	194.313
4552.806874	164.086
4553.390081	172.291
4553.973326	156.314
4554.556608	115.292
4555.139927	109.247
4555.723284	99.3154
4556.306679	79.0205
4556.890110	98.8836
4557.473579	96.2927
4558.057086	115.292
4558.640630	104.065
4559.224211	93.2701
4559.807830	69.0889
4560.391486	69.0889
4560.975179	90.2474
4561.558910	109.247
4562.142679	101.043
4562.726485	111.838
4563.310328	122.633
4563.894208	157.609
4564.478126	145.087
4565.062082	101.043
4565.646074	99.3154
4566.230105	142.064
4566.814172	115.292
4567.398277	85.0658
4567.982420	77.2933
4568.566600	60.021
4569.150817	55.2711
4569.735071	47.0668
4570.319363	39.2943
4570.903693	33.249
4571.488060	60.021
4572.072464	50.0894
4572.656906	58.2938
4573.241385	101.043
4573.825901	177.904
4574.410455	128.246
4574.995046	104.065
4575.579675	96.2927
4576.164341	123.065
4576.749045	90.2475
4577.333786	69.0889
4577.918564	58.2938
4578.503380	44.0442
4579.088233	73.8388
4579.673123	166.677
4580.258051	190.858
4580.843017	142.064
4581.428020	137.314
4582.013060	131.269
4582.598137	77.2932
4583.183252	60.021
4583.768405	44.0442
4584.353594	50.0894
4584.938822	88.0884
4585.524086	90.2474
4586.109388	112.27
4586.694728	93.2701
4587.280105	60.021
4587.865519	52.2485
4588.450970	44.0442
4589.036460	47.0668
4589.621986	76.8614
4590.207550	69.0889
4590.793151	82.0431
4591.378790	101.043
4591.964466	101.043
4592.550179	109.247
4593.135930	107.088
4593.721719	77.2932
4594.307544	71.248
4594.893407	63.0436
4595.479308	85.0658
4596.065246	95.8609
4596.651221	85.0658
4597.237234	93.2701
4597.823284	96.2927
4598.409372	90.2474
4598.995497	74.2706
4599.581659	55.2711
4600.167859	30.2263
4600.754096	17.2722
4601.340371	60.021
4601.926683	209.858
4602.513032	178.336
4603.099419	156.314
4603.685843	156.314
4604.272305	120.042
4604.858804	253.902
4605.445340	264.697
4606.031914	240.084
4606.618525	194.313
4607.205174	178.336
4607.791860	134.292
4608.378583	93.2701
4608.965344	101.043
4609.552143	82.0431
4610.138978	101.043
4610.725851	104.065
4611.312762	150.269
4611.899710	137.314
4612.486695	183.086
4613.073718	180.063
4613.660778	193.881
4614.247876	183.086
4614.835011	142.064
4615.422183	109.247
4616.009393	101.043
4616.596640	205.108
4617.183924	188.267
4617.771246	169.268
4618.358606	191.29
4618.946003	164.086
4619.533437	174.881
4620.120909	142.064
4620.708418	109.247
4621.295964	123.065
4621.883548	180.063
4622.471169	169.268
4623.058828	210.29
4623.646524	289.31
4624.234257	207.267
4624.822028	148.109
4625.409836	139.042
4625.997682	107.088
4626.585565	71.248
4627.173486	85.0658
4627.761444	109.247
4628.349439	90.2474
4628.937472	107.088
4629.525542	169.268
4630.113649	167.109
4630.701794	139.042
4631.289977	96.2927
4631.878196	71.248
4632.466454	55.2711
4633.054748	52.2485
4633.643080	60.021
4634.231450	63.0436
4634.819856	90.2474
4635.408301	118.315
4635.996782	169.268
4636.585301	164.086
4637.173858	112.27
4637.762451	71.248
4638.351083	50.0895
4638.939751	60.021
4639.528457	44.0442
4640.117201	36.2717
4640.705982	69.089
4641.294800	71.248
4641.883656	99.3154
4642.472549	90.2475
4643.061479	63.0437
4643.650447	82.0431
4644.239453	111.838
4644.828495	111.838
4645.417575	96.2928
4646.006693	85.0658
4646.595848	69.089
4647.185040	60.021
4647.774270	82.0431
4648.363537	101.043
4648.952842	177.904
4649.542184	187.836
4650.131563	196.904
4650.720980	247.857
4651.310434	205.108
4651.899926	205.108
4652.489455	137.314
4653.079021	107.088
4653.668625	155.882
4654.258266	161.064
4654.847945	262.106
4655.437661	254.334
4656.027415	199.063
4656.617206	183.086
4657.207034	123.065
4657.796900	120.042
4658.386803	71.2479
4658.976743	90.2474
4659.566721	96.2927
4660.156736	79.0205
4660.746789	127.815
4661.336879	220.653
4661.927007	231.88
4662.517172	234.903
4663.107374	194.313
4663.697614	164.086
4664.287891	145.087
4664.878206	109.247
4665.468558	199.063
4666.058947	209.858
4666.649374	180.063
4667.239838	153.291
4667.830340	123.065
4668.420879	77.2932
4669.011455	118.315
4669.602069	205.108
4670.192720	134.292
4670.783409	85.0657
4671.374135	79.0204
4671.964899	95.8609
4672.555700	88.0884
4673.146538	63.0436
4673.737414	52.2484
4674.328327	55.2711
4674.919277	39.2942
4675.510265	28.0673
4676.101291	60.021
4676.692353	95.8609
4677.283454	108.815
4677.874591	114.86
4678.465766	101.043
4679.056978	99.3153
4679.648228	79.0204
4680.239515	98.8835
4680.830840	107.088
4681.422202	99.3153
4682.013602	88.0884
4682.605038	169.268
4683.196513	180.063
4683.788024	186.108
4684.379573	145.087
4684.971160	90.2474
4685.562784	99.3154
4686.154445	150.269
4686.746144	134.292
4687.337880	93.2701
4687.929653	79.0205
4688.521464	69.0889
4689.113313	77.2932
4689.705198	69.0889
4690.297121	60.021
4690.889082	60.021
4691.481080	108.815
4692.073115	74.2706
4692.665188	60.021
4693.257298	60.021
4693.849446	55.2711
4694.441631	93.2701
4695.033853	112.27
4695.626113	118.315
4696.218410	107.088
4696.810745	88.0884
4697.403117	134.292
4697.995526	101.043
4698.587973	101.043
4699.180458	104.065
4699.772979	133.86
4700.365538	118.315
4700.958135	88.0884
4701.550769	63.0436
4702.143440	36.2716
4702.736149	47.0668
4703.328895	66.0663
4703.921678	85.0657
4704.514499	186.108
4705.107358	150.269
4705.700254	145.087
4706.293187	131.269
4706.886157	194.313
4707.479165	161.064
4708.072211	118.315
4708.665294	107.088
4709.258414	115.292
4709.851571	178.336
4710.444766	150.269
4711.037999	93.2701
4711.631269	96.2927
4712.224576	99.3154
4712.817921	55.2711
4713.411303	79.0205
4714.004722	193.881
4714.598179	272.902
4715.191673	267.288
4715.785205	248.289
4716.378774	183.086
4716.972381	126.087
4717.566025	115.292
4718.159706	85.0657
4718.753425	79.0204
4719.347181	77.2932
4719.940975	77.2932
4720.534806	60.021
4721.128674	85.0657
4721.722580	77.2932
4722.316523	69.0889
4722.910504	39.2942
4723.504522	74.2706
4724.098577	60.021
4724.692670	52.2484
4725.286800	25.0446
4725.880968	22.022
4726.475173	32.8171
4727.069415	125.656
4727.663695	171.859
4728.258013	169.268
4728.852367	145.087
4729.446759	123.065
4730.041189	145.087
4730.635656	126.087
4731.230160	101.043
4731.824702	79.0204
4732.419281	95.8609
4733.013898	101.043
4733.608552	85.0657
4734.203243	131.269
4734.797972	104.065
4735.392738	101.043
4735.987542	96.2927
4736.582383	82.0431
4737.177261	66.0662
4737.772177	148.109
4738.367130	161.064
4738.962121	120.042
4739.557149	99.3153
4740.152214	137.314
4740.747317	128.246
4741.342458	85.0657
4741.937635	60.021
4742.532851	47.0668
4743.128103	66.0663
4743.723393	69.0889
4744.318720	93.2701
4744.914085	93.2701
4745.509487	79.0205
4746.104927	71.2479
4746.700404	85.0657
4747.295918	74.2706
4747.891470	60.021
4748.487059	130.837
4749.082686	163.655
4749.678350	193.881
4750.274051	167.109
4750.869790	202.085
4751.465566	169.268
4752.061380	153.291
4752.657231	126.087
4753.253120	99.3154
4753.849046	169.268
4754.445009	175.313
4755.041010	194.313
4755.637048	156.314
4756.233123	243.107
4756.829236	216.335
4757.425387	169.268
4758.021574	153.291
4758.617800	178.336
4759.214062	205.108
4759.810362	167.109
4760.406699	172.291
4761.003074	183.086
4761.599487	167.109
4762.195936	177.904
4762.792423	190.858
4763.388948	161.064
4763.985510	123.065
4764.582109	101.043
4765.178745	109.247
4765.775420	107.088
4766.372131	117.883
4766.968880	120.042
4767.565666	224.107
4768.162490	194.313
4768.759351	158.041
4769.356250	107.088
4769.953186	88.0884
4770.550159	71.2479
4771.147170	50.0894
4771.744218	50.0894
4772.341304	104.065
4772.938427	231.88
4773.535587	207.267
4774.132785	137.314
4774.730020	139.042
4775.327293	123.065
4775.924603	126.087
4776.521950	145.087
4777.119335	180.063
4777.716757	240.084
4778.314217	194.313
4778.911714	180.063
4779.509249	145.087
4780.106821	109.247
4780.704430	104.065
4781.302077	90.2474
4781.899761	93.27
4782.497482	167.109
4783.095241	177.904
4783.693038	175.313
4784.290872	120.042
4784.888743	107.088
4785.486651	88.0884
4786.084597	107.088
4786.682581	93.2701
4787.280602	123.065
4787.878660	161.064
4788.476756	177.904
4789.074889	145.087
4789.673059	112.27
4790.271267	99.3153
4790.869512	79.0204
4791.467795	69.0889
4792.066115	33.249
4792.664473	93.2701
4793.262868	90.2474
4793.861300	90.2474
4794.459770	153.291
4795.058277	150.269
4795.656822	137.314
4796.255404	109.247
4796.854023	109.247
4797.452680	90.2474
4798.051374	66.0663
4798.650106	136.883
4799.248875	183.086
4799.847681	212.88
4800.446525	297.083
4801.045406	262.106
4801.644325	235.334
4802.243281	207.267
4802.842275	169.268
4803.441305	137.314
4804.040374	88.0884
4804.639479	77.2932
4805.238623	66.0662
4805.837803	76.8614
4806.437021	95.8609
4807.036277	120.042
4807.635569	130.837
4808.234900	115.292
4808.834267	145.087
4809.433672	215.903
4810.033115	183.086
4810.632594	158.041
4811.232112	104.065
4811.831666	128.246
4812.431258	93.2701
4813.030888	79.0204
4813.630555	66.0662
4814.230259	66.0662
4814.830001	74.2706
4815.429780	107.088
4816.029596	109.247
4816.629450	71.2479
4817.229342	58.2937
4817.829271	99.3153
4818.429237	172.291
4819.029240	183.086
4819.629281	167.109
4820.229360	156.314
4820.829476	148.109
4821.429629	115.292
4822.029819	134.292
4822.630047	104.065
4823.230313	107.088
4823.830616	109.247
4824.430956	118.315
4825.031334	112.27
4825.631749	104.065
4826.232201	136.883
4826.832691	155.882
4827.433219	104.065
4828.033783	126.087
4828.634386	112.27
4829.235025	112.27
4829.835702	77.2932
4830.436416	101.043
4831.037168	107.088
4831.637957	112.27
4832.238784	126.087
4832.839648	155.882
4833.440550	245.698
4834.041488	291.901
4834.642465	186.108
4835.243478	142.064
4835.844529	96.2927
4836.445618	58.2937
4837.046744	55.2711
4837.647907	50.0894
4838.249108	36.2716
4838.850346	69.0889
4839.451622	63.0436
4840.052935	69.0889
4840.654285	47.0668
4841.255673	60.021
4841.857098	85.0657
4842.458560	114.86
4843.060061	147.678
4843.661598	118.315
4844.263173	77.2932
4844.864785	63.0436
4845.466435	63.0436
4846.068122	44.0441
4846.669846	66.0662
4847.271608	74.2706
4847.873407	158.041
4848.475244	167.109
4849.077118	126.087
4849.679030	96.2927
4850.280979	131.269
4850.882965	156.314
4851.484989	123.065
4852.087050	60.021
4852.689149	155.882
4853.291285	134.292
4853.893458	85.0657
4854.495669	107.088
4855.097917	101.043
4855.700203	109.247
4856.302526	175.313
4856.904886	148.109
4857.507284	172.291
4858.109719	123.065
4858.712192	128.246
4859.314702	90.2474
4859.917250	71.2479
4860.519835	167.109
4861.122457	205.108
4861.725117	289.31
4862.327814	265.129
4862.930549	202.085
4863.533321	205.108
4864.136130	153.291
4864.738977	131.269
4865.341861	161.064
4865.944783	188.267
4866.547742	194.313
4867.150738	164.086
4867.753772	164.086
4868.356843	207.267
4868.959952	194.313
4869.563098	213.312
4870.166282	197.335
4870.769503	186.108
4871.372761	134.292
4871.976057	101.043
4872.579390	90.2474
4873.182760	90.2474
4873.786168	69.0889
4874.389614	107.088
4874.993097	88.0884
4875.596617	90.2474
4876.200175	77.2932
4876.803770	58.2937
4877.407402	52.2485
4878.011072	36.2716
4878.614779	47.0668
4879.218524	107.088
4879.822306	85.0657
4880.426125	55.2711
4881.029982	52.2485
4881.633877	115.292
4882.237808	150.269
4882.841778	107.088
4883.445784	117.883
4884.049828	79.0204
4884.653910	63.0436
4885.258028	63.0436
4885.862185	109.247
4886.466378	99.3153
4887.070609	82.0431
4887.674878	69.0889
4888.279184	69.0889
4888.883527	85.0657
4889.487908	66.0663
4890.092326	85.0657
4890.696781	66.0663
4891.301274	55.2711
4891.905804	82.0431
4892.510372	98.8835
4893.114977	74.2706
4893.719620	66.0662
4894.324300	82.0431
4894.929017	107.088
4895.533772	99.3153
4896.138564	74.2706
4896.743394	188.267
4897.348261	167.109
4897.953165	118.315
4898.558107	115.292
4899.163087	104.065
4899.768103	131.269
4900.373157	123.065
4900.978249	118.315
4901.583378	126.087
4902.188544	101.043
4902.793748	60.021
4903.398989	58.2937
4904.004268	145.087
4904.609584	112.27
4905.214937	96.2927
4905.820328	93.2701
4906.425756	74.2706
4907.031222	85.0657
4907.636725	167.109
4908.242265	246.13
4908.847843	218.062
4909.453458	164.086
4910.059111	137.314
4910.664801	115.292
4911.270529	131.269
4911.876294	134.292
4912.482096	99.3153
4913.087936	77.2932
4913.693813	44.0441
4914.299727	25.0446
4914.905679	33.249
4915.511669	85.0657
4916.117696	117.883
4916.723760	90.2474
4917.329861	99.3153
4917.936000	77.2932
4918.542177	99.3153
4919.148391	205.108
4919.754642	199.063
4920.360931	202.085
4920.967257	175.313
4921.573620	137.314
4922.180021	175.313
4922.786460	137.314
4923.392935	107.088
4923.999449	77.2932
4924.605999	120.042
4925.212587	99.3153
4925.819213	82.0431
4926.425875	88.0884
4927.032576	148.109
4927.639313	123.065
4928.246088	85.0657
4928.852901	120.042
4929.459751	168.836
4930.066638	158.041
4930.673563	153.291
4931.280525	156.314
4931.887524	126.087
4932.494561	79.0204
4933.101636	66.0662
4933.708747	88.0884
4934.315897	88.0884
4934.923083	74.2706
4935.530307	69.0889
4936.137569	52.2484
4936.744867	41.0215
4937.352204	51.8166
4937.959577	98.8835
4938.566988	117.883
4939.174437	88.0884
4939.781923	74.2706
4940.389446	137.314
4940.997007	101.043
4941.604605	104.065
4942.212241	101.043
4942.819913	101.043
4943.427624	111.838
4944.035372	120.042
4944.643157	139.042
4945.250979	134.292
4945.858839	167.109
4946.466737	180.063
4947.074672	120.042
4947.682644	128.246
4948.290654	93.27
4948.898701	74.2706
4949.506785	41.0215
4950.114907	63.0436
4950.723066	92.8382
4951.331263	98.8835
4951.939497	82.0431
4952.547769	101.043
4953.156078	69.0889
4953.764424	96.2927
4954.372808	79.0204
4954.981229	161.064
4955.589688	150.268
4956.198184	134.292
4956.806717	137.314
4957.415288	109.247
4958.023897	85.0657
4958.632542	88.0884
4959.241225	131.269
4959.849946	137.314
4960.458704	112.27
4961.067499	90.2474
4961.676332	88.0884
4962.285202	115.292
4962.894110	112.27
4963.503055	145.087
4964.112037	188.267
4964.721057	210.29
4965.330114	161.064
4965.939209	112.27
4966.548341	90.2474
4967.157510	112.27
4967.766717	118.315
4968.375961	101.043
4968.985243	136.882
4969.594562	166.677
4970.203919	156.314
4970.813313	142.064
4971.422744	101.043
4972.032213	69.0889
4972.641719	136.882
4973.251263	202.085
4973.860844	265.129
4974.470462	256.061
4975.080118	199.063
4975.689811	128.246
4976.299542	82.0431
4976.909310	66.0662
4977.519115	123.065
4978.128958	161.064
4978.738839	153.291
4979.348756	167.109
4979.958711	158.041
4980.568704	325.15
4981.178734	254.334
4981.788801	197.335
4982.398906	227.13
4983.009048	191.29
4983.619228	180.063
4984.229445	218.062
4984.839699	178.336
4985.449991	158.041
4986.060321	109.247
4986.670687	90.2474
4987.281091	82.0431
4987.891533	66.0662
4988.502012	60.021
4989.112528	52.2484
4989.723082	25.0446
4990.333673	66.0662
4990.944302	98.8835
4991.554968	98.8835
4992.165671	101.043
4992.776412	99.3153
4993.387190	85.0657
4993.998006	101.043
4994.608859	101.043
4995.219749	111.838
4995.830677	130.837
4996.441643	112.27
4997.052645	85.0657
4997.663685	63.0436
4998.274763	82.0431
4998.885878	95.8609
4999.497030	168.836
5000.108220	228.857
5000.719447	218.062
5001.330712	186.108
5001.942014	172.291
5002.553353	131.269
5003.164730	96.2927
5003.776144	115.292
5004.387596	99.3153
5004.999085	85.0657
5005.610612	104.065
5006.222176	90.2474
5006.833777	131.269
5007.445416	112.27
5008.057092	96.2927
5008.668806	69.0889
5009.280556	55.2711
5009.892345	77.2932
5010.504171	66.0662
5011.116034	101.043
5011.727935	155.882
5012.339873	180.063
5012.951848	131.269
5013.563861	112.27
5014.175911	90.2474
5014.787999	175.313
5015.400124	205.108
5016.012287	183.086
5016.624487	142.064
5017.236724	107.088
5017.848999	71.2479
5018.461311	156.314
5019.073661	197.335
5019.686048	156.314
5020.298472	139.042
5020.910934	107.088
5021.523433	88.0883
5022.135970	60.0209
5022.748544	52.2484
5023.361155	71.2479
5023.973804	55.2711
5024.586491	71.2479
5025.199214	118.315
5025.811976	104.065
5026.424774	74.2705
5027.037610	63.0436
5027.650484	71.2479
5028.263394	115.292
5028.876343	115.292
5029.489328	79.0204
5030.102351	111.838
5030.715412	96.2927
5031.328510	79.0204
5031.941645	92.8382
5032.554818	98.8835
5033.168028	126.087
5033.781275	90.2474
5034.394560	71.2479
5035.007883	66.0662
5035.621243	82.0431
5036.234640	69.0889
5036.848074	82.0431
5037.461546	90.2474
5038.075056	123.065
5038.688603	136.882
5039.302187	128.246
5039.915809	150.268
5040.529468	123.065
5041.143164	253.902
5041.756898	218.062
5042.370670	180.063
5042.984478	120.042
5043.598324	107.088
5044.212208	131.269
5044.826129	175.313
5045.440087	178.336
5046.054083	134.292
5046.668117	137.314
5047.282187	205.108
5047.896295	186.108
5048.510441	153.291
5049.124624	145.087
5049.738844	191.29
5050.353102	216.335
5050.967397	197.335
5051.581729	142.064
5052.196099	101.043
5052.810507	90.2474
5053.424952	90.2474
5054.039434	96.2927
5054.653953	161.064
5055.268510	243.107
5055.883105	221.085
5056.497737	218.062
5057.112406	175.313
5057.727113	210.29
5058.341857	197.335
5058.956638	167.109
5059.571457	115.292
5060.186314	85.0657
5060.801207	90.2474
5061.416139	88.0883
5062.031107	136.882
5062.646113	152.859
5063.261157	182.654
5063.876238	150.268
5064.491356	128.246
5065.106512	139.041
5065.721705	148.109
5066.336935	120.042
5066.952203	266.856
5067.567508	262.106
5068.182851	235.334
5068.798231	205.108
5069.413649	175.313
5070.029104	131.269
5070.644596	128.246
5071.260126	142.064
5071.875693	326.877
5072.491298	281.106
5073.106940	191.29
5073.722620	186.108
5074.338336	139.041
5074.954091	104.065
5075.569882	114.86
5076.185712	272.901
5076.801578	256.061
5077.417482	178.336
5078.033424	221.085
5078.649402	150.268
5079.265419	197.335
5079.881472	167.109
5080.497563	139.041
5081.113692	148.109
5081.729858	158.041
5082.346061	120.042
5082.962302	115.292
5083.578580	109.247
5084.194895	101.042
5084.811248	69.0888
5085.427639	104.065
5086.044066	133.86
5086.660531	182.654
5087.277034	255.629
5087.893574	205.108
5088.510152	172.291
5089.126766	142.064
5089.743419	137.314
5090.360108	126.087
5090.976835	109.247
5091.593600	167.109
5092.210402	156.314
5092.827241	161.064
5093.444118	177.904
5094.061032	172.291
5094.677984	142.064
5095.294973	234.902
5095.911999	237.061
5096.529063	216.335
5097.146164	205.108
5097.763303	169.268
5098.380479	161.064
5098.997693	156.314
5099.614943	186.108
5100.232232	131.269
5100.849557	232.312
5101.466921	202.085
5102.084321	139.041
5102.701759	164.086
5103.319235	191.29
5103.936747	256.061
5104.554298	207.267
5105.171885	197.335
5105.789510	158.041
5106.407173	139.041
5107.024873	174.881
5107.642610	164.086
5108.260385	145.087
5108.878197	99.3152
5109.496046	96.2926
5110.113933	145.087
5110.731858	158.041
5111.349820	126.087
5111.967819	118.315
5112.585855	164.086
5113.203930	243.107
5113.822041	216.335
5114.440190	248.288
5115.058376	229.289
5115.676600	276.356
5116.294861	262.106
5116.913160	289.31
5117.531495	246.129
5118.149869	191.29
5118.768280	126.087
5119.386728	93.2699
5120.005213	180.063
5120.623736	145.087
5121.242297	107.088
5121.860895	104.065
5122.479530	136.882
5123.098203	161.064
5123.716913	215.903
5124.335660	188.267
5124.954445	128.246
5125.573268	134.292
5126.192127	194.313
5126.811025	158.041
5127.429959	174.881
5128.048931	204.676
5128.667941	183.086
5129.286988	231.88
5129.906072	207.267
5130.525194	180.063
5131.144353	186.108
5131.763549	215.903
5132.382783	199.063
5133.002054	183.086
5133.621363	248.288
5134.240709	235.334
5134.860093	256.061
5135.479514	186.108
5136.098972	215.903
5136.718468	197.335
5137.338001	148.109
5137.957572	131.269
5138.577180	128.246
5139.196826	139.041
5139.816509	155.882
5140.436229	131.269
5141.055987	93.27
5141.675782	120.042
5142.295614	123.065
5142.915484	167.109
5143.535392	145.087
5144.155337	104.065
5144.775319	79.0204
5145.395339	101.042
5146.015396	139.041
5146.635490	104.065
5147.255622	109.247
5147.875791	112.269
5148.495998	194.313
5149.116242	256.061
5149.736524	243.107
5150.356843	235.334
5150.977199	213.312
5151.597593	197.335
5152.218024	210.29
5152.838493	180.063
5153.458999	139.041
5154.079543	107.088
5154.700123	136.882
5155.320742	158.041
5155.941398	148.109
5156.562091	148.109
5157.182821	232.312
5157.803589	183.086
5158.424395	167.109
5159.045237	148.109
5159.666118	118.315
5160.287035	134.292
5160.907990	150.268
5161.528983	115.292
5162.150013	82.043
5162.771080	139.041
5163.392185	126.087
5164.013327	202.085
5164.634506	229.289
5165.255723	221.085
5165.876978	191.29
[truncated: 6,506 more rows]
