# Supplementary material for: Chemoenzymatic synthesis of genetically-encoded multivalent liquid N-glycan arrays
Source: Nat Commun. 2023 Aug 28;14:5237. doi: 10.1038/s41467-023-40900-y (PMC10462762; doi:10.1038/s41467-023-40900-y)
Supplement: Supplementary file 8 — Supplementary Dataset 4 [file 41467_2023_40900_MOESM8_ESM.zip › Supplementary Data 1_All MALDI Data/MALDI TextFiles for Fig.5 and Fig.6/TL-IV-138_0002.txt]

TITLE "<<TL-IV-138_0002>> Voyager Spec #1[BP = 5236.9, 37441]"
TYPE MASSSPEC
3999.789467	292.517
4000.336058	273.092
4000.882687	293.659
4001.429353	257.095
4001.976057	252.524
4002.522798	330.224
4003.069577	265.093
4003.616392	236.527
4004.163246	244.526
4004.710136	244.526
4005.257064	225.101
4005.804030	241.098
4006.351033	277.662
4006.898073	241.098
4007.445151	209.104
4007.992266	225.101
4008.539418	281.09
4009.086608	269.664
4009.633835	225.101
4010.181100	204.533
4010.728402	225.101
4011.275741	196.535
4011.823118	322.225
4012.370532	297.087
4012.917984	269.664
4013.465473	285.661
4014.012999	289.089
4014.560563	277.662
4015.108164	273.092
4015.655803	249.096
4016.203479	261.665
4016.751192	220.53
4017.298943	236.527
4017.846731	297.087
4018.394556	373.644
4018.942419	350.792
4019.490320	277.662
4020.038258	228.529
4020.586233	285.661
4021.134245	265.093
4021.682295	265.093
4022.230383	241.098
4022.778507	261.665
4023.326669	201.105
4023.874869	350.792
4024.423106	391.927
4024.971380	382.786
4025.519692	297.087
4026.068041	277.662
4026.616428	236.527
4027.164852	217.102
4027.713313	285.661
4028.261812	342.793
4028.810348	370.217
4029.358921	492.479
4029.907532	431.919
4030.456180	391.927
4031.004866	309.656
4031.553589	305.086
4032.102350	228.529
4032.651147	322.225
4033.199983	362.218
4033.748855	382.786
4034.297766	313.084
4034.846713	322.225
4035.395698	326.796
4035.944720	301.658
4036.493780	289.089
4037.042877	357.647
4037.592011	422.778
4038.141183	483.338
4038.690392	439.918
4039.239639	423.921
4039.788923	415.922
4040.338245	473.054
4040.887603	387.356
4041.437000	297.087
4041.986433	241.098
4042.535904	241.098
4043.085413	191.964
4043.634959	187.394
4044.184542	167.969
4044.734162	196.535
4045.283820	212.532
4045.833516	209.104
4046.383249	277.662
4046.933019	293.659
4047.482826	391.927
4048.032671	447.916
4048.582554	415.922
4049.132474	346.221
4049.682431	350.792
4050.232425	301.658
4050.782457	322.225
4051.332527	301.658
4051.882634	233.099
4052.432778	269.664
4052.982959	269.664
4053.533178	330.224
4054.083435	403.353
4054.633728	354.219
4055.184060	301.658
4055.734428	249.096
4056.284834	281.09
4056.835278	225.101
4057.385758	236.527
4057.936276	334.795
4058.486832	403.353
4059.037425	399.925
4059.588055	342.793
4060.138723	305.086
4060.689428	285.661
4061.240171	257.095
4061.790951	201.105
4062.341768	209.104
4062.892623	233.099
4063.443515	358.79
4063.994444	411.352
4064.545411	439.918
4065.096416	370.216
4065.647457	427.349
4066.198536	517.617
4066.749653	541.613
4067.300807	435.347
4067.851998	330.224
4068.403227	273.092
4068.954493	273.092
4069.505797	244.526
4070.057137	244.526
4070.608516	269.664
4071.159931	257.095
4071.711384	220.53
4072.262875	191.964
4072.814403	269.664
4073.365968	269.664
4073.917571	301.658
4074.469211	285.661
4075.020888	301.658
4075.572603	265.093
4076.124356	252.524
4076.676145	244.526
4077.227972	257.095
4077.779837	293.659
4078.331739	350.792
4078.883678	334.795
4079.435655	354.219
4079.987669	309.656
4080.539720	362.218
4081.091809	354.219
4081.643935	346.221
4082.196099	330.224
4082.748300	309.656
4083.300538	244.526
4083.852814	228.529
4084.405127	228.529
4084.957478	201.105
4085.509866	228.529
4086.062292	179.395
4086.614754	207.961
4087.167255	228.529
4087.719792	204.533
4088.272367	257.095
4088.824980	322.225
4089.377630	285.661
4089.930317	391.927
4090.483041	366.789
4091.035803	313.084
4091.588603	281.09
4092.141440	317.655
4092.694314	374.787
4093.247225	468.484
4093.800174	508.476
4094.353161	465.056
4094.906185	508.476
4095.459246	465.056
4096.012344	399.925
4096.565480	411.352
4097.118654	407.924
4097.671865	317.655
4098.225113	309.656
4098.778398	338.222
4099.331721	443.346
4099.885082	476.482
4100.438480	476.482
4100.991915	465.056
4101.545387	452.487
4102.098897	626.169
4102.652445	460.485
4103.206030	370.216
4103.759652	301.658
4104.313311	273.092
4104.867008	244.526
4105.420743	277.662
4105.974514	273.092
4106.528324	265.093
4107.082170	249.096
4107.636054	301.658
4108.189975	374.787
4108.743934	411.352
4109.297930	484.481
4109.851964	481.053
4110.406035	423.921
4110.960143	403.353
4111.514289	500.478
4112.068472	427.349
4112.622693	342.793
4113.176951	301.658
4113.731246	281.09
4114.285579	252.524
4114.839949	277.662
4115.394356	277.662
4115.948801	249.096
4116.503284	313.084
4117.057803	289.089
4117.612361	277.662
4118.166955	249.096
4118.721587	277.662
4119.276256	249.096
4119.830963	228.529
4120.385707	338.223
4120.940489	269.664
4121.495308	233.099
4122.050164	204.533
4122.605058	191.964
4123.159989	183.966
4123.714957	171.397
4124.269963	236.527
4124.825007	209.104
4125.380087	225.101
4125.935205	236.527
4126.490361	249.096
4127.045554	228.529
4127.600784	281.09
4128.156052	322.226
4128.711357	301.658
4129.266699	277.662
4129.822079	265.093
4130.377497	257.095
4130.932951	217.102
4131.488443	220.53
4132.043973	427.349
4132.599540	362.218
4133.155144	273.092
4133.710786	257.095
4134.266465	297.087
4134.822181	241.098
4135.377935	346.221
4135.933727	508.476
4136.489555	443.346
4137.045421	374.787
4137.601325	382.786
4138.157266	354.22
4138.713244	338.223
4139.269260	261.665
4139.825313	209.104
4140.381403	171.397
4140.937531	175.967
4141.493696	147.401
4142.049899	175.967
4142.606139	143.973
4143.162417	179.395
4143.718732	212.532
4144.275084	326.796
4144.831473	289.089
4145.387901	373.644
4145.944365	406.781
4146.500867	378.215
4147.057406	395.355
4147.613983	549.612
4148.170597	533.615
4148.727248	391.927
4149.283937	301.658
4149.840663	257.095
4150.397427	289.089
4150.954228	277.662
4151.511067	241.098
4152.067943	257.095
4152.624856	309.656
4153.181806	350.792
4153.738794	281.09
4154.295820	217.102
4154.852883	225.101
4155.409983	277.662
4155.967121	387.356
4156.524296	322.226
4157.081508	265.093
4157.638758	220.53
4158.196045	212.532
4158.753370	233.099
4159.310732	366.789
4159.868131	362.218
4160.425568	374.787
4160.983043	419.35
4161.540554	557.61
4162.098103	578.178
4162.655690	473.054
4163.213314	395.355
4163.770975	443.346
4164.328673	443.346
4164.886409	387.356
4165.444183	387.356
4166.001994	403.353
4166.559842	330.224
4167.117728	297.087
4167.675651	265.093
4168.233611	309.656
4168.791609	261.665
4169.349644	334.795
4169.907717	419.35
4170.465827	411.352
4171.023974	322.226
4171.582159	301.658
4172.140381	301.658
4172.698641	334.795
4173.256938	374.787
4173.815272	399.925
4174.373644	537.042
4174.932054	452.487
4175.490500	370.217
4176.048984	317.655
4176.607506	301.658
4177.166064	265.093
4177.724661	269.664
4178.283294	265.093
4178.841965	212.532
4179.400674	252.524
4179.959420	281.09
4180.518203	285.661
4181.077023	305.086
4181.635881	333.652
4182.194777	322.226
4182.753710	285.661
4183.312680	249.096
4183.871688	277.662
4184.430733	289.089
4184.989815	277.662
4185.548935	285.661
4186.108092	249.096
4186.667287	179.395
4187.226519	179.395
4187.785788	159.97
4188.345095	225.101
4188.904439	350.792
4189.463821	447.916
4190.023240	431.919
4190.582696	354.22
4191.142190	322.225
4191.701721	285.661
4192.261290	317.655
4192.820896	387.356
4193.380539	419.35
4193.940220	387.356
4194.499938	411.352
4195.059694	346.221
4195.619487	301.658
4196.179317	269.664
4196.739185	269.664
4197.299090	265.093
4197.859033	269.664
4198.419013	366.789
4198.979030	370.216
4199.539085	406.781
4200.099178	334.795
4200.659307	317.655
4201.219474	277.662
4201.779679	346.221
4202.339920	403.353
4202.900200	419.35
4203.460516	322.225
4204.020870	378.215
4204.581262	419.35
4205.141690	374.787
4205.702157	346.221
4206.262660	390.784
4206.823201	342.793
4207.383780	431.919
4207.944396	382.786
4208.505049	362.218
4209.065739	387.356
4209.626467	492.479
4210.187233	399.925
4210.748036	435.347
4211.308876	366.789
4211.869754	342.793
4212.430669	297.087
4212.991621	293.659
4213.552611	289.089
4214.113638	257.095
4214.674703	241.098
4215.235805	249.096
4215.796944	196.535
4216.358121	196.535
4216.919335	196.535
4217.480587	334.795
4218.041876	362.218
4218.603202	269.664
4219.164566	220.53
4219.725967	212.532
4220.287406	209.104
4220.848882	233.099
4221.410395	249.096
4221.971946	217.102
4222.533534	225.101
4223.095160	217.102
4223.656823	261.665
4224.218523	249.096
4224.780261	342.793
4225.342036	334.795
4225.903849	265.093
4226.465699	365.646
4227.027587	386.213
4227.589511	378.215
4228.151474	358.79
4228.713473	313.084
4229.275510	277.662
4229.837585	244.526
4230.399696	220.53
4230.961846	241.098
4231.524032	289.089
4232.086256	281.09
4232.648518	365.646
4233.210817	297.087
4233.773153	261.665
4234.335527	241.098
4234.897938	209.104
4235.460386	217.102
4236.022872	225.101
4236.585395	228.529
4237.147956	249.096
4237.710554	273.092
4238.273189	204.533
4238.835862	196.535
4239.398572	358.79
4239.961320	326.796
4240.524105	233.099
4241.086927	228.529
4241.649787	236.527
4242.212684	225.101
4242.775619	220.53
4243.338591	261.665
4243.901601	183.966
4244.464647	179.395
4245.027732	236.527
4245.590853	244.526
4246.154012	225.101
4246.717209	261.665
4247.280443	269.664
4247.843714	249.096
4248.407023	212.532
4248.970369	175.967
4249.533752	225.101
4250.097173	179.395
4250.660631	255.952
4251.224127	236.527
4251.787660	201.105
4252.351230	297.087
4252.914838	346.221
4253.478483	378.215
4254.042166	322.225
4254.605886	358.79
4255.169644	350.792
4255.733438	346.221
4256.297271	289.089
4256.861140	301.658
4257.425047	244.526
4257.988992	289.089
4258.552974	325.653
4259.116993	398.783
4259.681050	378.215
4260.245144	301.658
4260.809275	301.658
4261.373444	330.224
4261.937650	338.223
4262.501894	326.796
4263.066175	285.661
4263.630494	391.927
4264.194849	468.484
4264.759243	342.793
4265.323673	293.659
4265.888142	281.09
4266.452647	233.099
4267.017190	244.526
4267.581770	220.53
4268.146388	212.532
4268.711043	204.533
4269.275735	201.105
4269.840465	171.397
4270.405233	155.4
4270.970037	147.401
4271.534879	135.975
4272.099759	155.4
4272.664676	269.664
4273.229630	281.09
4273.794622	313.084
4274.359651	305.086
4274.924717	349.649
4275.489821	326.796
4276.054963	277.662
4276.620141	252.524
4277.185357	289.089
4277.750611	277.662
4278.315902	228.529
4278.881230	257.095
4279.446596	265.093
4280.011999	289.089
4280.577439	220.53
4281.142917	334.795
4281.708433	293.659
4282.273985	281.09
4282.839575	403.353
4283.405203	346.221
4283.970868	236.527
4284.536570	273.092
4285.102310	273.092
4285.668087	241.098
4286.233902	301.658
4286.799753	366.789
4287.365643	358.79
4287.931570	500.478
4288.497534	489.052
4289.063535	407.924
4289.629574	415.922
4290.195650	334.795
4290.761764	265.093
4291.327915	293.659
4291.894104	273.092
4292.460330	341.65
4293.026593	257.095
4293.592894	269.664
4294.159232	257.095
4294.725608	289.089
4295.292021	317.655
4295.858471	457.057
4296.424959	443.346
4296.991484	476.482
4297.558046	391.927
4298.124646	326.796
4298.691284	281.09
4299.257958	252.524
4299.824671	317.655
4300.391420	293.659
4300.958207	252.524
4301.525031	249.096
4302.091893	350.792
4302.658792	370.217
4303.225729	301.658
4303.792703	269.664
4304.359714	252.524
4304.926763	326.796
4305.493849	297.087
4306.060973	305.086
4306.628134	338.223
4307.195332	265.093
4307.762568	362.218
4308.329841	358.79
4308.897152	305.086
4309.464500	277.662
4310.031885	236.527
4310.599308	273.092
4311.166768	281.09
4311.734266	443.346
4312.301801	407.924
4312.869373	411.352
4313.436983	374.787
4314.004630	322.226
4314.572315	273.092
4315.140037	301.658
4315.707796	350.792
4316.275593	350.792
4316.843427	297.087
4317.411299	301.658
4317.979208	257.095
4318.547154	220.53
4319.115138	201.105
4319.683159	228.529
4320.251218	269.664
4320.819314	330.224
4321.387447	358.79
4321.955618	330.224
4322.523827	366.789
4323.092072	309.657
4323.660355	257.095
4324.228676	220.53
4324.797034	277.663
4325.365429	249.096
4325.933861	217.102
4326.502331	252.524
4327.070839	370.217
4327.639384	326.796
4328.207966	313.084
4328.776586	281.09
4329.345243	346.221
4329.913937	342.793
4330.482669	281.09
4331.051438	273.092
4331.620245	249.096
4332.189089	233.099
4332.757971	204.533
4333.326889	228.529
4333.895846	269.664
4334.464839	261.666
4335.033871	220.53
4335.602939	183.966
4336.172045	236.527
4336.741188	265.093
4337.310369	313.085
4337.879587	301.658
4338.448842	313.085
4339.018135	301.658
4339.587466	252.524
4340.156833	209.104
4340.726238	419.35
4341.295681	594.175
4341.865161	537.043
4342.434678	431.919
4343.004233	342.793
4343.573825	317.655
4344.143455	431.919
4344.713122	382.786
4345.282826	370.217
4345.852568	430.777
4346.422347	378.215
4346.992163	313.084
4347.562017	289.089
4348.131909	365.646
4348.701837	446.774
4349.271803	415.922
4349.841807	330.224
4350.411848	317.655
4350.981926	285.661
4351.552042	281.09
4352.122195	277.662
4352.692386	281.09
4353.262614	269.664
4353.832879	338.223
4354.403182	330.224
4354.973522	317.655
4355.543900	326.796
4356.114315	313.084
4356.684767	281.09
4357.255257	265.093
4357.825784	241.098
4358.396348	334.795
4358.966950	269.664
4359.537590	285.661
4360.108267	285.661
4360.678981	457.057
4361.249732	419.35
4361.820521	419.35
4362.391348	358.79
4362.962212	309.656
4363.533113	309.656
4364.104052	309.656
4364.675028	338.223
4365.246041	366.789
4365.817092	370.217
4366.388180	350.792
4366.959306	342.793
4367.530469	317.655
4368.101669	273.092
4368.672907	322.226
4369.244182	366.789
4369.815495	358.79
4370.386845	301.658
4370.958232	301.658
4371.529657	273.092
4372.101119	285.661
4372.672619	281.09
4373.244156	225.101
4373.815731	183.966
4374.387342	317.655
4374.958992	549.612
4375.530678	497.05
4376.102402	407.924
4376.674164	322.225
4377.245963	346.221
4377.817799	366.789
4378.389673	399.925
4378.961584	330.224
4379.533532	358.79
4380.105518	342.793
4380.677542	322.225
4381.249602	313.084
4381.821700	265.093
4382.393836	277.662
4382.966009	277.662
4383.538219	317.655
4384.110467	317.655
4384.682752	297.087
4385.255075	330.224
4385.827434	269.664
4386.399832	322.225
4386.972267	390.784
4387.544739	358.79
4388.117248	378.215
4388.689795	346.221
4389.262379	362.218
4389.835001	338.222
4390.407660	269.664
4390.980357	257.095
4391.553091	241.098
4392.125862	236.527
4392.698671	236.527
4393.271517	163.398
4393.844401	171.397
4394.417322	167.969
4394.990280	236.527
4395.563276	289.089
4396.136309	301.658
4396.709380	362.218
4397.282488	285.661
4397.855633	209.104
4398.428816	209.104
4399.002036	179.395
4399.575294	212.532
4400.148589	220.53
4400.721921	217.102
4401.295291	191.964
4401.868698	167.969
4402.442143	155.4
4403.015625	147.401
4403.589144	159.97
4404.162701	167.969
4404.736295	171.397
4405.309927	163.398
4405.883596	187.394
4406.457302	223.958
4407.031046	276.52
4407.604828	325.653
4408.178646	281.09
4408.752502	265.093
4409.326396	244.526
4409.900327	452.487
4410.474295	468.484
4411.048301	395.355
4411.622344	273.092
4412.196424	277.662
4412.770542	273.092
4413.344697	273.092
4413.918890	317.655
4414.493120	411.352
4415.067388	366.789
4415.641693	354.22
4416.216035	322.225
4416.790415	277.662
4417.364832	317.655
4417.939286	273.092
4418.513778	325.653
4419.088307	325.653
4419.662874	309.656
4420.237478	289.089
4420.812120	305.086
4421.386799	313.084
4421.961515	317.655
4422.536269	277.662
4423.111060	252.524
4423.685889	273.092
4424.260755	217.102
4424.835658	244.526
4425.410599	370.217
4425.985577	338.223
4426.560592	289.089
4427.135645	406.781
4427.710736	378.215
4428.285864	338.223
4428.861029	265.093
4429.436231	225.101
4430.011471	191.964
4430.586749	220.53
4431.162064	225.101
4431.737416	241.098
4432.312805	228.529
4432.888233	289.089
4433.463697	325.653
4434.039199	277.662
4434.614738	228.529
4435.190315	249.096
4435.765929	257.095
4436.341580	241.098
4436.917269	273.092
4437.492995	521.045
4438.068759	492.479
4438.644560	431.919
4439.220398	411.352
4439.796274	452.487
4440.372188	378.215
4440.948138	427.349
4441.524126	366.789
4442.100152	330.224
4442.676215	297.087
4443.252315	228.529
4443.828453	252.524
4444.404628	289.089
4444.980840	289.089
4445.557090	277.662
4446.133378	244.526
4446.709702	201.105
4447.286064	191.964
4447.862464	273.092
4448.438901	241.098
4449.015375	220.53
4449.591887	233.099
4450.168436	233.099
4450.745023	212.532
4451.321647	236.527
4451.898308	233.099
4452.475007	244.526
4453.051743	249.096
4453.628516	225.101
4454.205327	244.526
4454.782176	228.529
4455.359062	175.967
4455.935985	159.97
4456.512945	155.4
4457.089943	293.659
4457.666979	334.795
4458.244052	297.087
4458.821162	305.086
4459.398309	305.086
4459.975494	281.09
4460.552717	265.093
4461.129977	277.662
4461.707274	407.924
4462.284609	382.786
4462.861981	350.792
4463.439390	366.789
4464.016837	342.793
4464.594321	301.658
4465.171843	249.096
4465.749402	228.529
4466.326998	217.102
4466.904632	252.524
4467.482303	225.101
4468.060012	217.102
4468.637758	175.967
4469.215542	244.526
4469.793363	212.532
4470.371221	233.099
4470.949117	220.53
4471.527050	191.964
4472.105020	204.533
4472.683028	159.97
4473.261074	220.53
4473.839156	265.093
4474.417276	309.656
4474.995434	257.095
4475.573629	236.527
4476.151861	212.532
4476.730131	191.964
4477.308438	163.398
4477.886783	155.4
4478.465165	151.972
4479.043584	183.966
4479.622041	249.096
4480.200535	236.527
4480.779067	249.096
4481.357636	403.353
4481.936242	419.35
4482.514886	374.787
4483.093567	326.796
4483.672286	285.661
4484.251042	289.089
4484.829835	305.086
4485.408666	381.643
4485.987534	313.084
4486.566440	289.089
4487.145383	313.084
4487.724363	317.655
4488.303381	322.225
4488.882436	326.796
4489.461529	330.224
4490.040659	338.223
4490.619827	309.656
4491.199031	277.662
4491.778274	257.095
4492.357553	228.529
4492.936870	183.966
4493.516225	183.966
4494.095617	209.104
4494.675046	225.101
4495.254513	191.964
4495.834017	187.394
4496.413558	281.09
4496.993137	273.092
4497.572754	244.526
4498.152407	228.529
4498.732099	244.526
4499.311827	269.664
4499.891593	265.093
4500.471396	443.346
4501.051237	366.789
4501.631115	370.216
4502.211031	313.084
4502.790984	301.658
4503.370974	330.224
4503.951002	285.661
4504.531067	273.092
4505.111170	269.664
4505.691310	265.093
4506.271487	354.219
4506.851702	354.219
4507.431954	330.224
4508.012244	326.796
4508.592571	293.659
4509.172935	322.225
4509.753337	366.789
4510.333777	411.352
4510.914253	366.789
4511.494767	350.792
4512.075319	297.087
4512.655908	301.658
4513.236534	366.789
4513.817198	537.042
4514.397899	525.616
4514.978637	468.484
4515.559413	411.352
4516.140226	338.223
4516.721077	317.655
4517.301965	297.087
4517.882891	261.665
4518.463854	281.09
4519.044854	297.087
4519.625892	236.527
4520.206967	196.535
4520.788079	201.105
4521.369229	191.964
4521.950417	159.97
4522.531641	187.394
4523.112903	179.395
4523.694203	187.394
4524.275540	155.4
4524.856914	199.963
4525.438326	265.093
4526.019775	209.104
4526.601262	204.533
4527.182786	209.104
4527.764347	204.533
4528.345946	212.532
4528.927582	187.394
4529.509256	265.093
4530.090967	265.093
4530.672716	285.661
4531.254501	228.529
4531.836325	252.524
4532.418185	293.659
4533.000083	297.087
4533.582019	249.096
4534.163992	209.104
4534.746002	313.084
4535.328050	293.659
4535.910135	322.225
4536.492257	390.784
4537.074417	322.225
4537.656614	281.09
4538.238849	277.662
4538.821121	228.529
4539.403431	228.529
4539.985778	155.4
4540.568162	191.964
4541.150584	175.967
4541.733043	204.533
4542.315539	171.397
4542.898073	143.973
4543.480645	135.975
4544.063254	143.973
4544.645900	201.105
4545.228583	342.793
4545.811304	403.353
4546.394063	338.223
4546.976859	301.658
4547.559692	249.096
4548.142562	273.092
4548.725470	277.662
4549.308416	257.095
4549.891399	212.532
4550.474419	281.09
4551.057476	281.09
4551.640572	265.093
4552.223704	252.524
4552.806874	297.087
4553.390081	357.647
4553.973326	301.658
4554.556608	252.524
4555.139927	204.533
4555.723284	209.104
4556.306679	187.394
4556.890110	212.532
4557.473579	196.535
4558.057086	217.102
4558.640630	269.664
4559.224211	346.221
4559.807830	370.217
4560.391486	362.218
4560.975179	342.793
4561.558910	338.223
4562.142679	305.086
4562.726485	301.658
4563.310328	309.656
4563.894208	273.092
4564.478126	244.526
4565.062082	241.098
4565.646074	277.662
4566.230105	220.53
4566.814172	191.964
4567.398277	241.098
4567.982420	241.098
4568.566600	217.102
4569.150817	241.098
4569.735071	228.529
4570.319363	204.533
4570.903693	196.535
4571.488060	187.394
4572.072464	207.961
4572.656906	175.967
4573.241385	179.395
4573.825901	118.835
4574.410455	167.969
4574.995046	225.101
4575.579675	204.533
4576.164341	209.104
4576.749045	171.397
4577.333786	151.972
4577.918564	147.401
4578.503380	175.967
4579.088233	196.535
4579.673123	201.105
4580.258051	183.966
4580.843017	196.535
4581.428020	297.087
4582.013060	293.659
4582.598137	265.093
4583.183252	370.217
4583.768405	358.79
4584.353594	293.659
4584.938822	252.524
4585.524086	334.795
4586.109388	313.084
4586.694728	281.09
4587.280105	265.093
4587.865519	241.098
4588.450970	233.099
4589.036460	326.796
4589.621986	317.655
4590.207550	330.224
4590.793151	281.09
4591.378790	233.099
4591.964466	204.533
4592.550179	233.099
4593.135930	249.096
4593.721719	301.658
4594.307544	285.661
4594.893407	265.093
4595.479308	277.662
4596.065246	252.524
4596.651221	252.524
4597.237234	225.101
4597.823284	225.101
4598.409372	249.096
4598.995497	212.532
4599.581659	209.104
4600.167859	191.964
4600.754096	163.398
4601.340371	122.263
4601.926683	171.397
4602.513032	163.398
4603.099419	285.661
4603.685843	269.664
4604.272305	285.661
4604.858804	281.09
4605.445340	297.087
4606.031914	249.096
4606.618525	241.098
4607.205174	285.661
4607.791860	257.095
4608.378583	301.658
4608.965344	330.224
4609.552143	374.787
4610.138978	439.918
4610.725851	435.347
4611.312762	399.925
4611.899710	358.79
4612.486695	330.224
4613.073718	403.353
4613.660778	455.915
4614.247876	395.355
4614.835011	471.912
4615.422183	411.352
4616.009393	330.224
4616.596640	322.226
4617.183924	281.09
4617.771246	252.524
4618.358606	196.535
4618.946003	179.395
4619.533437	159.97
4620.120909	163.398
4620.708418	183.966
4621.295964	204.533
4621.883548	171.397
4622.471169	207.961
4623.058828	183.966
4623.646524	159.97
4624.234257	187.394
4624.822028	207.961
4625.409836	201.105
4625.997682	212.532
4626.585565	273.092
4627.173486	252.524
4627.761444	220.53
4628.349439	217.102
4628.937472	183.966
4629.525542	151.972
4630.113649	147.401
4630.701794	147.401
4631.289977	212.532
4631.878196	273.092
4632.466454	249.096
4633.054748	217.102
4633.643080	217.102
4634.231450	228.529
4634.819856	201.105
4635.408301	225.101
4635.996782	265.093
4636.585301	277.662
4637.173858	233.099
4637.762451	191.964
4638.351083	191.964
4638.939751	159.97
4639.528457	187.394
4640.117201	196.535
4640.705982	167.969
4641.294800	204.533
4641.883656	289.089
4642.472549	313.084
4643.061479	257.095
4643.650447	225.101
4644.239453	228.529
4644.828495	249.096
4645.417575	209.104
4646.006693	209.104
4646.595848	257.095
4647.185040	241.098
4647.774270	285.661
4648.363537	249.096
4648.952842	233.099
4649.542184	285.661
4650.131563	313.084
4650.720980	257.095
4651.310434	289.089
4651.899926	293.659
4652.489455	338.223
4653.079021	484.481
4653.668625	391.927
4654.258266	326.796
4654.847945	350.792
4655.437661	297.087
4656.027415	281.09
4656.617206	244.526
4657.207034	269.664
4657.796900	212.532
4658.386803	244.526
4658.976743	236.527
4659.566721	269.664
4660.156736	249.096
4660.746789	265.093
4661.336879	277.662
4661.927007	285.661
4662.517172	313.084
4663.107374	265.093
4663.697614	273.092
4664.287891	249.096
4664.878206	261.665
4665.468558	285.661
4666.058947	241.098
4666.649374	285.661
4667.239838	313.084
4667.830340	297.087
4668.420879	285.661
4669.011455	228.529
4669.602069	220.53
4670.192720	187.394
4670.783409	183.966
4671.374135	167.969
4671.964899	159.97
4672.555700	139.403
4673.146538	215.96
4673.737414	300.515
4674.328327	357.648
4674.919277	398.783
4675.510265	370.217
4676.101291	387.356
4676.692353	309.656
4677.283454	273.092
4677.874591	191.964
4678.465766	196.535
4679.056978	225.101
4679.648228	171.397
4680.239515	191.964
4680.830840	301.658
4681.422202	313.084
4682.013602	297.087
4682.605038	349.649
4683.196513	293.659
4683.788024	220.53
4684.379573	252.524
4684.971160	395.355
4685.562784	358.79
4686.154445	297.087
4686.746144	317.655
4687.337880	297.087
4687.929653	217.102
4688.521464	201.105
4689.113313	196.535
4689.705198	228.529
4690.297121	252.524
4690.889082	196.535
4691.481080	187.394
4692.073115	228.529
4692.665188	273.092
4693.257298	233.099
4693.849446	241.098
4694.441631	228.529
4695.033853	171.397
4695.626113	191.964
4696.218410	252.524
4696.810745	244.526
4697.403117	244.526
4697.995526	309.656
4698.587973	317.655
4699.180458	350.792
4699.772979	285.661
4700.365538	244.526
4700.958135	187.394
4701.550769	167.969
4702.143440	257.095
4702.736149	233.099
4703.328895	179.395
4703.921678	187.394
4704.514499	196.535
4705.107358	183.966
4705.700254	183.966
4706.293187	179.395
4706.886157	196.535
4707.479165	204.533
4708.072211	228.529
4708.665294	225.101
4709.258414	204.533
4709.851571	201.105
4710.444766	204.533
4711.037999	201.105
4711.631269	175.967
4712.224576	204.533
4712.817921	236.527
4713.411303	334.795
4714.004722	334.795
4714.598179	317.655
4715.191673	236.527
4715.785205	233.099
4716.378774	293.659
4716.972381	301.658
4717.566025	407.924
4718.159706	427.349
4718.753425	346.221
4719.347181	301.658
4719.940975	252.524
4720.534806	261.665
4721.128674	236.527
4721.722580	249.096
4722.316523	225.101
4722.910504	289.089
4723.504522	289.089
4724.098577	317.655
4724.692670	309.656
4725.286800	301.658
4725.880968	297.087
4726.475173	338.223
4727.069415	265.093
4727.663695	269.664
4728.258013	350.792
4728.852367	362.218
4729.446759	281.09
4730.041189	217.102
4730.635656	191.964
4731.230160	191.964
4731.824702	196.535
4732.419281	196.535
4733.013898	225.101
4733.608552	252.524
4734.203243	220.53
4734.797972	217.102
4735.392738	191.964
4735.987542	265.093
4736.582383	257.095
4737.177261	201.105
4737.772177	167.969
4738.367130	139.403
4738.962121	151.972
4739.557149	175.967
4740.152214	317.655
4740.747317	269.664
4741.342458	233.099
4741.937635	228.529
4742.532851	395.355
4743.128103	427.349
4743.723393	362.218
4744.318720	338.223
4744.914085	455.915
4745.509487	399.925
4746.104927	423.921
4746.700404	411.352
4747.295918	431.919
4747.891470	521.046
4748.487059	521.046
4749.082686	521.046
4749.678350	489.052
4750.274051	492.479
4750.869790	529.044
4751.465566	513.047
4752.061380	460.485
4752.657231	452.487
4753.253120	395.355
4753.849046	338.223
4754.445009	346.221
4755.041010	334.795
4755.637048	305.086
4756.233123	249.096
4756.829236	285.661
4757.425387	378.215
4758.021574	395.355
4758.617800	358.79
4759.214062	342.793
4759.810362	261.665
4760.406699	378.215
4761.003074	406.781
4761.599487	374.787
4762.195936	354.22
4762.792423	382.786
4763.388948	305.086
4763.985510	265.093
4764.582109	265.093
4765.178745	341.65
4765.775420	402.211
4766.372131	358.79
4766.968880	289.089
4767.565666	261.665
4768.162490	269.664
4768.759351	249.096
4769.356250	225.101
4769.953186	273.092
4770.550159	325.653
4771.147170	281.09
4771.744218	244.526
4772.341304	191.964
4772.938427	196.535
4773.535587	269.664
4774.132785	313.084
4774.730020	346.221
4775.327293	309.656
4775.924603	277.662
4776.521950	228.529
4777.119335	301.658
4777.716757	334.795
4778.314217	326.796
4778.911714	366.789
4779.509249	293.659
4780.106821	362.218
4780.704430	305.086
4781.302077	305.086
4781.899761	261.665
4782.497482	285.661
4783.095241	212.532
4783.693038	183.966
4784.290872	265.093
4784.888743	265.093
4785.486651	277.662
4786.084597	269.664
4786.682581	249.096
4787.280602	265.093
4787.878660	233.099
4788.476756	212.532
4789.074889	212.532
4789.673059	228.529
4790.271267	228.529
4790.869512	217.102
4791.467795	236.527
4792.066115	249.096
4792.664473	317.655
4793.262868	317.655
4793.861300	330.224
4794.459770	301.658
4795.058277	244.526
4795.656822	249.096
4796.255404	187.394
4796.854023	223.958
4797.452680	322.225
4798.051374	309.656
4798.650106	309.656
4799.248875	273.092
4799.847681	322.225
4800.446525	395.355
4801.045406	476.482
4801.644325	427.349
4802.243281	346.221
4802.842275	326.796
4803.441305	305.086
4804.040374	305.086
4804.639479	322.225
4805.238623	342.793
4805.837803	366.789
4806.437021	370.216
4807.036277	334.795
4807.635569	313.084
4808.234900	261.665
4808.834267	313.084
4809.433672	325.653
4810.033115	289.089
4810.632594	261.665
4811.232112	326.796
4811.831666	346.221
4812.431258	313.084
4813.030888	261.665
4813.630555	273.092
4814.230259	233.099
4814.830001	183.966
4815.429780	236.527
4816.029596	285.661
4816.629450	301.658
4817.229342	289.089
4817.829271	325.653
4818.429237	252.524
4819.029240	217.102
4819.629281	209.104
4820.229360	225.101
4820.829476	241.098
4821.429629	265.093
4822.029819	289.089
4822.630047	257.095
4823.230313	217.102
4823.830616	209.104
4824.430956	241.098
4825.031334	212.532
4825.631749	179.395
4826.232201	196.535
4826.832691	228.529
4827.433219	241.098
4828.033783	201.105
4828.634386	225.101
4829.235025	228.529
4829.835702	241.098
4830.436416	233.099
4831.037168	244.526
4831.637957	277.662
4832.238784	261.665
4832.839648	257.095
4833.440550	293.659
4834.041488	334.795
4834.642465	358.79
4835.243478	309.656
4835.844529	277.662
4836.445618	225.101
4837.046744	191.964
4837.647907	204.533
4838.249108	289.089
4838.850346	325.653
4839.451622	322.225
4840.052935	326.796
4840.654285	334.795
4841.255673	309.656
4841.857098	358.79
4842.458560	354.22
4843.060061	338.223
4843.661598	322.225
4844.263173	285.661
4844.864785	309.656
4845.466435	378.215
4846.068122	350.792
4846.669846	354.219
4847.271608	334.795
4847.873407	330.224
4848.475244	354.219
4849.077118	414.78
4849.679030	391.927
4850.280979	342.793
4850.882965	476.482
4851.484989	473.054
4852.087050	492.479
4852.689149	492.479
4853.291285	399.925
4853.893458	391.927
4854.495669	293.659
4855.097917	322.226
4855.700203	269.664
4856.302526	257.095
4856.904886	423.921
4857.507284	419.35
4858.109719	427.349
4858.712192	415.922
4859.314702	350.792
4859.917250	403.353
4860.519835	443.346
4861.122457	484.481
4861.725117	473.054
4862.327814	431.919
4862.930549	435.347
4863.533321	415.922
4864.136130	309.656
4864.738977	277.662
4865.341861	281.09
4865.944783	277.662
4866.547742	362.218
4867.150738	422.778
4867.753772	374.787
4868.356843	305.086
4868.959952	269.664
4869.563098	241.098
4870.166282	261.665
4870.769503	313.084
4871.372761	387.356
4871.976057	342.793
4872.579390	244.526
4873.182760	228.529
4873.786168	212.532
4874.389614	285.661
4874.993097	252.524
4875.596617	225.101
4876.200175	196.535
4876.803770	212.532
4877.407402	261.665
4878.011072	187.394
4878.614779	171.397
4879.218524	175.967
4879.822306	171.397
4880.426125	175.967
4881.029982	183.966
4881.633877	183.966
4882.237808	220.53
4882.841778	261.665
4883.445784	313.084
4884.049828	301.658
4884.653910	289.089
4885.258028	277.662
4885.862185	269.664
4886.466378	293.659
4887.070609	358.79
4887.674878	334.795
4888.279184	281.09
4888.883527	277.662
4889.487908	350.792
4890.092326	293.659
4890.696781	244.526
4891.301274	225.101
4891.905804	236.527
4892.510372	225.101
4893.114977	358.79
4893.719620	419.35
4894.324300	415.922
4894.929017	382.786
4895.533772	346.221
4896.138564	285.661
4896.743394	236.527
4897.348261	249.096
4897.953165	225.101
4898.558107	241.098
4899.163087	257.095
4899.768103	225.101
4900.373157	191.964
4900.978249	179.395
4901.583378	191.964
4902.188544	201.105
4902.793748	257.095
4903.398989	261.665
4904.004268	322.226
4904.609584	370.217
4905.214937	427.349
4905.820328	508.476
4906.425756	545.041
4907.031222	460.485
4907.636725	378.215
4908.242265	317.655
4908.847843	261.665
4909.453458	301.658
4910.059111	269.664
4910.664801	249.096
4911.270529	244.526
4911.876294	281.09
4912.482096	273.092
4913.087936	265.093
4913.693813	273.092
4914.299727	265.093
4914.905679	257.095
4915.511669	261.665
4916.117696	217.102
4916.723760	204.533
4917.329861	212.532
4917.936000	244.526
4918.542177	330.224
4919.148391	511.904
4919.754642	468.484
4920.360931	387.356
4920.967257	313.084
4921.573620	381.643
4922.180021	346.221
4922.786460	346.221
4923.392935	301.658
4923.999449	309.657
4924.605999	289.089
4925.212587	333.652
4925.819213	370.217
4926.425875	342.793
4927.032576	387.356
4927.639313	387.356
4928.246088	313.085
4928.852901	370.217
4929.459751	378.215
4930.066638	419.35
4930.673563	419.35
4931.280525	350.792
4931.887524	330.224
4932.494561	289.089
4933.101636	249.096
4933.708747	297.087
4934.315897	378.215
4934.923083	301.658
4935.530307	228.529
4936.137569	191.964
4936.744867	326.796
4937.352204	460.486
4937.959577	452.487
4938.566988	362.218
4939.174437	301.658
4939.781923	236.527
4940.389446	236.527
4940.997007	269.664
4941.604605	391.927
4942.212241	346.221
4942.819913	322.226
4943.427624	281.09
4944.035372	220.53
4944.643157	281.09
4945.250979	313.085
4945.858839	249.096
4946.466737	252.524
4947.074672	265.093
4947.682644	313.085
4948.290654	293.66
4948.898701	330.224
4949.506785	301.658
4950.114907	362.218
4950.723066	358.79
4951.331263	545.041
4951.939497	505.049
4952.547769	407.924
4953.156078	346.221
4953.764424	350.792
4954.372808	293.66
4954.981229	236.527
4955.589688	225.101
4956.198184	204.533
4956.806717	143.973
4957.415288	204.533
4958.023897	261.666
4958.632542	244.526
4959.241225	326.796
4959.849946	362.218
4960.458704	334.795
4961.067499	305.086
4961.676332	269.664
4962.285202	362.218
4962.894110	322.226
4963.503055	297.088
4964.112037	257.095
4964.721057	244.526
4965.330114	273.092
4965.939209	273.092
4966.548341	269.664
4967.157510	220.53
4967.766717	196.535
4968.375961	183.966
4968.985243	187.394
4969.594562	326.796
4970.203919	346.221
4970.813313	342.793
4971.422744	273.092
4972.032213	220.53
4972.641719	201.105
4973.251263	175.967
4973.860844	163.398
4974.470462	147.401
4975.080118	155.4
4975.689811	147.401
4976.299542	151.972
4976.909310	155.4
4977.519115	175.967
4978.128958	163.398
4978.738839	228.529
4979.348756	252.524
4979.958711	322.226
4980.568704	346.221
4981.178734	387.356
4981.788801	382.786
4982.398906	330.224
4983.009048	277.663
4983.619228	407.924
4984.229445	378.215
4984.839699	313.085
4985.449991	301.658
4986.060321	301.658
4986.670687	249.096
4987.281091	269.664
4987.891533	317.655
4988.502012	265.093
4989.112528	269.664
4989.723082	293.66
4990.333673	366.789
4990.944302	370.217
4991.554968	326.796
4992.165671	305.086
4992.776412	387.356
4993.387190	460.486
4993.998006	435.347
4994.608859	423.921
4995.219749	350.792
4995.830677	277.663
4996.441643	338.223
4997.052645	309.657
4997.663685	387.356
4998.274763	387.356
4998.885878	317.655
4999.497030	322.226
5000.108220	273.092
5000.719447	277.663
5001.330712	228.529
5001.942014	187.394
5002.553353	261.666
5003.164730	285.661
5003.776144	241.098
5004.387596	233.1
5004.999085	350.792
5005.610612	293.66
5006.222176	228.529
5006.833777	204.533
5007.445416	209.104
5008.057092	225.101
5008.668806	209.104
5009.280556	217.102
5009.892345	204.533
5010.504171	322.226
5011.116034	455.915
5011.727935	419.35
5012.339873	419.35
5012.951848	403.353
5013.563861	403.353
5014.175911	374.787
5014.787999	297.088
5015.400124	309.657
5016.012287	252.524
5016.624487	366.789
5017.236724	354.22
5017.848999	334.795
5018.461311	354.22
5019.073661	350.792
5019.686048	387.356
5020.298472	411.352
5020.910934	387.356
5021.523433	370.217
5022.135970	354.22
5022.748544	313.085
5023.361155	330.224
5023.973804	273.092
5024.586491	249.097
5025.199214	281.091
5025.811976	322.226
5026.424774	301.658
5027.037610	261.666
5027.650484	233.1
5028.263394	209.104
5028.876343	220.53
5029.489328	228.529
5030.102351	265.094
5030.715412	228.529
5031.328510	228.529
5031.941645	277.663
5032.554818	273.092
5033.168028	411.352
5033.781275	378.215
5034.394560	378.215
5035.007883	370.217
5035.621243	354.22
5036.234640	358.79
5036.848074	330.224
5037.461546	313.085
5038.075056	297.088
5038.688603	301.658
5039.302187	309.657
5039.915809	257.095
5040.529468	220.53
5041.143164	249.097
5041.756898	313.085
5042.370670	269.664
5042.984478	265.094
5043.598324	378.215
5044.212208	354.22
5044.826129	398.783
5045.440087	422.778
5046.054083	358.79
5046.668117	354.22
5047.282187	293.66
5047.896295	244.526
5048.510441	252.524
5049.124624	241.098
5049.738844	244.526
5050.353102	212.532
5050.967397	261.666
5051.581729	217.102
5052.196099	183.966
5052.810507	183.966
5053.424952	228.529
5054.039434	293.66
5054.653953	313.085
5055.268510	354.22
5055.883105	406.781
5056.497737	354.22
5057.112406	338.223
5057.727113	338.223
5058.341857	297.088
5058.956638	301.658
5059.571457	309.657
5060.186314	326.796
5060.801207	297.088
5061.416139	261.666
5062.031107	293.66
5062.646113	281.091
5063.261157	357.648
5063.876238	394.212
5064.491356	475.34
5065.106512	415.922
5065.721705	378.215
5066.336935	541.613
5066.952203	500.478
5067.567508	407.924
5068.182851	289.089
5068.798231	309.657
5069.413649	309.657
5070.029104	265.094
5070.644596	236.527
5071.260126	244.526
5071.875693	297.088
5072.491298	365.646
5073.106940	406.781
5073.722620	419.35
5074.338336	529.044
5074.954091	447.916
5075.569882	431.919
5076.185712	415.922
5076.801578	415.922
5077.417482	358.79
5078.033424	313.085
5078.649402	317.655
5079.265419	317.655
5079.881472	346.221
5080.497563	346.221
5081.113692	342.793
5081.729858	281.091
5082.346061	289.089
5082.962302	273.092
5083.578580	273.092
5084.194895	261.666
5084.811248	293.66
5085.427639	330.224
5086.044066	354.22
5086.660531	374.787
5087.277034	382.786
5087.893574	403.353
5088.510152	326.796
5089.126766	435.347
5089.743419	443.346
5090.360108	423.921
5090.976835	399.926
5091.593600	374.787
5092.210402	354.22
5092.827241	366.789
5093.444118	427.349
5094.061032	387.356
5094.677984	479.911
5095.294973	468.484
5095.911999	403.353
5096.529063	370.217
5097.146164	322.226
5097.763303	366.789
5098.380479	362.218
5098.997693	342.793
5099.614943	362.218
5100.232232	387.356
5100.849557	338.223
5101.466921	326.796
5102.084321	366.789
5102.701759	366.789
5103.319235	419.35
5103.936747	358.79
5104.554298	366.789
5105.171885	553.04
5105.789510	525.616
5106.407173	517.618
5107.024873	492.48
5107.642610	561.038
5108.260385	505.049
5108.878197	492.48
5109.496046	407.924
5110.113933	313.085
5110.731858	317.655
5111.349820	415.923
5111.967819	387.357
5112.585855	500.478
5113.203930	481.053
5113.822041	395.355
5114.440190	313.085
5115.058376	277.663
5115.676600	285.661
5116.294861	265.094
5116.913160	257.095
5117.531495	297.088
5118.149869	325.654
5118.768280	349.649
5119.386728	317.655
5120.005213	366.789
5120.623736	338.223
5121.242297	289.089
5121.860895	325.654
5122.479530	455.915
5123.098203	602.174
5123.716913	618.171
5124.335660	602.174
5124.954445	497.05
5125.573268	484.481
5126.192127	358.79
5126.811025	309.657
5127.429959	305.086
5128.048931	362.218
5128.667941	326.796
5129.286988	492.48
5129.906072	435.348
5130.525194	362.218
5131.144353	305.086
5131.763549	346.221
5132.382783	395.355
5133.002054	419.351
5133.621363	403.354
5134.240709	479.911
5134.860093	415.923
5135.479514	334.795
5136.098972	517.618
5136.718468	460.486
5137.338001	457.058
5137.957572	663.876
5138.577180	561.038
5139.196826	439.918
5139.816509	350.792
5140.436229	403.354
5141.055987	435.348
5141.675782	431.92
5142.295614	431.92
5142.915484	473.055
5143.535392	391.927
5144.155337	403.354
5144.775319	366.789
5145.395339	423.921
5146.015396	439.918
5146.635490	545.041
5147.255622	500.478
5147.875791	443.346
5148.495998	423.921
5149.116242	358.79
5149.736524	326.796
5150.356843	484.481
5150.977199	529.044
5151.597593	553.04
5152.218024	529.044
5152.838493	457.058
5153.458999	476.483
5154.079543	549.612
5154.700123	508.477
5155.320742	541.613
5155.941398	513.047
5156.562091	473.055
5157.182821	378.215
5157.803589	354.22
5158.424395	297.088
5159.045237	297.088
5159.666118	390.784
5160.287035	629.597
5160.907990	606.744
5161.528983	525.616
5162.150013	517.618
5162.771080	484.481
5163.392185	403.354
5164.013327	391.927
5164.634506	435.348
5165.255723	549.612
5165.876978	513.047
[truncated: 6,506 more rows]
