# Supplementary material for: Chemoenzymatic synthesis of genetically-encoded multivalent liquid N-glycan arrays
Source: Nat Commun. 2023 Aug 28;14:5237. doi: 10.1038/s41467-023-40900-y (PMC10462762; doi:10.1038/s41467-023-40900-y)
Supplement: Supplementary file 8 — Supplementary Dataset 4 [file 41467_2023_40900_MOESM8_ESM.zip › Supplementary Data 1_All MALDI Data/MALDI TextFiles for Fig.5 and Fig.6/TL-IV-85-0614_0002.txt]

TITLE "<<TL-IV-85-0614_0002>> Voyager Spec #1[BP = 5240.7, 29780]"
TYPE MASSSPEC
3999.789467	167.227
4000.336058	90.8841
4000.882687	51.8039
4001.429353	23.6299
4001.976057	6.36188
4002.522798	51.8039
4003.069577	51.8039
4003.616392	28.1741
4004.163246	12.7238
4004.710136	28.1741
4005.257064	128.147
4005.804030	311.733
4006.351033	295.373
4006.898073	195.401
4007.445151	117.241
4007.992266	84.5222
4008.539418	56.3482
4009.086608	28.1741
4009.633835	100.881
4010.181100	150.868
4010.728402	244.478
4011.275741	206.307
4011.823118	151.777
4012.370532	162.683
4012.917984	184.495
4013.465473	128.147
4014.012999	195.401
4014.560563	145.415
4015.108164	223.575
4015.655803	195.401
4016.203479	212.669
4016.751192	301.735
4017.298943	256.293
4017.846731	223.575
4018.394556	123.602
4018.942419	151.777
4019.490320	423.52
4020.038258	318.094
4020.586233	201.763
4021.134245	112.696
4021.682295	56.3482
4022.230383	112.696
4022.778507	112.696
4023.326669	128.147
4023.874869	112.696
4024.423106	106.334
4024.971380	162.683
4025.519692	184.495
4026.068041	184.495
4026.616428	256.293
4027.164852	234.481
4027.713313	167.227
4028.261812	101.79
4028.810348	67.2543
4029.358921	39.0802
4029.907532	111.788
4030.456180	122.694
4031.004866	112.696
4031.553589	51.804
4032.102350	45.4421
4032.651147	39.0802
4033.199983	56.3482
4033.748855	28.1741
4034.297766	12.7238
4034.846713	73.6162
4035.395698	51.804
4035.944720	134.509
4036.493780	190.857
4037.042877	117.241
4037.592011	84.5223
4038.141183	67.2543
4038.690392	45.4421
4039.239639	39.0802
4039.788923	50.8952
4040.338245	122.694
4040.887603	244.478
4041.437000	278.105
4041.986433	268.108
4042.535904	201.763
4043.085413	151.777
4043.634959	128.147
4044.184542	67.2543
4044.734162	39.0803
4045.283820	72.7074
4045.833516	45.4421
4046.383249	39.0803
4046.933019	23.63
4047.482826	34.5361
4048.032671	84.5223
4048.582554	123.602
4049.132474	95.4284
4049.682431	62.7101
4050.232425	17.2681
4050.782457	45.4421
4051.332527	62.7101
4051.882634	78.1604
4052.432778	56.3482
4052.982959	73.6162
4053.533178	51.804
4054.083435	101.79
4054.633728	112.696
4055.184060	184.495
4055.734428	151.777
4056.284834	95.4284
4056.835278	45.4422
4057.385758	34.5361
4057.936276	51.8041
4058.486832	106.335
4059.037425	134.509
4059.588055	156.321
4060.138723	218.122
4060.689428	179.042
4061.240171	95.4285
4061.790951	73.6163
4062.341768	23.63
4062.892623	340.816
4063.443515	318.095
4063.994444	229.028
4064.545411	134.509
4065.096416	73.6163
4065.647457	112.696
4066.198536	95.4284
4066.749653	123.603
4067.300807	95.4284
4067.851998	51.8041
4068.403227	90.8842
4068.954493	78.1605
4069.505797	123.603
4070.057137	218.122
4070.608516	195.401
4071.159931	123.603
4071.711384	78.1605
4072.262875	28.1742
4072.814403	6.36201
4073.365968	84.5224
4073.917571	173.589
4074.469211	323.548
4075.020888	290.829
4075.572603	418.067
4076.124356	563.482
4076.676145	429.882
4077.227972	423.52
4077.779837	318.095
4078.331739	229.028
4078.883678	128.147
4079.435655	73.6162
4079.987669	78.1604
4080.539720	67.2543
4081.091809	112.696
4081.643935	128.147
4082.196099	145.415
4082.748300	101.79
4083.300538	73.6162
4083.852814	45.4422
4084.405127	34.5361
4084.957478	28.1742
4085.509866	17.2681
4086.062292	23.63
4086.614754	34.5361
4087.167255	17.2681
4087.719792	28.1742
4088.272367	39.0803
4088.824980	28.1742
4089.377630	67.2543
4089.930317	51.804
4090.483041	84.5223
4091.035803	62.7101
4091.588603	67.2543
4092.141440	284.467
4092.694314	284.467
4093.247225	329.001
4093.800174	334.454
4094.353161	206.307
4094.906185	307.188
4095.459246	273.561
4096.012344	240.843
4096.565480	156.321
4097.118654	173.589
4097.671865	90.8842
4098.225113	51.8041
4098.778398	39.0803
4099.331721	117.241
4099.885082	128.147
4100.438480	161.774
4100.991915	90.8842
4101.545387	51.8041
4102.098897	23.63
4102.652445	84.5223
4103.206030	67.2544
4103.759652	45.4422
4104.313311	28.1742
4104.867008	34.5361
4105.420743	39.0803
4105.974514	67.2544
4106.528324	279.014
4107.082170	262.655
4107.636054	156.321
4108.189975	106.335
4108.743934	167.227
4109.297930	200.854
4109.851964	190.857
4110.406035	145.415
4110.960143	195.401
4111.514289	162.683
4112.068472	95.4284
4112.622693	67.2543
4113.176951	51.804
4113.731246	173.589
4114.285579	251.749
4114.839949	295.374
4115.394356	201.763
4115.948801	151.777
4116.503284	145.415
4117.057803	101.79
4117.612361	56.3483
4118.166955	84.5223
4118.721587	51.8041
4119.276256	128.147
4119.830963	179.042
4120.385707	189.948
4120.940489	145.415
4121.495308	90.8842
4122.050164	78.1605
4122.605058	123.603
4123.159989	151.777
4123.714957	145.415
4124.269963	346.269
4124.825007	323.548
4125.380087	268.108
4125.935205	195.401
4126.490361	106.335
4127.045554	51.8041
4127.600784	184.495
4128.156052	245.387
4128.711357	190.857
4129.266699	240.843
4129.822079	229.028
4130.377497	167.227
4130.932951	184.495
4131.488443	173.589
4132.043973	128.147
4132.599540	73.6163
4133.155144	56.3483
4133.710786	128.147
4134.266465	90.8842
4134.822181	212.669
4135.377935	245.387
4135.933727	351.722
4136.489555	323.548
4137.045421	357.175
4137.601325	323.548
4138.157266	540.761
4138.713244	462.6
4139.269260	301.735
4139.825313	184.495
4140.381403	140.87
4140.937531	173.589
4141.493696	201.763
4142.049899	212.669
4142.606139	334.454
4143.162417	318.095
4143.718732	323.548
4144.275084	346.269
4144.831473	218.122
4145.387901	261.746
4145.944365	256.293
4146.500867	140.871
4147.057406	190.857
4147.613983	145.415
4148.170597	67.2544
4148.727248	34.5361
4149.283937	95.4285
4149.840663	140.871
4150.397427	156.321
4150.954228	179.042
4151.511067	211.76
4152.067943	261.746
4152.624856	190.857
4153.181806	179.042
4153.738794	106.335
4154.295820	78.1605
4154.852883	51.8041
4155.409983	90.8842
4155.967121	101.79
4156.524296	56.3483
4157.081508	23.63
4157.638758	34.5361
4158.196045	128.147
4158.753370	123.603
4159.310732	112.696
4159.868131	78.1605
4160.425568	56.3483
4160.983043	89.9754
4161.540554	428.973
4162.098103	357.175
4162.655690	284.467
4163.213314	290.829
4163.770975	240.843
4164.328673	167.227
4164.886409	145.415
4165.444183	162.683
4166.001994	106.335
4166.559842	139.962
4167.117728	179.042
4167.675651	128.147
4168.233611	101.79
4168.791609	128.147
4169.349644	95.4284
4169.907717	67.2543
4170.465827	78.1604
4171.023974	95.4284
4171.582159	90.8842
4172.140381	84.5223
4172.698641	117.241
4173.256938	184.495
4173.815272	151.777
4174.373644	84.5223
4174.932054	84.5223
4175.490500	39.0803
4176.048984	6.362
4176.607506	17.2681
4177.166064	39.0803
4177.724661	45.4422
4178.283294	34.5361
4178.841965	28.1742
4179.400674	34.5361
4179.959420	112.696
4180.518203	201.763
4181.077023	145.415
4181.635881	106.335
4182.194777	273.561
4182.753710	212.669
4183.312680	151.777
4183.871688	162.683
4184.430733	123.603
4184.989815	73.6162
4185.548935	34.5361
4186.108092	17.2681
4186.667287	34.5361
4187.226519	78.1604
4187.785788	62.7101
4188.345095	67.2543
4188.904439	95.4284
4189.463821	62.7101
4190.023240	268.108
4190.582696	245.387
4191.142190	162.683
4191.701721	78.1604
4192.261290	89.9754
4192.820896	111.788
4193.380539	144.506
4193.940220	101.79
4194.499938	151.777
4195.059694	223.575
4195.619487	184.495
4196.179317	145.415
4196.739185	151.777
4197.299090	106.335
4197.859033	51.804
4198.419013	112.696
4198.979030	67.2543
4199.539085	45.4422
4200.099178	173.589
4200.659307	123.603
4201.219474	78.1604
4201.779679	167.227
4202.339920	162.683
4202.900200	101.79
4203.460516	62.7101
4204.020870	78.1604
4204.581262	89.9754
4205.141690	95.4284
4205.702157	67.2543
4206.262660	56.3482
4206.823201	89.9754
4207.383780	189.948
4207.944396	162.683
4208.505049	190.857
4209.065739	256.293
4209.626467	329.001
4210.187233	312.641
4210.748036	284.467
4211.308876	273.561
4211.869754	223.575
4212.430669	162.683
4212.991621	128.147
4213.552611	95.4284
4214.113638	51.8041
4214.674703	39.0803
4215.235805	23.63
4215.796944	17.2681
4216.358121	45.4422
4216.919335	51.8041
4217.480587	95.4284
4218.041876	162.683
4218.603202	123.603
4219.164566	106.335
4219.725967	101.79
4220.287406	206.307
4220.848882	334.454
4221.410395	218.122
4221.971946	117.241
4222.533534	179.042
4223.095160	173.589
4223.656823	134.509
4224.218523	67.2544
4224.780261	62.7102
4225.342036	45.4422
4225.903849	12.7239
4226.465699	39.0803
4227.027587	28.1742
4227.589511	17.2681
4228.151474	67.2544
4228.713473	134.509
4229.275510	156.321
4229.837585	134.509
4230.399696	90.8842
4230.961846	101.79
4231.524032	323.548
4232.086256	240.843
4232.648518	167.227
4233.210817	112.696
4233.773153	84.5223
4234.335527	123.603
4234.897938	151.777
4235.460386	145.415
4236.022872	117.241
4236.585395	95.4284
4237.147956	128.147
4237.710554	368.081
4238.273189	284.467
4238.835862	173.589
4239.398572	95.4284
4239.961320	62.7101
4240.524105	39.0802
4241.086927	61.8013
4241.649787	89.9753
4242.212684	56.3482
4242.775619	28.1741
4243.338591	111.788
4243.901601	106.334
4244.464647	95.4284
4245.027732	73.6162
4245.590853	56.3482
4246.154012	189.948
4246.717209	123.602
4247.280443	78.1604
4247.843714	84.5223
4248.407023	62.7101
4248.970369	39.0802
4249.533752	34.536
4250.097173	23.6299
4250.660631	17.268
4251.224127	6.36195
4251.787660	6.43145e-005
4252.351230	6.43145e-005
4252.914838	161.774
4253.478483	156.321
4254.042166	134.509
4254.605886	101.79
4255.169644	140.87
4255.733438	134.509
4256.297271	78.1604
4256.861140	28.1741
4257.425047	150.868
4257.988992	156.321
4258.552974	140.87
4259.116993	78.1604
4259.681050	39.0802
4260.245144	23.6299
4260.809275	39.0802
4261.373444	23.6299
4261.937650	17.268
4262.501894	6.36195
4263.066175	6.36195
4263.630494	23.6299
4264.194849	251.749
4264.759243	329.001
4265.323673	290.829
4265.888142	418.067
4266.452647	279.014
4267.017190	167.227
4267.581770	95.4284
4268.146388	145.415
4268.711043	156.321
4269.275735	95.4284
4269.840465	56.3482
4270.405233	28.1741
4270.970037	61.8012
4271.534879	56.3482
4272.099759	62.7101
4272.664676	62.7101
4273.229630	279.014
4273.794622	206.307
4274.359651	145.415
4274.924717	167.227
4275.489821	151.777
4276.054963	95.4284
4276.620141	39.0802
4277.185357	23.6299
4277.750611	6.36193
4278.315902	3.99958e-005
4278.881230	50.8951
4279.446596	122.694
4280.011999	78.1604
4280.577439	95.4284
4281.142917	73.6162
4281.708433	39.0802
4282.273985	89.9753
4282.839575	145.415
4283.405203	84.5223
4283.970868	95.4284
4284.536570	67.2543
4285.102310	145.415
4285.668087	268.108
4286.233902	234.481
4286.799753	151.777
4287.365643	84.5223
4287.931570	45.4421
4288.497534	17.268
4289.063535	6.36195
4289.629574	73.6162
4290.195650	151.777
4290.761764	201.763
4291.327915	218.122
4291.894104	179.042
4292.460330	112.696
4293.026593	62.7101
4293.592894	67.2543
4294.159232	117.241
4294.725608	184.495
4295.292021	156.321
4295.858471	179.042
4296.424959	268.108
4296.991484	289.92
4297.558046	212.669
4298.124646	128.147
4298.691284	101.79
4299.257958	51.8041
4299.824671	23.63
4300.391420	0.000104823
4300.958207	33.6272
4301.525031	61.8013
4302.091893	61.8013
4302.658792	34.5361
4303.225729	101.79
4303.792703	90.8842
4304.359714	95.4284
4304.926763	162.683
4305.493849	101.79
4306.060973	51.804
4306.628134	290.829
4307.195332	218.122
4307.762568	145.415
4308.329841	101.79
4308.897152	45.4422
4309.464500	28.1742
4310.031885	50.8952
4310.599308	39.0803
4311.166768	23.63
4311.734266	39.0803
4312.301801	117.241
4312.869373	145.415
4313.436983	140.87
4314.004630	95.4284
4314.572315	134.509
4315.140037	256.293
4315.707796	262.655
4316.275593	190.857
4316.843427	234.481
4317.411299	195.401
4317.979208	117.241
4318.547154	189.948
4319.115138	184.495
4319.683159	123.602
4320.251218	67.2543
4320.819314	45.4422
4321.387447	34.5361
4321.955618	23.63
4322.523827	234.481
4323.092072	262.655
4323.660355	290.829
4324.228676	223.575
4324.797034	140.87
4325.365429	73.6162
4325.933861	34.5361
4326.502331	90.8842
4327.070839	117.241
4327.639384	145.415
4328.207966	184.495
4328.776586	128.147
4329.345243	101.79
4329.913937	218.122
4330.482669	156.321
4331.051438	162.683
4331.620245	112.696
4332.189089	101.79
4332.757971	179.042
4333.326889	256.293
4333.895846	229.028
4334.464839	184.495
4335.033871	140.87
4335.602939	245.387
4336.172045	346.269
4336.741188	362.628
4337.310369	518.04
4337.879587	418.067
4338.448842	284.467
4339.018135	223.575
4339.587466	218.122
4340.156833	156.321
4340.726238	84.5223
4341.295681	167.227
4341.865161	134.509
4342.434678	73.6162
4343.004233	128.147
4343.573825	95.4284
4344.143455	106.334
4344.713122	106.334
4345.282826	67.2543
4345.852568	112.696
4346.422347	307.188
4346.992163	240.843
4347.562017	128.147
4348.131909	218.122
4348.701837	206.307
4349.271803	112.696
4349.841807	45.4421
4350.411848	34.536
4350.981926	28.1741
4351.552042	50.8952
4352.122195	139.962
4352.692386	206.307
4353.262614	179.042
4353.832879	200.854
4354.403182	134.509
4354.973522	167.227
4355.543900	140.87
4356.114315	78.1604
4356.684767	39.0802
4357.255257	39.0802
4357.825784	28.1741
4358.396348	28.1741
4358.966950	45.4421
4359.537590	67.2543
4360.108267	106.334
4360.678981	112.696
4361.249732	84.5223
4361.820521	51.804
4362.391348	28.1741
4362.962212	84.5223
4363.533113	151.777
4364.104052	190.857
4364.675028	190.857
4365.246041	301.735
4365.817092	201.763
4366.388180	234.481
4366.959306	273.561
4367.530469	190.857
4368.101669	117.241
4368.672907	84.5223
4369.244182	140.87
4369.815495	101.79
4370.386845	73.6162
4370.958232	62.7101
4371.529657	56.3482
4372.101119	23.6299
4372.672619	12.7238
4373.244156	334.454
4373.815731	351.722
4374.387342	229.028
4374.958992	218.122
4375.530678	162.683
4376.102402	145.415
4376.674164	101.79
4377.245963	51.804
4377.817799	95.4284
4378.389673	67.2543
4378.961584	23.6299
4379.533532	17.268
4380.105518	3.0018e-005
4380.677542	106.334
4381.249602	90.8841
4381.821700	128.147
4382.393836	101.79
4382.966009	84.5223
4383.538219	140.87
4384.110467	184.495
4384.682752	179.042
4385.255075	134.509
4385.827434	223.575
4386.399832	162.683
4386.972267	167.227
4387.544739	156.321
4388.117248	140.87
4388.689795	90.8841
4389.262379	45.4421
4389.835001	145.415
4390.407660	290.829
4390.980357	212.669
4391.553091	128.147
4392.125862	62.7101
4392.698671	73.6161
4393.271517	34.536
4393.844401	17.268
4394.417322	6.3619
4394.990280	1.09087e-005
4395.563276	1.09087e-005
4396.136309	45.4421
4396.709380	45.4421
4397.282488	17.268
4397.855633	34.536
4398.428816	17.268
4399.002036	23.6299
4399.575294	62.7101
4400.148589	51.804
4400.721921	34.536
4401.295291	17.268
4401.868698	45.4421
4402.442143	101.79
4403.015625	117.241
4403.589144	179.042
4404.162701	112.696
4404.736295	212.669
4405.309927	145.415
4405.883596	84.5222
4406.457302	78.1604
4407.031046	62.7101
4407.604828	45.4421
4408.178646	34.536
4408.752502	145.415
4409.326396	418.067
4409.900327	334.454
4410.474295	212.669
4411.048301	140.87
4411.622344	73.6161
4412.196424	62.71
4412.770542	45.4421
4413.344697	34.536
4413.918890	273.561
4414.493120	229.028
4415.067388	400.799
4415.641693	329.001
4416.216035	273.561
4416.790415	167.227
4417.364832	101.79
4417.939286	140.87
4418.513778	223.575
4419.088307	173.589
4419.662874	156.321
4420.237478	112.696
4420.812120	56.3481
4421.386799	23.6299
4421.961515	12.7238
4422.536269	117.241
4423.111060	468.053
4423.685889	407.161
4424.260755	407.161
4424.835658	301.735
4425.410599	329.001
4425.985577	485.321
4426.560592	429.882
4427.135645	318.094
4427.710736	234.481
4428.285864	290.829
4428.861029	312.641
4429.436231	218.122
4430.011471	134.509
4430.586749	84.5222
4431.162064	45.4421
4431.737416	173.589
4432.312805	145.415
4432.888233	95.4283
4433.463697	62.7101
4434.039199	39.0802
4434.614738	95.4283
4435.190315	78.1604
4435.765929	139.962
4436.341580	112.696
4436.917269	101.79
4437.492995	78.1604
4438.068759	95.4283
4438.644560	145.415
4439.220398	162.683
4439.796274	151.776
4440.372188	112.696
4440.948138	101.79
4441.524126	90.8841
4442.100152	90.8841
4442.676215	234.481
4443.252315	312.641
4443.828453	401.708
4444.404628	290.829
4444.980840	223.575
4445.557090	179.042
4446.133378	101.79
4446.709702	62.7101
4447.286064	23.6299
4447.862464	45.4421
4448.438901	45.4421
4449.015375	23.6299
4449.591887	39.0802
4450.168436	100.881
4450.745023	67.2543
4451.321647	51.804
4451.898308	34.536
4452.475007	84.5222
4453.051743	62.7101
4453.628516	45.4421
4454.205327	45.4421
4454.782176	223.575
4455.359062	268.108
4455.935985	190.857
4456.512945	184.495
4457.089943	162.683
4457.666979	95.4284
4458.244052	51.804
4458.821162	78.1604
4459.398309	45.4421
4459.975494	134.509
4460.552717	167.227
4461.129977	112.696
4461.707274	106.334
4462.284609	151.777
4462.861981	128.147
4463.439390	156.321
4464.016837	95.4283
4464.594321	56.3482
4465.171843	39.0802
4465.749402	34.536
4466.326998	62.7101
4466.904632	45.4421
4467.482303	39.0802
4468.060012	61.8012
4468.637758	122.694
4469.215542	73.6162
4469.793363	34.536
4470.371221	34.536
4470.949117	62.7101
4471.527050	123.602
4472.105020	167.227
4472.683028	123.602
4473.261074	67.2543
4473.839156	78.1604
4474.417276	62.7101
4474.995434	45.4421
4475.573629	101.79
4476.151861	206.307
4476.730131	190.857
4477.308438	179.042
4477.886783	256.293
4478.465165	151.777
4479.043584	95.4284
4479.622041	78.1604
4480.200535	56.3482
4480.779067	34.536
4481.357636	12.7238
4481.936242	62.7101
4482.514886	67.2543
4483.093567	34.536
4483.672286	28.1741
4484.251042	78.1604
4484.829835	73.6162
4485.408666	78.1604
4485.987534	95.4284
4486.566440	151.777
4487.145383	201.763
4487.724363	173.589
4488.303381	212.669
4488.882436	167.227
4489.461529	151.777
4490.040659	106.334
4490.619827	101.79
4491.199031	67.2543
4491.778274	34.536
4492.357553	156.321
4492.936870	195.401
4493.516225	145.415
4494.095617	90.8841
4494.675046	67.2543
4495.254513	128.147
4495.834017	189.948
4496.413558	134.509
4496.993137	245.387
4497.572754	218.122
4498.152407	151.776
4498.732099	128.147
4499.311827	112.696
4499.891593	78.1604
4500.471396	45.4421
4501.051237	51.804
4501.631115	101.79
4502.211031	134.508
4502.790984	140.87
4503.370974	123.602
4503.951002	56.3482
4504.531067	28.1741
4505.111170	6.36189
4505.691310	4.23297e-006
4506.271487	17.268
4506.851702	34.536
4507.431954	84.5222
4508.012244	128.147
4508.592571	173.589
4509.172935	101.79
4509.753337	340.815
4510.333777	295.373
4510.914253	212.669
4511.494767	140.87
4512.075319	106.334
4512.655908	73.6162
4513.236534	28.1741
4513.817198	89.9753
4514.397899	84.5222
4514.978637	51.804
4515.559413	28.1741
4516.140226	50.8951
4516.721077	23.6299
4517.301965	12.7238
4517.882891	6.3619
4518.463854	28.1741
4519.044854	28.1741
4519.625892	12.7238
4520.206967	34.536
4520.788079	67.2543
4521.369229	156.321
4521.950417	117.241
4522.531641	389.893
4523.112903	450.785
4523.694203	312.641
4524.275540	195.401
4524.856914	117.241
4525.438326	78.1604
4526.019775	17.268
4526.601262	12.7238
4527.182786	67.2543
4527.764347	45.4421
4528.345946	90.8842
4528.927582	95.4284
4529.509256	123.602
4530.090967	117.241
4530.672716	184.495
4531.254501	128.147
4531.836325	101.79
4532.418185	62.7101
4533.000083	39.0802
4533.582019	61.8012
4534.163992	34.536
4534.746002	45.4421
4535.328050	90.8842
4535.910135	56.3482
4536.492257	23.6299
4537.074417	23.6299
4537.656614	67.2543
4538.238849	62.7101
4538.821121	34.536
4539.403431	240.843
4539.985778	268.108
4540.568162	151.777
4541.150584	106.334
4541.733043	101.79
4542.315539	90.8842
4542.898073	67.2543
4543.480645	45.4421
4544.063254	17.268
4544.645900	28.1741
4545.228583	45.4421
4545.811304	23.6299
4546.394063	190.857
4546.976859	190.857
4547.559692	140.87
4548.142562	184.495
4548.725470	346.269
4549.308416	307.188
4549.891399	268.108
4550.474419	190.857
4551.057476	128.147
4551.640572	51.804
4552.223704	23.6299
4552.806874	28.1741
4553.390081	34.536
4553.973326	123.602
4554.556608	106.334
4555.139927	145.415
4555.723284	173.589
4556.306679	156.321
4556.890110	90.8842
4557.473579	62.7101
4558.057086	51.804
4558.640630	184.495
4559.224211	162.683
4559.807830	134.509
4560.391486	84.5223
4560.975179	62.7101
4561.558910	128.147
4562.142679	84.5223
4562.726485	34.536
4563.310328	23.6299
4563.894208	28.1741
4564.478126	73.6162
4565.062082	206.307
4565.646074	334.454
4566.230105	357.175
4566.814172	284.467
4567.398277	190.857
4567.982420	201.763
4568.566600	256.293
4569.150817	223.575
4569.735071	128.147
4570.319363	123.602
4570.903693	84.5223
4571.488060	84.5223
4572.072464	84.5223
4572.656906	34.5361
4573.241385	117.241
4573.825901	134.509
4574.410455	117.241
4574.995046	101.79
4575.579675	45.4422
4576.164341	39.0803
4576.749045	106.335
4577.333786	268.108
4577.918564	173.589
4578.503380	117.241
4579.088233	56.3482
4579.673123	23.63
4580.258051	151.777
4580.843017	140.87
4581.428020	134.509
4582.013060	123.602
4582.598137	106.335
4583.183252	106.335
4583.768405	73.6162
4584.353594	45.4422
4584.938822	78.1604
4585.524086	295.373
4586.109388	234.481
4586.694728	173.589
4587.280105	106.334
4587.865519	84.5223
4588.450970	67.2543
4589.036460	51.804
4589.621986	56.3482
4590.207550	179.042
4590.793151	140.87
4591.378790	78.1604
4591.964466	123.602
4592.550179	90.8842
4593.135930	90.8842
4593.721719	190.857
4594.307544	234.481
4594.893407	167.227
4595.479308	112.696
4596.065246	73.6162
4596.651221	45.4422
4597.237234	78.1604
4597.823284	84.5223
4598.409372	95.4284
4598.995497	62.7101
4599.581659	90.8842
4600.167859	90.8842
4600.754096	84.5223
4601.340371	128.147
4601.926683	112.696
4602.513032	173.589
4603.099419	229.028
4603.685843	346.269
4604.272305	329.001
4604.858804	251.749
4605.445340	284.467
4606.031914	173.589
4606.618525	195.401
4607.205174	268.108
4607.791860	262.655
4608.378583	256.293
4608.965344	184.495
4609.552143	123.603
4610.138978	73.6163
4610.725851	162.683
4611.312762	123.603
4611.899710	78.1605
4612.486695	39.0803
4613.073718	167.227
4613.660778	173.589
4614.247876	151.777
4614.835011	134.509
4615.422183	101.79
4616.009393	162.683
4616.596640	117.241
4617.183924	162.683
4617.771246	206.307
4618.358606	156.321
4618.946003	134.509
4619.533437	90.8842
4620.120909	101.79
4620.708418	173.589
4621.295964	162.683
4621.883548	112.696
4622.471169	201.763
4623.058828	156.321
4623.646524	112.696
4624.234257	179.042
4624.822028	173.589
4625.409836	117.241
4625.997682	162.683
4626.585565	218.122
4627.173486	151.777
4627.761444	84.5223
4628.349439	106.335
4628.937472	167.227
4629.525542	123.603
4630.113649	106.335
4630.701794	95.4284
4631.289977	128.147
4631.878196	84.5224
4632.466454	95.4285
4633.054748	112.696
4633.643080	67.2544
4634.231450	34.5361
4634.819856	34.5361
4635.408301	123.603
4635.996782	140.871
4636.585301	84.5224
4637.173858	167.227
4637.762451	167.227
4638.351083	95.4285
4638.939751	162.683
4639.528457	379.896
4640.117201	384.44
4640.705982	240.843
4641.294800	123.603
4641.883656	78.1605
4642.472549	51.8041
4643.061479	67.2544
4643.650447	84.5224
4644.239453	95.4285
4644.828495	56.3483
4645.417575	34.5361
4646.006693	45.4422
4646.595848	28.1742
4647.185040	17.2681
4647.774270	34.5361
4648.363537	45.4422
4648.952842	39.0803
4649.542184	61.8013
4650.131563	122.694
4650.720980	95.4285
4651.310434	73.6163
4651.899926	95.4285
4652.489455	390.802
4653.079021	384.44
4653.668625	268.108
4654.258266	201.763
4654.847945	167.227
4655.437661	128.147
4656.027415	78.1605
4656.617206	250.84
4657.207034	201.763
4657.796900	212.669
4658.386803	195.401
4658.976743	201.763
4659.566721	128.147
4660.156736	56.3483
4660.746789	34.5361
4661.336879	6.36204
4661.927007	34.5361
4662.517172	62.7102
4663.107374	62.7102
4663.697614	39.0803
4664.287891	106.335
4664.878206	179.042
4665.468558	106.335
4666.058947	51.8041
4666.649374	34.5361
4667.239838	23.63
4667.830340	106.335
4668.420879	90.8843
4669.011455	145.415
4669.602069	117.241
4670.192720	189.948
4670.783409	229.028
4671.374135	156.321
4671.964899	173.589
4672.555700	128.147
4673.146538	62.7102
4673.737414	28.1742
4674.328327	23.63
4674.919277	28.1742
4675.510265	56.3483
4676.101291	51.8041
4676.692353	34.5361
4677.283454	17.2682
4677.874591	17.2682
4678.465766	23.63
4679.056978	28.1742
4679.648228	50.8953
4680.239515	39.0803
4680.830840	150.868
4681.422202	134.509
4682.013602	84.5224
4682.605038	73.6163
4683.196513	67.2544
4683.788024	56.3483
4684.379573	95.4285
4684.971160	67.2544
4685.562784	45.4422
4686.154445	23.63
4686.746144	17.2682
4687.337880	195.401
4687.929653	195.401
4688.521464	162.683
4689.113313	112.696
4689.705198	51.8041
4690.297121	28.1743
4690.889082	0.000177873
4691.481080	0.000177873
4692.073115	0.000177873
4692.665188	0.000177873
4693.257298	0.000177873
4693.849446	17.2682
4694.441631	112.696
4695.033853	78.1605
4695.626113	39.0803
4696.218410	17.2682
4696.810745	12.724
4697.403117	17.2682
4697.995526	17.2682
4698.587973	6.36207
4699.180458	6.36207
4699.772979	6.36207
4700.365538	34.5361
4700.958135	62.7102
4701.550769	123.603
4702.143440	117.241
4702.736149	239.934
4703.328895	250.84
4703.921678	145.415
4704.514499	123.603
4705.107358	67.2544
4705.700254	67.2544
4706.293187	139.962
4706.886157	218.122
4707.479165	151.777
4708.072211	90.8843
4708.665294	56.3483
4709.258414	56.3483
4709.851571	62.7102
4710.444766	90.8843
4711.037999	106.335
4711.631269	134.509
4712.224576	101.79
4712.817921	84.5224
4713.411303	34.5361
4714.004722	45.4422
4714.598179	145.415
4715.191673	145.415
4715.785205	173.589
4716.378774	251.749
4716.972381	201.763
4717.566025	117.241
4718.159706	62.7102
4718.753425	95.4285
4719.347181	123.603
4719.940975	134.509
4720.534806	106.335
4721.128674	167.227
4721.722580	106.335
4722.316523	56.3483
4722.910504	51.8041
4723.504522	51.8041
4724.098577	106.335
4724.692670	173.589
4725.286800	173.589
4725.880968	112.696
4726.475173	62.7102
4727.069415	78.1605
4727.663695	51.8041
4728.258013	90.8843
4728.852367	156.321
4729.446759	156.321
4730.041189	223.575
4730.635656	162.683
4731.230160	101.79
4731.824702	123.603
4732.419281	195.401
4733.013898	134.509
4733.608552	140.871
4734.203243	95.4285
4734.797972	84.5224
4735.392738	56.3483
4735.987542	123.603
4736.582383	179.042
4737.177261	140.871
4737.772177	90.8842
4738.367130	73.6163
4738.962121	51.8041
4739.557149	45.4422
4740.152214	34.5361
4740.747317	101.79
4741.342458	95.4285
4741.937635	112.696
4742.532851	117.241
4743.128103	78.1605
4743.723393	73.6163
4744.318720	134.509
4744.914085	145.415
4745.509487	117.241
4746.104927	62.7102
4746.700404	73.6163
4747.295918	195.401
4747.891470	234.481
4748.487059	206.307
4749.082686	156.321
4749.678350	156.321
4750.274051	307.188
4750.869790	273.561
4751.465566	184.495
4752.061380	140.871
4752.657231	206.307
4753.253120	167.227
4753.849046	140.871
4754.445009	117.241
4755.041010	123.603
4755.637048	123.603
4756.233123	84.5224
4756.829236	123.603
4757.425387	262.655
4758.021574	251.749
4758.617800	184.495
4759.214062	123.603
4759.810362	73.6163
4760.406699	73.6163
4761.003074	106.335
4761.599487	101.79
4762.195936	67.2544
4762.792423	95.4285
4763.388948	95.4285
4763.985510	45.4422
4764.582109	45.4422
4765.178745	245.387
4765.775420	229.028
4766.372131	212.669
4766.968880	190.857
4767.565666	151.777
4768.162490	112.696
4768.759351	78.1605
4769.356250	45.4422
4769.953186	45.4422
4770.550159	23.63
4771.147170	6.36202
4771.744218	39.0803
4772.341304	56.3483
4772.938427	128.147
4773.535587	123.603
4774.132785	67.2544
4774.730020	56.3483
4775.327293	28.1742
4775.924603	23.63
4776.521950	12.7239
4777.119335	12.7239
4777.716757	6.36203
4778.314217	34.5361
4778.911714	34.5361
4779.509249	39.0803
4780.106821	45.4422
4780.704430	17.2681
4781.302077	6.36202
4781.899761	45.4422
4782.497482	56.3483
4783.095241	51.8041
4783.693038	51.8041
4784.290872	78.1605
4784.888743	89.9754
4785.486651	78.1605
4786.084597	111.788
4786.682581	200.854
4787.280602	151.777
4787.878660	195.401
4788.476756	123.603
4789.074889	84.5224
4789.673059	45.4422
4790.271267	84.5224
4790.869512	90.8842
4791.467795	62.7102
4792.066115	173.589
4792.664473	145.415
4793.262868	201.763
4793.861300	145.415
4794.459770	90.8842
4795.058277	78.1605
4795.656822	62.7102
4796.255404	51.8041
4796.854023	28.1742
4797.452680	84.5224
4798.051374	78.1605
4798.650106	62.7102
4799.248875	39.0803
4799.847681	34.5361
4800.446525	51.8041
4801.045406	95.4285
4801.644325	62.7102
4802.243281	73.6163
4802.842275	56.3483
4803.441305	28.1742
4804.040374	28.1742
4804.639479	34.5361
4805.238623	128.147
4805.837803	139.962
4806.437021	183.586
4807.036277	134.509
4807.635569	273.561
4808.234900	206.307
4808.834267	151.777
4809.433672	90.8843
4810.033115	73.6163
4810.632594	45.4422
4811.232112	34.5361
4811.831666	12.7239
4812.431258	51.8041
4813.030888	62.7102
4813.630555	184.495
4814.230259	156.321
4814.830001	95.4285
4815.429780	112.696
4816.029596	90.8843
4816.629450	117.241
4817.229342	67.2544
4817.829271	34.5361
4818.429237	12.7239
4819.029240	23.63
4819.629281	34.5361
4820.229360	39.0803
4820.829476	50.8952
4821.429629	78.1605
4822.029819	84.5224
4822.630047	151.777
4823.230313	140.871
4823.830616	78.1605
4824.430956	39.0803
4825.031334	28.1742
4825.631749	39.0803
4826.232201	45.4422
4826.832691	45.4422
4827.433219	56.3483
4828.033783	95.4285
4828.634386	112.696
4829.235025	234.481
4829.835702	329.001
4830.436416	251.749
4831.037168	140.871
4831.637957	117.241
4832.238784	134.509
4832.839648	123.603
4833.440550	56.3483
4834.041488	62.7102
4834.642465	84.5224
4835.243478	145.415
4835.844529	151.777
4836.445618	101.79
4837.046744	95.4285
4837.647907	145.415
4838.249108	112.696
4838.850346	73.6163
4839.451622	117.241
4840.052935	106.335
4840.654285	112.696
4841.255673	62.7102
4841.857098	34.5361
4842.458560	84.5223
4843.060061	190.857
4843.661598	268.108
4844.263173	256.293
4844.864785	318.095
4845.466435	273.561
4846.068122	218.122
4846.669846	201.763
4847.271608	295.374
4847.873407	167.227
4848.475244	145.415
4849.077118	78.1605
4849.679030	56.3483
4850.280979	45.4422
4850.882965	56.3483
4851.484989	84.5223
4852.087050	78.1605
4852.689149	89.9754
4853.291285	62.7102
4853.893458	84.5223
4854.495669	56.3483
4855.097917	78.1605
4855.700203	51.8041
4856.302526	23.63
4856.904886	17.2681
4857.507284	6.362
4858.109719	23.63
4858.712192	17.2681
4859.314702	39.0803
4859.917250	72.7074
4860.519835	72.7074
4861.122457	51.8041
4861.725117	17.2681
4862.327814	23.63
4862.930549	28.1742
4863.533321	39.0803
4864.136130	50.8952
4864.738977	72.7074
4865.341861	89.9754
4865.944783	167.227
4866.547742	128.147
4867.150738	117.241
4867.753772	90.8842
4868.356843	45.4422
4868.959952	39.0803
4869.563098	12.7239
4870.166282	12.7239
4870.769503	101.79
4871.372761	190.857
4871.976057	229.028
4872.579390	307.188
4873.182760	318.095
4873.786168	206.307
4874.389614	234.481
4874.993097	167.227
4875.596617	167.227
4876.200175	128.147
4876.803770	78.1605
4877.407402	39.0803
4878.011072	61.8013
4878.614779	117.241
4879.218524	101.79
4879.822306	67.2544
4880.426125	206.307
4881.029982	239.934
4881.633877	223.575
4882.237808	173.589
4882.841778	112.696
4883.445784	73.6162
4884.049828	90.8842
4884.653910	73.6162
4885.258028	84.5223
4885.862185	95.4284
4886.466378	101.79
4887.070609	101.79
4887.674878	101.79
4888.279184	67.2544
4888.883527	51.8041
4889.487908	128.147
4890.092326	200.854
4890.696781	244.478
4891.301274	173.589
4891.905804	151.777
4892.510372	117.241
4893.114977	62.7101
4893.719620	34.5361
4894.324300	17.2681
4894.929017	56.3482
4895.533772	62.7101
4896.138564	140.87
4896.743394	95.4284
4897.348261	45.4422
4897.953165	56.3482
4898.558107	89.9754
4899.163087	62.7101
4899.768103	67.2543
4900.373157	150.868
4900.978249	123.603
4901.583378	112.696
4902.188544	112.696
4902.793748	73.6162
4903.398989	56.3483
4904.004268	56.3483
4904.609584	39.0803
4905.214937	39.0803
4905.820328	67.2543
4906.425756	73.6162
4907.031222	62.7101
4907.636725	39.0803
4908.242265	89.9754
4908.847843	128.147
4909.453458	117.241
4910.059111	145.415
4910.664801	128.147
4911.270529	117.241
4911.876294	106.335
4912.482096	73.6162
4913.087936	73.6162
4913.693813	62.7101
4914.299727	112.696
4914.905679	140.87
4915.511669	106.335
4916.117696	73.6162
4916.723760	73.6162
4917.329861	84.5223
4917.936000	95.4284
4918.542177	101.79
4919.148391	117.241
4919.754642	106.335
4920.360931	95.4284
4920.967257	128.147
4921.573620	161.774
4922.180021	101.79
4922.786460	51.804
4923.392935	23.6299
4923.999449	112.696
4924.605999	229.028
4925.212587	167.227
4925.819213	95.4284
4926.425875	95.4284
4927.032576	101.79
4927.639313	56.3482
4928.246088	28.1741
4928.852901	34.536
4929.459751	112.696
4930.066638	90.8842
4930.673563	51.804
4931.280525	23.6299
4931.887524	17.268
4932.494561	6.36194
4933.101636	4.71483e-005
4933.708747	4.71483e-005
4934.315897	4.71483e-005
4934.923083	4.71483e-005
4935.530307	4.71483e-005
4936.137569	4.71483e-005
4936.744867	6.36194
4937.352204	134.509
4937.959577	117.241
4938.566988	112.696
4939.174437	101.79
4939.781923	67.2543
4940.389446	28.1741
4940.997007	12.7238
4941.604605	4.66129e-005
4942.212241	11.815
4942.819913	28.1741
4943.427624	34.536
4944.035372	90.8842
4944.643157	73.6162
4945.250979	28.1741
4945.858839	45.4421
4946.466737	39.0802
4947.074672	78.1604
4947.682644	73.6162
4948.290654	34.536
4948.898701	179.042
4949.506785	173.589
4950.114907	156.321
4950.723066	117.241
4951.331263	218.122
4951.939497	284.467
4952.547769	218.122
4953.156078	311.733
4953.764424	218.122
4954.372808	234.481
4954.981229	179.042
4955.589688	117.241
4956.198184	62.7101
4956.806717	45.4421
4957.415288	101.79
4958.023897	67.2543
4958.632542	56.3482
4959.241225	239.934
4959.849946	239.934
4960.458704	212.669
4961.067499	179.042
4961.676332	123.602
4962.285202	78.1604
4962.894110	78.1604
4963.503055	223.575
4964.112037	156.321
4964.721057	123.602
4965.330114	112.696
4965.939209	112.696
4966.548341	78.1604
4967.157510	256.293
4967.766717	195.401
4968.375961	128.147
4968.985243	101.79
4969.594562	39.0802
4970.203919	17.268
4970.813313	23.6299
4971.422744	17.268
4972.032213	17.268
4972.641719	17.268
4973.251263	39.0802
4973.860844	61.8013
4974.470462	83.6134
4975.080118	94.5195
4975.689811	62.7101
4976.299542	95.4284
4976.909310	84.5223
4977.519115	62.7101
4978.128958	173.589
4978.738839	201.763
4979.348756	212.669
4979.958711	145.415
4980.568704	95.4284
4981.178734	51.804
4981.788801	112.696
4982.398906	95.4284
4983.009048	84.5223
4983.619228	90.8842
4984.229445	78.1604
4984.839699	62.7101
4985.449991	23.6299
4986.060321	12.7238
4986.670687	6.36194
4987.281091	17.268
4987.891533	50.8952
4988.502012	111.788
4989.112528	128.147
4989.723082	95.4284
4990.333673	128.147
4990.944302	145.415
4991.554968	101.79
4992.165671	84.5223
4992.776412	45.4421
4993.387190	39.0802
4993.998006	6.36195
4994.608859	23.6299
4995.219749	78.1604
4995.830677	73.6162
4996.441643	51.804
4997.052645	28.1741
4997.663685	23.6299
4998.274763	23.6299
4998.885878	23.6299
4999.497030	34.536
5000.108220	17.2681
5000.719447	23.6299
5001.330712	17.2681
5001.942014	89.9753
5002.553353	100.881
5003.164730	139.962
5003.776144	156.321
5004.387596	101.79
5004.999085	117.241
5005.610612	139.962
5006.222176	106.335
5006.833777	56.3482
5007.445416	73.6162
5008.057092	190.857
5008.668806	151.777
5009.280556	128.147
5009.892345	206.307
5010.504171	201.763
5011.116034	167.227
5011.727935	106.335
5012.339873	62.7101
5012.951848	34.536
5013.563861	28.1742
5014.175911	6.36197
5014.787999	8.24343e-005
5015.400124	8.24343e-005
5016.012287	111.788
5016.624487	183.586
5017.236724	134.509
5017.848999	128.147
5018.461311	67.2543
5019.073661	39.0803
5019.686048	95.4284
5020.298472	84.5223
5020.910934	112.696
5021.523433	84.5223
5022.135970	90.8842
5022.748544	156.321
5023.361155	106.335
5023.973804	67.2543
5024.586491	51.804
5025.199214	51.804
5025.811976	12.7239
5026.424774	78.1604
5027.037610	200.854
5027.650484	167.227
5028.263394	151.777
5028.876343	90.8842
5029.489328	51.804
5030.102351	23.6299
5030.715412	45.4421
5031.328510	90.8842
5031.941645	73.6162
5032.554818	34.536
5033.168028	84.5223
5033.781275	73.6162
5034.394560	162.683
5035.007883	245.387
5035.621243	179.042
5036.234640	173.589
5036.848074	117.241
5037.461546	95.4284
5038.075056	45.4421
5038.688603	62.7101
5039.302187	67.2543
5039.915809	45.4421
5040.529468	34.536
5041.143164	28.1741
5041.756898	84.5223
5042.370670	84.5223
5042.984478	78.1604
5043.598324	78.1604
5044.212208	51.804
5044.826129	23.6299
5045.440087	6.36195
5046.054083	212.669
5046.668117	240.843
5047.282187	357.175
5047.896295	262.655
5048.510441	179.042
5049.124624	167.227
5049.738844	117.241
5050.353102	78.1604
5050.967397	62.7101
5051.581729	123.602
5052.196099	90.8842
5052.810507	123.602
5053.424952	95.4284
5054.039434	56.3482
5054.653953	34.536
5055.268510	28.1741
5055.883105	34.536
5056.497737	23.6299
5057.112406	17.268
5057.727113	23.6299
5058.341857	34.536
5058.956638	56.3482
5059.571457	95.4284
5060.186314	56.3482
5060.801207	34.536
5061.416139	12.7238
5062.031107	4.08909e-005
5062.646113	4.08909e-005
5063.261157	4.08909e-005
5063.876238	11.815
5064.491356	22.7211
5065.106512	6.36193
5065.721705	6.36193
5066.336935	51.804
5066.952203	51.804
5067.567508	17.268
5068.182851	50.8951
5068.798231	94.5195
5069.413649	56.3482
5070.029104	39.0802
5070.644596	34.536
5071.260126	95.4284
5071.875693	134.509
5072.491298	201.763
5073.106940	390.802
5073.722620	351.722
5074.338336	284.467
5074.954091	312.641
5075.569882	301.735
5076.185712	279.014
5076.801578	156.321
5077.417482	145.415
5078.033424	156.321
5078.649402	134.509
5079.265419	90.8842
5079.881472	51.804
5080.497563	12.7238
5081.113692	12.7238
5081.729858	6.36192
5082.346061	201.763
5082.962302	279.014
5083.578580	190.857
5084.194895	117.241
5084.811248	78.1604
5085.427639	45.4421
5086.044066	39.0802
5086.660531	61.8012
5087.277034	83.6134
5087.893574	94.5195
5088.510152	84.5223
5089.126766	112.696
5089.743419	101.79
5090.360108	51.804
5090.976835	51.804
5091.593600	95.4284
5092.210402	62.7101
5092.827241	67.2543
5093.444118	106.334
5094.061032	73.6162
5094.677984	39.0802
5095.294973	67.2543
5095.911999	62.7101
5096.529063	39.0802
5097.146164	56.3482
5097.763303	67.2543
5098.380479	162.683
5098.997693	223.575
5099.614943	307.188
5100.232232	251.749
5100.849557	167.227
5101.466921	112.696
5102.084321	67.2543
5102.701759	67.2543
5103.319235	123.602
5103.936747	101.79
5104.554298	190.857
5105.171885	262.655
5105.789510	206.307
5106.407173	156.321
5107.024873	184.495
5107.642610	156.321
5108.260385	162.683
5108.878197	101.79
5109.496046	101.79
5110.113933	162.683
5110.731858	223.575
5111.349820	323.548
5111.967819	223.575
5112.585855	390.802
5113.203930	307.188
5113.822041	156.321
5114.440190	117.241
5115.058376	150.868
5115.676600	123.602
5116.294861	62.7101
5116.913160	156.321
5117.531495	112.696
5118.149869	67.2543
5118.768280	134.509
5119.386728	173.589
5120.005213	123.602
5120.623736	201.763
5121.242297	284.467
5121.860895	206.307
5122.479530	373.534
5123.098203	696.172
5123.716913	657.092
5124.335660	557.12
5124.954445	373.534
5125.573268	256.293
5126.192127	167.227
5126.811025	134.508
5127.429959	106.334
5128.048931	62.71
5128.667941	78.1603
5129.286988	139.962
5129.906072	279.014
5130.525194	279.014
5131.144353	229.028
5131.763549	156.321
5132.382783	145.415
5133.002054	101.79
5133.621363	201.763
5134.240709	240.843
5134.860093	262.655
5135.479514	262.655
5136.098972	234.481
5136.718468	179.042
5137.338001	151.776
5137.957572	106.334
5138.577180	245.387
5139.196826	234.481
5139.816509	134.508
5140.436229	78.1603
5141.055987	95.4283
5141.675782	73.6161
5142.295614	56.3481
5142.915484	45.442
5143.535392	17.268
5144.155337	67.2542
5144.775319	73.6161
5145.395339	28.1741
5146.015396	100.881
5146.635490	56.3481
5147.255622	17.268
5147.875791	12.7238
5148.495998	12.7238
5149.116242	28.1741
5149.736524	23.6298
5150.356843	28.1741
5150.977199	179.042
5151.597593	189.948
5152.218024	189.948
5152.838493	167.227
5153.458999	101.79
5154.079543	78.1603
5154.700123	34.5359
5155.320742	17.268
5155.941398	28.174
5156.562091	17.268
5157.182821	89.9753
5157.803589	206.307
5158.424395	145.415
5159.045237	218.122
5159.666118	179.042
5160.287035	117.24
5160.907990	95.4283
5161.528983	117.24
5162.150013	73.6161
5162.771080	45.442
5163.392185	39.0801
5164.013327	61.8012
5164.634506	61.8012
5165.255723	183.586
5165.876978	211.76
[truncated: 6,506 more rows]
