# Supplementary material for: Chemoenzymatic synthesis of genetically-encoded multivalent liquid N-glycan arrays
Source: Nat Commun. 2023 Aug 28;14:5237. doi: 10.1038/s41467-023-40900-y (PMC10462762; doi:10.1038/s41467-023-40900-y)
Supplement: Supplementary file 8 — Supplementary Dataset 4 [file 41467_2023_40900_MOESM8_ESM.zip › Supplementary Data 1_All MALDI Data/MALDI TextFiles for Fig.5 and Fig.6/TL-III-189-1-afterPEG_0010.txt]

TITLE "<<TL-III-189-1-afterPEG_0010>> Voyager Spec #1[BP = 5240.1, 16706]"
TYPE MASSSPEC
3999.789467	246.764
4000.336058	252.882
4000.882687	280.923
4001.429353	309.984
4001.976057	369.126
4002.522798	363.008
4003.069577	350.262
4003.616392	316.102
4004.163246	303.356
4004.710136	263.079
4005.257064	256.451
4005.804030	291.12
4006.351033	309.984
4006.898073	306.415
4007.445151	381.362
4007.992266	484.35
4008.539418	494.037
4009.086608	484.35
4009.633835	500.155
4010.181100	447.132
4010.728402	381.362
4011.275741	347.203
4011.823118	319.161
4012.370532	285.002
4012.917984	294.179
4013.465473	294.179
4014.012999	306.415
4014.560563	310.494
4015.108164	300.297
4015.655803	313.043
4016.203479	325.279
4016.751192	325.279
4017.298943	341.084
4017.846731	353.321
4018.394556	363.008
4018.942419	441.014
4019.490320	453.25
4020.038258	397.167
4020.586233	419.09
4021.134245	384.421
4021.682295	372.185
4022.230383	310.494
4022.778507	325.279
4023.326669	331.397
4023.874869	397.167
4024.423106	431.327
4024.971380	419.09
4025.519692	347.203
4026.068041	331.397
4026.616428	381.362
4027.164852	459.368
4027.713313	375.244
4028.261812	465.996
4028.810348	475.173
4029.358921	509.332
4029.907532	444.073
4030.456180	450.191
4031.004866	456.309
4031.553589	456.309
4032.102350	566.435
4032.651147	556.238
4033.199983	519.019
4033.748855	558.787
4034.297766	618.948
4034.846713	591.417
4035.395698	578.161
4035.944720	553.179
4036.493780	559.297
4037.042877	562.356
4037.592011	503.214
4038.141183	484.35
4038.690392	488.429
4039.239639	422.149
4039.788923	372.185
4040.338245	360.458
4040.887603	338.025
4041.437000	391.049
4041.986433	381.362
4042.535904	369.126
4043.085413	331.397
4043.634959	344.143
4044.184542	431.327
4044.734162	416.031
4045.283820	444.073
4045.833516	438.464
4046.383249	394.108
4046.933019	378.303
4047.482826	356.38
4048.032671	316.102
4048.582554	325.279
4049.132474	310.494
4049.682431	335.476
4050.232425	463.447
4050.782457	522.078
4051.332527	519.019
4051.882634	500.155
4052.432778	444.073
4052.982959	394.108
4053.533178	356.38
4054.083435	347.203
4054.633728	341.084
4055.184060	433.876
4055.734428	547.061
4056.284834	459.368
4056.835278	413.482
4057.385758	438.464
4057.936276	413.482
4058.486832	369.126
4059.037425	378.303
4059.588055	344.143
4060.138723	369.126
4060.689428	422.149
4061.240171	413.482
4061.790951	360.458
4062.341768	300.297
4062.892623	288.061
4063.443515	366.067
4063.994444	403.285
4064.545411	384.421
4065.096416	372.185
4065.647457	387.99
4066.198536	316.102
4066.749653	394.108
4067.300807	381.362
4067.851998	388.5
4068.403227	397.167
4068.954493	416.031
4069.505797	547.061
4070.057137	522.078
4070.608516	431.327
4071.159931	409.403
4071.711384	353.321
4072.262875	331.397
4072.814403	306.415
4073.365968	291.12
4073.917571	281.433
4074.469211	344.143
4075.020888	328.338
4075.572603	363.008
4076.124356	394.108
4076.676145	356.38
4077.227972	416.031
4077.779837	394.108
4078.331739	381.362
4078.883678	419.09
4079.435655	453.25
4079.987669	372.185
4080.539720	384.421
4081.091809	353.321
4081.643935	463.447
4082.196099	481.291
4082.748300	469.055
4083.300538	528.197
4083.852814	438.464
4084.405127	400.226
4084.957478	372.185
4085.509866	387.99
4086.062292	397.167
4086.614754	375.244
4087.167255	338.025
4087.719792	328.338
4088.272367	316.102
4088.824980	353.321
4089.377630	378.303
4089.930317	441.014
4090.483041	394.108
4091.035803	378.303
4091.588603	335.476
4092.141440	369.126
4092.694314	378.303
4093.247225	335.476
4093.800174	322.22
4094.353161	484.35
4094.906185	497.096
4095.459246	472.114
4096.012344	453.25
4096.565480	550.12
4097.118654	568.984
4097.671865	497.096
4098.225113	466.506
4098.778398	419.09
4099.331721	384.421
4099.885082	322.22
4100.438480	409.403
4100.991915	397.167
4101.545387	375.244
4102.098897	347.203
4102.652445	338.025
4103.206030	375.244
4103.759652	360.458
4104.313311	331.397
4104.867008	335.476
4105.420743	372.185
4105.974514	328.338
4106.528324	306.415
4107.082170	325.279
4107.636054	441.013
4108.189975	419.09
4108.743934	331.397
4109.297930	331.397
4109.851964	303.356
4110.406035	303.356
4110.960143	335.476
4111.514289	331.397
4112.068472	313.043
4112.622693	278.374
4113.176951	291.12
4113.731246	394.108
4114.285579	397.167
4114.839949	431.326
4115.394356	453.25
4115.948801	381.362
4116.503284	497.096
4117.057803	453.25
4117.612361	363.008
4118.166955	347.203
4118.721587	285.002
4119.276256	309.984
4119.830963	344.143
4120.385707	325.279
4120.940489	403.285
4121.495308	444.073
4122.050164	519.019
4122.605058	469.055
4123.159989	428.267
4123.714957	413.482
4124.269963	338.025
4124.825007	352.811
4125.380087	355.87
4125.935205	310.494
4126.490361	316.102
4127.045554	297.238
4127.600784	275.315
4128.156052	275.315
4128.711357	269.197
4129.266699	291.12
4129.822079	275.315
4130.377497	285.002
4130.932951	347.203
4131.488443	488.429
4132.043973	597.025
4132.599540	578.161
4133.155144	556.238
4133.710786	500.155
4134.266465	459.368
4134.822181	378.303
4135.377935	394.108
4135.933727	475.173
4136.489555	472.114
4137.045421	475.173
4137.601325	484.35
4138.157266	525.137
4138.713244	534.315
4139.269260	453.25
4139.825313	391.049
4140.381403	331.397
4140.937531	344.143
4141.493696	328.338
4142.049899	319.161
4142.606139	310.494
4143.162417	288.061
4143.718732	281.433
4144.275084	403.285
4144.831473	372.185
4145.387901	325.279
4145.944365	347.203
4146.500867	297.238
4147.057406	325.279
4147.613983	331.397
4148.170597	285.002
4148.727248	347.203
4149.283937	316.102
4149.840663	391.049
4150.397427	450.191
4150.954228	438.464
4151.511067	381.362
4152.067943	350.262
4152.624856	372.185
4153.181806	387.99
4153.738794	508.823
4154.295820	561.846
4154.852883	494.037
4155.409983	519.019
4155.967121	431.326
4156.524296	363.008
4157.081508	377.793
4157.638758	387.99
4158.196045	384.421
4158.753370	350.262
4159.310732	347.203
4159.868131	375.244
4160.425568	409.403
4160.983043	428.267
4161.540554	438.464
4162.098103	384.421
4162.655690	353.321
4163.213314	328.338
4163.770975	350.262
4164.328673	341.084
4164.886409	465.996
4165.444183	478.232
4166.001994	394.108
4166.559842	397.167
4167.117728	394.108
4167.675651	403.285
4168.233611	369.126
4168.791609	353.321
4169.349644	375.244
4169.907717	360.458
4170.465827	397.167
4171.023974	409.403
4171.582159	409.403
4172.140381	434.386
4172.698641	372.185
4173.256938	387.99
4173.815272	405.834
4174.373644	375.244
4174.932054	328.338
4175.490500	400.226
4176.048984	341.084
4176.607506	366.067
4177.166064	425.208
4177.724661	384.421
4178.283294	369.126
4178.841965	335.476
4179.400674	303.356
4179.959420	310.494
4180.518203	328.338
4181.077023	434.386
4181.635881	441.013
4182.194777	419.09
4182.753710	450.191
4183.312680	397.167
4183.871688	428.267
4184.430733	422.149
4184.989815	381.362
4185.548935	341.084
4186.108092	403.285
4186.667287	431.326
4187.226519	456.309
4187.785788	431.326
4188.345095	425.208
4188.904439	384.421
4189.463821	388.5
4190.023240	338.025
4190.582696	347.203
4191.142190	344.143
4191.701721	347.203
4192.261290	350.262
4192.820896	347.203
4193.380539	328.338
4193.940220	306.415
4194.499938	310.494
4195.059694	319.161
4195.619487	350.262
4196.179317	356.38
4196.739185	322.22
4197.299090	338.025
4197.859033	319.161
4198.419013	313.043
4198.979030	297.238
4199.539085	316.102
4200.099178	325.279
4200.659307	300.297
4201.219474	288.061
4201.779679	278.374
4202.339920	253.392
4202.900200	260.02
4203.460516	235.037
4204.020870	219.232
4204.581262	225.35
4205.141690	256.451
4205.702157	306.415
4206.262660	378.303
4206.823201	384.421
4207.383780	360.458
4207.944396	322.22
4208.505049	372.185
4209.065739	406.344
4209.626467	375.244
4210.187233	347.203
4210.748036	541.452
4211.308876	522.078
4211.869754	506.273
4212.430669	506.273
4212.991621	488.429
4213.552611	475.173
4214.113638	472.114
4214.674703	450.191
4215.235805	413.482
4215.796944	441.013
4216.358121	494.037
4216.919335	456.309
4217.480587	406.344
4218.041876	388.5
4218.603202	384.421
4219.164566	384.421
4219.725967	338.025
4220.287406	303.356
4220.848882	300.297
4221.410395	338.025
4221.971946	306.415
4222.533534	275.315
4223.095160	303.356
4223.656823	338.025
4224.218523	405.834
4224.780261	388.5
4225.342036	360.458
4225.903849	381.362
4226.465699	391.049
4227.027587	328.338
4227.589511	316.102
4228.151474	285.002
4228.713473	275.315
4229.275510	266.138
4229.837585	319.161
4230.399696	353.321
4230.961846	375.244
4231.524032	356.38
4232.086256	356.38
4232.648518	285.002
4233.210817	256.451
4233.773153	272.256
4234.335527	253.392
4234.897938	266.138
4235.460386	263.079
4236.022872	316.102
4236.585395	313.043
4237.147956	269.197
4237.710554	250.332
4238.273189	250.332
4238.835862	250.332
4239.398572	216.173
4239.961320	272.256
4240.524105	378.303
4241.086927	347.203
4241.649787	313.043
4242.212684	300.297
4242.775619	322.22
4243.338591	297.238
4243.901601	319.161
4244.464647	387.99
4245.027732	447.132
4245.590853	384.421
4246.154012	403.285
4246.717209	378.303
4247.280443	381.362
4247.843714	353.321
4248.407023	344.143
4248.970369	316.102
4249.533752	347.203
4250.097173	387.99
4250.660631	350.262
4251.224127	344.143
4251.787660	419.09
4252.351230	481.291
4252.914838	475.173
4253.478483	447.132
4254.042166	419.09
4254.605886	465.996
4255.169644	413.482
4255.733438	456.309
4256.297271	469.055
4256.861140	434.386
4257.425047	484.35
4257.988992	472.114
4258.552974	484.35
4259.116993	438.464
4259.681050	413.482
4260.245144	375.244
4260.809275	313.043
4261.373444	352.811
4261.937650	359.949
4262.501894	374.734
4263.066175	437.954
4263.630494	437.954
4264.194849	378.303
4264.759243	338.025
4265.323673	344.143
4265.888142	347.203
4266.452647	313.043
4267.017190	327.829
4267.581770	330.888
4268.146388	310.494
4268.711043	285.002
4269.275735	272.256
4269.840465	263.079
4270.405233	366.067
4270.970037	584.279
4271.534879	647.5
4272.099759	534.315
4272.664676	469.055
4273.229630	438.464
4273.794622	425.208
4274.359651	391.049
4274.924717	341.084
4275.489821	366.067
4276.054963	363.008
4276.620141	453.25
4277.185357	422.149
4277.750611	375.244
4278.315902	465.996
4278.881230	459.368
4279.446596	381.362
4280.011999	378.303
4280.577439	353.321
4281.142917	384.421
4281.708433	344.143
4282.273985	325.279
4282.839575	275.315
4283.405203	294.179
4283.970868	325.279
4284.536570	394.108
4285.102310	384.421
4285.668087	369.126
4286.233902	347.203
4286.799753	391.049
4287.365643	316.102
4287.931570	316.102
4288.497534	297.238
4289.063535	281.433
4289.629574	288.061
4290.195650	319.161
4290.761764	319.161
4291.327915	288.061
4291.894104	313.043
4292.460330	285.002
4293.026593	275.315
4293.592894	281.433
4294.159232	300.297
4294.725608	310.494
4295.292021	272.256
4295.858471	281.433
4296.424959	303.356
4296.991484	272.256
4297.558046	291.12
4298.124646	322.22
4298.691284	291.12
4299.257958	269.197
4299.824671	272.256
4300.391420	372.185
4300.958207	331.397
4301.525031	281.433
4302.091893	300.297
4302.658792	269.197
4303.225729	291.12
4303.792703	319.161
4304.359714	344.143
4304.926763	328.338
4305.493849	450.191
4306.060973	409.403
4306.628134	441.014
4307.195332	416.031
4307.762568	375.244
4308.329841	369.126
4308.897152	412.972
4309.464500	363.008
4310.031885	372.185
4310.599308	331.397
4311.166768	313.043
4311.734266	256.451
4312.301801	300.297
4312.869373	341.084
4313.436983	353.321
4314.004630	313.043
4314.572315	355.87
4315.140037	328.338
4315.707796	269.197
4316.275593	256.451
4316.843427	256.451
4317.411299	434.386
4317.979208	469.055
4318.547154	459.368
4319.115138	384.421
4319.683159	294.179
4320.251218	297.238
4320.819314	272.256
4321.387447	285.002
4321.955618	281.433
4322.523827	297.238
4323.092072	275.315
4323.660355	269.197
4324.228676	353.321
4324.797034	416.031
4325.365429	406.344
4325.933861	397.167
4326.502331	322.22
4327.070839	313.043
4327.639384	266.138
4328.207966	266.138
4328.776586	280.923
4329.345243	309.984
4329.913937	380.852
4330.482669	437.954
4331.051438	384.421
4331.620245	363.008
4332.189089	331.397
4332.757971	294.179
4333.326889	260.02
4333.895846	305.905
4334.464839	291.12
4335.033871	256.451
4335.602939	281.433
4336.172045	356.38
4336.741188	388.5
4337.310369	503.214
4337.879587	438.464
4338.448842	375.244
4339.018135	391.049
4339.587466	450.191
4340.156833	484.35
4340.726238	431.327
4341.295681	403.285
4341.865161	322.22
4342.434678	341.084
4343.004233	366.067
4343.573825	356.38
4344.143455	306.415
4344.713122	294.179
4345.282826	303.356
4345.852568	388.5
4346.422347	369.126
4346.992163	306.415
4347.562017	322.22
4348.131909	409.403
4348.701837	509.332
4349.271803	506.273
4349.841807	425.208
4350.411848	369.126
4350.981926	397.167
4351.552042	347.203
4352.122195	328.338
4352.692386	353.321
4353.262614	369.126
4353.832879	331.397
4354.403182	331.397
4354.973522	360.458
4355.543900	341.084
4356.114315	347.203
4356.684767	422.149
4357.255257	381.362
4357.825784	331.397
4358.396348	388.5
4358.966950	413.482
4359.537590	372.185
4360.108267	406.344
4360.678981	431.327
4361.249732	419.09
4361.820521	497.096
4362.391348	425.208
4362.962212	369.126
4363.533113	383.911
4364.104052	455.799
4364.675028	468.545
4365.246041	380.852
4365.817092	341.084
4366.388180	383.911
4366.959306	387.99
4367.530469	402.775
4368.101669	344.143
4368.672907	462.937
4369.244182	444.073
4369.815495	384.421
4370.386845	578.161
4370.958232	600.084
4371.529657	488.429
4372.101119	388.5
4372.672619	378.303
4373.244156	491.488
4373.815731	469.055
4374.387342	456.309
4374.958992	453.25
4375.530678	413.482
4376.102402	381.362
4376.674164	425.208
4377.245963	413.482
4377.817799	363.008
4378.389673	360.458
4378.961584	413.482
4379.533532	391.049
4380.105518	366.067
4380.677542	394.108
4381.249602	372.185
4381.821700	356.38
4382.393836	313.043
4382.966009	369.126
4383.538219	363.008
4384.110467	338.025
4384.682752	422.149
4385.255075	381.362
4385.827434	325.279
4386.399832	409.403
4386.972267	456.309
4387.544739	466.506
4388.117248	469.055
4388.689795	409.403
4389.262379	372.185
4389.835001	397.167
4390.407660	350.262
4390.980357	381.362
4391.553091	378.303
4392.125862	356.38
4392.698671	316.102
4393.271517	341.084
4393.844401	472.114
4394.417322	438.464
4394.990280	422.149
4395.563276	381.362
4396.136309	350.262
4396.709380	331.397
4397.282488	291.12
4397.855633	303.356
4398.428816	328.338
4399.002036	322.22
4399.575294	344.143
4400.148589	319.161
4400.721921	366.067
4401.295291	353.321
4401.868698	328.338
4402.442143	294.179
4403.015625	253.392
4403.589144	350.262
4404.162701	316.102
4404.736295	353.321
4405.309927	310.494
4405.883596	316.102
4406.457302	297.238
4407.031046	322.22
4407.604828	366.067
4408.178646	462.937
4408.752502	453.25
4409.326396	491.488
4409.900327	506.273
4410.474295	444.073
4411.048301	375.244
4411.622344	447.132
4412.196424	366.067
4412.770542	356.38
4413.344697	350.262
4413.918890	378.303
4414.493120	325.279
4415.067388	319.161
4415.641693	363.008
4416.216035	316.102
4416.790415	260.02
4417.364832	291.12
4417.939286	300.297
4418.513778	316.102
4419.088307	369.126
4419.662874	335.476
4420.237478	319.161
4420.812120	431.327
4421.386799	497.096
4421.961515	441.014
4422.536269	455.799
4423.111060	366.067
4423.685889	383.911
4424.260755	353.321
4424.835658	350.262
4425.410599	356.38
4425.985577	328.338
4426.560592	375.244
4427.135645	644.441
4427.710736	597.025
4428.285864	491.488
4428.861029	469.055
4429.436231	459.368
4430.011471	456.309
4430.586749	516.47
4431.162064	422.149
4431.737416	413.482
4432.312805	372.185
4432.888233	403.285
4433.463697	328.338
4434.039199	294.179
4434.614738	272.256
4435.190315	297.238
4435.765929	459.368
4436.341580	484.35
4436.917269	416.031
4437.492995	372.185
4438.068759	325.279
4438.644560	306.415
4439.220398	275.315
4439.796274	241.155
4440.372188	269.197
4440.948138	269.197
4441.524126	331.397
4442.100152	335.476
4442.676215	356.38
4443.252315	384.421
4443.828453	347.203
4444.404628	310.494
4444.980840	266.138
4445.557090	272.256
4446.133378	335.476
4446.709702	394.108
4447.286064	341.084
4447.862464	328.338
4448.438901	347.203
4449.015375	503.214
4449.591887	441.014
4450.168436	366.067
4450.745023	335.476
4451.321647	275.315
4451.898308	428.267
4452.475007	431.327
4453.051743	375.244
4453.628516	331.397
4454.205327	419.09
4454.782176	375.244
4455.359062	338.025
4455.935985	328.338
4456.512945	250.333
4457.089943	250.333
4457.666979	256.451
4458.244052	319.161
4458.821162	328.338
4459.398309	384.421
4459.975494	381.362
4460.552717	353.321
4461.129977	322.22
4461.707274	300.297
4462.284609	319.161
4462.861981	319.161
4463.439390	300.297
4464.016837	381.362
4464.594321	409.403
4465.171843	353.321
4465.749402	303.356
4466.326998	356.38
4466.904632	413.482
4467.482303	456.309
4468.060012	400.226
4468.637758	438.464
4469.215542	394.108
4469.793363	366.067
4470.371221	369.126
4470.949117	338.025
4471.527050	281.433
4472.105020	322.22
4472.683028	325.279
4473.261074	325.279
4473.839156	350.262
4474.417276	344.143
4474.995434	322.22
4475.573629	347.203
4476.151861	316.102
4476.730131	431.327
4477.308438	406.344
4477.886783	463.447
4478.465165	394.108
4479.043584	369.126
4479.622041	366.067
4480.200535	363.008
4480.779067	310.494
4481.357636	297.238
4481.936242	309.984
4482.514886	266.138
4483.093567	272.256
4483.672286	285.002
4484.251042	285.002
4484.829835	302.846
4485.408666	391.049
4485.987534	384.421
4486.566440	341.084
4487.145383	338.025
4487.724363	416.031
4488.303381	503.214
4488.882436	425.208
4489.461529	456.309
4490.040659	438.464
4490.619827	388.5
4491.199031	378.303
4491.778274	313.043
4492.357553	297.238
4492.936870	309.984
4493.516225	372.185
4494.095617	453.25
4494.675046	419.09
4495.254513	413.482
4495.834017	450.191
4496.413558	444.073
4496.993137	353.321
4497.572754	350.262
4498.152407	335.476
4498.732099	338.025
4499.311827	347.203
4499.891593	347.203
4500.471396	319.161
4501.051237	334.966
4501.631115	313.043
4502.211031	319.161
4502.790984	291.12
4503.370974	363.008
4503.951002	319.161
4504.531067	344.143
4505.111170	310.494
4505.691310	291.12
4506.271487	506.273
4506.851702	531.256
4507.431954	512.391
4508.012244	472.114
4508.592571	475.173
4509.172935	413.482
4509.753337	331.397
4510.333777	285.002
4510.914253	299.787
4511.494767	291.12
4512.075319	328.338
4512.655908	313.043
4513.236534	310.494
4513.817198	322.22
4514.397899	328.338
4514.978637	322.22
4515.559413	288.061
4516.140226	294.179
4516.721077	400.226
4517.301965	353.321
4517.882891	303.356
4518.463854	285.002
4519.044854	334.966
4519.625892	416.031
4520.206967	416.031
4520.788079	413.482
4521.369229	419.09
4521.950417	372.185
4522.531641	372.185
4523.112903	353.321
4523.694203	466.506
4524.275540	562.356
4524.856914	516.47
4525.438326	469.055
4526.019775	506.273
4526.601262	494.037
4527.182786	431.327
4527.764347	406.344
4528.345946	363.008
4528.927582	383.911
4529.509256	378.303
4530.090967	341.084
4530.672716	412.972
4531.254501	465.996
4531.836325	456.309
4532.418185	438.464
4533.000083	372.185
4533.582019	384.421
4534.163992	372.185
4534.746002	328.338
4535.328050	325.279
4535.910135	338.025
4536.492257	372.185
4537.074417	310.494
4537.656614	322.22
4538.238849	310.494
4538.821121	310.494
4539.403431	310.494
4539.985778	394.108
4540.568162	403.285
4541.150584	303.356
4541.733043	278.374
4542.315539	291.12
4542.898073	322.22
4543.480645	263.079
4544.063254	305.905
4544.645900	316.102
4545.228583	334.966
4545.811304	328.338
4546.394063	350.262
4546.976859	391.049
4547.559692	391.049
4548.142562	433.876
4548.725470	425.208
4549.308416	347.203
4549.891399	331.397
4550.474419	319.161
4551.057476	328.338
4551.640572	285.002
4552.223704	291.12
4552.806874	303.356
4553.390081	372.185
4553.973326	397.167
4554.556608	388.5
4555.139927	406.344
4555.723284	416.031
4556.306679	490.978
4556.890110	456.309
4557.473579	413.482
4558.057086	441.014
4558.640630	384.421
4559.224211	360.458
4559.807830	419.09
4560.391486	381.362
4560.975179	397.167
4561.558910	338.025
4562.142679	306.415
4562.726485	335.476
4563.310328	316.102
4563.894208	353.321
4564.478126	438.464
4565.062082	494.037
4565.646074	434.386
4566.230105	363.008
4566.814172	297.238
4567.398277	344.143
4567.982420	347.203
4568.566600	350.262
4569.150817	341.084
4569.735071	325.279
4570.319363	275.315
4570.903693	353.321
4571.488060	344.143
4572.072464	394.108
4572.656906	416.031
4573.241385	403.285
4573.825901	353.321
4574.410455	428.267
4574.995046	456.309
4575.579675	456.309
4576.164341	375.244
4576.749045	360.458
4577.333786	360.458
4577.918564	322.22
4578.503380	338.025
4579.088233	344.143
4579.673123	338.025
4580.258051	316.102
4580.843017	316.102
4581.428020	341.084
4582.013060	408.893
4582.598137	412.972
4583.183252	430.817
4583.768405	406.344
4584.353594	363.008
4584.938822	313.043
4585.524086	275.315
4586.109388	272.256
4586.694728	244.214
4587.280105	228.409
4587.865519	222.291
4588.450970	222.291
4589.036460	207.506
4589.621986	266.138
4590.207550	285.002
4590.793151	272.256
4591.378790	319.161
4591.964466	372.185
4592.550179	406.344
4593.135930	441.014
4593.721719	422.149
4594.307544	431.327
4594.893407	450.191
4595.479308	519.019
4596.065246	459.368
4596.651221	341.084
4597.237234	403.285
4597.823284	341.084
4598.409372	331.397
4598.995497	303.356
4599.581659	294.179
4600.167859	319.161
4600.754096	322.22
4601.340371	356.38
4601.926683	363.008
4602.513032	458.858
4603.099419	428.267
4603.685843	366.067
4604.272305	403.285
4604.858804	375.244
4605.445340	325.279
4606.031914	294.179
4606.618525	281.433
4607.205174	347.203
4607.791860	310.494
4608.378583	300.297
4608.965344	291.12
4609.552143	322.22
4610.138978	275.315
4610.725851	263.079
4611.312762	272.256
4611.899710	294.179
4612.486695	288.061
4613.073718	300.297
4613.660778	291.12
4614.247876	363.008
4614.835011	303.356
4615.422183	269.197
4616.009393	344.144
4616.596640	341.084
4617.183924	369.126
4617.771246	369.126
4618.358606	447.132
4618.946003	434.386
4619.533437	388.5
4620.120909	403.285
4620.708418	406.344
4621.295964	438.464
4621.883548	425.208
4622.471169	375.244
4623.058828	384.421
4623.646524	341.084
4624.234257	394.108
4624.822028	422.149
4625.409836	400.226
4625.997682	360.458
4626.585565	310.494
4627.173486	294.179
4627.761444	328.338
4628.349439	416.031
4628.937472	437.954
4629.525542	363.008
4630.113649	353.321
4630.701794	319.161
4631.289977	297.238
4631.878196	356.38
4632.466454	450.191
4633.054748	465.996
4633.643080	441.014
4634.231450	465.996
4634.819856	533.805
4635.408301	506.273
4635.996782	578.161
4636.585301	553.179
4637.173858	463.447
4637.762451	456.309
4638.351083	413.482
4638.939751	397.167
4639.528457	400.226
4640.117201	356.38
4640.705982	344.144
4641.294800	325.279
4641.883656	341.084
4642.472549	335.476
4643.061479	372.185
4643.650447	366.067
4644.239453	444.073
4644.828495	441.014
4645.417575	450.191
4646.006693	363.008
4646.595848	325.279
4647.185040	406.344
4647.774270	388.5
4648.363537	422.149
4648.952842	422.149
4649.542184	378.303
4650.131563	360.458
4650.720980	341.084
4651.310434	350.262
4651.899926	438.464
4652.489455	431.327
4653.079021	384.421
4653.668625	350.262
4654.258266	416.031
4654.847945	372.185
4655.437661	366.067
4656.027415	300.297
4656.617206	297.238
4657.207034	325.279
4657.796900	313.043
4658.386803	428.267
4658.976743	384.421
4659.566721	366.067
4660.156736	353.321
4660.746789	331.397
4661.336879	310.494
4661.927007	294.179
4662.517172	309.984
4663.107374	297.238
4663.697614	269.197
4664.287891	300.297
4664.878206	331.397
4665.468558	356.38
4666.058947	463.447
4666.649374	431.327
4667.239838	388.5
4667.830340	331.397
4668.420879	306.415
4669.011455	306.415
4669.602069	269.197
4670.192720	306.415
4670.783409	272.256
4671.374135	256.451
4671.964899	247.273
4672.555700	266.138
4673.146538	356.38
4673.737414	363.008
4674.328327	335.476
4674.919277	331.397
4675.510265	328.338
4676.101291	338.025
4676.692353	322.22
4677.283454	272.256
4677.874591	260.02
4678.465766	235.037
4679.056978	252.882
4679.648228	255.941
4680.239515	321.71
4680.830840	446.622
4681.422202	397.167
4682.013602	372.185
4682.605038	378.303
4683.196513	394.108
4683.788024	366.067
4684.379573	338.025
4684.971160	303.356
4685.562784	297.238
4686.154445	281.433
4686.746144	266.138
4687.337880	291.12
4687.929653	375.244
4688.521464	347.203
4689.113313	319.161
4689.705198	297.238
4690.297121	266.138
4690.889082	278.374
4691.481080	322.22
4692.073115	319.161
4692.665188	334.966
4693.257298	303.356
4693.849446	303.356
4694.441631	335.476
4695.033853	338.025
4695.626113	363.008
4696.218410	394.108
4696.810745	356.38
4697.403117	381.362
4697.995526	403.285
4698.587973	369.126
4699.180458	350.262
4699.772979	316.102
4700.365538	355.87
4700.958135	530.746
4701.550769	512.391
4702.143440	456.309
4702.736149	400.226
4703.328895	328.338
4703.921678	300.297
4704.514499	316.102
4705.107358	353.321
4705.700254	328.338
4706.293187	306.415
4706.886157	313.043
4707.479165	319.161
4708.072211	350.262
4708.665294	388.5
4709.258414	369.126
4709.851571	372.185
4710.444766	356.38
4711.037999	378.303
4711.631269	434.386
4712.224576	441.014
4712.817921	391.049
4713.411303	372.185
4714.004722	316.102
4714.598179	375.244
4715.191673	356.38
4715.785205	381.362
4716.378774	466.506
4716.972381	475.173
4717.566025	481.291
4718.159706	422.149
4718.753425	375.244
4719.347181	356.38
4719.940975	378.303
4720.534806	313.043
4721.128674	327.829
4721.722580	352.811
4722.316523	359.949
4722.910504	383.911
4723.504522	316.102
4724.098577	313.043
4724.692670	341.085
4725.286800	319.161
4725.880968	275.315
4726.475173	350.262
4727.069415	310.494
4727.663695	353.321
4728.258013	350.262
4728.852367	409.403
4729.446759	428.268
4730.041189	384.421
4730.635656	447.132
4731.230160	403.285
4731.824702	456.309
4732.419281	438.464
4733.013898	413.482
4733.608552	381.362
4734.203243	394.108
4734.797972	375.244
4735.392738	319.161
4735.987542	328.338
4736.582383	338.025
4737.177261	355.87
4737.772177	316.102
4738.367130	272.256
4738.962121	278.374
4739.557149	306.415
4740.152214	310.494
4740.747317	416.031
4741.342458	506.273
4741.937635	500.155
4742.532851	413.482
4743.128103	335.476
4743.723393	356.38
4744.318720	316.102
4744.914085	316.102
4745.509487	319.161
4746.104927	344.144
4746.700404	383.911
4747.295918	416.031
4747.891470	375.244
4748.487059	416.031
4749.082686	447.132
4749.678350	465.996
4750.274051	459.368
4750.869790	522.078
4751.465566	503.214
4752.061380	478.232
4752.657231	653.108
4753.253120	640.362
4753.849046	550.12
4754.445009	453.25
4755.041010	394.108
4755.637048	431.327
4756.233123	391.049
4756.829236	412.972
4757.425387	430.817
4758.021574	372.185
4758.617800	347.203
4759.214062	356.38
4759.810362	356.38
4760.406699	338.025
4761.003074	338.025
4761.599487	359.949
4762.195936	422.149
4762.792423	416.031
4763.388948	394.108
4763.985510	419.09
4764.582109	419.09
4765.178745	441.014
4765.775420	416.031
4766.372131	366.067
4766.968880	353.321
4767.565666	313.043
4768.162490	338.025
4768.759351	319.161
4769.356250	285.002
4769.953186	250.333
4770.550159	256.451
4771.147170	310.494
4771.744218	316.102
4772.341304	347.203
4772.938427	363.008
4773.535587	383.911
4774.132785	378.303
4774.730020	419.09
4775.327293	378.303
4775.924603	416.031
4776.521950	447.132
4777.119335	381.362
4777.716757	356.38
4778.314217	444.073
4778.911714	422.149
4779.509249	388.5
4780.106821	394.108
4780.704430	347.203
4781.302077	350.262
4781.899761	360.459
4782.497482	353.321
4783.095241	335.476
4783.693038	353.321
4784.290872	416.031
4784.888743	381.362
4785.486651	341.085
4786.084597	344.144
4786.682581	475.173
4787.280602	425.208
4787.878660	366.067
4788.476756	403.285
4789.074889	325.279
4789.673059	331.398
4790.271267	325.279
4790.869512	306.415
4791.467795	322.22
4792.066115	347.203
4792.664473	344.144
4793.262868	344.144
4793.861300	347.203
4794.459770	319.161
4795.058277	356.38
4795.656822	388.5
4796.255404	356.38
4796.854023	391.049
4797.452680	375.244
4798.051374	360.459
4798.650106	316.102
4799.248875	303.356
4799.847681	281.433
4800.446525	272.256
4801.045406	247.274
4801.644325	310.494
4802.243281	350.262
4802.842275	384.421
4803.441305	378.303
4804.040374	369.126
4804.639479	383.911
4805.238623	366.067
4805.837803	328.338
4806.437021	300.297
4807.036277	388.5
4807.635569	384.421
4808.234900	353.321
4808.834267	381.362
4809.433672	353.321
4810.033115	344.144
4810.632594	381.362
4811.232112	388.5
4811.831666	372.185
4812.431258	341.085
4813.030888	306.415
4813.630555	285.002
4814.230259	299.787
4814.830001	297.238
4815.429780	266.138
4816.029596	250.333
4816.629450	300.297
4817.229342	366.067
4817.829271	341.085
4818.429237	310.494
4819.029240	322.22
4819.629281	356.38
4820.229360	366.067
4820.829476	360.459
4821.429629	366.067
4822.029819	441.014
4822.630047	444.073
4823.230313	360.459
4823.830616	335.476
4824.430956	285.002
4825.031334	266.138
4825.631749	325.279
4826.232201	378.303
4826.832691	428.268
4827.433219	378.303
4828.033783	409.403
4828.634386	400.226
4829.235025	406.344
4829.835702	409.403
4830.436416	444.073
4831.037168	394.108
4831.637957	403.285
4832.238784	369.126
4832.839648	387.99
4833.440550	353.321
4834.041488	297.238
4834.642465	328.338
4835.243478	300.297
4835.844529	288.061
4836.445618	350.262
4837.046744	413.482
4837.647907	419.09
4838.249108	394.108
4838.850346	437.955
4839.451622	413.482
4840.052935	366.067
4840.654285	325.279
4841.255673	360.459
4841.857098	350.262
4842.458560	322.22
4843.060061	347.203
4843.661598	338.026
4844.263173	380.852
4844.864785	344.144
4845.466435	356.38
4846.068122	494.037
4846.669846	422.149
4847.271608	388.5
4847.873407	391.049
4848.475244	356.38
4849.077118	294.179
4849.679030	300.297
4850.280979	335.476
4850.882965	350.262
4851.484989	306.415
4852.087050	375.244
4852.689149	406.344
4853.291285	369.126
4853.893458	356.38
4854.495669	297.238
4855.097917	403.285
4855.700203	494.037
4856.302526	409.403
4856.904886	344.144
4857.507284	400.226
4858.109719	363.008
4858.712192	310.494
4859.314702	335.476
4859.917250	366.067
4860.519835	347.203
4861.122457	316.102
4861.725117	316.102
4862.327814	341.085
4862.930549	428.268
4863.533321	425.209
4864.136130	378.303
4864.738977	344.144
4865.341861	372.185
4865.944783	412.972
4866.547742	363.008
4867.150738	325.279
4867.753772	409.403
4868.356843	447.132
4868.959952	419.09
4869.563098	372.185
4870.166282	381.362
4870.769503	425.209
4871.372761	437.955
4871.976057	434.386
4872.579390	447.132
4873.182760	391.049
4873.786168	375.244
4874.389614	360.459
4874.993097	316.102
4875.596617	294.179
4876.200175	297.238
4876.803770	313.043
4877.407402	350.262
4878.011072	512.392
4878.614779	447.132
4879.218524	403.285
4879.822306	388.5
4880.426125	353.321
4881.029982	328.339
4881.633877	325.279
4882.237808	328.339
4882.841778	310.494
4883.445784	269.197
4884.049828	256.451
4884.653910	253.392
4885.258028	263.079
4885.862185	297.238
4886.466378	266.138
4887.070609	269.197
4887.674878	260.02
4888.279184	316.102
4888.883527	310.494
4889.487908	325.279
4890.092326	335.476
4890.696781	434.386
4891.301274	484.35
4891.905804	441.014
4892.510372	388.5
4893.114977	328.339
4893.719620	278.374
4894.324300	260.02
4894.929017	225.35
4895.533772	260.02
4896.138564	222.291
4896.743394	275.315
4897.348261	285.002
4897.953165	359.949
4898.558107	322.22
4899.163087	306.415
4899.768103	278.374
4900.373157	344.144
4900.978249	397.167
4901.583378	328.339
4902.188544	303.356
4902.793748	285.002
4903.398989	285.002
4904.004268	288.061
4904.609584	302.846
4905.214937	302.846
4905.820328	294.179
4906.425756	334.966
4907.031222	377.793
4907.636725	430.817
4908.242265	425.209
4908.847843	434.386
4909.453458	391.049
4910.059111	403.285
4910.664801	400.226
4911.270529	397.167
4911.876294	500.155
4912.482096	453.25
4913.087936	459.368
4913.693813	428.268
4914.299727	413.482
4914.905679	428.268
4915.511669	459.368
4916.117696	400.226
4916.723760	394.108
4917.329861	381.362
4917.936000	425.209
4918.542177	360.459
4919.148391	350.262
4919.754642	328.339
4920.360931	338.026
4920.967257	394.108
4921.573620	453.25
4922.180021	419.09
4922.786460	350.262
4923.392935	322.22
4923.999449	291.12
4924.605999	325.279
4925.212587	335.476
4925.819213	303.356
4926.425875	303.356
4927.032576	278.374
4927.639313	266.138
4928.246088	247.274
4928.852901	203.427
4929.459751	269.197
4930.066638	291.12
4930.673563	297.238
4931.280525	306.415
4931.887524	294.179
4932.494561	297.238
4933.101636	272.256
4933.708747	275.315
4934.315897	391.049
4934.923083	412.972
4935.530307	350.262
4936.137569	322.22
4936.744867	288.061
4937.352204	313.043
4937.959577	325.279
4938.566988	353.321
4939.174437	319.161
4939.781923	325.279
4940.389446	331.398
4940.997007	494.037
4941.604605	540.943
4942.212241	544.002
4942.819913	509.333
4943.427624	516.47
4944.035372	472.114
4944.643157	384.421
4945.250979	353.321
4945.858839	310.494
4946.466737	331.398
4947.074672	338.026
4947.682644	366.067
4948.290654	344.144
4948.898701	400.226
4949.506785	397.167
4950.114907	325.28
4950.723066	350.262
4951.331263	406.344
4951.939497	369.126
4952.547769	328.339
4953.156078	363.008
4953.764424	372.185
4954.372808	394.108
4954.981229	369.126
4955.589688	316.102
4956.198184	294.179
4956.806717	278.374
4957.415288	397.167
4958.023897	384.421
4958.632542	350.262
4959.241225	285.002
4959.849946	275.315
4960.458704	310.494
4961.067499	344.144
4961.676332	294.179
4962.285202	306.415
4962.894110	347.203
4963.503055	338.026
4964.112037	319.161
4964.721057	300.297
4965.330114	319.161
4965.939209	403.285
4966.548341	400.226
4967.157510	381.362
4967.766717	328.339
4968.375961	331.398
4968.985243	306.415
4969.594562	338.026
4970.203919	387.99
4970.813313	381.362
4971.422744	300.297
4972.032213	313.043
4972.641719	297.238
4973.251263	294.179
4973.860844	309.984
4974.470462	300.297
4975.080118	341.085
4975.689811	359.949
4976.299542	316.102
4976.909310	359.949
4977.519115	341.085
4978.128958	300.297
4978.738839	303.356
4979.348756	294.179
4979.958711	372.185
4980.568704	363.008
4981.178734	356.38
4981.788801	394.108
4982.398906	506.273
4983.009048	488.429
4983.619228	406.344
4984.229445	335.476
4984.839699	328.339
4985.449991	322.22
4986.060321	384.421
4986.670687	360.459
4987.281091	328.339
4987.891533	272.256
4988.502012	281.433
4989.112528	316.102
4989.723082	313.043
4990.333673	288.061
4990.944302	275.315
4991.554968	241.156
4992.165671	238.096
4992.776412	232.488
4993.387190	275.315
4993.998006	353.321
4994.608859	347.203
4995.219749	294.179
4995.830677	397.167
4996.441643	394.108
4997.052645	388.5
4997.663685	388.5
4998.274763	353.321
4998.885878	303.356
4999.497030	272.256
5000.108220	272.256
5000.719447	300.297
5001.330712	281.433
5001.942014	291.12
5002.553353	300.297
5003.164730	381.362
5003.776144	322.22
5004.387596	313.043
5004.999085	359.949
5005.610612	359.949
5006.222176	331.398
5006.833777	291.12
5007.445416	305.906
5008.057092	285.002
5008.668806	269.197
5009.280556	235.037
5009.892345	355.87
5010.504171	374.734
5011.116034	366.067
5011.727935	322.22
5012.339873	412.972
5012.951848	412.972
5013.563861	409.403
5014.175911	397.167
5014.787999	347.203
5015.400124	285.002
5016.012287	250.333
5016.624487	225.35
5017.236724	285.002
5017.848999	285.002
5018.461311	275.315
5019.073661	294.179
5019.686048	278.374
5020.298472	263.079
5020.910934	250.333
5021.523433	288.061
5022.135970	319.161
5022.748544	316.102
5023.361155	297.238
5023.973804	300.297
5024.586491	316.102
5025.199214	355.87
5025.811976	383.911
5026.424774	338.026
5027.037610	291.12
5027.650484	263.079
5028.263394	266.138
5028.876343	344.144
5029.489328	316.102
5030.102351	325.28
5030.715412	313.043
5031.328510	297.238
5031.941645	356.38
5032.554818	353.321
5033.168028	356.38
5033.781275	353.321
5034.394560	331.398
5035.007883	347.203
5035.621243	375.244
5036.234640	372.185
5036.848074	381.362
5037.461546	353.321
5038.075056	344.144
5038.688603	319.161
5039.302187	331.398
5039.915809	306.415
5040.529468	269.197
5041.143164	285.002
5041.756898	316.102
5042.370670	316.102
5042.984478	328.339
5043.598324	335.476
5044.212208	300.297
5044.826129	341.085
5045.440087	350.262
5046.054083	319.161
5046.668117	406.344
5047.282187	378.303
5047.896295	434.386
5048.510441	400.226
5049.124624	388.5
5049.738844	325.28
5050.353102	313.043
5050.967397	291.12
5051.581729	347.203
5052.196099	359.949
5052.810507	300.297
5053.424952	303.356
5054.039434	285.002
5054.653953	275.315
5055.268510	222.291
5055.883105	235.037
5056.497737	330.888
5057.112406	346.693
5057.727113	383.911
5058.341857	408.894
5058.956638	433.876
5059.571457	499.646
5060.186314	450.191
5060.801207	406.344
5061.416139	381.362
5062.031107	356.38
5062.646113	344.144
5063.261157	347.203
5063.876238	341.085
5064.491356	383.911
5065.106512	369.126
5065.721705	406.344
5066.336935	369.126
5066.952203	391.049
5067.567508	511.882
5068.182851	469.055
5068.798231	431.327
5069.413649	428.268
5070.029104	409.404
5070.644596	356.38
5071.260126	331.398
5071.875693	450.191
5072.491298	472.114
5073.106940	422.15
5073.722620	384.421
5074.338336	347.203
5074.954091	331.398
5075.569882	294.179
5076.185712	437.955
5076.801578	475.173
5077.417482	416.031
5078.033424	525.138
5078.649402	522.079
5079.265419	590.907
5079.881472	522.079
5080.497563	447.132
5081.113692	453.25
5081.729858	406.344
5082.346061	391.049
5082.962302	400.226
5083.578580	481.291
5084.194895	456.309
5084.811248	522.079
5085.427639	506.273
5086.044066	519.02
5086.660531	516.47
5087.277034	453.25
5087.893574	428.268
5088.510152	388.5
5089.126766	319.161
5089.743419	431.327
5090.360108	472.114
5090.976835	419.09
5091.593600	363.008
5092.210402	328.339
5092.827241	391.049
5093.444118	430.817
5094.061032	384.421
5094.677984	322.22
5095.294973	328.339
5095.911999	325.28
5096.529063	344.144
5097.146164	341.085
5097.763303	366.067
5098.380479	341.085
5098.997693	306.415
5099.614943	297.238
5100.232232	266.138
5100.849557	238.097
5101.466921	288.061
5102.084321	334.967
5102.701759	355.87
5103.319235	383.911
5103.936747	353.321
5104.554298	356.38
5105.171885	375.244
5105.789510	400.226
5106.407173	372.185
5107.024873	372.185
5107.642610	403.285
5108.260385	397.167
5108.878197	444.073
5109.496046	416.031
5110.113933	388.5
5110.731858	363.008
5111.349820	412.972
5111.967819	433.876
5112.585855	462.937
5113.203930	558.787
5113.822041	531.256
5114.440190	456.309
5115.058376	419.09
5115.676600	347.203
5116.294861	288.061
5116.913160	250.333
5117.531495	278.374
5118.149869	388.5
5118.768280	347.203
5119.386728	375.244
5120.005213	363.008
5120.623736	369.126
5121.242297	403.285
5121.860895	431.327
5122.479530	422.15
5123.098203	447.132
5123.716913	381.362
5124.335660	394.108
5124.954445	412.972
5125.573268	360.459
5126.192127	431.327
5126.811025	400.226
5127.429959	366.067
5128.048931	363.008
5128.667941	356.38
5129.286988	341.085
5129.906072	310.494
5130.525194	372.185
5131.144353	428.268
5131.763549	500.155
5132.382783	469.055
5133.002054	403.285
5133.621363	344.144
5134.240709	306.415
5134.860093	313.043
5135.479514	306.415
5136.098972	394.108
5136.718468	403.285
5137.338001	360.459
5137.957572	319.161
5138.577180	391.049
5139.196826	437.955
5139.816509	462.937
5140.436229	441.014
5141.055987	419.09
5141.675782	372.185
5142.295614	328.339
5142.915484	347.203
5143.535392	319.161
5144.155337	331.398
5144.775319	375.244
5145.395339	397.167
5146.015396	394.108
5146.635490	366.067
5147.255622	419.09
5147.875791	403.285
5148.495998	409.403
5149.116242	356.38
5149.736524	347.203
5150.356843	378.303
5150.977199	353.321
5151.597593	288.061
5152.218024	325.28
5152.838493	331.398
5153.458999	285.002
5154.079543	297.238
5154.700123	303.356
5155.320742	425.209
5155.941398	503.214
5156.562091	428.268
5157.182821	456.309
5157.803589	391.049
5158.424395	335.476
5159.045237	335.476
5159.666118	422.15
5160.287035	413.482
5160.907990	422.15
5161.528983	625.067
5162.150013	628.126
5162.771080	575.102
5163.392185	634.244
5164.013327	715.309
5164.634506	616.4
5165.255723	581.22
5165.876978	537.374
[truncated: 6,506 more rows]
