# Supplementary material for: Chemoenzymatic synthesis of genetically-encoded multivalent liquid N-glycan arrays
Source: Nat Commun. 2023 Aug 28;14:5237. doi: 10.1038/s41467-023-40900-y (PMC10462762; doi:10.1038/s41467-023-40900-y)
Supplement: Supplementary file 8 — Supplementary Dataset 4 [file 41467_2023_40900_MOESM8_ESM.zip › Supplementary Data 1_All MALDI Data/MALDI TextFiles for Fig.5 and Fig.6/TL-IV-131-DBCO-SDB94_0006.txt]

TITLE "<<TL-IV-131-DBCO-SDB94_0006>> Voyager Spec #1[BP = 5241.3, 27757]"
TYPE MASSSPEC
3999.789467	326.981
4000.336058	251.589
4000.882687	262.602
4001.429353	316.816
4001.976057	267.684
4002.522798	333.758
4003.069577	262.602
4003.616392	306.651
4004.163246	240.577
4004.710136	322.746
4005.257064	344.771
4005.804030	273.614
4006.351033	224.482
4006.898073	322.746
4007.445151	251.589
4007.992266	246.507
4008.539418	197.375
4009.086608	148.243
4009.633835	93.1813
4010.181100	77.0863
4010.728402	164.338
4011.275741	218.552
4011.823118	197.375
4012.370532	235.494
4012.917984	229.565
4013.465473	300.721
4014.012999	300.721
4014.560563	360.018
4015.108164	474.377
4015.655803	382.043
4016.203479	267.684
4016.751192	262.602
4017.298943	267.684
4017.846731	235.494
4018.394556	197.375
4018.942419	153.326
4019.490320	169.42
4020.038258	142.313
4020.586233	88.0987
4021.134245	88.0987
4021.682295	77.0863
4022.230383	93.1813
4022.778507	283.779
4023.326669	387.126
4023.874869	327.829
4024.423106	338.841
4024.971380	300.721
4025.519692	240.577
4026.068041	224.482
4026.616428	224.482
4027.164852	262.602
4027.713313	316.816
4028.261812	344.771
4028.810348	278.697
4029.358921	371.031
4029.907532	365.101
4030.456180	512.497
4031.004866	480.307
4031.553589	322.746
4032.102350	295.639
4032.651147	344.771
4033.199983	578.571
4033.748855	485.39
4034.297766	349.006
4034.846713	267.684
4035.395698	306.651
4035.944720	256.672
4036.493780	251.589
4037.042877	316.816
4037.592011	322.746
4038.141183	256.672
4038.690392	251.589
4039.239639	338.841
4039.788923	344.771
4040.338245	365.101
4040.887603	311.734
4041.437000	235.494
4041.986433	273.614
4042.535904	246.507
4043.085413	327.829
4043.634959	316.816
4044.184542	316.816
4044.734162	420.163
4045.283820	393.055
4045.833516	404.068
4046.383249	322.746
4046.933019	240.577
4047.482826	267.684
4048.032671	240.577
4048.582554	197.375
4049.132474	240.577
4049.682431	267.684
4050.232425	191.445
4050.782457	267.684
4051.332527	311.734
4051.882634	278.697
4052.432778	295.639
4052.982959	355.783
4053.533178	349.006
4054.083435	338.841
4054.633728	295.639
4055.184060	246.507
4055.734428	311.734
4056.284834	262.602
4056.835278	300.721
4057.385758	393.055
4057.936276	344.771
4058.486832	306.651
4059.037425	365.101
4059.588055	398.138
4060.138723	376.113
4060.689428	300.721
4061.240171	393.055
4061.790951	365.101
4062.341768	300.721
4062.892623	240.577
4063.443515	262.602
4063.994444	425.245
4064.545411	453.2
4065.096416	382.043
4065.647457	338.841
4066.198536	409.15
4066.749653	458.282
4067.300807	365.101
4067.851998	327.829
4068.403227	295.639
4068.954493	218.552
4069.505797	197.375
4070.057137	207.54
4070.608516	180.433
4071.159931	180.433
4071.711384	202.458
4072.262875	169.421
4072.814403	186.363
4073.365968	180.433
4073.917571	158.408
4074.469211	164.338
4075.020888	148.243
4075.572603	295.639
4076.124356	218.552
4076.676145	240.577
4077.227972	306.651
4077.779837	360.019
4078.331739	414.233
4078.883678	311.734
4079.435655	289.709
4079.987669	316.816
4080.539720	306.651
4081.091809	295.639
4081.643935	365.101
4082.196099	496.402
4082.748300	431.175
4083.300538	518.427
4083.852814	540.451
4084.405127	447.27
4084.957478	333.758
4085.509866	289.709
4086.062292	235.495
4086.614754	316.816
4087.167255	355.783
4087.719792	349.006
4088.272367	327.829
4088.824980	267.684
4089.377630	278.697
4089.930317	295.639
4090.483041	387.126
4091.035803	474.377
4091.588603	463.365
4092.141440	605.678
4092.694314	507.414
4093.247225	393.056
4093.800174	420.163
4094.353161	540.451
4094.906185	425.245
4095.459246	502.332
4096.012344	409.15
4096.565480	333.758
4097.118654	507.414
4097.671865	463.365
4098.225113	502.332
4098.778398	502.332
4099.331721	545.534
4099.885082	583.654
4100.438480	578.571
4100.991915	463.365
4101.545387	355.783
4102.098897	284.626
4102.652445	311.734
4103.206030	398.138
4103.759652	311.734
4104.313311	442.187
4104.867008	414.233
4105.420743	338.841
4105.974514	327.829
4106.528324	311.734
4107.082170	365.101
4107.636054	327.829
4108.189975	278.697
4108.743934	409.15
4109.297930	540.451
4109.851964	545.534
4110.406035	453.2
4110.960143	425.245
4111.514289	306.651
4112.068472	316.816
4112.622693	284.626
4113.176951	295.639
4113.731246	431.175
4114.285579	512.497
4114.839949	393.056
4115.394356	278.697
4115.948801	235.495
4116.503284	365.101
4117.057803	376.114
4117.612361	295.639
4118.166955	224.482
4118.721587	251.59
4119.276256	300.721
4119.830963	414.233
4120.385707	404.068
4120.940489	349.006
4121.495308	371.031
4122.050164	420.163
4122.605058	485.39
4123.159989	436.258
4123.714957	387.126
4124.269963	295.639
4124.825007	246.507
4125.380087	409.151
4125.935205	414.233
4126.490361	360.019
4127.045554	306.651
4127.600784	262.602
4128.156052	273.614
4128.711357	518.427
4129.266699	463.365
4129.822079	453.2
4130.377497	589.583
4130.932951	589.583
4131.488443	485.39
4132.043973	349.006
4132.599540	316.816
4133.155144	316.816
4133.710786	420.163
4134.266465	387.126
4134.822181	502.332
4135.377935	431.175
4135.933727	534.522
4136.489555	600.596
4137.045421	605.678
4137.601325	562.476
4138.157266	474.378
4138.713244	512.497
4139.269260	469.295
4139.825313	463.365
4140.381403	409.151
4140.937531	338.841
4141.493696	311.734
4142.049899	295.639
4142.606139	256.672
4143.162417	382.043
4143.718732	544.687
4144.275084	718.343
4144.831473	604.831
4145.387901	442.188
4145.944365	404.068
4146.500867	344.771
4147.057406	251.59
4147.613983	267.685
4148.170597	496.402
4148.727248	420.163
4149.283937	469.295
4149.840663	355.783
4150.397427	322.746
4150.954228	218.553
4151.511067	224.482
4152.067943	311.734
4152.624856	218.553
4153.181806	191.445
4153.738794	158.408
4154.295820	142.313
4154.852883	109.276
4155.409983	142.313
4155.967121	354.936
4156.524296	398.138
4157.081508	431.175
4157.638758	431.175
4158.196045	404.068
4158.753370	518.427
4159.310732	512.497
4159.868131	420.163
4160.425568	442.188
4160.983043	365.101
4161.540554	207.54
4162.098103	142.314
4162.655690	202.458
4163.213314	191.445
4163.770975	169.421
4164.328673	316.817
4164.886409	300.722
4165.444183	333.759
4166.001994	344.771
4166.559842	316.817
4167.117728	224.482
4167.675651	267.685
4168.233611	349.006
4168.791609	251.59
4169.349644	213.47
4169.907717	213.47
4170.465827	158.408
4171.023974	365.101
4171.582159	300.722
4172.140381	420.163
4172.698641	420.163
4173.256938	316.817
4173.815272	311.734
4174.373644	316.817
4174.932054	262.602
4175.490500	289.709
4176.048984	311.734
4176.607506	306.651
4177.166064	224.482
4177.724661	153.326
4178.283294	120.289
4178.841965	93.1816
4179.400674	82.1693
4179.959420	66.0743
4180.518203	131.301
4181.077023	164.338
4181.635881	224.482
4182.194777	235.495
4182.753710	295.639
4183.312680	262.602
4183.871688	284.627
4184.430733	496.402
4184.989815	480.307
4185.548935	556.547
4186.108092	529.439
4186.667287	387.126
4187.226519	447.27
4187.785788	453.2
4188.345095	414.233
4188.904439	344.771
4189.463821	267.685
4190.023240	338.841
4190.582696	300.722
4191.142190	273.614
4191.701721	278.697
4192.261290	224.482
4192.820896	267.685
4193.380539	327.829
4193.940220	316.817
4194.499938	338.841
4195.059694	333.759
4195.619487	485.39
4196.179317	474.378
4196.739185	463.365
4197.299090	414.233
4197.859033	300.722
4198.419013	409.151
4198.979030	333.759
4199.539085	295.639
4200.099178	235.495
4200.659307	322.746
4201.219474	327.829
4201.779679	256.672
4202.339920	262.602
4202.900200	316.817
4203.460516	518.427
4204.020870	485.39
4204.581262	518.427
4205.141690	469.295
4205.702157	387.126
4206.262660	420.163
4206.823201	360.019
4207.383780	393.056
4207.944396	284.627
4208.505049	322.746
4209.065739	256.672
4209.626467	191.446
4210.187233	137.231
4210.748036	191.446
4211.308876	316.817
4211.869754	349.007
4212.430669	311.734
4212.991621	295.639
4213.552611	300.722
4214.113638	316.817
4214.674703	197.375
4215.235805	278.697
4215.796944	447.27
4216.358121	425.246
4216.919335	382.044
4217.480587	414.233
4218.041876	404.068
4218.603202	474.378
4219.164566	463.365
4219.725967	414.233
4220.287406	458.283
4220.848882	447.27
4221.410395	376.114
4221.971946	387.126
4222.533534	355.783
4223.095160	251.59
4223.656823	213.47
4224.218523	186.363
4224.780261	104.194
4225.342036	77.0868
4225.903849	109.277
4226.465699	180.433
4227.027587	186.363
4227.589511	142.314
4228.151474	115.206
4228.713473	240.578
4229.275510	240.578
4229.837585	197.375
4230.399696	202.458
4230.961846	235.495
4231.524032	235.495
4232.086256	300.722
4232.648518	300.722
4233.210817	278.697
4233.773153	213.47
4234.335527	131.301
4234.897938	77.0868
4235.460386	99.1115
4236.022872	186.363
4236.585395	197.375
4237.147956	164.338
4237.710554	186.363
4238.273189	197.375
4238.835862	218.553
4239.398572	284.627
4239.961320	333.759
4240.524105	371.031
4241.086927	453.2
4241.649787	512.497
4242.212684	387.126
4242.775619	311.734
4243.338591	256.673
4243.901601	316.817
4244.464647	289.71
4245.027732	414.234
4245.590853	344.771
4246.154012	300.722
4246.717209	414.234
4247.280443	360.019
4247.843714	491.32
4248.407023	447.271
4248.970369	349.007
4249.533752	273.615
4250.097173	295.639
4250.660631	262.602
4251.224127	246.507
4251.787660	213.47
4252.351230	197.375
4252.914838	382.044
4253.478483	404.068
4254.042166	355.784
4254.605886	289.71
4255.169644	197.375
4255.733438	180.433
4256.297271	202.458
4256.861140	240.578
4257.425047	235.495
4257.988992	202.458
4258.552974	142.314
4259.116993	88.0992
4259.681050	120.289
4260.245144	142.314
4260.809275	186.363
4261.373444	235.495
4261.937650	235.495
4262.501894	218.553
4263.066175	246.507
4263.630494	523.51
4264.194849	523.51
4264.759243	442.188
4265.323673	355.784
4265.888142	306.652
4266.452647	327.829
4267.017190	322.747
4267.581770	251.59
4268.146388	207.541
4268.711043	164.338
4269.275735	148.243
4269.840465	202.458
4270.405233	278.697
4270.970037	338.841
4271.534879	273.615
4272.099759	333.759
4272.664676	371.031
4273.229630	262.602
4273.794622	256.673
4274.359651	267.685
4274.924717	229.565
4275.489821	197.375
4276.054963	169.421
4276.620141	213.47
4277.185357	289.71
4277.750611	267.685
4278.315902	240.578
4278.881230	295.639
4279.446596	295.639
4280.011999	278.697
4280.577439	267.685
4281.142917	251.59
4281.708433	180.433
4282.273985	197.375
4282.839575	148.243
4283.405203	255.825
4283.970868	517.58
4284.536570	436.258
4285.102310	355.784
4285.668087	256.673
4286.233902	207.541
4286.799753	131.301
4287.365643	93.1819
4287.931570	175.351
4288.497534	213.47
4289.063535	246.507
4289.629574	273.615
4290.195650	256.673
4290.761764	278.697
4291.327915	355.784
4291.894104	463.366
4292.460330	485.39
4293.026593	442.188
4293.592894	371.031
4294.159232	333.759
4294.725608	344.771
4295.292021	284.627
4295.858471	251.59
4296.424959	289.71
4296.991484	218.553
4297.558046	197.375
4298.124646	326.982
4298.691284	343.924
4299.257958	376.114
4299.824671	463.366
4300.391420	349.007
4300.958207	289.71
4301.525031	365.102
4302.091893	349.007
4302.658792	267.685
4303.225729	224.483
4303.792703	218.553
4304.359714	300.722
4304.926763	387.126
4305.493849	327.829
4306.060973	256.673
4306.628134	246.507
4307.195332	186.363
4307.762568	158.409
4308.329841	202.458
4308.897152	169.421
4309.464500	164.339
4310.031885	164.339
4310.599308	164.339
4311.166768	202.458
4311.734266	355.784
4312.301801	387.126
4312.869373	409.151
4313.436983	458.283
4314.004630	431.176
4314.572315	387.126
4315.140037	480.308
4315.707796	594.666
4316.275593	469.295
4316.843427	409.151
4317.411299	458.283
4317.979208	463.366
4318.547154	316.817
4319.115138	256.673
4319.683159	158.409
4320.251218	120.289
4320.819314	229.565
4321.387447	458.283
4321.955618	502.332
4322.523827	512.498
4323.092072	485.39
4323.660355	436.258
4324.228676	295.639
4324.797034	207.541
4325.365429	213.47
4325.933861	180.433
4326.502331	295.639
4327.070839	289.71
4327.639384	360.019
4328.207966	218.553
4328.776586	322.747
4329.345243	262.602
4329.913937	267.685
4330.482669	240.578
4331.051438	262.602
4331.620245	246.507
4332.189089	218.553
4332.757971	267.685
4333.326889	338.842
4333.895846	485.39
4334.464839	420.163
4335.033871	344.771
4335.602939	311.734
4336.172045	316.817
4336.741188	436.258
4337.310369	387.126
4337.879587	306.652
4338.448842	284.627
4339.018135	398.139
4339.587466	365.102
4340.156833	327.829
4340.726238	425.246
4341.295681	469.295
4341.865161	485.39
4342.434678	382.044
4343.004233	458.283
4343.573825	404.068
4344.143455	278.697
4344.713122	344.771
4345.282826	409.151
4345.852568	349.007
4346.422347	338.842
4346.992163	360.019
4347.562017	289.71
4348.131909	267.685
4348.701837	284.627
4349.271803	191.446
4349.841807	240.578
4350.411848	278.697
4350.981926	235.495
4351.552042	382.044
4352.122195	404.068
4352.692386	344.771
4353.262614	251.59
4353.832879	387.126
4354.403182	480.308
4354.973522	463.366
4355.543900	502.332
4356.114315	463.366
4356.684767	572.642
4357.255257	491.32
4357.825784	365.102
4358.396348	349.007
4358.966950	371.031
4359.537590	404.068
4360.108267	349.007
4360.678981	251.59
4361.249732	224.483
4361.820521	251.59
4362.391348	213.47
4362.962212	164.339
4363.533113	218.553
4364.104052	229.565
4364.675028	262.602
4365.246041	409.151
4365.817092	425.246
4366.388180	344.771
4366.959306	289.71
4367.530469	262.602
4368.101669	235.495
4368.672907	191.446
4369.244182	197.376
4369.815495	158.409
4370.386845	142.314
4370.958232	131.302
4371.529657	120.289
4372.101119	180.433
4372.672619	218.553
4373.244156	207.541
4373.815731	229.565
4374.387342	235.495
4374.958992	420.163
4375.530678	425.246
4376.102402	512.498
4376.674164	431.176
4377.245963	453.2
4377.817799	393.056
4378.389673	322.747
4378.961584	289.71
4379.533532	306.652
4380.105518	306.652
4380.677542	480.308
4381.249602	480.308
4381.821700	453.2
4382.393836	523.51
4382.966009	660.741
4383.538219	502.332
4384.110467	404.069
4384.682752	387.127
4385.255075	278.697
4385.827434	344.771
4386.399832	404.069
4386.972267	442.188
4387.544739	344.771
4388.117248	295.639
4388.689795	273.615
4389.262379	235.495
4389.835001	207.541
4390.407660	289.71
4390.980357	371.032
4391.553091	387.127
4392.125862	409.151
4392.698671	393.056
4393.271517	306.652
4393.844401	235.495
4394.417322	251.59
4394.990280	414.234
4395.563276	355.784
4396.136309	485.39
4396.709380	496.403
4397.282488	474.378
4397.855633	322.747
4398.428816	267.685
4399.002036	404.069
4399.575294	376.114
4400.148589	322.747
4400.721921	284.627
4401.295291	262.603
4401.868698	289.71
4402.442143	316.817
4403.015625	306.652
4403.589144	262.603
4404.162701	344.771
4404.736295	534.522
4405.309927	562.477
4405.883596	485.39
4406.457302	371.032
4407.031046	327.829
4407.604828	278.697
4408.178646	197.376
4408.752502	300.722
4409.326396	333.759
4409.900327	284.627
4410.474295	262.603
4411.048301	256.673
4411.622344	262.603
4412.196424	246.508
4412.770542	371.032
4413.344697	344.771
4413.918890	284.627
4414.493120	202.458
4415.067388	191.446
4415.641693	306.652
4416.216035	436.258
4416.790415	431.176
4417.364832	376.114
4417.939286	278.697
4418.513778	251.59
4419.088307	246.508
4419.662874	273.615
4420.237478	311.734
4420.812120	278.697
4421.386799	202.458
4421.961515	191.446
4422.536269	148.244
4423.111060	164.339
4423.685889	224.483
4424.260755	175.351
4424.835658	137.231
4425.410599	180.434
4425.985577	207.541
4426.560592	213.471
4427.135645	207.541
4427.710736	333.759
4428.285864	425.246
4428.861029	371.032
4429.436231	404.069
4430.011471	322.747
4430.586749	322.747
4431.162064	371.032
4431.737416	387.127
4432.312805	300.722
4432.888233	338.842
4433.463697	251.59
4434.039199	197.376
4434.614738	229.566
4435.190315	164.339
4435.765929	218.553
4436.341580	213.471
4436.917269	262.603
4437.492995	218.553
4438.068759	169.421
4438.644560	180.434
4439.220398	191.446
4439.796274	256.673
4440.372188	344.771
4440.948138	273.615
4441.524126	235.495
4442.100152	218.553
4442.676215	213.471
4443.252315	180.434
4443.828453	131.302
4444.404628	88.0995
4444.980840	109.277
4445.557090	137.231
4446.133378	120.289
4446.709702	262.603
4447.286064	224.483
4447.862464	224.483
4448.438901	256.673
4449.015375	376.114
4449.591887	360.019
4450.168436	398.139
4450.745023	387.127
4451.321647	355.784
4451.898308	306.652
4452.475007	256.673
4453.051743	262.603
4453.628516	207.541
4454.205327	218.553
4454.782176	425.246
4455.359062	447.271
4455.935985	376.114
4456.512945	256.673
4457.089943	267.685
4457.666979	289.71
4458.244052	273.615
4458.821162	322.747
4459.398309	502.333
4459.975494	463.366
4460.552717	431.176
4461.129977	469.296
4461.707274	620.927
4462.284609	620.927
4462.861981	523.51
4463.439390	382.044
4464.016837	251.59
4464.594321	169.421
4465.171843	131.302
4465.749402	120.289
4466.326998	120.289
4466.904632	218.553
4467.482303	169.421
4468.060012	262.603
4468.637758	300.722
4469.215542	404.069
4469.793363	311.735
4470.371221	262.603
4470.949117	224.483
4471.527050	197.376
4472.105020	202.458
4472.683028	175.351
4473.261074	240.578
4473.839156	256.673
4474.417276	447.271
4474.995434	355.784
4475.573629	256.673
4476.151861	300.722
4476.730131	262.603
4477.308438	229.566
4477.886783	218.553
4478.465165	197.376
4479.043584	186.363
4479.622041	137.232
4480.200535	266.838
4480.779067	376.114
4481.357636	409.151
4481.936242	338.842
4482.514886	322.747
4483.093567	333.759
4483.672286	256.673
4484.251042	333.759
4484.829835	284.627
4485.408666	202.458
4485.987534	186.363
4486.566440	262.603
4487.145383	300.722
4487.724363	229.566
4488.303381	213.471
4488.882436	327.83
4489.461529	333.759
4490.040659	333.759
4490.619827	284.627
4491.199031	355.784
4491.778274	300.722
4492.357553	175.351
4492.936870	169.421
4493.516225	169.421
4494.095617	213.471
4494.675046	175.351
4495.254513	148.244
4495.834017	164.339
4496.413558	191.446
4496.993137	213.471
4497.572754	169.421
4498.152407	197.376
4498.732099	142.314
4499.311827	202.458
4499.891593	191.446
4500.471396	251.59
4501.051237	306.652
4501.631115	262.603
4502.211031	289.71
4502.790984	262.603
4503.370974	202.458
4503.951002	262.603
4504.531067	338.842
4505.111170	295.64
4505.691310	273.615
4506.271487	360.019
4506.851702	355.784
4507.431954	311.735
4508.012244	409.151
4508.592571	571.795
4509.172935	474.378
4509.753337	436.259
4510.333777	360.019
4510.914253	306.652
4511.494767	344.772
4512.075319	355.784
4512.655908	376.114
4513.236534	355.784
4513.817198	431.176
4514.397899	420.164
4514.978637	562.477
4515.559413	442.188
4516.140226	355.784
4516.721077	284.627
4517.301965	218.553
4517.882891	175.351
4518.463854	197.376
4519.044854	164.339
4519.625892	175.351
4520.206967	148.244
4520.788079	284.627
4521.369229	278.698
4521.950417	246.508
4522.531641	224.483
4523.112903	213.471
4523.694203	180.434
4524.275540	99.112
4524.856914	169.421
4525.438326	175.351
4526.019775	256.673
4526.601262	213.471
4527.182786	229.566
4527.764347	262.603
4528.345946	278.698
4528.927582	278.698
4529.509256	409.151
4530.090967	404.069
4530.672716	365.102
4531.254501	382.044
4531.836325	300.722
4532.418185	311.735
4533.000083	278.698
4533.582019	218.553
4534.163992	262.603
4534.746002	251.59
4535.328050	235.495
4535.910135	197.376
4536.492257	202.458
4537.074417	213.471
4537.656614	186.363
4538.238849	256.673
4538.821121	387.127
4539.403431	387.127
4539.985778	387.127
4540.568162	382.044
4541.150584	382.044
4541.733043	327.83
4542.315539	278.698
4542.898073	311.735
4543.480645	398.139
4544.063254	518.428
4544.645900	420.164
4545.228583	442.188
4545.811304	593.82
4546.394063	431.176
4546.976859	382.044
4547.559692	284.627
4548.142562	191.446
4548.725470	436.259
4549.308416	485.391
4549.891399	447.271
4550.474419	360.019
4551.057476	355.784
4551.640572	453.201
4552.223704	463.366
4552.806874	333.759
4553.390081	300.722
4553.973326	344.772
4554.556608	316.817
4555.139927	278.698
4555.723284	229.566
4556.306679	197.376
4556.890110	278.698
4557.473579	306.652
4558.057086	306.652
4558.640630	300.722
4559.224211	262.603
4559.807830	338.842
4560.391486	284.627
4560.975179	202.458
4561.558910	267.685
4562.142679	256.673
4562.726485	273.615
4563.310328	213.471
4563.894208	175.351
4564.478126	169.421
4565.062082	186.363
4565.646074	164.339
4566.230105	213.471
4566.814172	186.363
4567.398277	169.421
4567.982420	229.566
4568.566600	322.747
4569.150817	300.722
4569.735071	278.698
4570.319363	240.578
4570.903693	267.685
4571.488060	420.164
4572.072464	502.333
4572.656906	578.572
4573.241385	578.572
4573.825901	534.522
4574.410455	491.32
4574.995046	474.378
4575.579675	382.044
4576.164341	398.139
4576.749045	431.176
4577.333786	355.784
4577.918564	262.603
4578.503380	256.673
4579.088233	398.139
4579.673123	333.759
4580.258051	311.735
4580.843017	262.603
4581.428020	311.735
4582.013060	371.032
4582.598137	360.019
4583.183252	327.83
4583.768405	251.59
4584.353594	251.59
4584.938822	191.446
4585.524086	126.219
4586.109388	387.127
4586.694728	463.366
4587.280105	458.283
4587.865519	463.366
4588.450970	371.032
4589.036460	256.673
4589.621986	355.784
4590.207550	267.685
4590.793151	333.759
4591.378790	365.102
4591.964466	365.102
4592.550179	404.069
4593.135930	420.164
4593.721719	393.056
4594.307544	300.722
4594.893407	355.784
4595.479308	523.51
4596.065246	436.259
4596.651221	306.652
4597.237234	284.627
4597.823284	316.817
4598.409372	256.673
4598.995497	202.458
4599.581659	235.495
4600.167859	246.508
4600.754096	306.652
4601.340371	333.759
4601.926683	322.747
4602.513032	267.685
4603.099419	355.784
4603.685843	398.139
4604.272305	376.114
4604.858804	333.759
4605.445340	306.652
4606.031914	246.508
4606.618525	218.553
4607.205174	186.363
4607.791860	142.314
4608.378583	137.232
4608.965344	169.421
4609.552143	180.434
4610.138978	158.409
4610.725851	240.578
4611.312762	213.471
4611.899710	240.578
4612.486695	207.541
4613.073718	180.434
4613.660778	251.59
4614.247876	436.259
4614.835011	496.403
4615.422183	540.452
4616.009393	420.164
4616.596640	333.759
4617.183924	278.698
4617.771246	246.508
4618.358606	224.483
4618.946003	175.351
4619.533437	224.483
4620.120909	262.603
4620.708418	235.495
4621.295964	278.698
4621.883548	365.102
4622.471169	316.817
4623.058828	365.102
4623.646524	278.698
4624.234257	207.541
4624.822028	316.817
4625.409836	300.722
4625.997682	251.59
4626.585565	180.434
4627.173486	202.458
4627.761444	229.566
4628.349439	278.698
4628.937472	349.007
4629.525542	382.044
4630.113649	371.032
4630.701794	365.102
4631.289977	376.114
4631.878196	256.673
4632.466454	404.069
4633.054748	436.259
4633.643080	382.044
4634.231450	382.044
4634.819856	518.428
4635.408301	436.259
4635.996782	300.722
4636.585301	229.566
4637.173858	273.615
4637.762451	306.652
4638.351083	256.673
4638.939751	186.364
4639.528457	148.244
4640.117201	137.232
4640.705982	229.566
4641.294800	197.376
4641.883656	512.498
4642.472549	589.584
4643.061479	507.415
4643.650447	453.201
4644.239453	338.842
4644.828495	235.495
4645.417575	224.483
4646.006693	169.422
4646.595848	197.376
4647.185040	169.422
4647.774270	197.376
4648.363537	218.553
4648.952842	284.627
4649.542184	387.127
4650.131563	306.652
4650.720980	273.615
4651.310434	316.817
4651.899926	414.234
4652.489455	344.772
4653.079021	333.759
4653.668625	474.378
4654.258266	491.32
4654.847945	355.784
4655.437661	398.139
4656.027415	529.44
4656.617206	572.642
4657.207034	436.259
4657.796900	322.747
4658.386803	382.044
4658.976743	442.188
4659.566721	447.271
4660.156736	491.32
4660.746789	469.296
4661.336879	453.201
4661.927007	371.032
4662.517172	349.007
4663.107374	295.64
4663.697614	420.164
4664.287891	365.102
4664.878206	365.102
4665.468558	398.139
4666.058947	371.032
4666.649374	316.817
4667.239838	284.627
4667.830340	365.102
4668.420879	306.652
4669.011455	235.496
4669.602069	175.351
4670.192720	322.747
4670.783409	316.817
4671.374135	240.578
4671.964899	300.722
4672.555700	289.71
4673.146538	202.459
4673.737414	202.459
4674.328327	202.459
4674.919277	175.351
4675.510265	169.422
4676.101291	137.232
4676.692353	131.302
4677.283454	137.232
4677.874591	164.339
4678.465766	137.232
4679.056978	120.29
4679.648228	126.219
4680.239515	104.195
4680.830840	60.1454
4681.422202	77.0874
4682.013602	153.327
4682.605038	180.434
4683.196513	169.422
4683.788024	169.422
4684.379573	164.339
4684.971160	99.1121
4685.562784	126.219
4686.154445	180.434
4686.746144	126.219
4687.337880	109.277
4687.929653	126.219
4688.521464	148.244
4689.113313	186.364
4689.705198	164.339
4690.297121	224.483
4690.889082	175.351
4691.481080	191.446
4692.073115	180.434
4692.665188	191.446
4693.257298	169.422
4693.849446	175.351
4694.441631	246.508
4695.033853	207.541
4695.626113	180.434
4696.218410	376.115
4696.810745	431.176
4697.403117	480.308
4697.995526	458.283
4698.587973	393.057
4699.180458	311.735
4699.772979	311.735
4700.365538	376.115
4700.958135	376.115
4701.550769	360.02
4702.143440	284.628
4702.736149	202.459
4703.328895	273.615
4703.921678	349.007
4704.514499	306.652
4705.107358	295.64
4705.700254	414.234
4706.293187	327.83
4706.886157	306.652
4707.479165	273.615
4708.072211	240.578
4708.665294	207.541
4709.258414	213.471
4709.851571	218.554
4710.444766	262.603
4711.037999	327.83
4711.631269	235.496
4712.224576	300.722
4712.817921	295.64
4713.411303	256.673
4714.004722	218.554
4714.598179	251.591
4715.191673	327.83
4715.785205	333.759
4716.378774	409.152
4716.972381	447.271
4717.566025	387.127
4718.159706	463.366
4718.753425	507.415
4719.347181	474.378
4719.940975	523.51
4720.534806	572.642
4721.128674	545.535
4721.722580	436.259
4722.316523	360.02
4722.910504	289.71
4723.504522	267.686
4724.098577	235.496
4724.692670	235.496
4725.286800	267.686
4725.880968	273.615
4726.475173	273.615
4727.069415	186.364
4727.663695	218.554
4728.258013	300.723
4728.852367	398.139
4729.446759	327.83
4730.041189	256.673
4730.635656	213.471
4731.230160	158.409
4731.824702	213.471
4732.419281	360.02
4733.013898	360.02
4733.608552	371.032
4734.203243	262.603
4734.797972	322.747
4735.392738	289.71
4735.987542	262.603
4736.582383	246.508
4737.177261	197.376
4737.772177	300.723
4738.367130	278.698
4738.962121	218.554
4739.557149	425.247
4740.152214	485.391
4740.747317	393.057
4741.342458	453.201
4741.937635	393.057
4742.532851	349.007
4743.128103	349.007
4743.723393	409.152
4744.318720	491.321
4744.914085	398.139
4745.509487	327.83
4746.104927	235.496
4746.700404	420.164
4747.295918	349.007
4747.891470	311.735
4748.487059	251.591
4749.082686	256.673
4749.678350	409.152
4750.274051	556.547
4750.869790	567.56
4751.465566	518.428
4752.061380	425.247
4752.657231	371.032
4753.253120	425.247
4753.849046	485.391
4754.445009	382.044
4755.041010	409.152
4755.637048	599.75
4756.233123	904.706
4756.829236	834.397
4757.425387	801.36
4758.021574	594.667
4758.617800	485.391
4759.214062	469.296
4759.810362	474.378
4760.406699	458.284
4761.003074	523.51
4761.599487	420.164
4762.195936	311.735
4762.792423	480.308
4763.388948	638.716
4763.985510	834.397
4764.582109	730.203
4765.178745	567.56
4765.775420	518.428
4766.372131	556.547
4766.968880	474.379
4767.565666	436.259
4768.162490	458.284
4768.759351	453.201
4769.356250	420.164
4769.953186	507.415
4770.550159	502.333
4771.147170	425.247
4771.744218	425.247
4772.341304	387.127
4772.938427	273.615
4773.535587	262.603
4774.132785	229.566
4774.730020	284.628
4775.327293	229.566
4775.924603	246.508
4776.521950	207.541
4777.119335	316.818
4777.716757	360.02
4778.314217	518.428
4778.911714	463.366
4779.509249	338.842
4780.106821	409.152
4780.704430	491.321
4781.302077	502.333
4781.899761	523.51
4782.497482	425.247
4783.095241	382.044
4783.693038	414.234
4784.290872	333.76
4784.888743	322.747
4785.486651	240.578
4786.084597	289.71
4786.682581	278.698
4787.280602	376.115
4787.878660	409.152
4788.476756	382.044
4789.074889	458.284
4789.673059	463.366
4790.271267	387.127
4790.869512	409.152
4791.467795	360.02
4792.066115	289.71
4792.664473	327.83
4793.262868	322.747
4793.861300	262.603
4794.459770	316.818
4795.058277	316.818
4795.656822	316.818
4796.255404	278.698
4796.854023	398.139
4797.452680	414.234
4798.051374	316.818
4798.650106	262.603
4799.248875	295.64
4799.847681	289.71
4800.446525	262.603
4801.045406	262.603
4801.644325	306.652
4802.243281	371.032
4802.842275	355.784
4803.441305	371.032
4804.040374	453.201
4804.639479	589.584
4805.238623	578.572
4805.837803	567.56
4806.437021	420.164
4807.036277	327.83
4807.635569	273.615
4808.234900	327.83
4808.834267	327.83
4809.433672	289.71
4810.033115	420.164
4810.632594	447.271
4811.232112	327.83
4811.831666	371.032
4812.431258	306.652
4813.030888	262.603
4813.630555	213.471
4814.230259	267.686
4814.830001	316.818
4815.429780	436.259
4816.029596	295.64
4816.629450	256.673
4817.229342	224.483
4817.829271	158.409
4818.429237	164.339
4819.029240	251.591
4819.629281	387.127
4820.229360	631.94
4820.829476	507.416
4821.429629	453.201
4822.029819	365.102
4822.630047	458.284
4823.230313	523.51
4823.830616	556.547
4824.430956	431.176
4825.031334	295.64
4825.631749	344.772
4826.232201	360.02
4826.832691	371.032
4827.433219	409.152
4828.033783	420.164
4828.634386	295.64
4829.235025	306.652
4829.835702	235.496
4830.436416	224.483
4831.037168	224.483
4831.637957	197.376
4832.238784	256.673
4832.839648	267.686
4833.440550	218.554
4834.041488	197.376
4834.642465	284.628
4835.243478	284.628
4835.844529	273.615
4836.445618	273.615
4837.046744	278.698
4837.647907	213.471
4838.249108	218.554
4838.850346	175.352
4839.451622	180.434
4840.052935	186.364
4840.654285	169.422
4841.255673	218.554
4841.857098	360.02
4842.458560	327.83
4843.060061	311.735
4843.661598	322.747
4844.263173	355.784
4844.864785	311.735
4845.466435	213.471
4846.068122	295.64
4846.669846	344.772
4847.271608	349.007
4847.873407	316.818
4848.475244	365.102
4849.077118	344.772
4849.679030	256.673
4850.280979	197.376
4850.882965	246.508
4851.484989	262.603
4852.087050	382.044
4852.689149	474.379
4853.291285	785.265
4853.893458	725.121
4854.495669	562.477
4855.097917	507.416
4855.700203	594.667
4856.302526	518.428
4856.904886	398.139
4857.507284	355.784
4858.109719	246.508
4858.712192	148.244
4859.314702	131.302
4859.917250	409.152
4860.519835	540.453
4861.122457	425.247
4861.725117	414.234
4862.327814	349.007
4862.930549	404.069
4863.533321	409.152
4864.136130	398.139
4864.738977	491.321
4865.341861	551.465
4865.944783	409.152
4866.547742	453.201
4867.150738	382.044
4867.753772	284.628
4868.356843	240.578
4868.959952	256.673
4869.563098	278.698
4870.166282	311.735
4870.769503	218.554
4871.372761	207.541
4871.976057	186.364
4872.579390	218.554
4873.182760	207.541
4873.786168	207.541
4874.389614	355.784
4874.993097	349.007
4875.596617	278.698
4876.200175	235.496
4876.803770	295.64
4877.407402	273.615
4878.011072	224.483
4878.614779	235.496
4879.218524	382.044
4879.822306	338.842
4880.426125	512.498
4881.029982	485.391
4881.633877	371.032
4882.237808	365.102
4882.841778	333.76
4883.445784	376.115
4884.049828	453.201
4884.653910	393.057
4885.258028	398.139
4885.862185	382.044
4886.466378	522.663
4887.070609	631.94
4887.674878	518.428
4888.279184	480.308
4888.883527	453.201
4889.487908	387.127
4890.092326	382.044
4890.696781	474.379
4891.301274	529.44
4891.905804	404.069
4892.510372	398.139
4893.114977	458.284
4893.719620	404.069
4894.324300	327.83
4894.929017	355.784
4895.533772	496.403
4896.138564	649.729
4896.743394	578.572
4897.348261	436.259
4897.953165	360.02
4898.558107	278.698
4899.163087	316.818
4899.768103	251.591
4900.373157	246.508
4900.978249	295.64
4901.583378	414.234
4902.188544	562.477
4902.793748	480.308
4903.398989	371.032
4904.004268	409.152
4904.609584	387.127
4905.214937	431.176
4905.820328	371.032
4906.425756	344.772
4907.031222	273.615
4907.636725	273.615
4908.242265	382.045
4908.847843	502.333
4909.453458	594.667
4910.059111	779.335
4910.664801	730.203
4911.270529	649.729
4911.876294	551.465
4912.482096	485.391
4913.087936	436.259
4913.693813	404.069
4914.299727	393.057
4914.905679	316.818
4915.511669	213.471
4916.117696	153.327
4916.723760	169.422
4917.329861	447.271
4917.936000	382.044
4918.542177	316.818
4919.148391	240.578
4919.754642	262.603
4920.360931	333.76
4920.967257	360.02
4921.573620	365.102
4922.180021	414.234
4922.786460	333.76
4923.392935	349.007
4923.999449	371.032
4924.605999	338.842
4925.212587	267.686
4925.819213	256.673
4926.425875	246.508
4927.032576	207.541
4927.639313	256.673
4928.246088	518.428
4928.852901	453.201
4929.459751	485.391
4930.066638	485.391
4930.673563	398.139
4931.280525	306.652
4931.887524	322.747
4932.494561	295.64
4933.101636	267.686
4933.708747	251.591
4934.315897	224.483
4934.923083	175.352
4935.530307	431.176
4936.137569	398.139
4936.744867	360.02
4937.352204	306.652
4937.959577	300.723
4938.566988	398.139
4939.174437	284.628
4939.781923	224.483
4940.389446	218.554
4940.997007	240.578
4941.604605	186.364
4942.212241	186.364
4942.819913	169.422
4943.427624	202.459
4944.035372	191.447
4944.643157	207.541
4945.250979	306.652
4945.858839	289.71
4946.466737	235.496
4947.074672	229.566
4947.682644	289.71
4948.290654	480.308
4948.898701	589.585
4949.506785	605.68
4950.114907	480.308
4950.723066	469.296
4951.331263	463.366
4951.939497	621.775
4952.547769	529.44
4953.156078	529.44
4953.764424	572.643
4954.372808	779.336
4954.981229	627.704
4955.589688	589.585
4956.198184	431.176
4956.806717	442.189
4957.415288	360.02
4958.023897	393.057
4958.632542	442.189
4959.241225	376.115
4959.849946	316.818
4960.458704	322.747
4961.067499	344.772
4961.676332	578.572
4962.285202	556.548
4962.894110	447.271
4963.503055	447.271
4964.112037	409.152
4964.721057	442.189
4965.330114	409.152
4965.939209	382.045
4966.548341	344.772
4967.157510	289.71
4967.766717	256.673
4968.375961	338.842
4968.985243	333.76
4969.594562	360.02
4970.203919	338.842
4970.813313	344.772
4971.422744	316.818
4972.032213	387.127
4972.641719	425.247
4973.251263	496.403
4973.860844	398.139
4974.470462	278.698
4975.080118	251.591
4975.689811	202.459
4976.299542	246.508
4976.909310	169.422
4977.519115	355.784
4978.128958	523.511
4978.738839	420.164
4979.348756	344.772
4979.958711	371.032
4980.568704	529.44
4981.178734	436.259
4981.788801	382.045
4982.398906	240.579
4983.009048	229.566
4983.619228	262.603
4984.229445	251.591
4984.839699	365.103
4985.449991	327.83
4986.060321	306.652
4986.670687	436.259
4987.281091	387.127
4987.891533	355.784
4988.502012	360.02
4989.112528	382.045
4989.723082	382.045
4990.333673	333.76
4990.944302	338.842
4991.554968	262.603
4992.165671	224.484
4992.776412	207.542
4993.387190	197.376
4993.998006	246.508
4994.608859	289.71
4995.219749	240.579
4995.830677	213.471
4996.441643	175.352
4997.052645	142.315
4997.663685	137.232
4998.274763	120.29
4998.885878	240.579
4999.497030	180.434
5000.108220	131.302
5000.719447	126.22
5001.330712	115.207
5001.942014	284.628
5002.553353	316.818
5003.164730	273.616
5003.776144	316.818
5004.387596	327.83
5004.999085	300.723
5005.610612	224.484
5006.222176	409.152
5006.833777	458.284
5007.445416	365.103
5008.057092	420.164
5008.668806	360.02
5009.280556	338.842
5009.892345	273.616
5010.504171	295.64
5011.116034	256.674
5011.727935	289.711
5012.339873	246.508
5012.951848	218.554
5013.563861	197.376
5014.175911	207.542
5014.787999	197.376
5015.400124	267.686
5016.012287	278.698
5016.624487	295.64
5017.236724	425.247
5017.848999	387.127
5018.461311	480.309
5019.073661	512.498
5019.686048	463.366
5020.298472	453.201
5020.910934	420.164
5021.523433	387.127
5022.135970	398.14
5022.748544	355.785
5023.361155	289.711
5023.973804	197.376
5024.586491	158.41
5025.199214	164.339
5025.811976	153.327
5026.424774	126.22
5027.037610	115.207
5027.650484	77.0879
5028.263394	77.0879
5028.876343	77.0879
5029.489328	88.1002
5030.102351	120.29
5030.715412	349.008
5031.328510	393.057
5031.941645	409.152
5032.554818	322.748
5033.168028	284.628
5033.781275	218.554
5034.394560	262.603
5035.007883	512.498
5035.621243	512.498
5036.234640	409.152
5036.848074	382.045
5037.461546	659.894
5038.075056	659.894
5038.688603	567.56
5039.302187	502.333
5039.915809	431.177
5040.529468	365.103
5041.143164	322.748
5041.756898	224.484
5042.370670	338.842
5042.984478	398.14
5043.598324	360.02
5044.212208	240.579
5044.826129	327.83
5045.440087	327.83
5046.054083	273.616
5046.668117	327.83
5047.282187	376.115
5047.896295	306.653
5048.510441	284.628
5049.124624	262.603
5049.738844	240.579
5050.353102	235.496
5050.967397	224.484
5051.581729	207.542
5052.196099	262.603
5052.810507	306.653
5053.424952	251.591
5054.039434	240.579
5054.653953	197.376
5055.268510	235.496
5055.883105	218.554
5056.497737	284.628
5057.112406	251.591
5057.727113	327.83
5058.341857	311.735
5058.956638	256.674
5059.571457	333.76
5060.186314	311.735
5060.801207	409.152
5061.416139	393.057
5062.031107	306.653
5062.646113	300.723
5063.261157	518.428
5063.876238	414.235
5064.491356	306.653
5065.106512	284.628
5065.721705	300.723
5066.336935	267.686
5066.952203	284.628
5067.567508	295.64
5068.182851	349.008
5068.798231	431.177
5069.413649	398.14
5070.029104	442.189
5070.644596	371.032
5071.260126	267.686
5071.875693	224.484
5072.491298	251.591
5073.106940	262.603
5073.722620	327.83
5074.338336	404.069
5074.954091	398.14
5075.569882	365.103
5076.185712	338.842
5076.801578	327.83
5077.417482	333.76
5078.033424	262.603
5078.649402	311.735
5079.265419	311.735
5079.881472	425.247
5080.497563	404.069
5081.113692	376.115
5081.729858	306.653
5082.346061	540.453
5082.962302	534.523
5083.578580	567.56
5084.194895	551.465
5084.811248	605.68
5085.427639	540.453
5086.044066	431.177
5086.660531	463.367
5087.277034	393.057
5087.893574	327.83
5088.510152	273.616
5089.126766	316.818
5089.743419	262.603
5090.360108	218.554
5090.976835	278.698
5091.593600	474.379
5092.210402	398.14
5092.827241	442.189
5093.444118	414.235
5094.061032	311.735
5094.677984	360.02
5095.294973	404.069
5095.911999	355.785
5096.529063	551.465
5097.146164	485.391
5097.763303	338.843
5098.380479	311.735
5098.997693	278.698
5099.614943	327.83
5100.232232	344.772
5100.849557	355.785
5101.466921	355.785
5102.084321	267.686
5102.701759	333.76
5103.319235	365.103
5103.936747	393.057
5104.554298	316.818
5105.171885	355.785
5105.789510	333.76
5106.407173	333.76
5107.024873	360.02
5107.642610	442.189
5108.260385	327.83
5108.878197	474.379
5109.496046	431.177
5110.113933	355.785
5110.731858	425.247
5111.349820	447.272
5111.967819	442.189
5112.585855	453.201
5113.203930	447.272
5113.822041	496.404
5114.440190	469.296
5115.058376	714.109
5115.676600	654.812
5116.294861	534.523
5116.913160	431.177
5117.531495	512.498
5118.149869	545.535
5118.768280	447.272
5119.386728	474.379
5120.005213	431.177
5120.623736	393.057
5121.242297	338.843
5121.860895	311.735
5122.479530	306.653
5123.098203	322.748
5123.716913	709.026
5124.335660	736.134
5124.954445	589.585
5125.573268	660.741
5126.192127	654.812
5126.811025	540.453
5127.429959	556.548
5128.048931	496.404
5128.667941	763.241
5129.286988	665.824
5129.906072	572.643
5130.525194	545.536
5131.144353	491.321
5131.763549	469.296
5132.382783	496.404
5133.002054	529.441
5133.621363	491.321
5134.240709	404.069
5134.860093	431.177
5135.479514	360.02
5136.098972	344.772
5136.718468	278.698
5137.338001	295.64
5137.957572	316.818
5138.577180	306.653
5139.196826	404.069
5139.816509	436.259
5140.436229	398.14
5141.055987	469.296
5141.675782	409.152
5142.295614	387.127
5142.915484	387.127
5143.535392	436.259
5144.155337	409.152
5144.775319	382.045
5145.395339	414.235
5146.015396	387.127
5146.635490	545.536
5147.255622	676.836
5147.875791	638.717
5148.495998	567.56
5149.116242	518.428
5149.736524	453.201
5150.356843	409.152
5150.977199	316.818
5151.597593	463.367
5152.218024	480.309
5152.838493	583.655
5153.458999	589.585
5154.079543	523.511
5154.700123	425.247
5155.320742	420.164
5155.941398	387.127
5156.562091	485.391
5157.182821	703.096
5157.803589	627.704
5158.424395	534.523
5159.045237	529.44
5159.666118	425.247
5160.287035	414.235
5160.907990	491.321
5161.528983	556.548
5162.150013	502.333
5162.771080	469.296
5163.392185	551.465
5164.013327	572.643
5164.634506	600.597
5165.255723	540.453
5165.876978	583.655
[truncated: 6,506 more rows]
