# Supplementary material for: Chemoenzymatic synthesis of genetically-encoded multivalent liquid N-glycan arrays
Source: Nat Commun. 2023 Aug 28;14:5237. doi: 10.1038/s41467-023-40900-y (PMC10462762; doi:10.1038/s41467-023-40900-y)
Supplement: Supplementary file 8 — Supplementary Dataset 4 [file 41467_2023_40900_MOESM8_ESM.zip › Supplementary Data 1_All MALDI Data/MALDI TextFiles for Fig.5 and Fig.6/TL-IV-67-0610_0004.txt]

TITLE "<<TL-IV-67-0610_0004>> Voyager Spec #1[BP = 5241.3, 41506]"
TYPE MASSSPEC
3999.789467	178.605
4000.336058	158.338
4000.882687	124.137
4001.429353	114.003
4001.976057	103.869
4002.522798	144.404
4003.069577	134.27
4003.616392	171.005
4004.163246	205.206
4004.710136	195.072
4005.257064	127.937
4005.804030	188.738
4006.351033	319.209
4006.898073	216.606
4007.445151	171.005
4007.992266	296.408
4008.539418	310.342
4009.086608	212.806
4009.633835	250.807
4010.181100	291.341
4010.728402	410.411
4011.275741	434.479
4011.823118	333.142
4012.370532	267.274
4012.917984	186.205
4013.465473	195.072
4014.012999	263.474
4014.560563	277.408
4015.108164	243.207
4015.655803	209.006
4016.203479	255.874
4016.751192	219.139
4017.298943	209.006
4017.846731	211.539
4018.394556	293.875
4018.942419	488.947
4019.490320	488.947
4020.038258	362.277
4020.586233	352.143
4021.134245	297.675
4021.682295	274.874
4022.230383	333.142
4022.778507	236.873
4023.326669	253.34
4023.874869	378.744
4024.423106	267.274
4024.971380	144.404
4025.519692	103.87
4026.068041	134.27
4026.616428	79.8022
4027.164852	86.1357
4027.713313	93.7359
4028.261812	297.675
4028.810348	291.341
4029.358921	233.073
4029.907532	144.404
4030.456180	144.404
4031.004866	134.27
4031.553589	267.274
4032.102350	434.479
4032.651147	319.209
4033.199983	226.74
4033.748855	277.408
4034.297766	257.14
4034.846713	202.672
4035.395698	263.474
4035.944720	260.94
4036.493780	205.206
4037.042877	176.071
4037.592011	263.474
4038.141183	260.94
4038.690392	297.675
4039.239639	271.074
4039.788923	205.206
4040.338245	250.807
4040.887603	195.072
4041.437000	176.071
4041.986433	186.205
4042.535904	188.738
4043.085413	120.337
4043.634959	205.206
4044.184542	301.475
4044.734162	239.407
4045.283820	212.806
4045.833516	144.404
4046.383249	253.34
4046.933019	349.61
4047.482826	352.143
4048.032671	414.211
4048.582554	434.479
4049.132474	472.48
4049.682431	611.817
4050.232425	519.348
4050.782457	454.746
4051.332527	437.012
4051.882634	488.947
4052.432778	349.61
4052.982959	205.206
4053.533178	315.409
4054.083435	380.01
4054.633728	404.078
4055.184060	362.277
4055.734428	247.007
4056.284834	277.408
4056.835278	239.407
4057.385758	171.005
4057.936276	120.337
4058.486832	127.937
4059.037425	212.806
4059.588055	222.939
4060.138723	247.007
4060.689428	253.34
4061.240171	426.878
4061.790951	383.81
4062.341768	311.609
4062.892623	281.208
4063.443515	277.408
4063.994444	274.874
4064.545411	219.139
4065.096416	192.539
4065.647457	226.74
4066.198536	186.205
4066.749653	287.541
4067.300807	277.408
4067.851998	311.609
4068.403227	267.274
4068.954493	440.812
4069.505797	434.479
4070.057137	342.009
4070.608516	342.009
4071.159931	301.475
4071.711384	328.076
4072.262875	297.675
4072.814403	297.675
4073.365968	407.878
4073.917571	304.008
4074.469211	192.539
4075.020888	202.672
4075.572603	260.94
4076.124356	243.207
4076.676145	245.74
4077.227972	269.807
4077.779837	233.073
4078.331739	144.404
4078.883678	158.338
4079.435655	164.671
4079.987669	253.34
4080.539720	209.006
4081.091809	338.209
4081.643935	271.074
4082.196099	154.538
4082.748300	192.539
4083.300538	279.941
4083.852814	212.806
4084.405127	114.003
4084.957478	127.937
4085.509866	178.605
4086.062292	195.072
4086.614754	235.607
4087.167255	317.942
4087.719792	291.341
4088.272367	226.74
4088.824980	226.74
4089.377630	202.672
4089.930317	110.203
4090.483041	164.671
4091.035803	267.274
4091.588603	269.807
4092.141440	263.474
4092.694314	205.206
4093.247225	195.072
4093.800174	239.407
4094.353161	277.408
4094.906185	317.942
4095.459246	309.075
4096.012344	281.208
4096.565480	295.141
4097.118654	236.873
4097.671865	138.071
4098.225113	192.539
4098.778398	342.009
4099.331721	285.008
4099.885082	239.407
4100.438480	212.806
4100.991915	195.072
4101.545387	164.671
4102.098897	226.74
4102.652445	309.075
4103.206030	319.209
4103.759652	376.21
4104.313311	366.077
4104.867008	287.541
4105.420743	202.672
4105.974514	186.205
4106.528324	130.47
4107.082170	188.739
4107.636054	176.072
4108.189975	209.006
4108.743934	291.341
4109.297930	311.609
4109.851964	233.073
4110.406035	198.872
4110.960143	342.009
4111.514289	372.41
4112.068472	309.075
4112.622693	209.006
4113.176951	221.673
4113.731246	221.673
4114.285579	221.673
4114.839949	259.674
4115.394356	283.741
4115.948801	271.074
4116.503284	335.676
4117.057803	287.541
4117.612361	301.475
4118.166955	317.942
4118.721587	366.077
4119.276256	355.943
4119.830963	345.81
4120.385707	287.541
4120.940489	263.474
4121.495308	226.74
4122.050164	277.408
4122.605058	274.874
4123.159989	291.341
4123.714957	253.34
4124.269963	212.806
4124.825007	202.672
4125.380087	164.671
4125.935205	168.471
4126.490361	127.937
4127.045554	96.2694
4127.600784	192.539
4128.156052	195.072
4128.711357	154.538
4129.266699	181.138
4129.822079	325.542
4130.377497	404.078
4130.932951	383.811
4131.488443	277.408
4132.043973	250.807
4132.599540	362.277
4133.155144	386.344
4133.710786	396.478
4134.266465	285.008
4134.822181	309.075
4135.377935	239.407
4135.933727	233.073
4136.489555	239.407
4137.045421	233.073
4137.601325	263.474
4138.157266	279.941
4138.713244	229.273
4139.269260	297.675
4139.825313	424.345
4140.381403	319.209
4140.937531	192.539
4141.493696	236.873
4142.049899	247.007
4142.606139	178.605
4143.162417	186.205
4143.718732	359.743
4144.275084	506.681
4144.831473	383.811
4145.387901	338.209
4145.944365	319.209
4146.500867	393.944
4147.057406	396.478
4147.613983	338.209
4148.170597	267.274
4148.727248	195.072
4149.283937	114.003
4149.840663	110.203
4150.397427	283.741
4150.954228	247.007
4151.511067	383.811
4152.067943	437.012
4152.624856	333.143
4153.181806	400.278
4153.738794	260.941
4154.295820	236.873
4154.852883	205.206
4155.409983	239.407
4155.967121	178.605
4156.524296	152.004
4157.081508	164.671
4157.638758	198.872
4158.196045	127.937
4158.753370	148.204
4159.310732	158.338
4159.868131	192.539
4160.425568	226.74
4160.983043	247.007
4161.540554	181.138
4162.098103	221.673
4162.655690	178.605
4163.213314	247.007
4163.770975	335.676
4164.328673	285.008
4164.886409	239.407
4165.444183	176.072
4166.001994	192.539
4166.559842	198.872
4167.117728	140.604
4167.675651	236.873
4168.233611	271.074
4168.791609	281.208
4169.349644	247.007
4169.907717	195.072
4170.465827	168.471
4171.023974	243.207
4171.582159	311.609
4172.140381	333.142
4172.698641	274.874
4173.256938	355.943
4173.815272	297.675
4174.373644	295.141
4174.932054	319.209
4175.490500	309.075
4176.048984	407.878
4176.607506	448.412
4177.166064	328.076
4177.724661	309.075
4178.283294	335.676
4178.841965	342.009
4179.400674	354.676
4179.959420	253.34
4180.518203	307.809
4181.077023	307.809
4181.635881	307.809
4182.194777	205.206
4182.753710	176.072
4183.312680	216.606
4183.871688	140.604
4184.430733	152.004
4184.989815	202.672
4185.548935	301.475
4186.108092	233.073
4186.667287	162.138
4187.226519	216.606
4187.785788	253.34
4188.345095	226.74
4188.904439	355.943
4189.463821	352.143
4190.023240	309.075
4190.582696	304.008
4191.142190	239.407
4191.701721	277.408
4192.261290	307.808
4192.820896	212.806
4193.380539	181.138
4193.940220	176.072
4194.499938	138.071
4195.059694	158.338
4195.619487	311.609
4196.179317	253.34
4196.739185	269.807
4197.299090	269.807
4197.859033	198.872
4198.419013	192.539
4198.979030	192.539
4199.539085	154.538
4200.099178	127.937
4200.659307	100.069
4201.219474	164.671
4201.779679	158.338
4202.339920	226.74
4202.900200	195.072
4203.460516	221.673
4204.020870	317.942
4204.581262	311.609
4205.141690	321.742
4205.702157	452.212
4206.262660	366.077
4206.823201	378.744
4207.383780	304.008
4207.944396	281.208
4208.505049	287.541
4209.065739	236.873
4209.626467	247.007
4210.187233	195.072
4210.748036	186.205
4211.308876	148.204
4211.869754	127.937
4212.430669	120.337
4212.991621	154.538
4213.552611	117.803
4214.113638	96.2693
4214.674703	55.7349
4215.235805	53.2015
4215.796944	295.141
4216.358121	352.143
4216.919335	378.744
4217.480587	338.209
4218.041876	274.874
4218.603202	202.672
4219.164566	162.138
4219.725967	188.739
4220.287406	158.338
4220.848882	154.538
4221.410395	202.672
4221.971946	247.007
4222.533534	198.872
4223.095160	168.471
4223.656823	120.337
4224.218523	181.138
4224.780261	269.807
4225.342036	348.343
4225.903849	257.14
4226.465699	222.94
4227.027587	186.205
4227.589511	164.671
4228.151474	205.206
4228.713473	342.009
4229.275510	263.474
4229.837585	222.939
4230.399696	222.939
4230.961846	148.204
4231.524032	86.1358
4232.086256	55.7349
4232.648518	79.8023
4233.210817	140.604
4233.773153	162.138
4234.335527	263.474
4234.897938	229.273
4235.460386	164.671
4236.022872	117.803
4236.585395	188.739
4237.147956	202.672
4237.710554	304.008
4238.273189	271.074
4238.835862	267.274
4239.398572	263.474
4239.961320	226.74
4240.524105	250.807
4241.086927	260.941
4241.649787	297.675
4242.212684	243.207
4242.775619	164.671
4243.338591	134.27
4243.901601	110.203
4244.464647	93.736
4245.027732	138.071
4245.590853	243.207
4246.154012	233.073
4246.717209	338.209
4247.280443	472.48
4247.843714	418.012
4248.407023	376.21
4248.970369	448.412
4249.533752	495.28
4250.097173	404.078
4250.660631	239.407
4251.224127	144.404
4251.787660	69.6687
4252.351230	35.4678
4252.914838	65.8686
4253.478483	181.138
4254.042166	197.606
4254.605886	266.007
4255.169644	314.142
4255.733438	255.874
4256.297271	202.672
4256.861140	140.604
4257.425047	148.204
4257.988992	103.87
4258.552974	134.27
4259.116993	127.937
4259.681050	176.072
4260.245144	205.206
4260.809275	192.539
4261.373444	202.672
4261.937650	209.006
4262.501894	219.139
4263.066175	168.471
4263.630494	140.604
4264.194849	148.204
4264.759243	198.872
4265.323673	181.138
4265.888142	117.803
4266.452647	140.604
4267.017190	110.203
4267.581770	100.07
4268.146388	144.404
4268.711043	205.206
4269.275735	186.205
4269.840465	219.139
4270.405233	216.606
4270.970037	164.671
4271.534879	202.672
4272.099759	209.006
4272.664676	202.672
4273.229630	212.806
4273.794622	158.338
4274.359651	158.338
4274.924717	366.077
4275.489821	328.076
4276.054963	368.61
4276.620141	426.878
4277.185357	491.48
4277.750611	472.48
4278.315902	328.076
4278.881230	186.205
4279.446596	148.204
4280.011999	130.47
4280.577439	138.071
4281.142917	181.138
4281.708433	216.606
4282.273985	219.139
4282.839575	267.274
4283.405203	304.008
4283.970868	495.28
4284.536570	434.479
4285.102310	383.811
4285.668087	373.677
4286.233902	253.34
4286.799753	138.071
4287.365643	106.403
4287.931570	120.337
4288.497534	253.34
4289.063535	424.345
4289.629574	311.609
4290.195650	212.806
4290.761764	144.404
4291.327915	184.938
4291.894104	331.876
4292.460330	505.414
4293.026593	400.278
4293.592894	345.81
4294.159232	212.806
4294.725608	291.341
4295.292021	219.139
4295.858471	162.138
4296.424959	152.004
4296.991484	152.004
4297.558046	127.937
4298.124646	152.004
4298.691284	239.407
4299.257958	274.874
4299.824671	239.407
4300.391420	188.739
4300.958207	124.137
4301.525031	124.137
4302.091893	110.203
4302.658792	134.27
4303.225729	259.674
4303.792703	505.414
4304.359714	502.881
4304.926763	386.344
4305.493849	311.609
4306.060973	263.474
4306.628134	171.005
4307.195332	154.538
4307.762568	192.539
4308.329841	134.27
4308.897152	212.806
4309.464500	311.609
4310.031885	297.675
4310.599308	216.606
4311.166768	162.138
4311.734266	127.937
4312.301801	72.2021
4312.869373	79.8023
4313.436983	86.1358
4314.004630	144.404
4314.572315	195.072
4315.140037	221.673
4315.707796	385.077
4316.275593	307.809
4316.843427	324.276
4317.411299	317.942
4317.979208	331.876
4318.547154	253.34
4319.115138	198.872
4319.683159	309.075
4320.251218	274.874
4320.819314	233.073
4321.387447	209.006
4321.955618	233.073
4322.523827	181.138
4323.092072	197.606
4323.660355	134.27
4324.228676	134.27
4324.797034	325.542
4325.365429	410.411
4325.933861	349.61
4326.502331	321.742
4327.070839	315.409
4327.639384	301.475
4328.207966	393.944
4328.776586	345.81
4329.345243	263.474
4329.913937	243.207
4330.482669	186.205
4331.051438	202.672
4331.620245	212.806
4332.189089	188.739
4332.757971	243.207
4333.326889	255.874
4333.895846	354.676
4334.464839	236.873
4335.033871	164.671
4335.602939	120.337
4336.172045	134.27
4336.741188	174.805
4337.310369	225.473
4337.879587	293.875
4338.448842	274.874
4339.018135	178.605
4339.587466	188.739
4340.156833	301.475
4340.726238	301.475
4341.295681	274.874
4341.865161	202.672
4342.434678	222.94
4343.004233	138.071
4343.573825	93.736
4344.143455	86.1358
4344.713122	209.006
4345.282826	221.673
4345.852568	140.604
4346.422347	79.8023
4346.992163	281.208
4347.562017	267.274
4348.131909	287.541
4348.701837	386.344
4349.271803	345.81
4349.841807	434.479
4350.411848	386.344
4350.981926	362.277
4351.552042	301.475
4352.122195	281.208
4352.692386	226.74
4353.262614	188.739
4353.832879	287.541
4354.403182	325.542
4354.973522	291.341
4355.543900	198.872
4356.114315	236.873
4356.684767	209.006
4357.255257	164.671
4357.825784	328.076
4358.396348	352.143
4358.966950	250.807
4359.537590	247.007
4360.108267	431.945
4360.678981	328.076
4361.249732	233.073
4361.820521	259.674
4362.391348	310.342
4362.962212	222.939
4363.533113	216.606
4364.104052	178.605
4364.675028	192.539
4365.246041	222.939
4365.817092	134.27
4366.388180	120.337
4366.959306	366.077
4367.530469	406.611
4368.101669	426.878
4368.672907	325.542
4369.244182	209.006
4369.815495	296.408
4370.386845	205.206
4370.958232	198.872
4371.529657	226.74
4372.101119	171.005
4372.672619	140.604
4373.244156	205.206
4373.815731	328.076
4374.387342	335.676
4374.958992	333.143
4375.530678	420.545
4376.102402	458.546
4376.674164	376.21
4377.245963	309.075
4377.817799	188.739
4378.389673	195.072
4378.961584	211.539
4379.533532	134.27
4380.105518	178.605
4380.677542	239.407
4381.249602	205.206
4381.821700	202.672
4382.393836	178.605
4382.966009	127.937
4383.538219	247.007
4384.110467	386.344
4384.682752	458.546
4385.255075	468.68
4385.827434	454.746
4386.399832	424.345
4386.972267	271.074
4387.544739	229.273
4388.117248	315.409
4388.689795	229.273
4389.262379	328.076
4389.835001	373.677
4390.407660	369.877
4390.980357	431.945
4391.553091	420.545
4392.125862	304.008
4392.698671	263.474
4393.271517	212.806
4393.844401	209.006
4394.417322	181.138
4394.990280	259.674
4395.563276	209.006
4396.136309	181.138
4396.709380	96.2695
4397.282488	212.806
4397.855633	250.807
4398.428816	260.941
4399.002036	212.806
4399.575294	192.539
4400.148589	154.538
4400.721921	89.9359
4401.295291	59.5351
4401.868698	124.137
4402.442143	138.071
4403.015625	154.538
4403.589144	127.937
4404.162701	247.007
4404.736295	295.142
4405.309927	304.008
4405.883596	281.208
4406.457302	181.138
4407.031046	216.606
4407.604828	233.073
4408.178646	279.941
4408.752502	358.477
4409.326396	295.142
4409.900327	226.74
4410.474295	158.338
4411.048301	148.204
4411.622344	148.204
4412.196424	164.671
4412.770542	263.474
4413.344697	426.878
4413.918890	380.011
4414.493120	400.278
4415.067388	352.143
4415.641693	233.073
4416.216035	164.671
4416.790415	158.338
4417.364832	250.807
4417.939286	202.672
4418.513778	148.204
4419.088307	195.072
4419.662874	192.539
4420.237478	144.404
4420.812120	184.939
4421.386799	296.408
4421.961515	342.009
4422.536269	319.209
4423.111060	301.475
4423.685889	295.142
4424.260755	222.94
4424.835658	188.739
4425.410599	96.2695
4425.985577	154.538
4426.560592	222.94
4427.135645	202.672
4427.710736	103.87
4428.285864	152.004
4428.861029	117.803
4429.436231	134.27
4430.011471	293.875
4430.586749	285.008
4431.162064	243.207
4431.737416	152.004
4432.312805	114.003
4432.888233	144.404
4433.463697	82.3357
4434.039199	65.8686
4434.614738	55.735
4435.190315	96.2695
4435.765929	144.404
4436.341580	373.677
4436.917269	321.742
4437.492995	229.273
4438.068759	243.207
4438.644560	226.74
4439.220398	148.204
4439.796274	164.671
4440.372188	120.337
4440.948138	79.8023
4441.524126	127.937
4442.100152	468.68
4442.676215	454.746
4443.252315	333.143
4443.828453	263.474
4444.404628	301.475
4444.980840	271.074
4445.557090	205.206
4446.133378	216.606
4446.709702	295.142
4447.286064	362.277
4447.862464	277.408
4448.438901	226.74
4449.015375	186.205
4449.591887	152.004
4450.168436	181.138
4450.745023	162.138
4451.321647	209.006
4451.898308	293.875
4452.475007	362.277
4453.051743	328.076
4453.628516	325.542
4454.205327	383.811
4454.782176	315.409
4455.359062	301.475
4455.935985	209.006
4456.512945	243.207
4457.089943	222.94
4457.666979	362.277
4458.244052	271.074
4458.821162	212.806
4459.398309	216.606
4459.975494	140.604
4460.552717	79.8023
4461.129977	41.8013
4461.707274	82.3357
4462.284609	212.806
4462.861981	222.94
4463.439390	186.205
4464.016837	287.541
4464.594321	321.742
4465.171843	315.409
4465.749402	328.076
4466.326998	243.207
4466.904632	338.209
4467.482303	386.344
4468.060012	277.408
4468.637758	219.139
4469.215542	188.739
4469.793363	285.008
4470.371221	335.676
4470.949117	362.277
4471.527050	260.941
4472.105020	257.141
4472.683028	192.539
4473.261074	198.872
4473.839156	195.072
4474.417276	245.74
4474.995434	262.207
4475.573629	250.807
4476.151861	342.01
4476.730131	344.543
4477.308438	344.543
4477.886783	374.944
4478.465165	374.944
4479.043584	345.81
4479.622041	383.811
4480.200535	594.083
4480.779067	564.949
4481.357636	448.412
4481.936242	352.143
4482.514886	297.675
4483.093567	366.077
4483.672286	304.008
4484.251042	233.073
4484.829835	269.808
4485.408666	263.474
4485.987534	380.011
4486.566440	342.01
4487.145383	338.209
4487.724363	263.474
4488.303381	192.539
4488.882436	243.207
4489.461529	331.876
4490.040659	321.742
4490.619827	277.408
4491.199031	369.877
4491.778274	376.21
4492.357553	333.143
4492.936870	281.208
4493.516225	285.008
4494.095617	243.207
4494.675046	317.942
4495.254513	352.143
4495.834017	501.614
4496.413558	632.084
4496.993137	526.948
4497.572754	472.48
4498.152407	338.209
4498.732099	281.208
4499.311827	198.872
4499.891593	202.672
4500.471396	106.403
4501.051237	120.337
4501.631115	279.941
4502.211031	293.875
4502.790984	267.274
4503.370974	216.606
4503.951002	144.404
4504.531067	82.3357
4505.111170	38.0012
4505.691310	24.0674
4506.271487	40.5346
4506.851702	116.537
4507.431954	440.812
4508.012244	407.878
4508.592571	352.143
4509.172935	285.008
4509.753337	366.077
4510.333777	297.675
4510.914253	250.807
4511.494767	338.209
4512.075319	359.743
4512.655908	229.273
4513.236534	195.072
4513.817198	178.605
4514.397899	181.138
4514.978637	209.006
4515.559413	202.672
4516.140226	216.606
4516.721077	212.806
4517.301965	144.404
4517.882891	93.736
4518.463854	127.937
4519.044854	89.9359
4519.625892	76.0022
4520.206967	92.4693
4520.788079	160.871
4521.369229	245.74
4521.950417	296.408
4522.531641	202.672
4523.112903	162.138
4523.694203	355.943
4524.275540	349.61
4524.856914	404.078
4525.438326	407.878
4526.019775	345.81
4526.601262	448.412
4527.182786	315.409
4527.764347	192.539
4528.345946	239.407
4528.927582	250.807
4529.509256	424.345
4530.090967	404.078
4530.672716	380.011
4531.254501	328.076
4531.836325	257.141
4532.418185	178.605
4533.000083	176.072
4533.582019	100.07
4534.163992	86.1359
4534.746002	98.8029
4535.328050	65.8686
4535.910135	76.0023
4536.492257	106.403
4537.074417	93.7361
4537.656614	72.2022
4538.238849	174.805
4538.821121	205.206
4539.403431	134.271
4539.985778	236.873
4540.568162	219.14
4541.150584	154.538
4541.733043	130.47
4542.315539	181.138
4542.898073	130.47
4543.480645	106.403
4544.063254	89.936
4544.645900	82.3358
4545.228583	209.006
4545.811304	291.341
4546.394063	239.407
4546.976859	140.604
4547.559692	127.937
4548.142562	285.008
4548.725470	404.078
4549.308416	281.208
4549.891399	164.671
4550.474419	226.74
4551.057476	287.541
4551.640572	205.206
4552.223704	239.407
4552.806874	287.541
4553.390081	192.539
4553.973326	144.404
4554.556608	168.471
4555.139927	162.138
4555.723284	239.407
4556.306679	342.009
4556.890110	325.542
4557.473579	383.811
4558.057086	325.542
4558.640630	176.072
4559.224211	158.338
4559.807830	195.072
4560.391486	152.004
4560.975179	186.205
4561.558910	202.672
4562.142679	138.071
4562.726485	103.87
4563.310328	106.403
4563.894208	117.803
4564.478126	202.672
4565.062082	226.74
4565.646074	277.408
4566.230105	250.807
4566.814172	198.872
4567.398277	181.138
4567.982420	140.604
4568.566600	277.408
4569.150817	366.077
4569.735071	335.676
4570.319363	281.208
4570.903693	226.74
4571.488060	158.338
4572.072464	103.87
4572.656906	154.538
4573.241385	171.005
4573.825901	320.476
4574.410455	388.877
4574.995046	382.544
4575.579675	385.077
4576.164341	525.681
4576.749045	380.011
4577.333786	301.475
4577.918564	362.277
4578.503380	434.479
4579.088233	281.208
4579.673123	176.072
4580.258051	168.471
4580.843017	293.875
4581.428020	434.479
4582.013060	400.278
4582.598137	309.075
4583.183252	263.474
4583.768405	236.873
4584.353594	171.005
4584.938822	197.606
4585.524086	168.471
4586.109388	140.604
4586.694728	144.404
4587.280105	188.739
4587.865519	267.274
4588.450970	274.874
4589.036460	176.072
4589.621986	114.003
4590.207550	93.7361
4590.793151	53.2017
4591.378790	24.0675
4591.964466	35.4678
4592.550179	51.935
4593.135930	76.0023
4593.721719	88.6693
4594.307544	102.603
4594.893407	116.537
4595.479308	79.8024
4596.065246	86.1359
4596.651221	93.7361
4597.237234	168.471
4597.823284	222.94
4598.409372	260.941
4598.995497	335.676
4599.581659	257.141
4600.167859	202.672
4600.754096	212.806
4601.340371	162.138
4601.926683	93.7361
4602.513032	154.538
4603.099419	96.2695
4603.685843	140.604
4604.272305	148.204
4604.858804	158.338
4605.445340	140.604
4606.031914	236.873
4606.618525	267.274
4607.205174	219.14
4607.791860	317.942
4608.378583	274.874
4608.965344	236.873
4609.552143	216.606
4610.138978	176.072
4610.725851	120.337
4611.312762	122.87
4611.899710	233.073
4612.486695	259.674
4613.073718	286.275
4613.660778	286.275
4614.247876	271.074
4614.835011	236.873
4615.422183	260.941
4616.009393	205.206
4616.596640	168.472
4617.183924	226.74
4617.771246	366.077
4618.358606	506.681
4618.946003	380.011
4619.533437	274.874
4620.120909	243.207
4620.708418	315.409
4621.295964	281.208
4621.883548	271.074
4622.471169	202.672
4623.058828	178.605
4623.646524	152.004
4624.234257	82.3359
4624.822028	171.005
4625.409836	184.939
4625.997682	164.671
4626.585565	226.74
4627.173486	212.806
4627.761444	188.739
4628.349439	124.137
4628.937472	192.539
4629.525542	315.409
4630.113649	260.941
4630.701794	277.408
4631.289977	285.008
4631.878196	250.807
4632.466454	198.872
4633.054748	178.605
4633.643080	216.606
4634.231450	162.138
4634.819856	124.137
4635.408301	178.605
4635.996782	186.205
4636.585301	226.74
4637.173858	250.807
4637.762451	205.206
4638.351083	168.472
4638.939751	140.604
4639.528457	124.137
4640.117201	114.003
4640.705982	236.873
4641.294800	209.006
4641.883656	158.338
4642.472549	130.47
4643.061479	127.937
4643.650447	158.338
4644.239453	222.94
4644.828495	250.807
4645.417575	202.672
4646.006693	216.606
4646.595848	138.071
4647.185040	164.671
4647.774270	222.94
4648.363537	144.404
4648.952842	76.0023
4649.542184	53.2017
4650.131563	45.6015
4650.720980	138.071
4651.310434	100.07
4651.899926	72.2022
4652.489455	181.139
4653.079021	184.939
4653.668625	201.406
4654.258266	317.942
4654.847945	315.409
4655.437661	352.143
4656.027415	274.874
4656.617206	243.207
4657.207034	273.608
4657.796900	250.807
4658.386803	239.407
4658.976743	226.74
4659.566721	229.273
4660.156736	291.342
4660.746789	424.345
4661.336879	434.479
4661.927007	499.081
4662.517172	652.351
4663.107374	499.081
4663.697614	345.81
4664.287891	219.14
4664.878206	154.538
4665.468558	226.74
4666.058947	274.874
4666.649374	285.008
4667.239838	239.407
4667.830340	195.072
4668.420879	152.004
4669.011455	82.3359
4669.602069	38.0013
4670.192720	31.6678
4670.783409	48.1349
4671.374135	110.203
4671.964899	178.605
4672.555700	355.943
4673.146538	352.143
4673.737414	247.007
4674.328327	263.474
4674.919277	317.942
4675.510265	358.477
4676.101291	285.008
4676.692353	315.409
4677.283454	287.541
4677.874591	202.672
4678.465766	117.804
4679.056978	127.937
4679.648228	140.604
4680.239515	162.138
4680.830840	164.671
4681.422202	124.137
4682.013602	127.937
4682.605038	164.671
4683.196513	162.138
4683.788024	171.005
4684.379573	174.805
4684.971160	134.271
4685.562784	174.805
4686.154445	291.342
4686.746144	281.208
4687.337880	311.609
4687.929653	229.273
4688.521464	127.937
4689.113313	65.8688
4689.705198	178.605
4690.297121	291.342
4690.889082	293.875
4691.481080	229.273
4692.073115	253.341
4692.665188	192.539
4693.257298	148.204
4693.849446	236.873
4694.441631	359.743
4695.033853	315.409
4695.626113	321.742
4696.218410	236.873
4696.810745	154.538
4697.403117	134.271
4697.995526	226.74
4698.587973	198.872
4699.180458	158.338
4699.772979	164.671
4700.365538	205.206
4700.958135	304.009
4701.550769	386.344
4702.143440	295.142
4702.736149	247.007
4703.328895	178.605
4703.921678	103.87
4704.514499	106.403
4705.107358	171.005
4705.700254	315.409
4706.293187	309.075
4706.886157	243.207
4707.479165	291.342
4708.072211	390.144
4708.665294	352.143
4709.258414	309.075
4709.851571	202.672
4710.444766	233.073
4711.037999	253.341
4711.631269	293.875
4712.224576	291.342
4712.817921	321.742
4713.411303	281.208
4714.004722	297.675
4714.598179	253.34
4715.191673	255.874
4715.785205	236.873
4716.378774	277.408
4716.972381	202.672
4717.566025	260.941
4718.159706	309.075
4718.753425	222.94
4719.347181	263.474
4719.940975	243.207
4720.534806	239.407
4721.128674	171.005
4721.722580	103.87
4722.316523	89.936
4722.910504	130.47
4723.504522	140.604
4724.098577	103.87
4724.692670	195.072
4725.286800	414.212
4725.880968	404.078
4726.475173	335.676
4727.069415	267.274
4727.663695	226.74
4728.258013	233.073
4728.852367	344.543
4729.446759	335.676
4730.041189	311.609
4730.635656	277.408
4731.230160	373.677
4731.824702	328.076
4732.419281	216.606
4733.013898	188.739
4733.608552	134.271
4734.203243	127.937
4734.797972	164.671
4735.392738	243.207
4735.987542	219.14
4736.582383	253.34
4737.177261	287.541
4737.772177	236.873
4738.367130	295.142
4738.962121	297.675
4739.557149	243.207
4740.152214	192.539
4740.747317	178.605
4741.342458	229.273
4741.937635	315.409
4742.532851	352.143
4743.128103	515.548
4743.723393	566.216
4744.318720	448.412
4744.914085	376.211
4745.509487	311.609
4746.104927	274.874
4746.700404	271.074
4747.295918	195.072
4747.891470	181.138
4748.487059	359.743
4749.082686	366.077
4749.678350	325.542
4750.274051	297.675
4750.869790	407.878
4751.465566	366.077
4752.061380	342.01
4752.657231	440.812
4753.253120	376.21
4753.849046	492.747
4754.445009	611.817
4755.041010	434.479
4755.637048	390.144
4756.233123	430.679
4756.829236	549.749
4757.425387	482.613
4758.021574	418.012
4758.617800	301.475
4759.214062	338.21
4759.810362	333.143
4760.406699	400.278
4761.003074	414.212
4761.599487	390.144
4762.195936	376.211
4762.792423	373.677
4763.388948	267.274
4763.985510	219.14
4764.582109	400.278
4765.178745	325.542
4765.775420	376.211
4766.372131	396.478
4766.968880	373.677
4767.565666	253.34
4768.162490	158.338
4768.759351	315.409
4769.356250	271.074
4769.953186	333.143
4770.550159	321.742
4771.147170	319.209
4771.744218	338.21
4772.341304	285.008
4772.938427	243.207
4773.535587	176.072
4774.132785	181.139
4774.730020	168.472
4775.327293	366.077
4775.924603	362.277
4776.521950	247.007
4777.119335	267.274
4777.716757	250.807
4778.314217	253.341
4778.911714	287.541
4779.509249	373.677
4780.106821	434.479
4780.704430	424.345
4781.302077	342.01
4781.899761	400.278
4782.497482	342.01
4783.095241	271.074
4783.693038	319.209
4784.290872	260.941
4784.888743	420.545
4785.486651	437.012
4786.084597	362.277
4786.682581	362.277
4787.280602	355.943
4787.878660	315.409
4788.476756	325.542
4789.074889	396.478
4789.673059	420.545
4790.271267	352.143
4790.869512	257.141
4791.467795	260.941
4792.066115	285.008
4792.664473	301.475
4793.262868	287.541
4793.861300	335.676
4794.459770	297.675
4795.058277	260.941
4795.656822	229.273
4796.255404	307.809
4796.854023	328.076
4797.452680	311.609
4798.051374	526.948
4798.650106	519.348
4799.248875	434.479
4799.847681	458.546
4800.446525	369.877
4801.045406	212.806
4801.644325	277.408
4802.243281	349.61
4802.842275	333.143
4803.441305	369.877
4804.040374	352.143
4804.639479	342.01
4805.238623	410.411
4805.837803	488.947
4806.437021	407.878
4807.036277	431.945
4807.635569	352.143
4808.234900	281.208
4808.834267	212.806
4809.433672	114.003
4810.033115	93.7362
4810.632594	124.137
4811.232112	164.671
4811.831666	202.672
4812.431258	297.675
4813.030888	297.675
4813.630555	400.278
4814.230259	311.609
4814.830001	386.344
4815.429780	407.878
4816.029596	352.143
4816.629450	321.742
4817.229342	263.474
4817.829271	274.874
4818.429237	212.806
4819.029240	260.941
4819.629281	226.74
4820.229360	222.94
4820.829476	192.539
4821.429629	164.671
4822.029819	171.005
4822.630047	148.204
4823.230313	216.606
4823.830616	287.541
4824.430956	333.143
4825.031334	291.342
4825.631749	188.739
4826.232201	110.203
4826.832691	181.139
4827.433219	243.207
4828.033783	263.474
4828.634386	260.941
4829.235025	325.542
4829.835702	376.211
4830.436416	297.675
4831.037168	352.143
4831.637957	382.544
4832.238784	267.274
4832.839648	198.872
4833.440550	148.204
4834.041488	140.604
4834.642465	144.404
4835.243478	127.937
4835.844529	62.0686
4836.445618	59.5352
4837.046744	82.3358
4837.647907	130.47
4838.249108	285.008
4838.850346	338.209
4839.451622	267.274
4840.052935	239.407
4840.654285	198.872
4841.255673	140.604
4841.857098	106.403
4842.458560	106.403
4843.060061	96.2695
4843.661598	146.938
4844.263173	158.338
4844.864785	178.605
4845.466435	120.337
4846.068122	96.2695
4846.669846	122.87
4847.271608	229.273
4847.873407	205.206
4848.475244	178.605
4849.077118	285.008
4849.679030	490.214
4850.280979	492.747
4850.882965	431.945
4851.484989	380.011
4852.087050	277.408
4852.689149	271.074
4853.291285	257.141
4853.893458	148.204
4854.495669	144.404
4855.097917	100.07
4855.700203	76.0023
4856.302526	116.537
4856.904886	76.0023
4857.507284	98.8029
4858.109719	197.606
4858.712192	238.14
4859.314702	459.813
4859.917250	362.277
4860.519835	297.675
4861.122457	188.739
4861.725117	178.605
4862.327814	285.008
4862.930549	345.81
4863.533321	271.074
4864.136130	362.277
4864.738977	335.676
4865.341861	335.676
4865.944783	205.206
4866.547742	164.671
4867.150738	106.403
4867.753772	48.1348
4868.356843	62.0686
4868.959952	235.607
4869.563098	481.347
4870.166282	614.35
4870.769503	798.022
4871.372761	670.085
4871.976057	519.348
4872.579390	390.144
4873.182760	250.807
4873.786168	205.206
4874.389614	127.937
4874.993097	158.338
4875.596617	164.671
4876.200175	158.338
4876.803770	307.809
4877.407402	257.141
4878.011072	178.605
4878.614779	127.937
4879.218524	295.142
4879.822306	448.412
4880.426125	431.945
4881.029982	431.945
4881.633877	352.143
4882.237808	368.61
4882.841778	414.211
4883.445784	333.143
4884.049828	321.742
4884.653910	295.142
4885.258028	205.206
4885.862185	120.337
4886.466378	212.806
4887.070609	219.139
4887.674878	168.471
4888.279184	229.273
4888.883527	283.741
4889.487908	271.074
4890.092326	297.675
4890.696781	297.675
4891.301274	333.143
4891.905804	271.074
4892.510372	236.873
4893.114977	148.204
4893.719620	152.004
4894.324300	114.003
4894.929017	219.14
4895.533772	243.207
4896.138564	198.872
4896.743394	209.006
4897.348261	181.138
4897.953165	127.937
4898.558107	59.5351
4899.163087	38.0012
4899.768103	86.1359
4900.373157	263.474
4900.978249	376.21
4901.583378	390.144
4902.188544	281.208
4902.793748	202.672
4903.398989	195.072
4904.004268	255.874
4904.609584	269.808
4905.214937	400.278
4905.820328	362.277
4906.425756	267.274
4907.031222	233.073
4907.636725	259.674
4908.242265	198.872
4908.847843	152.004
4909.453458	205.206
4910.059111	181.138
4910.664801	178.605
4911.270529	195.072
4911.876294	229.273
4912.482096	198.872
4913.087936	127.937
4913.693813	342.01
4914.299727	430.679
4914.905679	404.078
4915.511669	523.148
4916.117696	366.077
4916.723760	243.207
4917.329861	236.873
4917.936000	195.072
4918.542177	192.539
4919.148391	274.874
4919.754642	285.008
4920.360931	250.807
4920.967257	226.74
4921.573620	253.34
4922.180021	205.206
4922.786460	148.204
4923.392935	243.207
4923.999449	291.341
4924.605999	291.341
4925.212587	233.073
4925.819213	188.739
4926.425875	311.609
4927.032576	281.208
4927.639313	253.34
4928.246088	176.072
4928.852901	267.274
4929.459751	287.541
4930.066638	304.008
4930.673563	216.606
4931.280525	414.211
4931.887524	390.144
4932.494561	359.743
4933.101636	311.609
4933.708747	277.408
4934.315897	186.205
4934.923083	181.138
4935.530307	279.941
4936.137569	271.074
4936.744867	233.073
4937.352204	331.876
4937.959577	319.209
4938.566988	285.008
4939.174437	263.474
4939.781923	219.14
4940.389446	192.539
4940.997007	195.072
4941.604605	267.274
4942.212241	325.542
4942.819913	369.877
4943.427624	585.216
4944.035372	410.411
4944.643157	311.609
4945.250979	226.74
4945.858839	236.873
4946.466737	274.874
4947.074672	171.005
4947.682644	307.809
4948.290654	310.342
4948.898701	277.408
4949.506785	315.409
4950.114907	250.807
4950.723066	333.143
4951.331263	287.541
4951.939497	260.941
4952.547769	345.81
4953.156078	383.811
4953.764424	452.213
4954.372808	396.478
4954.981229	295.142
4955.589688	233.073
4956.198184	192.539
4956.806717	195.072
4957.415288	235.607
4958.023897	176.072
4958.632542	171.005
4959.241225	287.541
4959.849946	328.076
4960.458704	285.008
4961.067499	285.008
4961.676332	274.874
4962.285202	162.138
4962.894110	86.1359
4963.503055	38.0012
4964.112037	31.6677
4964.721057	65.8687
4965.330114	130.47
4965.939209	86.1359
4966.548341	144.404
4967.157510	154.538
4967.766717	181.138
4968.375961	148.204
4968.985243	93.7361
4969.594562	93.7361
4970.203919	127.937
4970.813313	226.74
4971.422744	233.073
4972.032213	209.006
4972.641719	267.274
4973.251263	205.206
4973.860844	178.605
4974.470462	144.404
4975.080118	124.137
4975.689811	178.605
4976.299542	110.203
4976.909310	301.475
4977.519115	349.61
4978.128958	260.941
4978.738839	152.004
4979.348756	114.003
4979.958711	86.1359
4980.568704	98.8029
4981.178734	82.3358
4981.788801	45.6014
4982.398906	59.5351
4983.009048	62.0685
4983.619228	38.0012
4984.229445	29.1343
4984.839699	86.1359
4985.449991	88.6693
4986.060321	116.537
4986.670687	143.137
4987.281091	293.875
4987.891533	271.074
4988.502012	195.072
4989.112528	164.671
4989.723082	103.87
4990.333673	62.0685
4990.944302	92.4694
4991.554968	133.004
4992.165671	106.403
4992.776412	82.3358
4993.387190	69.6688
4993.998006	55.735
4994.608859	127.937
4995.219749	216.606
4995.830677	373.677
4996.441643	285.008
4997.052645	301.475
4997.663685	181.138
4998.274763	263.474
4998.885878	239.407
4999.497030	178.605
5000.108220	130.47
5000.719447	48.1348
5001.330712	35.4678
5001.942014	65.8686
5002.553353	100.07
5003.164730	130.47
5003.776144	160.871
5004.387596	103.87
5004.999085	202.672
5005.610612	267.274
5006.222176	359.743
5006.833777	369.877
5007.445416	355.943
5008.057092	239.407
5008.668806	158.338
5009.280556	138.071
5009.892345	195.072
5010.504171	263.474
5011.116034	178.605
5011.727935	138.071
5012.339873	110.203
5012.951848	197.606
5013.563861	201.406
5014.175911	168.471
5014.787999	188.739
5015.400124	297.675
5016.012287	267.274
5016.624487	198.872
5017.236724	168.471
5017.848999	250.807
5018.461311	219.139
5019.073661	382.544
5019.686048	338.209
5020.298472	250.807
5020.910934	186.205
5021.523433	178.605
5022.135970	198.872
5022.748544	164.671
5023.361155	89.936
5023.973804	138.071
5024.586491	158.338
5025.199214	181.138
5025.811976	134.271
5026.424774	263.474
5027.037610	293.875
5027.650484	310.342
5028.263394	287.541
5028.876343	209.006
5029.489328	209.006
5030.102351	176.072
5030.715412	124.137
5031.328510	106.403
5031.941645	103.87
5032.554818	96.2694
5033.168028	205.206
5033.781275	239.407
5034.394560	239.407
5035.007883	352.143
5035.621243	349.61
5036.234640	295.142
5036.848074	192.539
5037.461546	260.941
5038.075056	257.14
5038.688603	168.471
5039.302187	212.806
5039.915809	260.941
5040.529468	236.873
5041.143164	148.204
5041.756898	110.203
5042.370670	160.871
5042.984478	221.673
5043.598324	209.006
5044.212208	198.872
5044.826129	250.807
5045.440087	222.94
5046.054083	222.94
5046.668117	362.277
5047.282187	315.409
5047.896295	239.407
5048.510441	181.138
5049.124624	235.607
5049.738844	178.605
5050.353102	219.139
5050.967397	291.341
5051.581729	325.542
5052.196099	311.609
5052.810507	309.075
5053.424952	209.006
5054.039434	198.872
5054.653953	192.539
5055.268510	247.007
5055.883105	594.083
5056.497737	526.948
5057.112406	428.145
5057.727113	444.612
5058.341857	396.478
5058.956638	304.008
5059.571457	426.878
5060.186314	321.742
5060.801207	236.873
5061.416139	250.807
5062.031107	287.541
5062.646113	386.344
5063.261157	519.348
5063.876238	400.278
5064.491356	236.873
5065.106512	124.137
5065.721705	140.604
5066.336935	195.072
5066.952203	181.138
5067.567508	124.137
5068.182851	127.937
5068.798231	222.939
5069.413649	247.007
5070.029104	158.338
5070.644596	148.204
5071.260126	176.072
5071.875693	178.605
5072.491298	162.138
5073.106940	106.403
5073.722620	233.073
5074.338336	279.941
5074.954091	301.475
5075.569882	321.742
5076.185712	229.273
5076.801578	250.807
5077.417482	178.605
5078.033424	158.338
5078.649402	174.805
5079.265419	164.671
5079.881472	192.539
5080.497563	186.205
5081.113692	192.539
5081.729858	186.205
5082.346061	202.672
5082.962302	198.872
5083.578580	205.206
5084.194895	321.742
5084.811248	260.941
5085.427639	171.005
5086.044066	174.805
5086.660531	164.671
5087.277034	216.606
5087.893574	260.941
5088.510152	553.549
5089.126766	621.95
5089.743419	420.545
5090.360108	349.61
5090.976835	277.408
5091.593600	386.344
5092.210402	345.81
5092.827241	295.141
5093.444118	195.072
5094.061032	168.471
5094.677984	162.138
5095.294973	205.206
5095.911999	359.743
5096.529063	267.274
5097.146164	293.875
5097.763303	410.411
5098.380479	407.878
5098.997693	345.809
5099.614943	236.873
5100.232232	295.141
5100.849557	233.073
5101.466921	233.073
5102.084321	317.942
5102.701759	414.211
5103.319235	396.478
5103.936747	418.011
5104.554298	335.676
5105.171885	277.408
5105.789510	168.471
5106.407173	93.7359
5107.024873	229.273
5107.642610	444.612
5108.260385	533.281
5108.878197	779.021
5109.496046	708.086
5110.113933	642.218
5110.731858	495.28
5111.349820	543.415
5111.967819	376.21
5112.585855	328.076
5113.203930	285.008
5113.822041	328.076
5114.440190	525.681
5115.058376	573.816
5115.676600	502.88
5116.294861	373.677
5116.913160	250.807
5117.531495	186.205
5118.149869	198.872
5118.768280	181.138
5119.386728	171.005
5120.005213	243.207
5120.623736	321.742
5121.242297	418.011
5121.860895	513.014
5122.479530	468.68
5123.098203	564.949
5123.716913	666.285
5124.335660	589.016
5124.954445	540.881
5125.573268	495.28
5126.192127	475.013
5126.811025	383.811
5127.429959	442.079
5128.048931	567.482
5128.667941	601.683
5129.286988	444.612
5129.906072	355.943
5130.525194	333.142
5131.144353	281.208
5131.763549	274.874
5132.382783	243.207
5133.002054	192.539
5133.621363	188.738
5134.240709	205.206
5134.860093	181.138
5135.479514	164.671
5136.098972	152.004
5136.718468	304.008
5137.338001	331.876
5137.957572	287.541
5138.577180	277.408
5139.196826	450.946
5139.816509	386.344
5140.436229	402.811
5141.055987	338.209
5141.675782	342.009
5142.295614	358.476
5142.915484	335.676
5143.535392	229.273
5144.155337	253.34
5144.775319	229.273
5145.395339	321.742
5146.015396	362.277
5146.635490	437.012
5147.255622	309.075
5147.875791	239.407
5148.495998	243.207
5149.116242	368.61
5149.736524	260.94
5150.356843	349.61
5150.977199	319.209
5151.597593	321.742
5152.218024	442.079
5152.838493	359.743
5153.458999	281.208
5154.079543	352.143
5154.700123	376.21
5155.320742	263.474
5155.941398	247.007
5156.562091	247.007
5157.182821	257.14
5157.803589	222.939
5158.424395	285.008
5159.045237	437.012
5159.666118	428.145
5160.287035	551.015
5160.907990	468.679
5161.528983	472.48
5162.150013	369.877
5162.771080	315.409
5163.392185	331.876
5164.013327	304.008
5164.634506	267.274
5165.255723	352.143
5165.876978	416.745
[truncated: 6,506 more rows]
