# Supplementary material for: Chemoenzymatic synthesis of genetically-encoded multivalent liquid N-glycan arrays
Source: Nat Commun. 2023 Aug 28;14:5237. doi: 10.1038/s41467-023-40900-y (PMC10462762; doi:10.1038/s41467-023-40900-y)
Supplement: Supplementary file 8 — Supplementary Dataset 4 [file 41467_2023_40900_MOESM8_ESM.zip › Supplementary Data 1_All MALDI Data/MALDI TextFiles for Fig.5 and Fig.6/TL-IV-131-DBCO-SDB93_0004.txt]

TITLE "<<TL-IV-131-DBCO-SDB93_0004>> Voyager Spec #1[BP = 5240.1, 46102]"
TYPE MASSSPEC
3999.789467	398.171
4000.336058	507.914
4000.882687	627.506
4001.429353	576.855
4001.976057	512.135
4002.522798	662.68
4003.069577	731.621
4003.616392	572.635
4004.163246	422.089
4004.710136	384.101
4005.257064	284.207
4005.804030	306.718
4006.351033	302.497
4006.898073	398.171
4007.445151	434.752
4007.992266	507.914
4008.539418	458.67
4009.086608	348.927
4009.633835	284.207
4010.181100	261.695
4010.728402	256.068
4011.275741	467.112
4011.823118	440.38
4012.370532	353.148
4012.917984	288.428
4013.465473	288.428
4014.012999	275.765
4014.560563	229.335
4015.108164	180.091
4015.655803	220.893
4016.203479	348.927
4016.751192	367.218
4017.298943	247.626
4017.846731	239.184
4018.394556	367.218
4018.942419	298.276
4019.490320	393.95
4020.038258	416.461
4020.586233	312.346
4021.134245	234.963
4021.682295	308.125
4022.230383	298.276
4022.778507	371.439
4023.326669	367.218
4023.874869	503.693
4024.423106	550.123
4024.971380	458.67
4025.519692	375.659
4026.068041	353.148
4026.616428	412.241
4027.164852	420.682
4027.713313	571.228
4028.261812	512.135
4028.810348	509.321
4029.358921	517.763
4029.907532	503.693
4030.456180	453.043
4031.004866	334.858
4031.553589	416.461
4032.102350	375.659
4032.651147	384.101
4033.199983	375.659
4033.748855	444.601
4034.297766	348.927
4034.846713	395.357
4035.395698	348.927
4035.944720	330.637
4036.493780	312.346
4037.042877	288.428
4037.592011	554.344
4038.141183	562.786
4038.690392	544.495
4039.239639	491.031
4039.788923	453.043
4040.338245	408.02
4040.887603	403.799
4041.437000	462.891
4041.986433	471.333
4042.535904	540.274
4043.085413	531.833
4043.634959	458.67
4044.184542	343.299
4044.734162	234.963
4045.283820	302.497
4045.833516	393.95
4046.383249	426.31
4046.933019	416.461
4047.482826	343.299
4048.032671	267.323
4048.582554	343.299
4049.132474	393.95
4049.682431	430.531
4050.232425	654.238
4050.782457	590.925
4051.332527	412.241
4051.882634	458.67
4052.432778	581.076
4052.982959	503.693
4053.533178	481.182
4054.083435	523.391
4054.633728	595.146
4055.184060	453.043
4055.734428	526.205
4056.284834	572.635
4056.835278	544.495
4057.385758	613.436
4057.936276	481.182
4058.486832	458.67
4059.037425	389.729
4059.588055	308.125
4060.138723	253.254
4060.689428	211.045
4061.240171	139.29
4061.790951	243.405
4062.341768	184.312
4062.892623	206.824
4063.443515	334.858
4063.994444	412.241
4064.545411	353.148
4065.096416	362.997
4065.647457	637.355
4066.198536	723.18
4066.749653	564.193
4067.300807	440.38
4067.851998	371.439
4068.403227	353.148
4068.954493	416.461
4069.505797	395.357
4070.057137	357.369
4070.608516	312.346
4071.159931	288.428
4071.711384	267.323
4072.262875	308.125
4072.814403	362.997
4073.365968	375.66
4073.917571	398.171
4074.469211	339.078
4075.020888	308.125
4075.572603	270.137
4076.124356	310.939
4076.676145	453.043
4077.227972	448.822
4077.779837	523.391
4078.331739	558.565
4078.883678	453.043
4079.435655	479.775
4079.987669	530.426
4080.539720	495.252
4081.091809	668.308
4081.643935	595.146
4082.196099	453.043
4082.748300	334.858
4083.300538	348.927
4083.852814	458.67
4084.405127	412.241
4084.957478	489.624
4085.509866	462.891
4086.062292	381.287
4086.614754	298.277
4087.167255	275.765
4087.719792	330.637
4088.272367	343.299
4088.824980	339.079
4089.377630	493.845
4089.930317	448.822
4090.483041	495.252
4091.035803	426.31
4091.588603	430.531
4092.141440	408.02
4092.694314	403.799
4093.247225	294.056
4093.800174	247.626
4094.353161	348.927
4094.906185	384.101
4095.459246	426.31
4096.012344	458.67
4096.565480	544.495
4097.118654	523.391
4097.671865	462.891
4098.225113	422.089
4098.778398	430.531
4099.331721	517.763
4099.885082	544.495
4100.438480	412.241
4100.991915	453.043
4101.545387	461.484
4102.098897	440.38
4102.652445	471.333
4103.206030	426.31
4103.759652	367.218
4104.313311	408.02
4104.867008	485.403
4105.420743	412.241
4105.974514	471.333
4106.528324	512.135
4107.082170	444.601
4107.636054	476.961
4108.189975	430.531
4108.743934	408.02
4109.297930	330.637
4109.851964	279.986
4110.406035	362.997
4110.960143	288.428
4111.514289	192.754
4112.068472	239.184
4112.622693	234.963
4113.176951	270.137
4113.731246	270.137
4114.285579	284.207
4114.839949	416.462
4115.394356	389.729
4115.948801	298.277
4116.503284	275.765
4117.057803	389.729
4117.612361	371.439
4118.166955	267.323
4118.721587	225.114
4119.276256	284.207
4119.830963	302.497
4120.385707	316.567
4120.940489	320.788
4121.495308	353.148
4122.050164	357.369
4122.605058	334.858
4123.159989	229.335
4123.714957	247.626
4124.269963	239.184
4124.825007	330.637
4125.380087	375.66
4125.935205	339.079
4126.490361	316.567
4127.045554	267.323
4127.600784	256.068
4128.156052	288.428
4128.711357	499.472
4129.266699	590.925
4129.822079	453.043
4130.377497	320.788
4130.932951	426.31
4131.488443	416.462
4132.043973	408.02
4132.599540	339.079
4133.155144	312.346
4133.710786	476.961
4134.266465	422.089
4134.822181	491.031
4135.377935	398.171
4135.933727	426.31
4136.489555	416.462
4137.045421	458.67
4137.601325	440.38
4138.157266	462.891
4138.713244	430.531
4139.269260	493.845
4139.825313	493.845
4140.381403	507.914
4140.937531	485.403
4141.493696	389.729
4142.049899	395.357
4142.606139	503.693
4143.162417	467.112
4143.718732	371.439
4144.275084	398.171
4144.831473	426.31
4145.387901	389.729
4145.944365	308.125
4146.500867	206.824
4147.057406	234.963
4147.613983	353.148
4148.170597	481.182
4148.727248	422.089
4149.283937	348.927
4149.840663	316.567
4150.397427	467.112
4150.954228	467.112
4151.511067	339.078
4152.067943	325.009
4152.624856	312.346
4153.181806	357.369
4153.738794	398.171
4154.295820	420.682
4154.852883	330.637
4155.409983	239.184
4155.967121	256.068
4156.524296	333.451
4157.081508	355.962
4157.638758	330.637
4158.196045	343.299
4158.753370	275.765
4159.310732	206.824
4159.868131	239.184
4160.425568	375.66
4160.983043	348.927
4161.540554	381.287
4162.098103	590.925
4162.655690	590.925
4163.213314	544.495
4163.770975	444.601
4164.328673	467.112
4164.886409	548.716
4165.444183	599.367
4166.001994	619.064
4166.559842	576.855
4167.117728	491.031
4167.675651	408.02
4168.233611	389.729
4168.791609	312.346
4169.349644	243.405
4169.907717	215.266
4170.465827	384.101
4171.023974	485.403
4171.582159	462.891
4172.140381	485.403
4172.698641	491.031
4173.256938	481.182
4173.815272	436.159
4174.373644	544.495
4174.932054	517.763
4175.490500	544.495
4176.048984	526.205
4176.607506	512.135
4177.166064	462.891
4177.724661	436.159
4178.283294	339.078
4178.841965	308.125
4179.400674	253.254
4179.959420	275.765
4180.518203	503.693
4181.077023	467.112
4181.635881	458.67
4182.194777	343.299
4182.753710	320.788
4183.312680	330.637
4183.871688	302.497
4184.430733	298.277
4184.989815	253.254
4185.548935	330.637
4186.108092	267.323
4186.667287	339.078
4187.226519	284.207
4187.785788	229.335
4188.345095	298.277
4188.904439	343.299
4189.463821	275.765
4190.023240	253.254
4190.582696	308.125
4191.142190	302.497
4191.701721	220.893
4192.261290	275.765
4192.820896	495.251
4193.380539	567.007
4193.940220	444.601
4194.499938	334.858
4195.059694	389.729
4195.619487	416.461
4196.179317	503.693
4196.739185	426.31
4197.299090	375.66
4197.859033	275.765
4198.419013	220.893
4198.979030	180.091
4199.539085	247.626
4200.099178	247.626
4200.659307	298.276
4201.219474	294.056
4201.779679	247.626
4202.339920	220.893
4202.900200	206.824
4203.460516	170.243
4204.020870	166.022
4204.581262	184.312
4205.141690	243.405
4205.702157	302.497
4206.262660	426.31
4206.823201	467.112
4207.383780	403.799
4207.944396	339.078
4208.505049	256.068
4209.065739	256.068
4209.626467	365.811
4210.187233	320.788
4210.748036	243.405
4211.308876	330.637
4211.869754	308.125
4212.430669	357.369
4212.991621	371.439
4213.552611	353.148
4214.113638	353.148
4214.674703	357.369
4215.235805	348.927
4215.796944	284.207
4216.358121	253.254
4216.919335	325.009
4217.480587	343.299
4218.041876	499.472
4218.603202	507.914
4219.164566	416.462
4219.725967	412.241
4220.287406	357.369
4220.848882	379.88
4221.410395	388.322
4221.971946	279.986
4222.533534	267.323
4223.095160	298.276
4223.656823	220.893
4224.218523	408.02
4224.780261	523.391
4225.342036	590.925
4225.903849	678.157
4226.465699	550.123
4227.027587	550.123
4227.589511	453.043
4228.151474	343.299
4228.713473	275.765
4229.275510	174.464
4229.837585	111.15
4230.399696	247.626
4230.961846	239.184
4231.524032	279.986
4232.086256	275.765
4232.648518	316.567
4233.210817	288.428
4233.773153	316.567
4234.335527	284.207
4234.897938	211.045
4235.460386	361.59
4236.022872	402.392
4236.585395	384.101
4237.147956	375.66
4237.710554	564.193
4238.273189	462.891
4238.835862	312.346
4239.398572	371.439
4239.961320	412.241
4240.524105	334.858
4241.086927	308.125
4241.649787	243.405
4242.212684	239.184
4242.775619	206.824
4243.338591	180.092
4243.901601	160.394
4244.464647	133.662
4245.027732	239.184
4245.590853	270.137
4246.154012	215.266
4246.717209	174.464
4247.280443	128.034
4247.843714	164.615
4248.407023	173.057
4248.970369	265.916
4249.533752	288.428
4250.097173	234.963
4250.660631	192.754
4251.224127	156.173
4251.787660	139.29
4252.351230	160.394
4252.914838	256.068
4253.478483	402.392
4254.042166	406.613
4254.605886	367.218
4255.169644	284.207
4255.733438	225.114
4256.297271	412.241
4256.861140	635.948
4257.425047	481.182
4257.988992	509.321
4258.552974	381.287
4259.116993	316.567
4259.681050	302.497
4260.245144	275.765
4260.809275	267.323
4261.373444	220.894
4261.937650	184.312
4262.501894	170.243
4263.066175	229.335
4263.630494	302.497
4264.194849	339.079
4264.759243	267.323
4265.323673	471.333
4265.888142	526.205
4266.452647	448.822
4267.017190	357.369
4267.581770	339.079
4268.146388	298.277
4268.711043	279.986
4269.275735	234.963
4269.840465	256.068
4270.405233	292.649
4270.970037	279.986
4271.534879	330.637
4272.099759	389.729
4272.664676	367.218
4273.229630	412.241
4273.794622	339.079
4274.359651	334.858
4274.924717	298.277
4275.489821	330.637
4276.054963	339.079
4276.620141	294.056
4277.185357	467.112
4277.750611	362.997
4278.315902	312.346
4278.881230	279.986
4279.446596	225.114
4280.011999	247.626
4280.577439	225.114
4281.142917	239.184
4281.708433	225.114
4282.273985	180.092
4282.839575	202.603
4283.405203	253.254
4283.970868	256.068
4284.536570	298.277
4285.102310	243.405
4285.668087	330.637
4286.233902	302.497
4286.799753	316.567
4287.365643	284.207
4287.931570	267.323
4288.497534	247.626
4289.063535	284.207
4289.629574	489.624
4290.195650	597.96
4290.761764	581.076
4291.327915	495.252
4291.894104	495.252
4292.460330	357.369
4293.026593	267.323
4293.592894	234.963
4294.159232	343.299
4294.725608	298.277
4295.292021	294.056
4295.858471	381.287
4296.424959	613.437
4296.991484	676.75
4297.558046	672.529
4298.124646	586.704
4298.691284	773.831
4299.257958	623.285
4299.824671	440.38
4300.391420	312.346
4300.958207	229.335
4301.525031	156.173
4302.091893	139.29
4302.658792	147.731
4303.225729	166.022
4303.792703	142.104
4304.359714	106.929
4304.926763	198.382
4305.493849	279.986
4306.060973	348.927
4306.628134	362.997
4307.195332	253.254
4307.762568	302.497
4308.329841	320.788
4308.897152	312.346
4309.464500	426.31
4310.031885	330.637
4310.599308	403.799
4311.166768	334.858
4311.734266	284.207
4312.301801	267.323
4312.869373	284.207
4313.436983	302.497
4314.004630	325.009
4314.572315	298.277
4315.140037	306.718
4315.707796	333.451
4316.275593	507.914
4316.843427	467.112
4317.411299	475.554
4317.979208	530.426
4318.547154	430.531
4319.115138	453.043
4319.683159	467.112
4320.251218	575.448
4320.819314	695.04
4321.387447	567.007
4321.955618	554.344
4322.523827	453.043
4323.092072	375.66
4323.660355	261.695
4324.228676	381.287
4324.797034	302.497
4325.365429	362.997
4325.933861	348.927
4326.502331	357.369
4327.070839	239.184
4327.639384	188.533
4328.207966	367.218
4328.776586	294.056
4329.345243	308.125
4329.913937	206.824
4330.482669	174.464
4331.051438	343.299
4331.620245	362.997
4332.189089	426.31
4332.757971	381.287
4333.326889	353.148
4333.895846	294.056
4334.464839	353.148
4335.033871	659.866
4335.602939	599.367
4336.172045	531.833
4336.741188	495.251
4337.310369	491.031
4337.879587	581.076
4338.448842	503.693
4339.018135	403.799
4339.587466	389.729
4340.156833	381.287
4340.726238	334.858
4341.295681	408.02
4341.865161	371.439
4342.434678	308.125
4343.004233	325.009
4343.573825	298.276
4344.143455	294.056
4344.713122	302.497
4345.282826	426.31
4345.852568	426.31
4346.422347	650.018
4346.992163	613.436
4347.562017	499.472
4348.131909	448.822
4348.701837	572.634
4349.271803	426.31
4349.841807	320.788
4350.411848	229.335
4350.981926	215.266
4351.552042	166.022
4352.122195	211.045
4352.692386	316.567
4353.262614	312.346
4353.832879	284.207
4354.403182	229.335
4354.973522	426.31
4355.543900	416.461
4356.114315	491.031
4356.684767	467.112
4357.255257	430.531
4357.825784	471.333
4358.396348	521.984
4358.966950	495.251
4359.537590	550.123
4360.108267	664.087
4360.678981	595.146
4361.249732	554.344
4361.820521	517.763
4362.391348	422.089
4362.962212	353.148
4363.533113	436.159
4364.104052	471.333
4364.675028	426.31
4365.246041	503.693
4365.817092	554.344
4366.388180	491.031
4366.959306	416.462
4367.530469	367.218
4368.101669	316.567
4368.672907	353.148
4369.244182	462.891
4369.815495	453.043
4370.386845	603.588
4370.958232	799.156
4371.529657	904.678
4372.101119	745.691
4372.672619	758.354
4373.244156	668.308
4373.815731	709.11
4374.387342	604.995
4374.958992	426.31
4375.530678	339.079
4376.102402	434.752
4376.674164	457.264
4377.245963	375.66
4377.817799	343.299
4378.389673	348.927
4378.961584	316.567
4379.533532	225.114
4380.105518	348.927
4380.677542	544.495
4381.249602	491.031
4381.821700	485.403
4382.393836	517.763
4382.966009	495.252
4383.538219	444.601
4384.110467	810.412
4384.682752	723.18
4385.255075	572.635
4385.827434	564.193
4386.399832	467.112
4386.972267	422.089
4387.544739	395.357
4388.117248	371.439
4388.689795	362.997
4389.262379	339.079
4389.835001	312.346
4390.407660	261.695
4390.980357	308.125
4391.553091	288.428
4392.125862	308.125
4392.698671	348.927
4393.271517	412.241
4393.844401	334.858
4394.417322	426.31
4394.990280	384.101
4395.563276	298.277
4396.136309	243.405
4396.709380	320.788
4397.282488	325.009
4397.855633	458.67
4398.428816	403.799
4399.002036	381.287
4399.575294	481.182
4400.148589	737.249
4400.721921	650.018
4401.295291	564.193
4401.868698	436.159
4402.442143	395.357
4403.015625	384.101
4403.589144	362.997
4404.162701	481.182
4404.736295	426.31
4405.309927	412.241
4405.883596	339.078
4406.457302	384.101
4407.031046	343.299
4407.604828	467.112
4408.178646	462.891
4408.752502	362.997
4409.326396	270.137
4409.900327	343.299
4410.474295	438.973
4411.048301	389.729
4411.622344	339.078
4412.196424	239.184
4412.770542	215.266
4413.344697	243.405
4413.918890	275.765
4414.493120	275.765
4415.067388	220.893
4415.641693	170.243
4416.216035	192.754
4416.790415	512.135
4417.364832	586.704
4417.939286	436.159
4418.513778	362.997
4419.088307	294.055
4419.662874	357.369
4420.237478	479.775
4420.812120	412.24
4421.386799	430.531
4421.961515	458.67
4422.536269	544.495
4423.111060	453.042
4423.685889	381.287
4424.260755	325.009
4424.835658	325.009
4425.410599	284.207
4425.985577	284.207
4426.560592	365.811
4427.135645	353.148
4427.710736	270.137
4428.285864	365.811
4428.861029	353.148
4429.436231	339.078
4430.011471	288.428
4430.586749	279.986
4431.162064	312.346
4431.737416	302.497
4432.312805	256.067
4432.888233	265.916
4433.463697	247.626
4434.039199	284.207
4434.614738	365.811
4435.190315	475.554
4435.765929	640.169
4436.341580	550.123
4436.917269	564.193
4437.492995	554.344
4438.068759	640.169
4438.644560	567.007
4439.220398	495.251
4439.796274	375.659
4440.372188	302.497
4440.948138	256.067
4441.524126	211.045
4442.100152	310.939
4442.676215	261.695
4443.252315	220.893
4443.828453	267.323
4444.404628	316.567
4444.980840	316.567
4445.557090	261.695
4446.133378	256.067
4446.709702	325.009
4447.286064	302.497
4447.862464	334.857
4448.438901	448.822
4449.015375	426.31
4449.591887	375.659
4450.168436	353.148
4450.745023	412.24
4451.321647	381.287
4451.898308	422.089
4452.475007	422.089
4453.051743	576.855
4453.628516	540.274
4454.205327	436.159
4454.782176	416.461
4455.359062	343.299
4455.935985	403.799
4456.512945	458.67
4457.089943	462.891
4457.666979	517.763
4458.244052	436.159
4458.821162	371.438
4459.398309	325.009
4459.975494	267.323
4460.552717	512.135
4461.129977	572.634
4461.707274	430.531
4462.284609	348.927
4462.861981	371.438
4463.439390	362.997
4464.016837	302.497
4464.594321	270.137
4465.171843	206.824
4465.749402	267.323
4466.326998	211.045
4466.904632	215.265
4467.482303	215.265
4468.060012	202.603
4468.637758	229.335
4469.215542	184.312
4469.793363	184.312
4470.371221	247.626
4470.949117	270.137
4471.527050	239.184
4472.105020	206.824
4472.683028	234.963
4473.261074	220.893
4473.839156	184.312
4474.417276	229.335
4474.995434	284.207
4475.573629	267.323
4476.151861	279.986
4476.730131	279.986
4477.308438	288.428
4477.886783	288.428
4478.465165	310.939
4479.043584	393.95
4479.622041	438.973
4480.200535	467.112
4480.779067	475.554
4481.357636	502.286
4481.936242	398.171
4482.514886	288.427
4483.093567	229.335
4483.672286	384.101
4484.251042	389.729
4484.829835	495.251
4485.408666	499.472
4485.987534	627.506
4486.566440	635.948
4487.145383	567.006
4487.724363	536.053
4488.303381	550.123
4488.882436	499.472
4489.461529	586.704
4490.040659	682.378
4490.619827	723.179
4491.199031	678.157
4491.778274	595.146
4492.357553	735.842
4492.936870	823.074
4493.516225	692.226
4494.095617	654.238
4494.675046	517.763
4495.254513	499.472
4495.834017	558.565
4496.413558	491.03
4496.993137	471.333
4497.572754	395.357
4498.152407	343.299
4498.732099	357.369
4499.311827	284.207
4499.891593	334.857
4500.471396	481.182
4501.051237	458.67
4501.631115	495.251
4502.211031	408.02
4502.790984	312.346
4503.370974	284.207
4503.951002	215.266
4504.531067	261.695
4505.111170	267.323
4505.691310	229.335
4506.271487	220.893
4506.851702	243.405
4507.431954	389.729
4508.012244	416.461
4508.592571	493.844
4509.172935	507.914
4509.753337	491.03
4510.333777	509.321
4510.914253	462.891
4511.494767	384.101
4512.075319	398.171
4512.655908	384.101
4513.236534	343.299
4513.817198	294.055
4514.397899	320.788
4514.978637	509.321
4515.559413	491.03
4516.140226	586.704
4516.721077	408.02
4517.301965	312.346
4517.882891	270.137
4518.463854	403.799
4519.044854	348.927
4519.625892	367.218
4520.206967	267.323
4520.788079	357.369
4521.369229	312.346
4521.950417	325.009
4522.531641	302.497
4523.112903	243.405
4523.694203	526.205
4524.275540	448.822
4524.856914	384.101
4525.438326	330.637
4526.019775	308.125
4526.601262	339.078
4527.182786	308.125
4527.764347	284.207
4528.345946	384.101
4528.927582	389.729
4529.509256	384.101
4530.090967	572.634
4530.672716	540.274
4531.254501	531.833
4531.836325	430.531
4532.418185	408.02
4533.000083	381.287
4533.582019	375.659
4534.163992	462.891
4534.746002	481.182
4535.328050	357.369
4535.910135	256.068
4536.492257	339.078
4537.074417	339.078
4537.656614	330.637
4538.238849	330.637
4538.821121	330.637
4539.403431	253.254
4539.985778	362.997
4540.568162	348.927
4541.150584	312.346
4541.733043	558.565
4542.315539	509.321
4542.898073	416.461
4543.480645	375.659
4544.063254	438.973
4544.645900	703.482
4545.228583	700.668
4545.811304	828.702
4546.394063	704.889
4546.976859	540.274
4547.559692	476.961
4548.142562	381.287
4548.725470	325.009
4549.308416	215.266
4549.891399	188.533
4550.474419	261.695
4551.057476	215.266
4551.640572	234.963
4552.223704	234.963
4552.806874	188.533
4553.390081	256.068
4553.973326	265.916
4554.556608	270.137
4555.139927	662.68
4555.723284	637.355
4556.306679	599.367
4556.890110	444.601
4557.473579	343.299
4558.057086	393.95
4558.640630	375.659
4559.224211	275.765
4559.807830	225.114
4560.391486	202.603
4560.975179	253.254
4561.558910	440.38
4562.142679	444.601
4562.726485	467.112
4563.310328	534.646
4563.894208	476.961
4564.478126	375.659
4565.062082	381.287
4565.646074	302.497
4566.230105	267.323
4566.814172	408.02
4567.398277	544.495
4567.982420	686.599
4568.566600	581.076
4569.150817	554.344
4569.735071	627.506
4570.319363	523.391
4570.903693	471.333
4571.488060	389.729
4572.072464	381.287
4572.656906	416.461
4573.241385	448.822
4573.825901	517.763
4574.410455	558.565
4574.995046	412.24
4575.579675	434.752
4576.164341	804.784
4576.749045	810.411
4577.333786	792.121
4577.918564	640.169
4578.503380	550.123
4579.088233	678.157
4579.673123	609.216
4580.258051	865.283
4580.843017	751.319
4581.428020	572.634
4582.013060	741.47
4582.598137	800.563
4583.183252	604.995
4583.768405	408.02
4584.353594	412.241
4584.938822	526.205
4585.524086	599.367
4586.109388	590.925
4586.694728	481.182
4587.280105	343.299
4587.865519	302.497
4588.450970	375.659
4589.036460	384.101
4589.621986	312.346
4590.207550	298.276
4590.793151	430.531
4591.378790	426.31
4591.964466	316.567
4592.550179	302.497
4593.135930	288.428
4593.721719	408.02
4594.307544	312.346
4594.893407	267.323
4595.479308	275.765
4596.065246	389.729
4596.651221	325.009
4597.237234	288.428
4597.823284	284.207
4598.409372	253.253
4598.995497	453.042
4599.581659	398.171
4600.167859	395.357
4600.754096	384.101
4601.340371	330.637
4601.926683	448.822
4602.513032	436.159
4603.099419	430.531
4603.685843	471.333
4604.272305	493.844
4604.858804	607.808
4605.445340	554.344
4606.031914	422.089
4606.618525	458.67
4607.205174	375.659
4607.791860	348.927
4608.378583	367.217
4608.965344	247.626
4609.552143	243.405
4610.138978	206.824
4610.725851	320.788
4611.312762	526.204
4611.899710	714.738
4612.486695	768.202
4613.073718	692.226
4613.660778	526.204
4614.247876	503.693
4614.835011	403.799
4615.422183	416.461
4616.009393	491.03
4616.596640	523.391
4617.183924	609.215
4617.771246	604.995
4618.358606	704.889
4618.946003	682.378
4619.533437	659.866
4620.120909	576.855
4620.708418	558.565
4621.295964	640.169
4621.883548	590.925
4622.471169	458.67
4623.058828	362.997
4623.646524	384.101
4624.234257	308.125
4624.822028	517.763
4625.409836	564.193
4625.997682	403.799
4626.585565	430.531
4627.173486	353.148
4627.761444	298.276
4628.349439	339.078
4628.937472	284.207
4629.525542	211.045
4630.113649	319.381
4630.701794	351.741
4631.289977	630.32
4631.878196	586.704
4632.466454	440.38
4633.054748	448.821
4633.643080	398.171
4634.231450	353.148
4634.819856	453.042
4635.408301	562.786
4635.996782	763.981
4636.585301	700.668
4637.173858	509.321
4637.762451	531.832
4638.351083	471.333
4638.939751	381.287
4639.528457	436.159
4640.117201	509.321
4640.705982	426.31
4641.294800	453.042
4641.883656	395.357
4642.472549	458.67
4643.061479	389.729
4643.650447	325.009
4644.239453	316.567
4644.828495	412.24
4645.417575	499.472
4646.006693	572.634
4646.595848	462.891
4647.185040	471.333
4647.774270	491.03
4648.363537	426.31
4648.952842	398.171
4649.542184	430.531
4650.131563	558.565
4650.720980	499.472
4651.310434	481.182
4651.899926	467.112
4652.489455	398.171
4653.079021	471.333
4653.668625	444.601
4654.258266	453.042
4654.847945	479.775
4655.437661	512.135
4656.027415	453.042
4656.617206	412.24
4657.207034	353.148
4657.796900	398.171
4658.386803	453.042
4658.976743	339.078
4659.566721	347.52
4660.156736	370.031
4660.746789	424.903
4661.336879	389.729
4661.927007	348.927
4662.517172	288.427
4663.107374	279.986
4663.697614	348.927
4664.287891	375.659
4664.878206	395.357
4665.468558	320.788
4666.058947	279.986
4666.649374	403.799
4667.239838	398.171
4667.830340	572.634
4668.420879	517.763
4669.011455	440.38
4669.602069	416.461
4670.192720	426.31
4670.783409	389.729
4671.374135	288.428
4671.964899	325.009
4672.555700	384.101
4673.146538	381.287
4673.737414	426.31
4674.328327	357.369
4674.919277	302.497
4675.510265	320.788
4676.101291	330.637
4676.692353	367.218
4677.283454	348.927
4677.874591	381.287
4678.465766	353.148
4679.056978	381.287
4679.648228	357.369
4680.239515	330.637
4680.830840	353.148
4681.422202	330.637
4682.013602	275.765
4682.605038	229.335
4683.196513	261.695
4683.788024	308.125
4684.379573	302.497
4684.971160	412.24
4685.562784	348.927
4686.154445	395.357
4686.746144	381.287
4687.337880	491.03
4687.929653	481.182
4688.521464	654.238
4689.113313	662.68
4689.705198	471.333
4690.297121	330.636
4690.889082	279.986
4691.481080	267.323
4692.073115	284.207
4692.665188	521.984
4693.257298	481.182
4693.849446	810.411
4694.441631	650.017
4695.033853	458.67
4695.626113	357.369
4696.218410	284.207
4696.810745	234.963
4697.403117	302.497
4697.995526	353.148
4698.587973	384.101
4699.180458	371.438
4699.772979	325.009
4700.365538	298.276
4700.958135	239.184
4701.550769	308.125
4702.143440	357.369
4702.736149	339.078
4703.328895	412.24
4703.921678	682.378
4704.514499	733.028
4705.107358	645.796
4705.700254	619.064
4706.293187	491.03
4706.886157	408.019
4707.479165	348.927
4708.072211	339.078
4708.665294	379.88
4709.258414	357.369
4709.851571	334.857
4710.444766	298.276
4711.037999	256.067
4711.631269	316.567
4712.224576	334.857
4712.817921	330.636
4713.411303	339.078
4714.004722	339.078
4714.598179	393.95
4715.191673	434.752
4715.785205	534.646
4716.378774	512.135
4716.972381	589.518
4717.566025	540.274
4718.159706	526.204
4718.753425	426.31
4719.347181	389.729
4719.940975	375.659
4720.534806	422.089
4721.128674	312.346
4721.722580	267.323
4722.316523	444.6
4722.910504	476.961
4723.504522	462.891
4724.098577	430.531
4724.692670	422.089
4725.286800	325.009
4725.880968	288.427
4726.475173	220.893
4727.069415	298.276
4727.663695	416.461
4728.258013	526.204
4728.852367	403.799
4729.446759	334.857
4730.041189	275.765
4730.635656	416.461
4731.230160	491.03
4731.824702	362.997
4732.419281	416.461
4733.013898	458.67
4733.608552	416.461
4734.203243	334.857
4734.797972	398.171
4735.392738	384.101
4735.987542	302.497
4736.582383	310.939
4737.177261	270.137
4737.772177	284.206
4738.367130	247.625
4738.962121	198.382
4739.557149	174.463
4740.152214	243.405
4740.747317	288.427
4741.342458	279.986
4741.937635	316.567
4742.532851	367.217
4743.128103	353.148
4743.723393	448.821
4744.318720	339.078
4744.914085	393.95
4745.509487	402.392
4746.104927	479.775
4746.700404	630.32
4747.295918	630.32
4747.891470	658.459
4748.487059	609.215
4749.082686	512.135
4749.678350	621.878
4750.274051	635.948
4750.869790	682.377
4751.465566	814.632
4752.061380	751.319
4752.657231	714.738
4753.253120	837.143
4753.849046	873.724
4754.445009	806.19
4755.041010	820.26
4755.637048	951.107
4756.233123	983.468
4756.829236	942.666
4757.425387	1084.77
4758.021574	915.933
4758.617800	887.794
4759.214062	806.19
4759.810362	796.341
4760.406699	778.051
4761.003074	768.202
4761.599487	695.04
4762.195936	731.621
4762.792423	740.063
4763.388948	766.795
4763.985510	749.911
4764.582109	654.238
4765.178745	778.051
4765.775420	759.76
4766.372131	650.017
4766.968880	540.274
4767.565666	471.333
4768.162490	436.158
4768.759351	436.158
4769.356250	436.158
4769.953186	440.379
4770.550159	531.832
4771.147170	509.321
4771.744218	526.204
4772.341304	554.343
4772.938427	778.051
4773.535587	741.47
4774.132785	692.226
4774.730020	709.109
4775.327293	572.634
4775.924603	650.017
4776.521950	790.713
4777.119335	886.387
4777.716757	1032.71
4778.314217	896.236
4778.911714	910.305
4779.509249	792.12
4780.106821	664.087
4780.704430	733.028
4781.302077	572.634
4781.899761	572.634
4782.497482	458.67
4783.095241	430.531
4783.693038	426.31
4784.290872	562.785
4784.888743	567.006
4785.486651	523.39
4786.084597	586.704
4786.682581	659.866
4787.280602	737.249
4787.878660	599.366
4788.476756	512.135
4789.074889	436.158
4789.673059	426.31
4790.271267	334.857
4790.869512	343.299
4791.467795	444.6
4792.066115	481.181
4792.664473	462.891
4793.262868	471.333
4793.861300	471.333
4794.459770	507.914
4795.058277	485.402
4795.656822	481.181
4796.255404	426.31
4796.854023	493.844
4797.452680	630.32
4798.051374	531.832
4798.650106	526.204
4799.248875	444.6
4799.847681	403.798
4800.446525	412.24
4801.045406	471.333
4801.644325	462.891
4802.243281	398.17
4802.842275	398.17
4803.441305	507.914
4804.040374	436.158
4804.639479	403.798
4805.238623	499.472
4805.837803	476.96
4806.437021	367.217
4807.036277	325.008
4807.635569	379.88
4808.234900	298.276
4808.834267	298.276
4809.433672	339.078
4810.033115	458.67
4810.632594	623.285
4811.232112	599.366
4811.831666	495.251
4812.431258	704.889
4813.030888	613.436
4813.630555	540.274
4814.230259	471.332
4814.830001	499.472
4815.429780	471.332
4816.029596	412.24
4816.629450	438.972
4817.229342	475.553
4817.829271	467.112
4818.429237	395.356
4819.029240	481.181
4819.629281	517.762
4820.229360	476.96
4820.829476	367.217
4821.429629	325.008
4822.029819	256.067
4822.630047	347.52
4823.230313	365.81
4823.830616	339.078
4824.430956	461.484
4825.031334	381.287
4825.631749	367.217
4826.232201	403.798
4826.832691	436.158
4827.433219	453.042
4828.033783	422.089
4828.634386	384.101
4829.235025	343.299
4829.835702	420.682
4830.436416	447.414
4831.037168	367.217
4831.637957	395.356
4832.238784	348.927
4832.839648	353.147
4833.440550	308.125
4834.041488	453.042
4834.642465	567.006
4835.243478	517.762
4835.844529	709.109
4836.445618	581.076
4837.046744	444.6
4837.647907	540.274
4838.249108	485.402
4838.850346	471.332
4839.451622	590.924
4840.052935	564.192
4840.654285	448.821
4841.255673	523.39
4841.857098	536.053
4842.458560	495.251
4843.060061	381.287
4843.661598	308.125
4844.263173	412.24
4844.864785	599.366
4845.466435	686.598
4846.068122	727.4
4846.669846	595.145
4847.271608	512.134
4847.873407	603.587
4848.475244	564.192
4849.077118	523.39
4849.679030	471.333
4850.280979	507.914
4850.882965	476.96
4851.484989	462.891
4852.087050	398.17
4852.689149	384.101
4853.291285	367.217
4853.893458	343.299
4854.495669	507.914
4855.097917	512.134
4855.700203	481.181
4856.302526	371.438
4856.904886	320.787
4857.507284	225.114
4858.109719	288.427
4858.712192	430.531
4859.314702	362.996
4859.917250	367.217
4860.519835	550.122
4861.122457	637.354
4861.725117	572.634
4862.327814	444.6
4862.930549	426.31
4863.533321	581.076
4864.136130	621.878
4864.738977	745.691
4865.341861	733.028
4865.944783	723.179
4866.547742	631.726
4867.150738	640.168
4867.753772	637.354
4868.356843	672.528
4868.959952	747.098
4869.563098	668.308
4870.166282	609.215
4870.769503	536.053
4871.372761	485.402
4871.976057	790.713
4872.579390	787.899
4873.182760	778.051
4873.786168	747.098
4874.389614	692.226
4874.993097	609.215
4875.596617	540.274
4876.200175	491.03
4876.803770	512.135
4877.407402	436.159
4878.011072	458.67
4878.614779	440.379
4879.218524	412.24
4879.822306	471.333
4880.426125	507.914
4881.029982	371.438
4881.633877	339.078
4882.237808	430.531
4882.841778	416.461
4883.445784	381.287
4884.049828	362.996
4884.653910	422.089
4885.258028	426.31
4885.862185	408.019
4886.466378	312.346
4887.070609	298.276
4887.674878	279.986
4888.279184	308.125
4888.883527	416.461
4889.487908	375.659
4890.092326	436.159
4890.696781	462.891
4891.301274	462.891
4891.905804	398.17
4892.510372	398.17
4893.114977	479.774
4893.719620	571.227
4894.324300	585.297
4894.929017	517.762
4895.533772	416.461
4896.138564	395.357
4896.743394	375.659
4897.348261	298.276
4897.953165	253.253
4898.558107	334.857
4899.163087	476.961
4899.768103	430.531
4900.373157	481.181
4900.978249	609.215
4901.583378	495.251
4902.188544	384.101
4902.793748	302.497
4903.398989	330.636
4904.004268	426.31
4904.609584	430.531
4905.214937	403.798
4905.820328	343.299
4906.425756	270.137
4907.031222	343.299
4907.636725	379.88
4908.242265	447.414
4908.847843	436.159
4909.453458	398.171
4910.059111	294.055
4910.664801	298.276
4911.270529	256.067
4911.876294	275.765
4912.482096	298.276
4913.087936	512.135
4913.693813	658.459
4914.299727	567.006
4914.905679	448.821
4915.511669	357.368
4916.117696	302.497
4916.723760	302.497
4917.329861	302.497
4917.936000	253.253
4918.542177	312.346
4919.148391	526.204
4919.754642	576.855
4920.360931	495.251
4920.967257	485.402
4921.573620	362.996
4922.180021	302.497
4922.786460	298.276
4923.392935	365.81
4923.999449	365.81
4924.605999	412.24
4925.212587	375.659
4925.819213	334.857
4926.425875	312.346
4927.032576	298.276
4927.639313	371.438
4928.246088	308.125
4928.852901	348.927
4929.459751	536.053
4930.066638	540.274
4930.673563	448.821
4931.280525	353.148
4931.887524	325.008
4932.494561	312.346
4933.101636	312.346
4933.708747	325.008
4934.315897	261.695
4934.923083	220.893
4935.530307	247.625
4936.137569	567.006
4936.744867	654.238
4937.352204	609.215
4937.959577	476.96
4938.566988	325.008
4939.174437	388.322
4939.781923	396.763
4940.389446	438.972
4940.997007	416.461
4941.604605	357.368
4942.212241	339.078
4942.819913	412.24
4943.427624	438.972
4944.035372	447.414
4944.643157	353.148
4945.250979	298.276
4945.858839	279.985
4946.466737	256.067
4947.074672	275.765
4947.682644	294.055
4948.290654	288.427
4948.898701	339.078
4949.506785	279.985
4950.114907	261.695
4950.723066	220.893
4951.331263	284.206
4951.939497	302.497
4952.547769	339.078
4953.156078	320.787
4953.764424	312.346
4954.372808	312.346
4954.981229	348.927
4955.589688	357.368
4956.198184	398.17
4956.806717	406.612
4957.415288	479.774
4958.023897	412.24
4958.632542	416.461
4959.241225	371.438
4959.849946	330.636
4960.458704	308.125
4961.067499	384.101
4961.676332	371.438
4962.285202	353.148
4962.894110	353.148
4963.503055	398.17
4964.112037	381.287
4964.721057	444.6
4965.330114	436.159
4965.939209	523.39
4966.548341	595.146
4967.157510	607.808
4967.766717	499.472
4968.375961	453.042
4968.985243	416.461
4969.594562	389.729
4970.203919	302.497
4970.813313	334.857
4971.422744	362.996
4972.032213	308.125
4972.641719	256.067
4973.251263	298.276
4973.860844	348.927
4974.470462	348.927
4975.080118	330.636
4975.689811	357.369
4976.299542	339.078
4976.909310	288.427
4977.519115	320.787
4978.128958	339.078
4978.738839	312.346
4979.348756	440.379
4979.958711	509.321
4980.568704	567.006
4981.178734	586.704
4981.788801	595.145
4982.398906	491.03
4983.009048	357.368
4983.619228	325.008
4984.229445	420.682
4984.839699	534.646
4985.449991	430.531
4986.060321	448.821
4986.670687	384.101
4987.281091	389.729
4987.891533	367.217
4988.502012	298.276
4989.112528	306.718
4989.723082	294.055
4990.333673	239.183
4990.944302	288.427
4991.554968	253.253
4992.165671	253.253
4992.776412	312.346
4993.387190	302.497
4993.998006	398.17
4994.608859	381.287
4995.219749	495.251
4995.830677	531.832
4996.441643	664.087
4997.052645	604.994
4997.663685	453.042
4998.274763	412.24
4998.885878	343.299
4999.497030	362.996
5000.108220	517.762
5000.719447	623.285
5001.330712	619.064
5001.942014	540.274
5002.553353	503.693
5003.164730	375.659
5003.776144	256.067
5004.387596	243.404
5004.999085	288.427
5005.610612	288.427
5006.222176	294.055
5006.833777	298.276
5007.445416	310.939
5008.057092	319.38
5008.668806	351.741
5009.280556	348.927
5009.892345	275.764
5010.504171	330.636
5011.116034	339.078
5011.727935	330.636
5012.339873	247.625
5012.951848	247.625
5013.563861	247.625
5014.175911	247.625
5014.787999	270.137
5015.400124	430.531
5016.012287	590.924
5016.624487	512.135
5017.236724	635.947
5017.848999	558.564
5018.461311	458.67
5019.073661	375.659
5019.686048	353.148
5020.298472	334.857
5020.910934	408.019
5021.523433	403.798
5022.135970	481.181
5022.748544	436.158
5023.361155	448.821
5023.973804	499.472
5024.586491	536.053
5025.199214	544.495
5025.811976	659.866
5026.424774	595.145
5027.037610	453.042
5027.650484	430.531
5028.263394	540.274
5028.876343	704.889
5029.489328	613.436
5030.102351	581.076
5030.715412	790.714
5031.328510	727.4
5031.941645	554.344
5032.554818	481.181
5033.168028	453.042
5033.781275	534.646
5034.394560	499.472
5035.007883	572.634
5035.621243	635.947
5036.234640	536.053
5036.848074	586.704
5037.461546	544.495
5038.075056	523.39
5038.688603	550.123
5039.302187	590.924
5039.915809	554.343
5040.529468	686.598
5041.143164	572.634
5041.756898	567.006
5042.370670	603.587
5042.984478	509.321
5043.598324	495.251
5044.212208	440.379
5044.826129	471.333
5045.440087	467.112
5046.054083	408.019
5046.668117	416.461
5047.282187	367.217
5047.896295	604.994
5048.510441	640.168
5049.124624	503.693
5049.738844	381.287
5050.353102	343.299
5050.967397	302.497
5051.581729	362.996
5052.196099	389.729
5052.810507	398.17
5053.424952	668.308
5054.039434	572.634
5054.653953	590.924
5055.268510	627.506
5055.883105	536.053
5056.497737	416.461
5057.112406	343.299
5057.727113	438.972
5058.341857	575.448
5058.956638	453.042
5059.571457	603.587
5060.186314	536.053
5060.801207	517.762
5061.416139	503.693
5062.031107	471.333
5062.646113	440.379
5063.261157	509.321
5063.876238	550.122
5064.491356	550.122
5065.106512	523.39
5065.721705	430.531
5066.336935	567.006
5066.952203	703.482
5067.567508	713.33
5068.182851	623.285
5068.798231	485.402
5069.413649	536.053
5070.029104	416.461
5070.644596	375.659
5071.260126	381.287
5071.875693	416.461
5072.491298	526.204
5073.106940	778.051
5073.722620	704.889
5074.338336	640.168
5074.954091	686.598
5075.569882	526.204
5076.185712	430.531
5076.801578	403.798
5077.417482	481.181
5078.033424	408.019
5078.649402	476.96
5079.265419	499.472
5079.881472	507.914
5080.497563	453.042
5081.113692	398.17
5081.729858	403.798
5082.346061	491.03
5082.962302	664.087
5083.578580	623.285
5084.194895	572.634
5084.811248	567.006
5085.427639	526.204
5086.044066	503.693
5086.660531	467.112
5087.277034	567.006
5087.893574	458.67
5088.510152	384.101
5089.126766	485.402
5089.743419	562.785
5090.360108	682.377
5090.976835	650.017
5091.593600	727.4
5092.210402	627.506
5092.827241	759.76
5093.444118	759.76
5094.061032	768.202
5094.677984	659.866
5095.294973	686.598
5095.911999	737.249
5096.529063	678.156
5097.146164	704.888
5097.763303	714.737
5098.380479	550.122
5098.997693	491.03
5099.614943	422.089
5100.232232	462.891
5100.849557	448.821
5101.466921	536.053
5102.084321	509.32
5102.701759	467.112
5103.319235	371.438
5103.936747	279.985
5104.554298	362.996
5105.171885	467.112
5105.789510	654.238
5106.407173	682.377
5107.024873	540.274
5107.642610	408.019
5108.260385	416.461
5108.878197	467.112
5109.496046	493.844
5110.113933	436.158
5110.731858	408.019
5111.349820	664.087
5111.967819	709.109
5112.585855	704.888
5113.203930	581.076
5113.822041	723.179
5114.440190	763.981
5115.058376	664.086
5115.676600	526.204
5116.294861	631.726
5116.913160	523.39
5117.531495	495.251
5118.149869	540.274
5118.768280	536.053
5119.386728	491.03
5120.005213	453.042
5120.623736	440.379
5121.242297	517.762
5121.860895	485.402
5122.479530	576.855
5123.098203	627.505
5123.716913	558.564
5124.335660	590.924
5124.954445	765.388
5125.573268	686.598
5126.192127	544.495
5126.811025	444.6
5127.429959	526.204
5128.048931	548.715
5128.667941	554.343
5129.286988	654.238
5129.906072	554.343
5130.525194	576.855
5131.144353	564.192
5131.763549	476.96
5132.382783	467.112
5133.002054	475.553
5133.621363	502.286
5134.240709	630.319
5134.860093	609.215
5135.479514	558.564
5136.098972	595.145
5136.718468	695.04
5137.338001	790.713
5137.957572	700.668
5138.577180	609.215
5139.196826	554.343
5139.816509	595.145
5140.436229	495.251
5141.055987	485.402
5141.675782	476.96
5142.295614	509.32
5142.915484	512.134
5143.535392	562.785
5144.155337	626.098
5144.775319	754.132
5145.395339	882.166
5146.015396	823.073
5146.635490	778.051
5147.255622	682.377
5147.875791	672.528
5148.495998	664.086
5149.116242	751.318
5149.736524	832.922
5150.356843	682.377
5150.977199	619.064
5151.597593	645.796
5152.218024	576.855
5152.838493	654.238
5153.458999	609.215
5154.079543	718.958
5154.700123	792.12
5155.320742	768.202
5155.941398	823.074
5156.562091	755.539
5157.182821	700.668
5157.803589	678.156
5158.424395	741.47
5159.045237	733.028
5159.666118	682.377
5160.287035	695.04
5160.907990	686.598
5161.528983	692.226
5162.150013	765.388
5162.771080	806.19
5163.392185	883.573
5164.013327	814.632
5164.634506	733.028
5165.255723	846.992
5165.876978	915.933
[truncated: 6,506 more rows]
