# Supplementary material for: Chemoenzymatic synthesis of genetically-encoded multivalent liquid N-glycan arrays
Source: Nat Commun. 2023 Aug 28;14:5237. doi: 10.1038/s41467-023-40900-y (PMC10462762; doi:10.1038/s41467-023-40900-y)
Supplement: Supplementary file 8 — Supplementary Dataset 4 [file 41467_2023_40900_MOESM8_ESM.zip › Supplementary Data 1_All MALDI Data/MALDI TextFiles for Fig.5 and Fig.6/TL-IV-41-DBCO-SDB191-60min-2nd_0001.txt]

TITLE "<<TL-IV-41-DBCO-SDB191-60min-2nd_0001>> Voyager Spec #1[BP = 5244.5, 14781]"
TYPE MASSSPEC
3999.789467	455.154
4000.336058	447.034
4000.882687	487.182
4001.429353	450.192
4001.976057	359.071
4002.522798	445.23
4003.069577	490.339
4003.616392	465.078
4004.163246	377.115
4004.710136	354.109
4005.257064	378.919
4005.804030	431.697
4006.351033	415.007
4006.898073	372.153
4007.445151	344.185
4007.992266	282.385
4008.539418	204.346
4009.086608	246.297
4009.633835	309.451
4010.181100	304.037
4010.728402	244.042
4011.275741	294.113
4011.823118	231.411
4012.370532	161.041
4012.917984	175.927
4013.465473	151.117
4014.012999	189.008
4014.560563	390.196
4015.108164	359.071
4015.655803	327.043
4016.203479	354.109
4016.751192	337.418
4017.298943	352.304
4017.846731	337.418
4018.394556	367.191
4018.942419	322.081
4019.490320	319.375
4020.038258	455.154
4020.586233	402.376
4021.134245	282.385
4021.682295	312.157
4022.230383	312.157
4022.778507	256.221
4023.326669	274.265
4023.874869	372.153
4024.423106	462.371
4024.971380	465.078
4025.519692	475.002
4026.068041	425.382
4026.616428	337.418
4027.164852	319.375
4027.713313	307.195
4028.261812	344.185
4028.810348	402.376
4029.358921	422.224
4029.907532	460.116
4030.456180	397.414
4031.004866	382.077
4031.553589	419.969
4032.102350	324.337
4032.651147	216.074
4033.199983	194.422
4033.748855	209.308
4034.297766	307.195
4034.846713	259.379
4035.395698	221.036
4035.944720	273.814
4036.493780	328.848
4037.042877	297.271
4037.592011	272.01
4038.141183	333.81
4038.690392	459.665
4039.239639	395.158
4039.788923	312.157
4040.338245	336.967
4040.887603	338.772
4041.437000	404.631
4041.986433	312.157
4042.535904	309.451
4043.085413	256.221
4043.634959	174.122
4044.184542	206.15
4044.734162	216.074
4045.283820	225.998
4045.833516	267.048
4046.383249	239.08
4046.933019	332.005
4047.482826	411.849
4048.032671	277.423
4048.582554	251.259
4049.132474	327.043
4049.682431	400.12
4050.232425	379.37
4050.782457	425.382
4051.332527	510.187
4051.882634	505.225
4052.432778	407.338
4052.982959	485.377
4053.533178	560.259
4054.083435	533.193
4054.633728	480.415
4055.184060	512.443
4055.734428	364.033
4056.284834	299.075
4056.835278	313.961
4057.385758	299.075
4057.936276	373.957
4058.486832	347.342
4059.037425	452.447
4059.588055	472.296
4060.138723	455.154
4060.689428	505.225
4061.240171	455.154
4061.790951	450.192
4062.341768	395.158
4062.892623	382.077
4063.443515	451.996
4063.994444	362.229
4064.545411	407.338
4065.096416	374.408
4065.647457	400.12
4066.198536	387.039
4066.749653	357.267
4067.300807	452.447
4067.851998	467.333
4068.403227	354.109
4068.954493	334.261
4069.505797	302.233
4070.057137	327.043
4070.608516	359.071
4071.159931	392.001
4071.711384	642.809
4072.262875	520.112
4072.814403	523.269
4073.365968	437.11
4073.917571	302.233
4074.469211	317.119
4075.020888	349.147
4075.572603	322.081
4076.124356	322.081
4076.676145	392.001
4077.227972	314.413
4077.779837	284.189
4078.331739	302.233
4078.883678	410.045
4079.435655	427.186
4079.987669	297.271
4080.539720	354.109
4081.091809	287.347
4081.643935	209.308
4082.196099	259.379
4082.748300	302.233
4083.300538	272.01
4083.852814	327.043
4084.405127	256.221
4084.957478	302.233
4085.509866	204.346
4086.062292	244.042
4086.614754	229.156
4087.167255	230.96
4087.719792	291.858
4088.272367	333.81
4088.824980	411.849
4089.377630	317.119
4089.930317	264.341
4090.483041	249.004
4091.035803	328.848
4091.588603	341.929
4092.141440	447.034
4092.694314	392.001
4093.247225	262.086
4093.800174	191.264
4094.353161	251.259
4094.906185	312.157
4095.459246	267.048
4096.012344	206.15
4096.565480	224.194
4097.118654	312.157
4097.671865	395.158
4098.225113	425.382
4098.778398	384.332
4099.331721	259.379
4099.885082	176.378
4100.438480	191.264
4100.991915	186.302
4101.545387	277.423
4102.098897	282.385
4102.652445	231.411
4103.206030	216.074
4103.759652	276.972
4104.313311	344.185
4104.867008	364.033
4105.420743	390.196
4105.974514	427.186
4106.528324	284.189
4107.082170	324.337
4107.636054	272.01
4108.189975	209.308
4108.743934	236.373
4109.297930	274.265
4109.851964	244.042
4110.406035	410.044
4110.960143	419.969
4111.514289	374.408
4112.068472	347.342
4112.622693	332.005
4113.176951	336.967
4113.731246	372.153
4114.285579	392.001
4114.839949	299.075
4115.394356	351.853
4115.948801	312.157
4116.503284	372.153
4117.057803	415.007
4117.612361	397.414
4118.166955	392.001
4118.721587	342.38
4119.276256	314.413
4119.830963	339.223
4120.385707	279.227
4120.940489	249.004
4121.495308	211.112
4122.050164	214.27
4122.605058	277.423
4123.159989	324.337
4123.714957	309.45
4124.269963	312.157
4124.825007	279.227
4125.380087	277.423
4125.935205	209.308
4126.490361	251.259
4127.045554	239.08
4127.600784	206.15
4128.156052	253.966
4128.711357	354.109
4129.266699	382.077
4129.822079	374.408
4130.377497	299.075
4130.932951	445.23
4131.488443	588.227
4132.043973	540.411
4132.599540	533.193
4133.155144	455.154
4133.710786	332.005
4134.266465	234.118
4134.822181	299.075
4135.377935	332.005
4135.933727	368.995
4136.489555	562.965
4137.045421	622.961
4137.601325	520.111
4138.157266	412.3
4138.713244	379.37
4139.269260	309.451
4139.825313	322.081
4140.381403	269.303
4140.937531	282.385
4141.493696	327.043
4142.049899	405.082
4142.606139	342.38
4143.162417	369.446
4143.718732	407.338
4144.275084	442.072
4144.831473	430.344
4145.387901	347.342
4145.944365	379.37
4146.500867	334.261
4147.057406	264.341
4147.613983	221.036
4148.170597	263.89
4148.727248	179.084
4149.283937	201.188
4149.840663	276.972
4150.397427	289.151
4150.954228	274.265
4151.511067	397.414
4152.067943	465.078
4152.624856	422.224
4153.181806	327.043
4153.738794	272.01
4154.295820	351.853
4154.852883	356.815
4155.409983	299.075
4155.967121	341.929
4156.524296	334.261
4157.081508	309.45
4157.638758	299.075
4158.196045	274.265
4158.753370	324.337
4159.310732	297.271
4159.868131	329.299
4160.425568	352.304
4160.983043	442.072
4161.540554	357.266
4162.098103	402.376
4162.655690	435.306
4163.213314	430.344
4163.770975	317.119
4164.328673	282.385
4164.886409	289.151
4165.444183	216.074
4166.001994	390.196
4166.559842	465.078
4167.117728	510.187
4167.675651	437.11
4168.233611	392.001
4168.791609	272.01
4169.349644	256.221
4169.907717	317.119
4170.465827	312.157
4171.023974	334.261
4171.582159	362.228
4172.140381	407.338
4172.698641	327.043
4173.256938	294.113
4173.815272	206.15
4174.373644	209.308
4174.932054	221.036
4175.490500	294.113
4176.048984	336.967
4176.607506	284.189
4177.166064	234.118
4177.724661	272.01
4178.283294	351.853
4178.841965	344.185
4179.400674	307.195
4179.959420	304.037
4180.518203	313.961
4181.077023	302.233
4181.635881	234.118
4182.194777	176.378
4182.753710	123.149
4183.312680	154.274
4183.871688	226.449
4184.430733	189.008
4184.989815	208.856
4185.548935	389.745
4186.108092	446.583
4186.667287	336.967
4187.226519	304.037
4187.785788	406.887
4188.345095	334.261
4188.904439	256.221
4189.463821	249.004
4190.023240	209.308
4190.582696	201.188
4191.142190	253.966
4191.701721	199.384
4192.261290	179.084
4192.820896	229.156
4193.380539	410.044
4193.940220	382.077
4194.499938	249.004
4195.059694	186.302
4195.619487	186.302
4196.179317	209.308
4196.739185	269.303
4197.299090	267.048
4197.859033	176.378
4198.419013	236.373
4198.979030	231.411
4199.539085	337.418
4200.099178	352.304
4200.659307	382.077
4201.219474	337.418
4201.779679	299.075
4202.339920	417.262
4202.900200	422.224
4203.460516	319.375
4204.020870	272.01
4204.581262	251.259
4205.141690	164.198
4205.702157	191.264
4206.262660	179.084
4206.823201	203.895
4207.383780	272.01
4207.944396	328.848
4208.505049	289.151
4209.065739	181.34
4209.626467	221.036
4210.187233	317.119
4210.748036	352.304
4211.308876	374.408
4211.869754	294.113
4212.430669	304.037
4212.991621	332.005
4213.552611	364.033
4214.113638	368.995
4214.674703	339.223
4215.235805	369.446
4215.796944	349.147
4216.358121	324.337
4216.919335	294.113
4217.480587	377.115
4218.041876	412.3
4218.603202	472.295
4219.164566	317.119
4219.725967	251.259
4220.287406	171.416
4220.848882	359.071
4221.410395	434.855
4221.971946	470.04
4222.533534	372.153
4223.095160	307.195
4223.656823	297.271
4224.218523	264.341
4224.780261	269.303
4225.342036	339.223
4225.903849	372.153
4226.465699	377.115
4227.027587	317.119
4227.589511	387.039
4228.151474	384.332
4228.713473	352.304
4229.275510	274.265
4229.837585	282.385
4230.399696	282.385
4230.961846	209.308
4231.524032	302.233
4232.086256	249.004
4232.648518	221.036
4233.210817	245.846
4233.773153	253.966
4234.335527	204.346
4234.897938	211.112
4235.460386	224.194
4236.022872	194.422
4236.585395	184.046
4237.147956	139.388
4237.710554	164.198
4238.273189	224.194
4238.835862	254.417
4239.398572	272.01
4239.961320	323.886
4240.524105	274.265
4241.086927	317.119
4241.649787	341.929
4242.212684	287.347
4242.775619	314.413
4243.338591	372.153
4243.901601	347.342
4244.464647	312.157
4245.027732	269.303
4245.590853	231.411
4246.154012	244.042
4246.717209	214.27
4247.280443	251.259
4247.843714	272.01
4248.407023	246.297
4248.970369	224.194
4249.533752	174.122
4250.097173	224.194
4250.660631	201.188
4251.224127	272.01
4251.787660	286.896
4252.351230	415.007
4252.914838	475.002
4253.478483	362.228
4254.042166	349.147
4254.605886	382.077
4255.169644	357.266
4255.733438	342.38
4256.297271	294.113
4256.861140	267.048
4257.425047	341.929
4257.988992	287.347
4258.552974	239.08
4259.116993	274.265
4259.681050	289.151
4260.245144	422.224
4260.809275	362.228
4261.373444	372.153
4261.937650	246.297
4262.501894	256.221
4263.066175	329.299
4263.630494	304.037
4264.194849	264.341
4264.759243	302.233
4265.323673	239.08
4265.888142	262.086
4266.452647	254.417
4267.017190	259.379
4267.581770	226.449
4268.146388	239.08
4268.711043	294.113
4269.275735	244.042
4269.840465	307.195
4270.405233	422.224
4270.970037	528.231
4271.534879	502.068
4272.099759	492.144
4272.664676	422.224
4273.229630	402.376
4273.794622	322.081
4274.359651	299.075
4274.924717	382.077
4275.489821	362.229
4276.054963	246.297
4276.620141	256.221
4277.185357	299.075
4277.750611	274.265
4278.315902	219.232
4278.881230	169.16
4279.446596	184.046
4280.011999	289.151
4280.577439	440.268
4281.142917	457.409
4281.708433	545.373
4282.273985	553.041
4282.839575	480.415
4283.405203	372.153
4283.970868	251.259
4284.536570	209.308
4285.102310	141.192
4285.668087	161.04
4286.233902	225.998
4286.799753	294.113
4287.365643	251.259
4287.931570	292.309
4288.497534	289.151
4289.063535	302.233
4289.629574	357.266
4290.195650	344.185
4290.761764	451.996
4291.327915	470.04
4291.894104	502.068
4292.460330	511.992
4293.026593	538.155
4293.592894	470.04
4294.159232	440.268
4294.725608	462.371
4295.292021	329.299
4295.858471	214.27
4296.424959	171.416
4296.991484	219.232
4297.558046	327.043
4298.124646	259.379
4298.691284	211.112
4299.257958	294.113
4299.824671	259.379
4300.391420	226.449
4300.958207	334.261
4301.525031	312.157
4302.091893	368.995
4302.658792	466.882
4303.225729	462.371
4303.792703	390.196
4304.359714	352.304
4304.926763	309.45
4305.493849	262.086
4306.060973	346.891
4306.628134	368.995
4307.195332	297.271
4307.762568	314.412
4308.329841	259.379
4308.897152	259.379
4309.464500	339.223
4310.031885	425.382
4310.599308	465.078
4311.166768	442.072
4311.734266	344.185
4312.301801	329.299
4312.869373	267.048
4313.436983	181.34
4314.004630	176.378
4314.572315	164.198
4315.140037	362.228
4315.707796	397.414
4316.275593	467.333
4316.843427	455.154
4317.411299	367.191
4317.979208	339.223
4318.547154	334.261
4319.115138	379.37
4319.683159	347.342
4320.251218	472.295
4320.819314	512.443
4321.387447	390.196
4321.955618	304.037
4322.523827	334.261
4323.092072	264.341
4323.660355	209.308
4324.228676	181.34
4324.797034	204.346
4325.365429	226.449
4325.933861	211.112
4326.502331	206.15
4327.070839	264.341
4327.639384	357.266
4328.207966	292.309
4328.776586	267.048
4329.345243	267.048
4329.913937	302.233
4330.482669	264.341
4331.051438	277.423
4331.620245	319.375
4332.189089	294.113
4332.757971	304.037
4333.326889	410.044
4333.895846	342.38
4334.464839	327.043
4335.033871	259.379
4335.602939	362.228
4336.172045	339.223
4336.741188	314.413
4337.310369	272.01
4337.879587	322.081
4338.448842	262.086
4339.018135	236.373
4339.587466	211.112
4340.156833	174.122
4340.726238	198.932
4341.295681	249.004
4341.865161	291.858
4342.434678	323.885
4343.004233	343.734
4343.573825	308.999
4344.143455	272.01
4344.713122	176.378
4345.282826	176.378
4345.852568	302.233
4346.422347	267.048
4346.992163	234.118
4347.562017	269.303
4348.131909	269.303
4348.701837	379.37
4349.271803	395.158
4349.841807	372.153
4350.411848	254.417
4350.981926	201.188
4351.552042	181.34
4352.122195	169.16
4352.692386	221.036
4353.262614	225.998
4353.832879	276.972
4354.403182	296.82
4354.973522	294.113
4355.543900	384.332
4356.114315	339.223
4356.684767	384.332
4357.255257	512.443
4357.825784	455.154
4358.396348	437.11
4358.966950	500.263
4359.537590	457.409
4360.108267	329.299
4360.678981	352.304
4361.249732	302.233
4361.820521	284.189
4362.391348	279.227
4362.962212	447.034
4363.533113	455.154
4364.104052	337.418
4364.675028	277.423
4365.246041	231.411
4365.817092	201.188
4366.388180	287.347
4366.959306	231.411
4367.530469	246.297
4368.101669	284.189
4368.672907	292.309
4369.244182	272.01
4369.815495	246.297
4370.386845	307.195
4370.958232	312.157
4371.529657	334.261
4372.101119	339.223
4372.672619	379.37
4373.244156	349.147
4373.815731	297.271
4374.387342	246.297
4374.958992	251.259
4375.530678	186.302
4376.102402	174.122
4376.674164	146.154
4377.245963	108.263
4377.817799	384.332
4378.389673	384.332
4378.961584	417.262
4379.533532	334.261
4380.105518	322.081
4380.677542	352.304
4381.249602	402.376
4381.821700	435.306
4382.393836	384.332
4382.966009	307.195
4383.538219	279.227
4384.110467	246.297
4384.682752	251.259
4385.255075	302.233
4385.827434	282.385
4386.399832	216.074
4386.972267	216.074
4387.544739	234.118
4388.117248	224.194
4388.689795	219.232
4389.262379	282.385
4389.835001	284.189
4390.407660	332.005
4390.980357	317.119
4391.553091	259.379
4392.125862	269.303
4392.698671	236.373
4393.271517	221.036
4393.844401	214.27
4394.417322	174.122
4394.990280	139.388
4395.563276	171.416
4396.136309	226.449
4396.709380	297.271
4397.282488	279.227
4397.855633	246.297
4398.428816	164.198
4399.002036	98.3384
4399.575294	144.35
4400.148589	126.306
4400.721921	144.35
4401.295291	196.226
4401.868698	229.156
4402.442143	302.233
4403.015625	307.195
4403.589144	364.033
4404.162701	387.039
4404.736295	401.925
4405.309927	332.005
4405.883596	219.232
4406.457302	196.226
4407.031046	164.198
4407.604828	174.122
4408.178646	111.42
4408.752502	88.4144
4409.326396	201.188
4409.900327	256.221
4410.474295	344.185
4411.048301	384.332
4411.622344	367.191
4412.196424	419.969
4412.770542	402.376
4413.344697	347.342
4413.918890	319.375
4414.493120	299.075
4415.067388	267.048
4415.641693	219.232
4416.216035	166.003
4416.790415	221.036
4417.364832	221.036
4417.939286	171.416
4418.513778	214.27
4419.088307	292.309
4419.662874	297.271
4420.237478	269.303
4420.812120	262.086
4421.386799	302.233
4421.961515	309.451
4422.536269	307.195
4423.111060	262.086
4423.685889	274.265
4424.260755	211.112
4424.835658	235.922
4425.410599	235.922
4425.985577	419.969
4426.560592	392.001
4427.135645	347.342
4427.710736	362.229
4428.285864	359.071
4428.861029	378.919
4429.436231	357.266
4430.011471	324.337
4430.586749	277.423
4431.162064	219.232
4431.737416	319.375
4432.312805	344.185
4432.888233	352.304
4433.463697	322.081
4434.039199	289.151
4434.614738	294.113
4435.190315	289.151
4435.765929	267.048
4436.341580	254.417
4436.917269	302.233
4437.492995	369.446
4438.068759	256.221
4438.644560	272.01
4439.220398	234.118
4439.796274	258.928
4440.372188	323.886
4440.948138	267.048
4441.524126	226.449
4442.100152	156.079
4442.676215	203.895
4443.252315	283.738
4443.828453	224.194
4444.404628	287.347
4444.980840	342.38
4445.557090	292.309
4446.133378	349.147
4446.709702	362.229
4447.286064	440.268
4447.862464	367.191
4448.438901	307.195
4449.015375	239.08
4449.591887	334.261
4450.168436	374.408
4450.745023	362.229
4451.321647	367.191
4451.898308	349.147
4452.475007	262.086
4453.051743	327.043
4453.628516	339.223
4454.205327	256.221
4454.782176	282.385
4455.359062	372.153
4455.935985	334.261
4456.512945	327.043
4457.089943	282.385
4457.666979	209.308
4458.244052	181.34
4458.821162	156.079
4459.398309	166.003
4459.975494	224.194
4460.552717	352.304
4461.129977	405.082
4461.707274	359.071
4462.284609	294.113
4462.861981	313.961
4463.439390	256.221
4464.016837	231.411
4464.594321	294.113
4465.171843	244.042
4465.749402	317.119
4466.326998	367.191
4466.904632	302.233
4467.482303	417.262
4468.060012	495.301
4468.637758	462.371
4469.215542	415.007
4469.793363	332.005
4470.371221	319.375
4470.949117	354.109
4471.527050	455.154
4472.105020	465.078
4472.683028	379.37
4473.261074	327.043
4473.839156	395.158
4474.417276	447.034
4474.995434	427.186
4475.573629	352.304
4476.151861	309.451
4476.730131	299.075
4477.308438	308.999
4477.886783	249.004
4478.465165	221.036
4479.043584	336.967
4479.622041	396.963
4480.200535	327.043
4480.779067	299.075
4481.357636	349.147
4481.936242	382.077
4482.514886	294.113
4483.093567	336.967
4483.672286	269.303
4484.251042	279.227
4484.829835	244.042
4485.408666	209.308
4485.987534	229.156
4486.566440	189.008
4487.145383	159.236
4487.724363	159.236
4488.303381	113.225
4488.882436	176.378
4489.461529	244.042
4490.040659	236.373
4490.619827	199.384
4491.199031	149.312
4491.778274	174.122
4492.357553	196.226
4492.936870	204.346
4493.516225	364.033
4494.095617	432.148
4494.675046	430.344
4495.254513	465.078
4495.834017	372.153
4496.413558	357.267
4496.993137	332.005
4497.572754	329.299
4498.152407	342.38
4498.732099	292.309
4499.311827	324.337
4499.891593	282.385
4500.471396	264.341
4501.051237	244.042
4501.631115	179.084
4502.211031	171.416
4502.790984	214.27
4503.370974	312.157
4503.951002	372.153
4504.531067	304.037
4505.111170	354.109
4505.691310	304.037
4506.271487	400.12
4506.851702	332.005
4507.431954	297.271
4508.012244	277.423
4508.592571	324.337
4509.172935	282.385
4509.753337	284.189
4510.333777	224.194
4510.914253	241.335
4511.494767	246.297
4512.075319	264.341
4512.655908	272.01
4513.236534	302.233
4513.817198	251.259
4514.397899	264.341
4514.978637	327.043
4515.559413	349.147
4516.140226	415.007
4516.721077	405.082
4517.301965	304.037
4517.882891	274.265
4518.463854	289.151
4519.044854	244.042
4519.625892	387.039
4520.206967	401.925
4520.788079	294.113
4521.369229	264.341
4521.950417	186.302
4522.531641	362.229
4523.112903	302.233
4523.694203	292.309
4524.275540	349.147
4524.856914	352.304
4525.438326	274.265
4526.019775	236.373
4526.601262	219.232
4527.182786	176.378
4527.764347	224.194
4528.345946	317.119
4528.927582	251.259
4529.509256	251.259
4530.090967	287.347
4530.672716	332.005
4531.254501	332.005
4531.836325	246.297
4532.418185	289.151
4533.000083	259.379
4533.582019	206.15
4534.163992	294.113
4534.746002	435.306
4535.328050	372.153
4535.910135	482.22
4536.492257	528.231
4537.074417	475.002
4537.656614	405.083
4538.238849	392.001
4538.821121	329.299
4539.403431	239.08
4539.985778	209.308
4540.568162	181.34
4541.150584	272.01
4541.733043	442.072
4542.315539	460.116
4542.898073	390.196
4543.480645	367.191
4544.063254	432.148
4544.645900	319.375
4545.228583	239.08
4545.811304	253.966
4546.394063	236.373
4546.976859	262.086
4547.559692	211.112
4548.142562	181.34
4548.725470	279.227
4549.308416	344.185
4549.891399	274.265
4550.474419	226.449
4551.057476	234.118
4551.640572	276.972
4552.223704	206.15
4552.806874	206.15
4553.390081	184.046
4553.973326	262.086
4554.556608	286.896
4555.139927	264.341
4555.723284	324.337
4556.306679	272.01
4556.890110	254.417
4557.473579	244.042
4558.057086	224.194
4558.640630	159.236
4559.224211	211.112
4559.807830	239.08
4560.391486	263.89
4560.975179	304.037
4561.558910	272.01
4562.142679	244.042
4562.726485	221.036
4563.310328	169.16
4563.894208	156.079
4564.478126	166.003
4565.062082	175.927
4565.646074	198.932
4566.230105	253.966
4566.814172	372.153
4567.398277	384.332
4567.982420	359.071
4568.566600	277.423
4569.150817	199.384
4569.735071	234.118
4570.319363	234.118
4570.903693	241.335
4571.488060	209.308
4572.072464	262.086
4572.656906	211.112
4573.241385	461.92
4573.825901	476.806
4574.410455	397.414
4574.995046	354.109
4575.579675	299.075
4576.164341	199.384
4576.749045	246.297
4577.333786	304.037
4577.918564	328.848
4578.503380	309.451
4579.088233	254.417
4579.673123	201.188
4580.258051	225.998
4580.843017	354.109
4581.428020	337.418
4582.013060	332.005
4582.598137	329.299
4583.183252	264.341
4583.768405	251.259
4584.353594	246.297
4584.938822	282.385
4585.524086	344.185
4586.109388	347.342
4586.694728	284.189
4587.280105	216.074
4587.865519	268.852
4588.450970	268.852
4589.036460	281.934
4589.621986	209.308
4590.207550	159.236
4590.793151	151.117
4591.378790	267.048
4591.964466	390.196
4592.550179	367.191
4593.135930	317.119
4593.721719	256.221
4594.307544	294.113
4594.893407	229.156
4595.479308	274.265
4596.065246	294.113
4596.651221	244.042
4597.237234	364.033
4597.823284	419.969
4598.409372	412.3
4598.995497	364.033
4599.581659	342.38
4600.167859	279.227
4600.754096	282.385
4601.340371	256.221
4601.926683	289.151
4602.513032	264.341
4603.099419	259.379
4603.685843	244.042
4604.272305	186.302
4604.858804	214.27
4605.445340	226.449
4606.031914	214.27
4606.618525	224.194
4607.205174	194.422
4607.791860	216.074
4608.378583	234.118
4608.965344	231.411
4609.552143	264.341
4610.138978	357.267
4610.725851	342.38
4611.312762	339.223
4611.899710	307.195
4612.486695	246.297
4613.073718	284.189
4613.660778	211.112
4614.247876	239.08
4614.835011	229.156
4615.422183	204.346
4616.009393	151.117
4616.596640	193.97
4617.183924	221.036
4617.771246	262.086
4618.358606	307.195
4618.946003	241.335
4619.533437	277.423
4620.120909	246.297
4620.708418	272.01
4621.295964	368.995
4621.883548	357.267
4622.471169	359.071
4623.058828	332.005
4623.646524	395.158
4624.234257	312.157
4624.822028	264.341
4625.409836	274.265
4625.997682	231.411
4626.585565	297.271
4627.173486	231.411
4627.761444	239.08
4628.349439	226.449
4628.937472	364.033
4629.525542	419.969
4630.113649	402.376
4630.701794	317.119
4631.289977	259.379
4631.878196	329.299
4632.466454	287.347
4633.054748	256.221
4633.643080	179.084
4634.231450	186.302
4634.819856	206.15
4635.408301	241.335
4635.996782	184.046
4636.585301	289.151
4637.173858	284.189
4637.762451	191.264
4638.351083	221.036
4638.939751	308.999
4639.528457	284.189
4640.117201	231.411
4640.705982	279.227
4641.294800	229.156
4641.883656	184.046
4642.472549	171.416
4643.061479	201.188
4643.650447	229.156
4644.239453	269.303
4644.828495	292.309
4645.417575	282.385
4646.006693	229.156
4646.595848	308.999
4647.185040	317.119
4647.774270	327.043
4648.363537	299.075
4648.952842	259.379
4649.542184	206.15
4650.131563	131.268
4650.720980	151.117
4651.310434	262.086
4651.899926	307.195
4652.489455	246.297
4653.079021	231.411
4653.668625	181.34
4654.258266	179.084
4654.847945	211.112
4655.437661	276.972
4656.027415	244.042
4656.617206	241.335
4657.207034	216.074
4657.796900	144.35
4658.386803	239.08
4658.976743	286.896
4659.566721	267.048
4660.156736	211.112
4660.746789	199.384
4661.336879	174.122
4661.927007	312.157
4662.517172	435.306
4663.107374	445.23
4663.697614	595.444
4664.287891	585.069
4664.878206	487.182
4665.468558	374.408
4666.058947	284.189
4666.649374	299.075
4667.239838	282.385
4667.830340	284.189
4668.420879	364.033
4669.011455	424.931
4669.602069	460.116
4670.192720	392.001
4670.783409	344.185
4671.374135	256.221
4671.964899	249.004
4672.555700	239.08
4673.146538	284.189
4673.737414	264.341
4674.328327	241.335
4674.919277	272.01
4675.510265	279.227
4676.101291	191.264
4676.692353	269.303
4677.283454	287.347
4677.874591	289.151
4678.465766	390.196
4679.056978	369.446
4679.648228	322.081
4680.239515	367.191
4680.830840	377.115
4681.422202	372.153
4682.013602	427.186
4682.605038	422.224
4683.196513	367.191
4683.788024	324.337
4684.379573	314.413
4684.971160	256.221
4685.562784	204.346
4686.154445	219.232
4686.746144	282.385
4687.337880	329.299
4687.929653	304.037
4688.521464	406.887
4689.113313	324.337
4689.705198	312.157
4690.297121	302.233
4690.889082	292.309
4691.481080	297.271
4692.073115	216.074
4692.665188	191.264
4693.257298	219.232
4693.849446	272.01
4694.441631	328.848
4695.033853	302.233
4695.626113	246.297
4696.218410	259.379
4696.810745	191.264
4697.403117	254.417
4697.995526	209.308
4698.587973	234.118
4699.180458	419.969
4699.772979	520.112
4700.365538	437.11
4700.958135	472.296
4701.550769	417.262
4702.143440	332.005
4702.736149	304.037
4703.328895	327.043
4703.921678	264.341
4704.514499	327.043
4705.107358	317.119
4705.700254	292.309
4706.293187	256.221
4706.886157	206.15
4707.479165	256.221
4708.072211	194.422
4708.665294	186.302
4709.258414	179.084
4709.851571	186.302
4710.444766	209.308
4711.037999	214.27
4711.631269	211.112
4712.224576	214.27
4712.817921	262.086
4713.411303	312.157
4714.004722	327.043
4714.598179	277.423
4715.191673	221.036
4715.785205	224.194
4716.378774	251.259
4716.972381	204.346
4717.566025	312.157
4718.159706	317.119
4718.753425	269.303
4719.347181	219.232
4719.940975	164.198
4720.534806	161.041
4721.128674	159.236
4721.722580	264.341
4722.316523	256.221
4722.910504	312.157
4723.504522	354.109
4724.098577	329.299
4724.692670	302.233
4725.286800	297.271
4725.880968	384.332
4726.475173	357.267
4727.069415	322.081
4727.663695	341.929
4728.258013	343.734
4728.852367	276.972
4729.446759	284.189
4730.041189	294.113
4730.635656	289.151
4731.230160	262.086
4731.824702	201.188
4732.419281	141.192
4733.013898	118.187
4733.608552	224.194
4734.203243	319.375
4734.797972	379.37
4735.392738	427.186
4735.987542	425.382
4736.582383	344.185
4737.177261	322.081
4737.772177	344.185
4738.367130	367.191
4738.962121	384.332
4739.557149	347.342
4740.152214	259.379
4740.747317	304.037
4741.342458	396.963
4741.937635	364.033
4742.532851	437.11
4743.128103	359.071
4743.723393	354.109
4744.318720	354.109
4744.914085	429.893
4745.509487	324.337
4746.104927	304.037
4746.700404	372.153
4747.295918	422.224
4747.891470	337.418
4748.487059	241.335
4749.082686	251.259
4749.678350	284.189
4750.274051	354.109
4750.869790	299.075
4751.465566	287.347
4752.061380	304.037
4752.657231	415.007
4753.253120	484.926
4753.849046	499.812
4754.445009	592.738
4755.041010	560.259
4755.637048	502.068
4756.233123	455.154
4756.829236	334.261
4757.425387	347.342
4758.021574	369.446
4758.617800	447.034
4759.214062	507.03
4759.810362	658.146
4760.406699	658.146
4761.003074	548.079
4761.599487	422.224
4762.195936	324.337
4762.792423	277.423
4763.388948	327.043
4763.985510	372.153
4764.582109	387.039
4765.178745	362.229
4765.775420	334.261
4766.372131	432.148
4766.968880	392.001
4767.565666	384.332
4768.162490	387.039
4768.759351	372.153
4769.356250	337.418
4769.953186	344.185
4770.550159	322.081
4771.147170	346.891
4771.744218	368.995
4772.341304	434.855
4772.938427	357.267
4773.535587	430.344
4774.132785	382.077
4774.730020	337.418
4775.327293	379.37
4775.924603	377.115
4776.521950	369.446
4777.119335	347.342
4777.716757	392.001
4778.314217	533.193
4778.911714	608.075
4779.509249	445.23
4780.106821	354.109
4780.704430	314.413
4781.302077	302.233
4781.899761	387.039
4782.497482	362.229
4783.095241	415.007
4783.693038	437.11
4784.290872	367.191
4784.888743	312.157
4785.486651	422.224
4786.084597	359.071
4786.682581	254.417
4787.280602	214.27
4787.878660	226.449
4788.476756	216.074
4789.074889	286.896
4789.673059	226.449
4790.271267	239.08
4790.869512	284.189
4791.467795	324.337
4792.066115	390.196
4792.664473	329.299
4793.262868	304.037
4793.861300	411.849
4794.459770	367.191
4795.058277	332.005
4795.656822	317.119
4796.255404	302.233
4796.854023	322.081
4797.452680	221.036
4798.051374	221.036
4798.650106	174.122
4799.248875	175.927
4799.847681	294.113
4800.446525	354.109
4801.045406	277.423
4801.644325	234.118
4802.243281	307.195
4802.842275	297.271
4803.441305	395.158
4804.040374	362.229
4804.639479	284.189
4805.238623	317.119
4805.837803	256.221
4806.437021	254.417
4807.036277	344.185
4807.635569	317.119
4808.234900	309.451
4808.834267	327.043
4809.433672	279.227
4810.033115	234.118
4810.632594	286.896
4811.232112	264.341
4811.831666	251.259
4812.431258	332.005
4813.030888	312.157
4813.630555	354.109
4814.230259	329.299
4814.830001	359.071
4815.429780	299.075
4816.029596	346.891
4816.629450	322.081
4817.229342	329.299
4817.829271	294.113
4818.429237	246.297
4819.029240	327.043
4819.629281	327.043
4820.229360	272.01
4820.829476	318.924
4821.429629	272.01
4822.029819	307.195
4822.630047	277.423
4823.230313	249.004
4823.830616	231.411
4824.430956	211.112
4825.031334	181.34
4825.631749	171.416
4826.232201	196.226
4826.832691	214.27
4827.433219	264.341
4828.033783	256.221
4828.634386	251.259
4829.235025	256.221
4829.835702	304.037
4830.436416	244.042
4831.037168	234.118
4831.637957	258.928
4832.238784	301.782
4832.839648	333.81
4833.440550	439.817
4834.041488	447.034
4834.642465	445.23
4835.243478	405.082
4835.844529	302.233
4836.445618	274.265
4837.046744	425.382
4837.647907	382.077
4838.249108	349.147
4838.850346	302.233
4839.451622	267.048
4840.052935	246.297
4840.654285	239.08
4841.255673	289.151
4841.857098	244.042
4842.458560	236.373
4843.060061	304.037
4843.661598	249.004
4844.263173	241.335
4844.864785	219.232
4845.466435	259.379
4846.068122	299.075
4846.669846	274.265
4847.271608	284.189
4847.873407	279.227
4848.475244	354.109
4849.077118	477.258
4849.679030	359.071
4850.280979	269.303
4850.882965	307.195
4851.484989	274.265
4852.087050	209.308
4852.689149	279.227
4853.291285	390.196
4853.893458	344.185
4854.495669	322.081
4855.097917	239.08
4855.700203	156.079
4856.302526	191.264
4856.904886	262.086
4857.507284	229.156
4858.109719	214.27
4858.712192	236.373
4859.314702	272.01
4859.917250	294.113
4860.519835	294.113
4861.122457	234.118
4861.725117	249.004
4862.327814	236.373
4862.930549	246.297
4863.533321	267.048
4864.136130	251.259
4864.738977	312.157
4865.341861	372.153
4865.944783	312.157
4866.547742	244.042
4867.150738	284.189
4867.753772	269.303
4868.356843	216.074
4868.959952	240.884
4869.563098	250.808
4870.166282	306.744
4870.769503	333.81
4871.372761	341.929
4871.976057	383.881
4872.579390	349.147
4873.182760	400.12
4873.786168	372.153
4874.389614	272.01
4874.993097	291.858
4875.596617	256.221
4876.200175	234.118
4876.803770	196.226
4877.407402	194.422
4878.011072	309.451
4878.614779	410.045
4879.218524	402.376
4879.822306	349.147
4880.426125	279.227
4881.029982	251.259
4881.633877	189.008
4882.237808	196.226
4882.841778	201.188
4883.445784	274.265
4884.049828	229.156
4884.653910	216.074
4885.258028	322.081
4885.862185	440.268
4886.466378	357.267
4887.070609	282.385
4887.674878	327.043
4888.279184	259.379
4888.883527	186.302
4889.487908	159.236
4890.092326	226.449
4890.696781	344.185
4891.301274	372.153
4891.905804	442.072
4892.510372	422.224
4893.114977	518.307
4893.719620	462.371
4894.324300	379.37
4894.929017	327.043
4895.533772	339.223
4896.138564	377.115
4896.743394	415.007
4897.348261	342.38
4897.953165	259.379
4898.558107	294.113
4899.163087	231.411
4899.768103	184.046
4900.373157	139.388
4900.978249	191.264
4901.583378	234.118
4902.188544	249.004
4902.793748	307.195
4903.398989	211.112
4904.004268	267.048
4904.609584	318.924
4905.214937	264.341
4905.820328	312.157
4906.425756	236.373
4907.031222	219.232
4907.636725	241.335
4908.242265	221.036
4908.847843	253.966
4909.453458	216.074
4910.059111	169.16
4910.664801	113.225
4911.270529	108.263
4911.876294	139.388
4912.482096	249.004
4913.087936	307.195
4913.693813	450.192
4914.299727	427.186
4914.905679	390.196
4915.511669	382.077
4916.117696	377.115
4916.723760	357.267
4917.329861	402.376
4917.936000	377.115
4918.542177	352.305
4919.148391	450.192
4919.754642	432.148
4920.360931	412.3
4920.967257	354.109
4921.573620	297.271
4922.180021	279.227
4922.786460	254.417
4923.392935	277.423
4923.999449	312.157
4924.605999	307.195
4925.212587	216.074
4925.819213	199.384
4926.425875	274.265
4927.032576	289.151
4927.639313	302.233
4928.246088	216.074
4928.852901	291.858
4929.459751	229.156
4930.066638	169.16
4930.673563	267.048
4931.280525	307.195
4931.887524	279.227
4932.494561	262.086
4933.101636	194.422
4933.708747	236.373
4934.315897	174.122
4934.923083	214.27
4935.530307	241.335
4936.137569	216.074
4936.744867	206.15
4937.352204	230.96
4937.959577	291.858
4938.566988	304.037
4939.174437	249.004
4939.781923	179.084
4940.389446	203.895
4940.997007	181.34
4941.604605	204.346
4942.212241	339.223
4942.819913	364.033
4943.427624	314.413
4944.035372	269.303
4944.643157	201.188
4945.250979	194.422
4945.858839	239.08
4946.466737	302.233
4947.074672	246.297
4947.682644	236.373
4948.290654	359.071
4948.898701	357.267
4949.506785	287.347
4950.114907	189.008
4950.723066	159.236
4951.331263	146.154
4951.939497	141.192
4952.547769	116.382
4953.156078	123.149
4953.764424	128.111
4954.372808	146.154
4954.981229	186.302
4955.589688	216.074
4956.198184	191.264
4956.806717	249.004
4957.415288	268.852
4958.023897	226.449
4958.632542	191.264
4959.241225	256.221
4959.849946	224.194
4960.458704	164.198
4961.067499	164.198
4961.676332	249.004
4962.285202	231.411
4962.894110	194.422
4963.503055	154.274
4964.112037	249.004
4964.721057	346.891
4965.330114	332.005
4965.939209	319.375
4966.548341	367.191
4967.157510	289.151
4967.766717	226.449
4968.375961	206.15
4968.985243	344.185
4969.594562	357.266
4970.203919	367.191
4970.813313	312.157
4971.422744	259.379
4972.032213	239.08
4972.641719	256.221
4973.251263	329.299
4973.860844	364.033
4974.470462	405.082
4975.080118	329.299
4975.689811	239.08
4976.299542	302.233
4976.909310	329.299
4977.519115	312.157
4978.128958	312.157
4978.738839	269.303
4979.348756	279.227
4979.958711	372.153
4980.568704	329.299
4981.178734	397.414
4981.788801	410.044
4982.398906	440.268
4983.009048	397.414
4983.619228	422.224
4984.229445	412.3
4984.839699	507.03
4985.449991	457.409
4986.060321	364.033
4986.670687	292.309
4987.281091	307.195
4987.891533	307.195
4988.502012	246.297
4989.112528	254.417
4989.723082	312.157
4990.333673	327.043
4990.944302	322.081
4991.554968	307.195
4992.165671	267.048
4992.776412	267.048
4993.387190	216.074
4993.998006	181.34
4994.608859	239.08
4995.219749	216.074
4995.830677	299.075
4996.441643	339.223
4997.052645	339.223
4997.663685	241.335
4998.274763	194.422
4998.885878	251.259
4999.497030	224.194
5000.108220	239.08
5000.719447	267.048
5001.330712	274.265
5001.942014	304.037
5002.553353	327.043
5003.164730	259.379
5003.776144	224.194
5004.387596	184.046
5004.999085	244.042
5005.610612	387.039
5006.222176	327.043
5006.833777	277.423
5007.445416	229.156
5008.057092	161.041
5008.668806	184.046
5009.280556	239.08
5009.892345	312.157
5010.504171	410.045
5011.116034	387.039
5011.727935	312.157
5012.339873	319.375
5012.951848	246.297
5013.563861	322.081
5014.175911	304.037
5014.787999	289.151
5015.400124	312.157
5016.012287	292.309
5016.624487	304.037
5017.236724	254.417
5017.848999	347.342
5018.461311	372.153
5019.073661	550.335
5019.686048	550.335
5020.298472	415.007
5020.910934	332.005
5021.523433	279.227
5022.135970	279.227
5022.748544	221.036
5023.361155	284.189
5023.973804	249.004
5024.586491	171.416
5025.199214	219.232
5025.811976	216.074
5026.424774	246.297
5027.037610	221.036
5027.650484	230.96
5028.263394	181.34
5028.876343	181.34
5029.489328	226.449
5030.102351	312.157
5030.715412	312.157
5031.328510	307.195
5031.941645	234.118
5032.554818	214.27
5033.168028	209.308
5033.781275	254.417
5034.394560	267.048
5035.007883	272.01
5035.621243	219.232
5036.234640	184.046
5036.848074	181.34
5037.461546	317.119
5038.075056	364.033
5038.688603	383.881
5039.302187	307.195
5039.915809	251.259
5040.529468	191.264
5041.143164	141.192
5041.756898	139.388
5042.370670	123.149
5042.984478	106.007
5043.598324	136.23
5044.212208	154.274
5044.826129	126.306
5045.440087	191.264
5046.054083	211.112
5046.668117	244.042
5047.282187	279.227
5047.896295	359.071
5048.510441	329.299
5049.124624	297.271
5049.738844	282.385
5050.353102	292.309
5050.967397	234.118
5051.581729	289.151
5052.196099	336.967
5052.810507	434.855
5053.424952	430.344
5054.039434	390.196
5054.653953	249.004
5055.268510	239.08
5055.883105	231.411
5056.497737	199.384
5057.112406	292.309
5057.727113	395.158
5058.341857	451.996
5058.956638	442.072
5059.571457	487.182
5060.186314	430.344
5060.801207	445.23
5061.416139	397.414
5062.031107	327.043
5062.646113	334.261
5063.261157	256.221
5063.876238	279.227
5064.491356	369.446
5065.106512	440.268
5065.721705	427.186
5066.336935	435.306
5066.952203	435.306
5067.567508	334.261
5068.182851	262.086
5068.798231	211.112
5069.413649	191.264
5070.029104	169.16
5070.644596	193.97
5071.260126	250.808
5071.875693	266.597
5072.491298	326.592
5073.106940	317.119
5073.722620	307.195
5074.338336	274.265
5074.954091	204.346
5075.569882	209.308
5076.185712	216.074
5076.801578	267.048
5077.417482	302.233
5078.033424	309.451
5078.649402	287.347
5079.265419	267.048
5079.881472	341.929
5080.497563	339.223
5081.113692	262.086
5081.729858	332.005
5082.346061	339.223
5082.962302	259.379
5083.578580	304.037
5084.194895	294.113
5084.811248	269.303
5085.427639	367.191
5086.044066	392.001
5086.660531	304.037
5087.277034	368.995
5087.893574	387.039
5088.510152	374.408
5089.126766	304.037
5089.743419	267.048
5090.360108	171.416
5090.976835	146.155
5091.593600	206.15
5092.210402	334.261
5092.827241	289.151
5093.444118	256.221
5094.061032	284.189
5094.677984	272.01
5095.294973	302.233
5095.911999	379.37
5096.529063	289.151
5097.146164	226.449
5097.763303	289.151
5098.380479	256.221
5098.997693	211.112
5099.614943	284.189
5100.232232	307.195
5100.849557	267.048
5101.466921	214.27
5102.084321	191.264
5102.701759	249.004
5103.319235	294.113
5103.936747	302.233
5104.554298	287.347
5105.171885	299.075
5105.789510	339.223
5106.407173	272.01
5107.024873	224.194
5107.642610	176.378
5108.260385	194.422
5108.878197	204.346
5109.496046	374.408
5110.113933	364.033
5110.731858	357.267
5111.349820	329.299
5111.967819	304.037
5112.585855	274.265
5113.203930	249.004
5113.822041	258.928
5114.440190	289.151
5115.058376	226.449
5115.676600	164.198
5116.294861	139.388
5116.913160	191.264
5117.531495	191.264
5118.149869	219.232
5118.768280	229.156
5119.386728	221.036
5120.005213	216.074
5120.623736	229.156
5121.242297	294.113
5121.860895	254.417
5122.479530	204.346
5123.098203	229.156
5123.716913	209.308
5124.335660	244.042
5124.954445	332.005
5125.573268	333.81
5126.192127	297.271
5126.811025	314.413
5127.429959	427.186
5128.048931	410.045
5128.667941	382.077
5129.286988	344.185
5129.906072	269.303
5130.525194	329.299
5131.144353	312.157
5131.763549	262.086
5132.382783	246.297
5133.002054	241.335
5133.621363	262.086
5134.240709	396.963
5134.860093	532.742
5135.479514	422.224
5136.098972	407.338
5136.718468	437.11
5137.338001	432.148
5137.957572	294.113
5138.577180	262.086
5139.196826	318.924
5139.816509	368.995
5140.436229	390.196
5141.055987	397.414
5141.675782	379.37
5142.295614	425.382
5142.915484	372.153
5143.535392	262.086
5144.155337	209.308
5144.775319	199.384
5145.395339	189.008
5146.015396	318.923
5146.635490	351.853
5147.255622	401.925
5147.875791	367.191
5148.495998	292.309
5149.116242	196.226
5149.736524	204.346
5150.356843	342.38
5150.977199	432.148
5151.597593	357.266
5152.218024	357.266
5152.838493	362.229
5153.458999	354.109
5154.079543	324.337
5154.700123	309.451
5155.320742	357.266
5155.941398	319.375
5156.562091	372.153
5157.182821	284.189
5157.803589	397.414
5158.424395	379.37
5159.045237	277.423
5159.666118	347.342
5160.287035	334.261
5160.907990	324.337
5161.528983	319.375
5162.150013	482.22
5162.771080	505.225
5163.392185	347.342
5164.013327	332.005
5164.634506	390.196
5165.255723	332.005
5165.876978	262.086
[truncated: 6,506 more rows]
