# Supplementary material for: Chemoenzymatic synthesis of genetically-encoded multivalent liquid N-glycan arrays
Source: Nat Commun. 2023 Aug 28;14:5237. doi: 10.1038/s41467-023-40900-y (PMC10462762; doi:10.1038/s41467-023-40900-y)
Supplement: Supplementary file 8 — Supplementary Dataset 4 [file 41467_2023_40900_MOESM8_ESM.zip › Supplementary Data 1_All MALDI Data/MALDI TextFiles for Fig.5 and Fig.6/TL-IV-53-DBCO-SDB171_0004.txt]

TITLE "<<TL-IV-53-DBCO-SDB171_0004>> Voyager Spec #1[BP = 5242.6, 22413]"
TYPE MASSSPEC
3999.789467	354.334
4000.336058	326.288
4000.882687	400.164
4001.429353	371.435
4001.976057	275.669
4002.522798	266.092
4003.069577	402.901
4003.616392	450.1
4004.163246	358.438
4004.710136	264.04
4005.257064	234.626
4005.804030	234.626
4006.351033	356.386
4006.898073	322.184
4007.445151	332.444
4007.992266	285.245
4008.539418	339.285
4009.086608	292.086
4009.633835	309.187
4010.181100	294.138
4010.728402	285.245
4011.275741	404.953
4011.823118	589.644
4012.370532	544.497
4012.917984	447.363
4013.465473	475.409
4014.012999	420.002
4014.560563	352.281
4015.108164	337.233
4015.655803	304.399
4016.203479	307.135
4016.751192	256.516
4017.298943	221.629
4017.846731	243.519
4018.394556	324.236
4018.942419	422.054
4019.490320	454.204
4020.038258	386.484
4020.586233	298.242
4021.134245	294.138
4021.682295	221.63
4022.230383	204.528
4022.778507	206.581
4023.326669	226.418
4023.874869	270.196
4024.423106	381.011
4024.971380	459.676
4025.519692	375.539
4026.068041	341.337
4026.616428	337.233
4027.164852	391.956
4027.713313	435.051
4028.261812	337.233
4028.810348	330.392
4029.358921	292.086
4029.907532	407.005
4030.456180	379.643
4031.004866	336.549
4031.553589	275.669
4032.102350	294.138
4032.651147	290.034
4033.199983	324.236
4033.748855	484.302
4034.297766	464.464
4034.846713	411.109
4035.395698	349.545
4035.944720	256.516
4036.493780	256.516
4037.042877	319.448
4037.592011	290.034
4038.141183	251.043
4038.690392	311.239
4039.239639	322.184
4039.788923	304.399
4040.338245	272.249
4040.887603	349.545
4041.437000	460.36
4041.986433	371.435
4042.535904	324.236
4043.085413	360.49
4043.634959	452.152
4044.184542	341.337
4044.734162	386.484
4045.283820	317.395
4045.833516	290.034
4046.383249	303.715
4046.933019	290.034
4047.482826	333.812
4048.032671	332.444
4048.582554	292.086
4049.132474	238.047
4049.682431	221.63
4050.232425	243.519
4050.782457	272.249
4051.332527	304.399
4051.882634	383.063
4052.432778	369.383
4052.982959	275.669
4053.533178	305.083
4054.083435	400.849
4054.633728	452.152
4055.184060	512.347
4055.734428	443.259
4056.284834	480.197
4056.835278	407.005
4057.385758	390.588
4057.936276	403.585
4058.486832	401.533
4059.037425	405.637
4059.588055	473.357
4060.138723	492.51
4060.689428	460.36
4061.240171	452.152
4061.790951	482.25
4062.341768	420.002
4062.892623	360.49
4063.443515	285.245
4063.994444	339.285
4064.545411	290.034
4065.096416	287.298
4065.647457	336.549
4066.198536	288.666
4066.749653	358.438
4067.300807	373.487
4067.851998	264.04
4068.403227	191.532
4068.954493	283.193
4069.505797	356.386
4070.057137	337.233
4070.608516	309.187
4071.159931	236.679
4071.711384	192.216
4072.262875	266.092
4072.814403	272.249
4073.365968	198.372
4073.917571	187.427
4074.469211	194.268
4075.020888	277.037
4075.572603	287.982
4076.124356	344.757
4076.676145	339.285
4077.227972	383.064
4077.779837	377.591
4078.331739	390.588
4078.883678	373.487
4079.435655	435.051
4079.987669	493.878
4080.539720	523.976
4081.091809	450.1
4081.643935	351.598
4082.196099	336.549
4082.748300	475.409
4083.300538	529.449
4083.852814	563.651
4084.405127	473.357
4084.957478	392.64
4085.509866	351.598
4086.062292	337.233
4086.614754	332.444
4087.167255	277.037
4087.719792	303.715
4088.272367	318.764
4088.824980	370.751
4089.377630	459.676
4089.930317	409.057
4090.483041	584.172
4091.035803	552.022
4091.588603	580.068
4092.141440	492.51
4092.694314	430.263
4093.247225	422.054
4093.800174	381.012
4094.353161	420.002
4094.906185	322.184
4095.459246	304.399
4096.012344	313.291
4096.565480	240.099
4097.118654	290.034
4097.671865	339.285
4098.225113	390.588
4098.778398	445.311
4099.331721	379.643
4099.885082	307.135
4100.438480	260.62
4100.991915	230.522
4101.545387	307.135
4102.098897	332.444
4102.652445	277.037
4103.206030	363.91
4103.759652	439.155
4104.313311	390.588
4104.867008	266.092
4105.420743	294.138
4105.974514	409.057
4106.528324	452.152
4107.082170	383.064
4107.636054	358.438
4108.189975	356.386
4108.743934	377.591
4109.297930	416.582
4109.851964	383.064
4110.406035	381.011
4110.960143	420.002
4111.514289	511.663
4112.068472	551.338
4112.622693	447.363
4113.176951	356.386
4113.731246	405.637
4114.285579	490.458
4114.839949	556.126
4115.394356	511.663
4115.948801	371.435
4116.503284	332.444
4117.057803	377.591
4117.612361	401.533
4118.166955	437.103
4118.721587	401.533
4119.276256	416.582
4119.830963	330.392
4120.385707	356.386
4120.940489	415.214
4121.495308	362.542
4122.050164	264.04
4122.605058	346.809
4123.159989	304.399
4123.714957	285.246
4124.269963	376.907
4124.825007	409.057
4125.380087	415.898
4125.935205	360.49
4126.490361	288.666
4127.045554	341.337
4127.600784	302.347
4128.156052	264.04
4128.711357	350.914
4129.266699	339.285
4129.822079	394.008
4130.377497	435.051
4130.932951	383.064
4131.488443	512.347
4132.043973	479.513
4132.599540	403.585
4133.155144	371.435
4133.710786	343.389
4134.266465	255.148
4134.822181	208.633
4135.377935	202.477
4135.933727	192.216
4136.489555	309.187
4137.045421	332.444
4137.601325	249.675
4138.157266	191.532
4138.713244	121.075
4139.269260	129.968
4139.825313	169.642
4140.381403	233.942
4140.937531	303.715
4141.493696	288.666
4142.049899	290.034
4142.606139	228.47
4143.162417	317.395
4143.718732	285.246
4144.275084	273.617
4144.831473	368.015
4145.387901	454.204
4145.944365	465.148
4146.500867	512.347
4147.057406	435.051
4147.613983	416.582
4148.170597	394.008
4148.727248	390.588
4149.283937	371.435
4149.840663	347.493
4150.397427	403.585
4150.954228	415.214
4151.511067	396.06
4152.067943	448.048
4152.624856	411.109
4153.181806	424.106
4153.738794	375.539
4154.295820	364.594
4154.852883	266.092
4155.409983	226.418
4155.967121	251.043
4156.524296	274.985
4157.081508	445.311
4157.638758	390.588
4158.196045	398.112
4158.753370	371.435
4159.310732	409.057
4159.868131	392.64
4160.425568	368.015
4160.983043	381.011
4161.540554	347.493
4162.098103	377.591
4162.655690	337.233
4163.213314	256.516
4163.770975	240.099
4164.328673	255.148
4164.886409	281.141
4165.444183	376.907
4166.001994	422.054
4166.559842	383.063
4167.117728	391.956
4167.675651	366.646
4168.233611	300.294
4168.791609	283.193
4169.349644	298.242
4169.907717	315.343
4170.465827	304.399
4171.023974	386.484
4171.582159	411.109
4172.140381	334.497
4172.698641	401.533
4173.256938	482.25
4173.815272	430.262
4174.373644	352.282
4174.932054	411.109
4175.490500	351.598
4176.048984	368.015
4176.607506	422.054
4177.166064	432.999
4177.724661	420.002
4178.283294	448.047
4178.841965	452.152
4179.400674	549.97
4179.959420	499.351
4180.518203	401.533
4181.077023	300.294
4181.635881	258.568
4182.194777	307.135
4182.753710	358.438
4183.312680	394.008
4183.871688	398.112
4184.430733	384.432
4184.989815	627.266
4185.548935	576.647
4186.108092	469.253
4186.667287	368.015
4187.226519	368.699
4187.785788	410.425
4188.345095	400.849
4188.904439	371.435
4189.463821	311.239
4190.023240	341.337
4190.582696	369.383
4191.142190	298.242
4191.701721	296.19
4192.261290	460.36
4192.820896	456.256
4193.380539	392.64
4193.940220	462.412
4194.499938	452.152
4195.059694	398.112
4195.619487	343.389
4196.179317	302.347
4196.739185	240.099
4197.299090	244.887
4197.859033	241.467
4198.419013	287.298
4198.979030	300.294
4199.539085	234.626
4200.099178	251.043
4200.659307	300.294
4201.219474	253.096
4201.779679	255.148
4202.339920	238.047
4202.900200	369.383
4203.460516	368.015
4204.020870	413.161
4204.581262	464.464
4205.141690	401.533
4205.702157	377.591
4206.262660	302.347
4206.823201	411.109
4207.383780	450.1
4207.944396	341.337
4208.505049	253.096
4209.065739	281.141
4209.626467	223.682
4210.187233	196.32
4210.748036	238.047
4211.308876	331.76
4211.869754	258.568
4212.430669	277.037
4212.991621	285.245
4213.552611	285.245
4214.113638	337.233
4214.674703	363.91
4215.235805	415.897
4215.796944	441.207
4216.358121	405.637
4216.919335	315.343
4217.480587	315.343
4218.041876	356.386
4218.603202	319.448
4219.164566	236.678
4219.725967	264.04
4220.287406	307.135
4220.848882	302.346
4221.410395	317.395
4221.971946	326.288
4222.533534	332.444
4223.095160	358.438
4223.656823	349.545
4224.218523	401.533
4224.780261	371.435
4225.342036	236.678
4225.903849	245.571
4226.465699	294.138
4227.027587	226.418
4227.589511	232.574
4228.151474	341.337
4228.713473	366.646
4229.275510	452.152
4229.837585	503.455
4230.399696	454.204
4230.961846	469.253
4231.524032	426.158
4232.086256	360.49
4232.648518	351.597
4233.210817	287.298
4233.773153	279.089
4234.335527	279.089
4234.897938	283.193
4235.460386	277.037
4236.022872	422.054
4236.585395	309.187
4237.147956	305.083
4237.710554	322.184
4238.273189	294.138
4238.835862	290.034
4239.398572	311.239
4239.961320	350.913
4240.524105	283.193
4241.086927	223.682
4241.649787	208.633
4242.212684	198.372
4242.775619	219.577
4243.338591	285.245
4243.901601	358.438
4244.464647	469.253
4245.027732	467.201
4245.590853	523.976
4246.154012	486.354
4246.717209	377.591
4247.280443	285.245
4247.843714	206.581
4248.407023	223.682
4248.970369	243.519
4249.533752	270.196
4250.097173	290.034
4250.660631	224.366
4251.224127	174.431
4251.787660	322.184
4252.351230	486.354
4252.914838	415.213
4253.478483	415.897
4254.042166	330.392
4254.605886	356.386
4255.169644	309.187
4255.733438	230.522
4256.297271	181.271
4256.861140	235.994
4257.425047	235.994
4257.988992	242.835
4258.552974	261.988
4259.116993	249.675
4259.681050	328.34
4260.245144	369.383
4260.809275	285.245
4261.373444	202.476
4261.937650	149.121
4262.501894	102.606
4263.066175	112.183
4263.630494	215.473
4264.194849	191.532
4264.759243	200.424
4265.323673	268.144
4265.888142	260.62
4266.452647	268.144
4267.017190	200.424
4267.581770	209.317
4268.146388	194.268
4268.711043	185.375
4269.275735	160.066
4269.840465	170.326
4270.405233	155.277
4270.970037	253.095
4271.534879	249.675
4272.099759	347.493
4272.664676	319.448
4273.229630	426.158
4273.794622	358.438
4274.359651	288.666
4274.924717	347.493
4275.489821	396.06
4276.054963	404.953
4276.620141	362.542
4277.185357	290.034
4277.750611	253.095
4278.315902	228.47
4278.881230	347.493
4279.446596	422.054
4280.011999	409.057
4280.577439	388.536
4281.142917	330.392
4281.708433	300.294
4282.273985	292.086
4282.839575	215.473
4283.405203	179.219
4283.970868	224.366
4284.536570	288.666
4285.102310	255.148
4285.668087	317.395
4286.233902	281.141
4286.799753	249.675
4287.365643	206.581
4287.931570	328.34
4288.497534	464.464
4289.063535	383.063
4289.629574	279.089
4290.195650	247.623
4290.761764	232.574
4291.327915	266.092
4291.894104	415.213
4292.460330	400.164
4293.026593	339.285
4293.592894	369.383
4294.159232	477.461
4294.725608	418.634
4295.292021	352.282
4295.858471	458.308
4296.424959	454.204
4296.991484	381.011
4297.558046	324.236
4298.124646	332.444
4298.691284	255.148
4299.257958	365.962
4299.824671	365.962
4300.391420	372.803
4300.958207	296.19
4301.525031	213.421
4302.091893	221.63
4302.658792	230.522
4303.225729	181.271
4303.792703	266.092
4304.359714	339.285
4304.926763	294.138
4305.493849	313.291
4306.060973	352.281
4306.628134	343.389
4307.195332	366.646
4307.762568	373.487
4308.329841	313.291
4308.897152	315.343
4309.464500	330.392
4310.031885	398.112
4310.599308	381.011
4311.166768	358.438
4311.734266	437.103
4312.301801	371.435
4312.869373	347.493
4313.436983	296.19
4314.004630	287.298
4314.572315	232.574
4315.140037	264.04
4315.707796	437.103
4316.275593	448.047
4316.843427	383.063
4317.411299	368.014
4317.979208	319.447
4318.547154	230.522
4319.115138	334.496
4319.683159	290.034
4320.251218	219.577
4320.819314	337.233
4321.387447	307.135
4321.955618	300.294
4322.523827	341.337
4323.092072	362.542
4323.660355	394.008
4324.228676	390.588
4324.797034	384.431
4325.365429	411.109
4325.933861	456.256
4326.502331	422.054
4327.070839	439.155
4327.639384	315.343
4328.207966	217.525
4328.776586	243.519
4329.345243	200.424
4329.913937	160.066
4330.482669	209.317
4331.051438	226.418
4331.620245	256.516
4332.189089	296.19
4332.757971	339.285
4333.326889	277.037
4333.895846	228.47
4334.464839	209.317
4335.033871	181.271
4335.602939	157.33
4336.172045	243.519
4336.741188	339.285
4337.310369	373.487
4337.879587	420.002
4338.448842	386.484
4339.018135	315.343
4339.587466	258.568
4340.156833	234.626
4340.726238	285.245
4341.295681	302.346
4341.865161	313.291
4342.434678	319.447
4343.004233	300.294
4343.573825	305.083
4344.143455	260.62
4344.713122	300.294
4345.282826	215.473
4345.852568	281.141
4346.422347	309.187
4346.992163	256.516
4347.562017	270.197
4348.131909	290.034
4348.701837	328.34
4349.271803	328.34
4349.841807	388.536
4350.411848	300.294
4350.981926	283.193
4351.552042	256.516
4352.122195	253.095
4352.692386	313.291
4353.262614	424.106
4353.832879	435.051
4354.403182	415.213
4354.973522	448.047
4355.543900	394.008
4356.114315	356.386
4356.684767	315.343
4357.255257	332.444
4357.825784	428.21
4358.396348	371.435
4358.966950	336.549
4359.537590	272.249
4360.108267	238.047
4360.678981	279.089
4361.249732	255.148
4361.820521	264.04
4362.391348	298.242
4362.962212	277.037
4363.533113	260.62
4364.104052	287.298
4364.675028	260.62
4365.246041	307.135
4365.817092	350.913
4366.388180	347.493
4366.959306	320.132
4367.530469	270.197
4368.101669	322.184
4368.672907	417.95
4369.244182	476.777
4369.815495	487.722
4370.386845	394.008
4370.958232	320.132
4371.529657	238.047
4372.101119	298.242
4372.672619	245.571
4373.244156	241.467
4373.815731	277.037
4374.387342	245.571
4374.958992	224.366
4375.530678	189.48
4376.102402	192.216
4376.674164	257.884
4377.245963	368.015
4377.817799	319.448
4378.389673	373.487
4378.961584	294.138
4379.533532	279.089
4380.105518	368.015
4380.677542	305.083
4381.249602	320.132
4381.821700	256.516
4382.393836	211.369
4382.966009	236.679
4383.538219	223.682
4384.110467	234.626
4384.682752	232.574
4385.255075	270.197
4385.827434	350.914
4386.399832	429.578
4386.972267	515.768
4387.544739	568.439
4388.117248	480.197
4388.689795	450.1
4389.262379	354.334
4389.835001	349.545
4390.407660	279.089
4390.980357	211.369
4391.553091	221.63
4392.125862	311.239
4392.698671	311.239
4393.271517	365.962
4393.844401	383.748
4394.417322	412.477
4394.990280	365.962
4395.563276	378.959
4396.136309	326.288
4396.709380	320.132
4397.282488	270.197
4397.855633	304.399
4398.428816	279.089
4399.002036	236.679
4399.575294	219.578
4400.148589	238.047
4400.721921	385.8
4401.295291	317.396
4401.868698	255.148
4402.442143	305.083
4403.015625	488.406
4403.589144	384.432
4404.162701	339.285
4404.736295	290.034
4405.309927	266.092
4405.883596	236.679
4406.457302	157.33
4407.031046	235.995
4407.604828	331.76
4408.178646	264.04
4408.752502	256.516
4409.326396	326.288
4409.900327	381.011
4410.474295	387.852
4411.048301	420.002
4411.622344	498.667
4412.196424	384.432
4412.770542	330.392
4413.344697	272.249
4413.918890	240.099
4414.493120	226.418
4415.067388	262.672
4415.641693	253.096
4416.216035	318.764
4416.790415	407.005
4417.364832	364.594
4417.939286	369.383
4418.513778	290.034
4419.088307	247.623
4419.662874	285.246
4420.237478	221.63
4420.812120	305.083
4421.386799	335.865
4421.961515	334.497
4422.536269	264.04
4423.111060	179.219
4423.685889	130.652
4424.260755	185.375
4424.835658	287.298
4425.410599	332.444
4425.985577	285.246
4426.560592	260.62
4427.135645	296.19
4427.710736	396.06
4428.285864	330.392
4428.861029	336.549
4429.436231	388.536
4430.011471	326.288
4430.586749	268.145
4431.162064	296.19
4431.737416	371.435
4432.312805	336.549
4432.888233	294.138
4433.463697	296.19
4434.039199	394.008
4434.614738	409.057
4435.190315	413.161
4435.765929	510.979
4436.341580	528.765
4436.917269	518.504
4437.492995	422.054
4438.068759	394.008
4438.644560	388.536
4439.220398	356.386
4439.796274	330.392
4440.372188	238.047
4440.948138	266.092
4441.524126	215.473
4442.100152	208.633
4442.676215	236.679
4443.252315	245.571
4443.828453	215.473
4444.404628	236.679
4444.980840	377.591
4445.557090	360.49
4446.133378	439.155
4446.709702	514.4
4447.286064	512.348
4447.862464	394.008
4448.438901	364.595
4449.015375	287.298
4449.591887	217.526
4450.168436	272.249
4450.745023	258.568
4451.321647	304.399
4451.898308	296.19
4452.475007	258.568
4453.051743	339.285
4453.628516	378.959
4454.205327	396.061
4454.782176	390.588
4455.359062	320.132
4455.935985	354.334
4456.512945	298.243
4457.089943	283.194
4457.666979	300.295
4458.244052	317.396
4458.821162	375.539
4459.398309	379.644
4459.975494	411.109
4460.552717	341.337
4461.129977	283.194
4461.707274	260.62
4462.284609	228.47
4462.861981	339.285
4463.439390	398.113
4464.016837	409.057
4464.594321	401.533
4465.171843	330.392
4465.749402	366.647
4466.326998	388.536
4466.904632	388.536
4467.482303	290.034
4468.060012	256.516
4468.637758	294.138
4469.215542	339.285
4469.793363	305.083
4470.371221	288.666
4470.949117	251.044
4471.527050	292.086
4472.105020	268.145
4472.683028	296.19
4473.261074	343.389
4473.839156	475.409
4474.417276	369.383
4474.995434	287.298
4475.573629	281.141
4476.151861	339.285
4476.730131	360.49
4477.308438	298.243
4477.886783	292.086
4478.465165	330.392
4479.043584	398.113
4479.622041	336.549
4480.200535	341.337
4480.779067	366.647
4481.357636	443.259
4481.936242	403.585
4482.514886	313.291
4483.093567	326.288
4483.672286	369.383
4484.251042	512.348
4484.829835	477.461
4485.408666	433.683
4485.987534	315.344
4486.566440	337.233
4487.145383	401.533
4487.724363	352.282
4488.303381	298.242
4488.882436	362.542
4489.461529	366.647
4490.040659	294.138
4490.619827	241.467
4491.199031	215.473
4491.778274	206.581
4492.357553	213.421
4492.936870	401.533
4493.516225	565.019
4494.095617	597.169
4494.675046	565.019
4495.254513	558.178
4495.834017	490.458
4496.413558	383.064
4496.993137	341.337
4497.572754	336.549
4498.152407	356.386
4498.732099	366.647
4499.311827	430.263
4499.891593	415.214
4500.471396	398.113
4501.051237	409.057
4501.631115	460.36
4502.211031	377.591
4502.790984	458.308
4503.370974	505.507
4503.951002	507.559
4504.531067	454.204
4505.111170	403.585
4505.691310	443.259
4506.271487	398.113
4506.851702	407.005
4507.431954	467.201
4508.012244	401.533
4508.592571	469.253
4509.172935	392.64
4509.753337	337.233
4510.333777	281.141
4510.914253	249.676
4511.494767	262.672
4512.075319	433.683
4512.655908	400.165
4513.236534	373.487
4513.817198	351.598
4514.397899	322.184
4514.978637	404.953
4515.559413	411.109
4516.140226	420.002
4516.721077	354.334
4517.301965	341.337
4517.882891	403.585
4518.463854	292.086
4519.044854	230.522
4519.625892	273.617
4520.206967	285.246
4520.788079	243.519
4521.369229	247.623
4521.950417	226.418
4522.531641	275.669
4523.112903	290.034
4523.694203	316.712
4524.275540	325.604
4524.856914	294.138
4525.438326	281.141
4526.019775	262.672
4526.601262	349.546
4527.182786	354.334
4527.764347	336.549
4528.345946	339.285
4528.927582	347.494
4529.509256	330.392
4530.090967	362.542
4530.672716	307.135
4531.254501	213.421
4531.836325	191.532
4532.418185	228.47
4533.000083	238.047
4533.582019	285.246
4534.163992	281.141
4534.746002	305.083
4535.328050	402.901
4535.910135	371.435
4536.492257	375.539
4537.074417	339.285
4537.656614	364.595
4538.238849	324.236
4538.821121	298.243
4539.403431	279.089
4539.985778	234.627
4540.568162	228.47
4541.150584	236.679
4541.733043	264.04
4542.315539	287.298
4542.898073	277.037
4543.480645	232.575
4544.063254	262.672
4544.645900	279.089
4545.228583	245.571
4545.811304	164.17
4546.394063	348.862
4546.976859	328.34
4547.559692	400.165
4548.142562	465.149
4548.725470	433.683
4549.308416	388.536
4549.891399	337.233
4550.474419	313.292
4551.057476	268.145
4551.640572	272.249
4552.223704	223.682
4552.806874	281.142
4553.390081	234.627
4553.973326	224.366
4554.556608	202.477
4555.139927	149.121
4555.723284	181.271
4556.306679	287.298
4556.890110	262.672
4557.473579	204.529
4558.057086	189.48
4558.640630	191.532
4559.224211	209.317
4559.807830	222.998
4560.391486	219.578
4560.975179	226.418
4561.558910	266.093
4562.142679	272.249
4562.726485	311.239
4563.310328	358.438
4563.894208	379.644
4564.478126	422.054
4565.062082	336.549
4565.646074	287.298
4566.230105	311.239
4566.814172	354.334
4567.398277	322.184
4567.982420	309.187
4568.566600	322.184
4569.150817	356.386
4569.735071	343.389
4570.319363	345.441
4570.903693	320.132
4571.488060	305.083
4572.072464	255.148
4572.656906	236.679
4573.241385	343.389
4573.825901	339.285
4574.410455	294.138
4574.995046	290.034
4575.579675	247.623
4576.164341	256.516
4576.749045	240.099
4577.333786	313.291
4577.918564	336.549
4578.503380	337.233
4579.088233	350.914
4579.673123	343.389
4580.258051	405.637
4580.843017	398.113
4581.428020	313.291
4582.013060	281.141
4582.598137	221.63
4583.183252	208.633
4583.768405	288.666
4584.353594	354.334
4584.938822	435.051
4585.524086	377.591
4586.109388	326.288
4586.694728	477.462
4587.280105	411.109
4587.865519	302.347
4588.450970	249.676
4589.036460	253.096
4589.621986	259.936
4590.207550	245.571
4590.793151	328.34
4591.378790	307.135
4591.964466	385.8
4592.550179	352.282
4593.135930	398.113
4593.721719	404.953
4594.307544	439.155
4594.893407	336.549
4595.479308	285.246
4596.065246	292.086
4596.651221	357.754
4597.237234	374.855
4597.823284	347.494
4598.409372	304.399
4598.995497	260.62
4599.581659	332.445
4600.167859	319.448
4600.754096	243.519
4601.340371	230.522
4601.926683	304.399
4602.513032	326.288
4603.099419	328.34
4603.685843	277.037
4604.272305	230.522
4604.858804	296.19
4605.445340	439.155
4606.031914	549.97
4606.618525	516.452
4607.205174	443.259
4607.791860	441.207
4608.378583	510.98
4608.965344	488.406
4609.552143	437.103
4610.138978	356.386
4610.725851	392.64
4611.312762	443.259
4611.899710	552.022
4612.486695	465.149
4613.073718	418.634
4613.660778	354.334
4614.247876	260.62
4614.835011	183.324
4615.422183	187.428
4616.009393	228.47
4616.596640	281.142
4617.183924	398.113
4617.771246	450.1
4618.358606	398.113
4618.946003	315.344
4619.533437	249.676
4620.120909	251.044
4620.708418	255.832
4621.295964	359.806
4621.883548	468.569
4622.471169	437.103
4623.058828	437.103
4623.646524	364.595
4624.234257	311.239
4624.822028	307.135
4625.409836	330.393
4625.997682	390.588
4626.585565	411.11
4627.173486	398.113
4627.761444	377.591
4628.349439	388.536
4628.937472	315.344
4629.525542	258.568
4630.113649	328.34
4630.701794	379.644
4631.289977	362.543
4631.878196	317.396
4632.466454	270.197
4633.054748	258.568
4633.643080	247.624
4634.231450	305.083
4634.819856	255.148
4635.408301	272.933
4635.996782	262.672
4636.585301	249.676
4637.173858	288.666
4637.762451	290.034
4638.351083	294.138
4638.939751	346.81
4639.528457	372.803
4640.117201	455.572
4640.705982	452.152
4641.294800	403.585
4641.883656	373.487
4642.472549	302.347
4643.061479	266.093
4643.650447	307.135
4644.239453	272.249
4644.828495	194.268
4645.417575	238.047
4646.006693	337.233
4646.595848	341.337
4647.185040	349.546
4647.774270	354.334
4648.363537	305.083
4648.952842	318.764
4649.542184	365.963
4650.131563	432.999
4650.720980	352.282
4651.310434	324.236
4651.899926	241.467
4652.489455	221.63
4653.079021	228.47
4653.668625	339.285
4654.258266	354.334
4654.847945	364.595
4655.437661	368.015
4656.027415	352.282
4656.617206	435.051
4657.207034	506.875
4657.796900	647.788
4658.386803	518.504
4658.976743	369.383
4659.566721	381.012
4660.156736	285.246
4660.746789	196.32
4661.336879	187.428
4661.927007	270.197
4662.517172	298.243
4663.107374	311.239
4663.697614	294.138
4664.287891	361.858
4664.878206	328.34
4665.468558	268.145
4666.058947	283.194
4666.649374	285.246
4667.239838	302.347
4667.830340	277.037
4668.420879	277.037
4669.011455	415.214
4669.602069	493.879
4670.192720	396.061
4670.783409	302.347
4671.374135	294.138
4671.964899	304.399
4672.555700	243.519
4673.146538	304.399
4673.737414	366.647
4674.328327	371.435
4674.919277	309.187
4675.510265	219.578
4676.101291	183.324
4676.692353	230.522
4677.283454	351.598
4677.874591	315.344
4678.465766	272.249
4679.056978	272.933
4679.648228	383.064
4680.239515	288.666
4680.830840	311.239
4681.422202	441.207
4682.013602	448.048
4682.605038	447.364
4683.196513	373.487
4683.788024	351.598
4684.379573	281.142
4684.971160	384.432
4685.562784	424.106
4686.154445	396.061
4686.746144	364.595
4687.337880	469.253
4687.929653	497.299
4688.521464	480.198
4689.113313	552.022
4689.705198	486.354
4690.297121	501.403
4690.889082	460.361
4691.481080	413.162
4692.073115	373.487
4692.665188	371.435
4693.257298	313.292
4693.849446	240.099
4694.441631	328.34
4695.033853	262.672
4695.626113	255.148
4696.218410	236.679
4696.810745	283.194
4697.403117	330.393
4697.995526	371.435
4698.587973	336.549
4699.180458	405.637
4699.772979	443.259
4700.365538	495.931
4700.958135	480.198
4701.550769	534.921
4702.143440	511.664
4702.736149	501.403
4703.328895	522.608
4703.921678	416.582
4704.514499	379.644
4705.107358	279.089
4705.700254	268.145
4706.293187	217.526
4706.886157	262.672
4707.479165	324.236
4708.072211	273.617
4708.665294	285.246
4709.258414	296.19
4709.851571	341.337
4710.444766	384.432
4711.037999	368.015
4711.631269	482.25
4712.224576	590.328
4712.817921	556.126
4713.411303	537.657
4714.004722	433.683
4714.598179	302.347
4715.191673	349.546
4715.785205	371.435
4716.378774	352.282
4716.972381	281.142
4717.566025	317.396
4718.159706	307.135
4718.753425	287.298
4719.347181	358.438
4719.940975	345.442
4720.534806	362.543
4721.128674	311.239
4721.722580	384.432
4722.316523	368.015
4722.910504	315.344
4723.504522	315.344
4724.098577	373.487
4724.692670	336.549
4725.286800	375.539
4725.880968	326.288
4726.475173	275.669
4727.069415	217.526
4727.663695	256.516
4728.258013	328.34
4728.852367	362.543
4729.446759	313.292
4730.041189	373.487
4730.635656	313.292
4731.230160	275.669
4731.824702	270.197
4732.419281	409.057
4733.013898	435.051
4733.608552	334.497
4734.203243	221.63
4734.797972	251.044
4735.392738	261.988
4735.987542	324.236
4736.582383	389.904
4737.177261	386.484
4737.772177	418.634
4738.367130	403.585
4738.962121	409.057
4739.557149	450.1
4740.152214	534.921
4740.747317	541.077
4741.342458	503.455
4741.937635	486.354
4742.532851	520.556
4743.128103	635.475
4743.723393	550.654
4744.318720	526.029
4744.914085	465.149
4745.509487	458.308
4746.104927	439.155
4746.700404	439.155
4747.295918	575.964
4747.891470	710.036
4748.487059	620.426
4749.082686	543.13
4749.678350	501.403
4750.274051	552.022
4750.869790	448.048
4751.465566	565.019
4752.061380	524.66
4752.657231	432.315
4753.253120	398.113
4753.849046	435.051
4754.445009	512.348
4755.041010	614.27
4755.637048	663.521
4756.233123	714.14
4756.829236	684.042
4757.425387	783.912
4758.021574	761.339
4758.617800	601.273
4759.214062	535.605
4759.810362	475.409
4760.406699	541.077
4761.003074	490.458
4761.599487	516.452
4762.195936	516.452
4762.792423	484.302
4763.388948	430.263
4763.985510	420.002
4764.582109	396.061
4765.178745	404.953
4765.775420	452.152
4766.372131	608.114
4766.968880	757.235
4767.565666	763.391
4768.162490	735.345
4768.759351	659.417
4769.356250	605.377
4769.953186	569.123
4770.550159	544.498
4771.147170	603.325
4771.744218	697.039
4772.341304	631.371
4772.938427	558.178
4773.535587	541.077
4774.132785	642.316
4774.730020	704.563
4775.327293	697.039
4775.924603	757.235
4776.521950	703.195
4777.119335	631.371
4777.716757	582.12
4778.314217	586.224
4778.911714	528.081
4779.509249	575.279
4780.106821	516.452
4780.704430	486.354
4781.302077	484.302
4781.899761	531.501
4782.497482	624.531
4783.095241	522.608
4783.693038	437.103
4784.290872	495.931
4784.888743	484.302
4785.486651	420.002
4786.084597	411.109
4786.682581	392.64
4787.280602	362.543
4787.878660	311.239
4788.476756	285.246
4789.074889	283.194
4789.673059	335.865
4790.271267	383.064
4790.869512	324.236
4791.467795	363.911
4792.066115	385.8
4792.664473	489.774
4793.262868	510.98
4793.861300	479.514
4794.459770	422.054
4795.058277	441.207
4795.656822	377.591
4796.255404	379.644
4796.854023	383.064
4797.452680	482.25
4798.051374	488.406
4798.650106	535.605
4799.248875	509.612
4799.847681	456.256
4800.446525	364.595
4801.045406	319.448
4801.644325	292.086
4802.243281	298.243
4802.842275	447.364
4803.441305	721.665
4804.040374	727.137
4804.639479	610.166
4805.238623	531.501
4805.837803	422.054
4806.437021	400.165
4807.036277	484.302
4807.635569	497.299
4808.234900	490.458
4808.834267	400.165
4809.433672	411.11
4810.033115	447.364
4810.632594	544.498
4811.232112	825.639
4811.831666	759.287
4812.431258	599.221
4813.030888	448.048
4813.630555	352.282
4814.230259	375.539
4814.830001	430.263
4815.429780	480.198
4816.029596	452.152
4816.629450	462.413
4817.229342	488.406
4817.829271	445.312
4818.429237	518.504
4819.029240	541.078
4819.629281	499.351
4820.229360	411.11
4820.829476	369.383
4821.429629	375.539
4822.029819	401.533
4822.630047	450.1
4823.230313	460.361
4823.830616	411.11
4824.430956	519.872
4825.031334	484.302
4825.631749	422.054
4826.232201	454.204
4826.832691	528.081
4827.433219	651.892
4828.033783	575.28
4828.634386	432.315
4829.235025	415.214
4829.835702	360.491
4830.436416	317.396
4831.037168	379.644
4831.637957	334.497
4832.238784	313.292
4832.839648	351.598
4833.440550	384.432
4834.041488	447.364
4834.642465	462.413
4835.243478	462.413
4835.844529	550.654
4836.445618	522.609
4837.046744	386.484
4837.647907	415.214
4838.249108	358.438
4838.850346	296.191
4839.451622	356.386
4840.052935	334.497
4840.654285	287.298
4841.255673	294.139
4841.857098	339.285
4842.458560	309.187
4843.060061	298.243
4843.661598	253.096
4844.263173	304.399
4844.864785	390.588
4845.466435	401.533
4846.068122	439.155
4846.669846	383.064
4847.271608	437.103
4847.873407	447.364
4848.475244	475.41
4849.077118	569.123
4849.679030	612.218
4850.280979	578.016
4850.882965	509.612
4851.484989	452.152
4852.087050	490.459
4852.689149	492.511
4853.291285	528.081
4853.893458	584.172
4854.495669	484.302
4855.097917	499.351
4855.700203	535.605
4856.302526	486.354
4856.904886	424.107
4857.507284	394.009
4858.109719	369.383
4858.712192	330.393
4859.314702	330.393
4859.917250	320.132
4860.519835	288.666
4861.122457	288.666
4861.725117	439.155
4862.327814	330.393
4862.930549	290.034
4863.533321	298.243
4864.136130	415.214
4864.738977	443.26
4865.341861	373.487
4865.944783	317.396
4866.547742	392.641
4867.150738	384.432
4867.753772	383.064
4868.356843	445.312
4868.959952	430.263
4869.563098	383.064
4870.166282	337.233
4870.769503	356.386
4871.372761	364.595
4871.976057	401.533
4872.579390	441.208
4873.182760	390.589
4873.786168	435.051
4874.389614	381.012
4874.993097	352.282
4875.596617	351.598
4876.200175	322.184
4876.803770	384.432
4877.407402	524.661
4878.011072	526.029
4878.614779	432.315
4879.218524	381.012
4879.822306	426.159
4880.426125	456.257
4881.029982	529.449
4881.633877	522.609
4882.237808	465.149
4882.841778	356.386
4883.445784	339.285
4884.049828	409.058
4884.653910	384.432
4885.258028	332.445
4885.862185	443.26
4886.466378	394.009
4887.070609	472.674
4887.674878	542.446
4888.279184	510.98
4888.883527	473.358
4889.487908	467.201
4890.092326	464.465
4890.696781	490.459
4891.301274	469.253
4891.905804	407.006
4892.510372	469.253
4893.114977	505.508
4893.719620	396.061
4894.324300	362.543
4894.929017	302.347
4895.533772	381.012
4896.138564	394.009
4896.743394	326.289
4897.348261	285.246
4897.953165	396.061
4898.558107	413.162
4899.163087	432.999
4899.768103	364.595
4900.373157	405.638
4900.978249	450.1
4901.583378	416.582
4902.188544	373.488
4902.793748	369.383
4903.398989	381.012
4904.004268	366.647
4904.609584	416.582
4905.214937	467.201
4905.820328	413.162
4906.425756	356.387
4907.031222	296.191
4907.636725	247.624
4908.242265	285.246
4908.847843	311.24
4909.453458	240.099
4910.059111	344.758
4910.664801	320.132
4911.270529	346.81
4911.876294	359.807
4912.482096	317.396
4913.087936	381.012
4913.693813	351.598
4914.299727	413.162
4914.905679	401.533
4915.511669	349.546
4916.117696	322.184
4916.723760	234.627
4917.329861	234.627
4917.936000	170.327
4918.542177	166.223
4919.148391	218.894
4919.754642	251.044
4920.360931	328.341
4920.967257	360.491
4921.573620	450.1
4922.180021	526.029
4922.786460	536.974
4923.392935	407.006
4923.999449	275.67
4924.605999	324.237
4925.212587	328.341
4925.819213	447.364
4926.425875	503.456
4927.032576	465.149
4927.639313	424.107
4928.246088	375.54
4928.852901	332.445
4929.459751	294.139
4930.066638	307.136
4930.673563	272.249
4931.280525	270.197
4931.887524	290.034
4932.494561	313.292
4933.101636	296.191
4933.708747	373.488
4934.315897	324.237
4934.923083	253.096
4935.530307	341.338
4936.137569	296.191
4936.744867	296.191
4937.352204	288.666
4937.959577	253.096
4938.566988	226.419
4939.174437	238.047
4939.781923	255.148
4940.389446	294.139
4940.997007	324.237
4941.604605	369.383
4942.212241	288.666
4942.819913	241.467
4943.427624	373.488
4944.035372	409.058
4944.643157	366.647
4945.250979	279.09
4945.858839	260.621
4946.466737	255.148
4947.074672	311.24
4947.682644	356.387
4948.290654	366.647
4948.898701	375.54
4949.506785	302.347
4950.114907	384.432
4950.723066	371.435
4951.331263	319.448
4951.939497	315.344
4952.547769	343.39
4953.156078	379.644
4953.764424	356.387
4954.372808	366.647
4954.981229	339.285
4955.589688	345.442
4956.198184	390.589
4956.806717	405.638
4957.415288	366.647
4958.023897	356.387
4958.632542	413.162
4959.241225	356.387
4959.849946	351.598
4960.458704	302.347
4961.067499	273.617
4961.676332	232.575
4962.285202	209.318
4962.894110	292.087
4963.503055	318.764
4964.112037	323.553
4964.721057	307.136
4965.330114	230.523
4965.939209	262.673
4966.548341	304.399
4967.157510	420.002
4967.766717	426.159
4968.375961	415.214
4968.985243	377.592
4969.594562	304.399
4970.203919	383.064
4970.813313	400.849
4971.422744	478.83
4972.032213	409.058
4972.641719	362.543
4973.251263	381.012
4973.860844	504.824
4974.470462	480.198
4975.080118	495.931
4975.689811	477.462
4976.299542	445.312
4976.909310	368.015
4977.519115	285.246
4978.128958	249.676
4978.738839	281.142
4979.348756	363.911
4979.958711	411.11
4980.568704	432.315
4981.178734	396.061
4981.788801	305.083
4982.398906	258.569
4983.009048	315.344
4983.619228	343.39
4984.229445	281.142
4984.839699	305.083
4985.449991	365.963
4986.060321	415.898
4986.670687	476.778
4987.281091	435.051
4987.891533	420.002
4988.502012	360.491
4989.112528	354.334
4989.723082	409.058
4990.333673	336.549
4990.944302	349.546
4991.554968	384.432
4992.165671	386.484
4992.776412	345.442
4993.387190	388.537
4993.998006	381.012
4994.608859	320.132
4995.219749	330.393
4995.830677	258.569
4996.441643	241.467
4997.052645	255.148
4997.663685	255.148
4998.274763	230.523
4998.885878	317.396
4999.497030	347.494
5000.108220	307.136
5000.719447	264.041
5001.330712	230.523
5001.942014	262.673
5002.553353	292.087
5003.164730	298.243
5003.776144	305.083
5004.387596	281.142
5004.999085	300.295
5005.610612	351.598
5006.222176	332.445
5006.833777	315.344
5007.445416	375.54
5008.057092	381.012
5008.668806	313.292
5009.280556	324.237
5009.892345	298.243
5010.504171	285.246
5011.116034	240.099
5011.727935	287.298
5012.339873	287.298
5012.951848	305.083
5013.563861	296.191
5014.175911	319.448
5014.787999	347.494
5015.400124	360.491
5016.012287	377.592
5016.624487	383.064
5017.236724	383.064
5017.848999	398.113
5018.461311	360.491
5019.073661	383.064
5019.686048	347.494
5020.298472	388.536
5020.910934	364.595
5021.523433	373.488
5022.135970	443.26
5022.748544	369.383
5023.361155	390.589
5023.973804	294.139
5024.586491	309.188
5025.199214	369.383
5025.811976	492.511
5026.424774	416.582
5027.037610	384.432
5027.650484	366.647
5028.263394	326.289
5028.876343	347.494
5029.489328	424.107
5030.102351	489.775
5030.715412	445.312
5031.328510	433.683
5031.941645	320.132
5032.554818	309.188
5033.168028	332.445
5033.781275	415.214
5034.394560	533.553
5035.007883	529.449
5035.621243	486.354
5036.234640	441.208
5036.848074	519.872
5037.461546	465.149
5038.075056	388.536
5038.688603	433.683
5039.302187	428.211
5039.915809	435.051
5040.529468	390.589
5041.143164	441.208
5041.756898	456.257
5042.370670	484.302
5042.984478	435.051
5043.598324	413.162
5044.212208	345.442
5044.826129	320.132
5045.440087	245.572
5046.054083	204.529
5046.668117	219.578
5047.282187	347.494
5047.896295	409.058
5048.510441	403.585
5049.124624	458.309
5049.738844	471.306
5050.353102	456.257
5050.967397	437.103
5051.581729	439.156
5052.196099	407.006
5052.810507	484.302
5053.424952	456.257
5054.039434	464.465
5054.653953	443.26
5055.268510	445.312
5055.883105	396.061
5056.497737	386.484
5057.112406	343.39
5057.727113	294.139
5058.341857	309.188
5058.956638	458.309
5059.571457	477.462
5060.186314	544.498
5060.801207	475.41
5061.416139	467.201
5062.031107	497.299
5062.646113	420.002
5063.261157	351.598
5063.876238	347.494
5064.491356	341.338
5065.106512	273.617
5065.721705	371.435
5066.336935	369.383
5066.952203	328.341
5067.567508	384.432
5068.182851	418.634
5068.798231	349.546
5069.413649	270.197
5070.029104	232.575
5070.644596	288.666
5071.260126	428.211
5071.875693	396.061
5072.491298	336.549
5073.106940	307.136
5073.722620	272.249
5074.338336	268.145
5074.954091	249.676
5075.569882	243.52
5076.185712	258.569
5076.801578	384.432
5077.417482	401.533
5078.033424	445.312
5078.649402	505.508
5079.265419	522.609
5079.881472	522.609
5080.497563	512.348
5081.113692	439.156
5081.729858	351.598
5082.346061	311.24
5082.962302	236.679
5083.578580	304.399
5084.194895	368.015
5084.811248	368.015
5085.427639	452.153
5086.044066	536.974
5086.660531	549.97
5087.277034	445.312
5087.893574	381.012
5088.510152	409.058
5089.126766	354.334
5089.743419	362.543
5090.360108	366.647
5090.976835	435.051
5091.593600	508.928
5092.210402	521.925
5092.827241	597.169
5093.444118	520.557
5094.061032	437.104
5094.677984	398.113
5095.294973	311.24
5095.911999	339.286
5096.529063	283.194
5097.146164	322.185
5097.763303	400.165
5098.380479	432.315
5098.997693	437.104
5099.614943	354.334
5100.232232	283.194
5100.849557	224.367
5101.466921	213.422
5102.084321	343.39
5102.701759	326.289
5103.319235	352.282
5103.936747	368.015
5104.554298	378.96
5105.171885	371.436
5105.789510	373.488
5106.407173	422.055
5107.024873	426.159
5107.642610	519.873
5108.260385	494.563
5108.878197	488.407
5109.496046	514.4
5110.113933	477.462
5110.731858	420.003
5111.349820	508.928
5111.967819	552.023
5112.585855	552.023
5113.203930	546.55
5113.822041	503.456
5114.440190	435.051
5115.058376	381.012
5115.676600	582.12
5116.294861	675.834
5116.913160	608.114
5117.531495	636.844
5118.149869	567.071
5118.768280	469.253
5119.386728	407.006
5120.005213	463.781
5120.623736	468.569
5121.242297	413.162
5121.860895	347.494
5122.479530	347.494
5123.098203	360.491
5123.716913	482.25
5124.335660	373.488
5124.954445	360.491
5125.573268	416.582
5126.192127	437.104
5126.811025	439.156
5127.429959	433.683
5128.048931	480.198
5128.667941	488.407
5129.286988	497.299
5129.906072	501.404
5130.525194	524.661
5131.144353	448.048
5131.763549	441.208
5132.382783	390.589
5133.002054	381.012
5133.621363	539.026
5134.240709	547.918
5134.860093	541.078
5135.479514	537.658
5136.098972	569.124
5136.718468	531.501
5137.338001	499.351
5137.957572	492.511
5138.577180	398.113
5139.196826	352.282
5139.816509	381.012
5140.436229	491.827
5141.055987	418.634
5141.675782	418.634
5142.295614	364.595
5142.915484	409.058
5143.535392	506.876
5144.155337	582.12
5144.775319	610.166
5145.395339	681.991
5146.015396	665.574
5146.635490	514.4
5147.255622	464.465
5147.875791	539.026
5148.495998	509.612
5149.116242	511.664
5149.736524	582.12
5150.356843	565.019
5150.977199	488.407
5151.597593	627.267
5152.218024	622.479
5152.838493	563.651
5153.458999	684.043
5154.079543	586.225
5154.700123	692.935
5155.320742	716.193
5155.941398	787.333
5156.562091	772.284
5157.182821	610.166
5157.803589	684.043
5158.424395	678.57
5159.045237	699.092
5159.666118	857.105
5160.287035	922.773
5160.907990	913.197
5161.528983	791.437
5162.150013	767.496
5162.771080	785.281
5163.392185	671.046
5164.013327	669.678
5164.634506	599.221
5165.255723	590.329
5165.876978	629.319
[truncated: 6,506 more rows]
