# Supplementary material for: Chemoenzymatic synthesis of genetically-encoded multivalent liquid N-glycan arrays
Source: Nat Commun. 2023 Aug 28;14:5237. doi: 10.1038/s41467-023-40900-y (PMC10462762; doi:10.1038/s41467-023-40900-y)
Supplement: Supplementary file 8 — Supplementary Dataset 4 [file 41467_2023_40900_MOESM8_ESM.zip › Supplementary Data 1_All MALDI Data/MALDI TextFiles for Fig.5 and Fig.6/TL-III-111-2nd day_0005.txt]

TITLE "<<TL-III-111-2nd day_0005>> Voyager Spec #1[BP = 5240.7, 61151]"
TYPE MASSSPEC
3999.789467	160.496
4000.336058	78.382
4000.882687	100.777
4001.429353	100.777
4001.976057	143.7
4002.522798	194.089
4003.069577	184.758
4003.616392	143.7
4004.163246	104.509
4004.710136	74.6495
4005.257064	59.7196
4005.804030	108.242
4006.351033	143.7
4006.898073	104.509
4007.445151	100.777
4007.992266	93.3119
4008.539418	100.777
4009.086608	97.0443
4009.633835	48.5222
4010.181100	22.3949
4010.728402	22.3949
4011.275741	16.7961
4011.823118	31.726
4012.370532	100.777
4012.917984	184.758
4013.465473	421.77
4014.012999	384.445
4014.560563	283.668
4015.108164	300.464
4015.655803	337.789
4016.203479	268.738
4016.751192	272.471
4017.298943	278.069
4017.846731	238.878
4018.394556	227.681
4018.942419	143.7
4019.490320	108.242
4020.038258	104.509
4020.586233	89.5794
4021.134245	162.363
4021.682295	110.108
4022.230383	97.0444
4022.778507	93.3119
4023.326669	97.0444
4023.874869	128.77
4024.423106	169.828
4024.971380	235.146
4025.519692	216.484
4026.068041	261.273
4026.616428	227.681
4027.164852	304.197
4027.713313	265.006
4028.261812	194.089
4028.810348	115.707
4029.358921	143.7
4029.907532	223.949
4030.456180	209.019
4031.004866	132.503
4031.553589	125.038
4032.102350	104.509
4032.651147	85.847
4033.199983	78.382
4033.748855	74.6495
4034.297766	108.242
4034.846713	121.305
4035.395698	119.439
4035.944720	104.509
4036.493780	151.165
4037.042877	162.363
4037.592011	169.828
4038.141183	139.968
4038.690392	147.433
4039.239639	110.108
4039.788923	171.694
4040.338245	194.089
4040.887603	115.707
4041.437000	74.6495
4041.986433	136.235
4042.535904	160.496
4043.085413	214.617
4043.634959	201.554
4044.184542	166.095
4044.734162	128.77
4045.283820	100.777
4045.833516	59.7196
4046.383249	52.2547
4046.933019	102.643
4047.482826	182.891
4048.032671	169.828
4048.582554	166.095
4049.132474	132.503
4049.682431	194.089
4050.232425	143.7
4050.782457	82.1145
4051.332527	70.9171
4051.882634	63.4521
4052.432778	63.4521
4052.982959	59.7196
4053.533178	132.503
4054.083435	177.293
4054.633728	188.49
4055.184060	166.095
4055.734428	108.242
4056.284834	139.968
4056.835278	162.363
4057.385758	194.089
4057.936276	173.56
4058.486832	125.038
4059.037425	194.089
4059.588055	216.484
4060.138723	151.165
4060.689428	147.433
4061.240171	136.235
4061.790951	70.9171
4062.341768	89.5794
4062.892623	82.1145
4063.443515	48.5222
4063.994444	128.77
4064.545411	136.235
4065.096416	100.777
4065.647457	89.5794
4066.198536	82.1145
4066.749653	74.6495
4067.300807	119.439
4067.851998	154.898
4068.403227	132.503
4068.954493	82.1145
4069.505797	59.7196
4070.057137	97.0444
4070.608516	70.9171
4071.159931	44.7897
4071.711384	37.3248
4072.262875	22.3949
4072.814403	33.5923
4073.365968	104.509
4073.917571	97.0444
4074.469211	242.611
4075.020888	227.681
4075.572603	132.503
4076.124356	85.847
4076.676145	108.242
4077.227972	89.5794
4077.779837	85.847
4078.331739	55.9872
4078.883678	41.0573
4079.435655	113.841
4079.987669	158.63
4080.539720	104.509
4081.091809	85.847
4081.643935	97.0444
4082.196099	108.242
4082.748300	188.49
4083.300538	139.968
4083.852814	115.707
4084.405127	147.433
4084.957478	85.847
4085.509866	89.5794
4086.062292	158.63
4086.614754	169.828
4087.167255	128.77
4087.719792	82.1145
4088.272367	93.3119
4088.824980	188.49
4089.377630	121.305
4089.930317	242.611
4090.483041	220.216
4091.035803	162.363
4091.588603	154.898
4092.141440	115.707
4092.694314	143.7
4093.247225	97.0444
4093.800174	67.1846
4094.353161	55.9872
4094.906185	52.2547
4095.459246	121.305
4096.012344	104.509
4096.565480	158.63
4097.118654	177.293
4097.671865	132.503
4098.225113	97.0444
4098.778398	192.222
4099.331721	225.815
4099.885082	276.203
4100.438480	253.808
4100.991915	209.019
4101.545387	199.687
4102.098897	199.687
4102.652445	242.611
4103.206030	326.592
4103.759652	352.719
4104.313311	341.521
4104.867008	395.642
4105.420743	341.521
4105.974514	261.273
4106.528324	250.076
4107.082170	162.363
4107.636054	173.56
4108.189975	203.42
4108.743934	188.49
4109.297930	162.363
4109.851964	158.63
4110.406035	238.878
4110.960143	319.127
4111.514289	358.318
4112.068472	294.866
4112.622693	188.49
4113.176951	128.77
4113.731246	128.77
4114.285579	147.433
4114.839949	89.5794
4115.394356	59.7196
4115.948801	44.7897
4116.503284	44.7897
4117.057803	85.8469
4117.612361	128.77
4118.166955	125.038
4118.721587	235.146
4119.276256	270.604
4119.830963	225.815
4120.385707	166.095
4120.940489	139.968
4121.495308	78.382
4122.050164	52.2547
4122.605058	128.77
4123.159989	177.293
4123.714957	209.019
4124.269963	158.63
4124.825007	85.8469
4125.380087	100.777
4125.935205	63.4521
4126.490361	52.2547
4127.045554	33.5923
4127.600784	85.8469
4128.156052	78.382
4128.711357	151.165
4129.266699	235.146
4129.822079	199.687
4130.377497	169.828
4130.932951	209.019
4131.488443	194.089
4132.043973	115.707
4132.599540	97.0443
4133.155144	97.0443
4133.710786	89.5794
4134.266465	78.382
4134.822181	44.7897
4135.377935	5.59871
4135.933727	22.3948
4136.489555	98.9106
4137.045421	93.3119
4137.601325	55.9871
4138.157266	26.1273
4138.713244	20.5286
4139.269260	5.59871
4139.825313	100.777
4140.381403	89.5794
4140.937531	158.63
4141.493696	104.509
4142.049899	67.1845
4142.606139	82.1144
4143.162417	37.3248
4143.718732	26.1273
4144.275084	55.9871
4144.831473	158.63
4145.387901	162.363
4145.944365	209.019
4146.500867	220.216
4147.057406	184.757
4147.613983	188.49
4148.170597	334.056
4148.727248	268.738
4149.283937	188.49
4149.840663	169.828
4150.397427	162.363
4150.954228	199.687
4151.511067	231.413
4152.067943	154.898
4152.624856	242.611
4153.181806	231.413
4153.738794	238.878
4154.295820	268.738
4154.852883	242.611
4155.409983	209.019
4155.967121	162.363
4156.524296	154.898
4157.081508	238.878
4157.638758	298.598
4158.196045	220.216
4158.753370	136.235
4159.310732	205.286
4159.868131	194.089
4160.425568	181.025
4160.983043	125.038
4161.540554	186.624
4162.098103	119.439
4162.655690	110.108
4163.213314	74.6495
4163.770975	41.0572
4164.328673	41.0572
4164.886409	22.3948
4165.444183	16.7961
4166.001994	82.1144
4166.559842	67.1845
4167.117728	110.108
4167.675651	125.038
4168.233611	110.108
4168.791609	143.7
4169.349644	188.49
4169.907717	147.433
4170.465827	151.165
4171.023974	93.3119
4171.582159	89.5794
4172.140381	136.235
4172.698641	115.707
4173.256938	169.828
4173.815272	132.503
4174.373644	104.509
4174.932054	192.222
4175.490500	205.286
4176.048984	188.49
4176.607506	162.363
4177.166064	205.286
4177.724661	285.534
4178.283294	235.146
4178.841965	136.235
4179.400674	70.917
4179.959420	20.5286
4180.518203	78.3819
4181.077023	97.0443
4181.635881	97.0443
4182.194777	173.56
4182.753710	151.165
4183.312680	100.777
4183.871688	147.433
4184.430733	132.503
4184.989815	162.363
4185.548935	110.108
4186.108092	74.6495
4186.667287	48.5221
4187.226519	37.3247
4187.785788	82.1144
4188.345095	97.0443
4188.904439	100.777
4189.463821	78.3819
4190.023240	119.439
4190.582696	115.707
4191.142190	67.1845
4191.701721	100.777
4192.261290	67.1845
4192.820896	37.3247
4193.380539	16.7961
4193.940220	74.6495
4194.499938	125.038
4195.059694	194.089
4195.619487	197.821
4196.179317	139.968
4196.739185	194.089
4197.299090	143.7
4197.859033	104.509
4198.419013	67.1845
4198.979030	119.439
4199.539085	100.777
4200.099178	93.3118
4200.659307	110.108
4201.219474	85.8468
4201.779679	44.7896
4202.339920	48.5221
4202.900200	63.452
4203.460516	33.5922
4204.020870	162.363
4204.581262	199.687
4205.141690	119.439
4205.702157	67.1845
4206.262660	44.7896
4206.823201	33.5922
4207.383780	169.828
4207.944396	147.433
4208.505049	104.509
4209.065739	93.3118
4209.626467	59.7195
4210.187233	33.5922
4210.748036	48.5221
4211.308876	194.089
4211.869754	177.292
4212.430669	194.089
4212.991621	162.363
4213.552611	173.56
4214.113638	203.42
4214.674703	322.859
4215.235805	421.77
4215.796944	360.184
4216.358121	330.324
4216.919335	278.069
4217.480587	203.42
4218.041876	128.77
4218.603202	154.898
4219.164566	162.363
4219.725967	225.815
4220.287406	147.433
4220.848882	82.1144
4221.410395	231.413
4221.971946	188.49
4222.533534	235.146
4223.095160	311.662
4223.656823	272.471
4224.218523	169.827
4224.780261	143.7
4225.342036	110.108
4225.903849	70.9169
4226.465699	115.707
4227.027587	78.3819
4227.589511	104.509
4228.151474	115.707
4228.713473	97.0442
4229.275510	104.509
4229.837585	139.968
4230.399696	89.5793
4230.961846	119.439
4231.524032	181.025
4232.086256	115.707
4232.648518	173.56
4233.210817	147.433
4233.773153	194.089
4234.335527	119.439
4234.897938	63.452
4235.460386	82.1143
4236.022872	70.9169
4236.585395	52.2545
4237.147956	22.3947
4237.710554	41.0571
4238.273189	37.3246
4238.835862	59.7195
4239.398572	154.898
4239.961320	192.222
4240.524105	169.827
4241.086927	158.63
4241.649787	158.63
4242.212684	119.439
4242.775619	70.9169
4243.338591	67.1844
4243.901601	48.5221
4244.464647	125.038
4245.027732	154.898
4245.590853	261.273
4246.154012	227.681
4246.717209	158.63
4247.280443	194.089
4247.843714	110.108
4248.407023	70.9169
4248.970369	74.6494
4249.533752	119.439
4250.097173	132.503
4250.660631	93.3118
4251.224127	74.6494
4251.787660	104.509
4252.351230	173.56
4252.914838	216.483
4253.478483	162.363
4254.042166	125.038
4254.605886	55.987
4255.169644	22.3948
4255.733438	9.33109
4256.297271	85.8468
4256.861140	85.8468
4257.425047	85.8468
4257.988992	158.63
4258.552974	115.707
4259.116993	78.3819
4259.681050	74.6494
4260.245144	31.7259
4260.809275	16.796
4261.373444	59.7195
4261.937650	177.292
4262.501894	136.235
4263.066175	154.898
4263.630494	158.63
4264.194849	108.242
4264.759243	100.777
4265.323673	48.522
4265.888142	20.5285
4266.452647	5.59859
4267.017190	67.1844
4267.581770	216.483
4268.146388	158.63
4268.711043	151.165
4269.275735	115.707
4269.840465	78.3818
4270.405233	104.509
4270.970037	158.63
4271.534879	136.235
4272.099759	186.624
4272.664676	151.165
4273.229630	199.687
4273.794622	125.038
4274.359651	121.305
4274.924717	119.439
4275.489821	85.8468
4276.054963	44.7896
4276.620141	98.9104
4277.185357	158.63
4277.750611	166.095
4278.315902	110.108
4278.881230	89.5793
4279.446596	74.6494
4280.011999	108.242
4280.577439	136.235
4281.142917	158.63
4281.708433	110.108
4282.273985	67.1844
4282.839575	55.987
4283.405203	63.4519
4283.970868	44.7896
4284.536570	44.7896
4285.102310	20.5285
4285.668087	44.7896
4286.233902	37.3246
4286.799753	20.5285
4287.365643	11.1973
4287.931570	22.3947
4288.497534	16.796
4289.063535	11.1973
4289.629574	14.9298
4290.195650	41.0571
4290.761764	197.821
4291.327915	289.267
4291.894104	209.018
4292.460330	363.916
4293.026593	287.4
4293.592894	209.018
4294.159232	184.757
4294.725608	184.757
4295.292021	110.108
4295.858471	74.6494
4296.424959	121.305
4296.991484	78.3818
4297.558046	121.305
4298.124646	85.8468
4298.691284	67.1844
4299.257958	55.987
4299.824671	44.7896
4300.391420	11.1973
4300.958207	26.1272
4301.525031	29.8597
4302.091893	48.522
4302.658792	41.0571
4303.225729	113.84
4303.792703	82.1143
4304.359714	93.3117
4304.926763	59.7195
4305.493849	33.5921
4306.060973	9.33105
4306.628134	41.0571
4307.195332	85.8468
4307.762568	97.0442
4308.329841	55.987
4308.897152	33.5921
4309.464500	82.1143
4310.031885	220.216
4310.599308	192.222
4311.166768	169.827
4311.734266	139.968
4312.301801	115.707
4312.869373	115.707
4313.436983	63.4519
4314.004630	59.7194
4314.572315	162.363
4315.140037	225.815
4315.707796	214.617
4316.275593	143.7
4316.843427	70.9169
4317.411299	67.1844
4317.979208	55.987
4318.547154	119.439
4319.115138	181.025
4319.683159	242.611
4320.251218	341.521
4320.819314	444.164
4321.387447	326.591
4321.955618	216.483
4322.523827	177.292
4323.092072	203.42
4323.660355	139.968
4324.228676	216.483
4324.797034	203.42
4325.365429	132.503
4325.933861	162.363
4326.502331	184.757
4327.070839	214.617
4327.639384	242.611
4328.207966	225.815
4328.776586	265.006
4329.345243	188.49
4329.913937	119.439
4330.482669	74.6494
4331.051438	70.9169
4331.620245	242.611
4332.189089	199.687
4332.757971	231.413
4333.326889	216.483
4333.895846	205.286
4334.464839	143.7
4335.033871	85.8468
4335.602939	52.2546
4336.172045	74.6494
4336.741188	85.8468
4337.310369	136.235
4337.879587	169.827
4338.448842	154.898
4339.018135	70.9169
4339.587466	89.5793
4340.156833	74.6494
4340.726238	70.9169
4341.295681	82.1143
4341.865161	44.7896
4342.434678	104.509
4343.004233	78.3819
4343.573825	119.439
4344.143455	70.9169
4344.713122	151.165
4345.282826	115.707
4345.852568	93.3118
4346.422347	59.7195
4346.992163	44.7896
4347.562017	20.5285
4348.131909	110.108
4348.701837	117.573
4349.271803	63.452
4349.841807	31.7259
4350.411848	33.5922
4350.981926	33.5922
4351.552042	151.165
4352.122195	192.222
4352.692386	169.827
4353.262614	82.1143
4353.832879	63.452
4354.403182	108.242
4354.973522	132.503
4355.543900	166.095
4356.114315	162.363
4356.684767	89.5793
4357.255257	173.56
4357.825784	227.681
4358.396348	173.56
4358.966950	162.363
4359.537590	132.503
4360.108267	97.0442
4360.678981	139.968
4361.249732	177.292
4361.820521	265.006
4362.391348	298.598
4362.962212	257.541
4363.533113	371.381
4364.104052	363.916
4364.675028	272.471
4365.246041	300.464
4365.817092	360.184
4366.388180	253.808
4366.959306	184.757
4367.530469	110.108
4368.101669	149.299
4368.672907	251.942
4369.244182	223.948
4369.815495	203.42
4370.386845	203.42
4370.958232	315.394
4371.529657	363.916
4372.101119	300.464
4372.672619	287.4
4373.244156	238.878
4373.815731	158.63
4374.387342	115.707
4374.958992	74.6494
4375.530678	104.509
4376.102402	104.509
4376.674164	52.2546
4377.245963	63.452
4377.817799	113.84
4378.389673	113.84
4378.961584	164.229
4379.533532	182.891
4380.105518	125.038
4380.677542	119.439
4381.249602	192.222
4381.821700	143.7
4382.393836	115.707
4382.966009	132.503
4383.538219	125.038
4384.110467	70.917
4384.682752	115.707
4385.255075	100.777
4385.827434	319.127
4386.399832	283.668
4386.972267	238.878
4387.544739	154.898
4388.117248	100.777
4388.689795	194.089
4389.262379	173.56
4389.835001	209.019
4390.407660	184.757
4390.980357	203.42
4391.553091	188.49
4392.125862	147.433
4392.698671	85.8469
4393.271517	82.1144
4393.844401	147.433
4394.417322	281.802
4394.990280	225.815
4395.563276	151.165
4396.136309	121.305
4396.709380	108.242
4397.282488	78.3819
4397.855633	31.726
4398.428816	33.5922
4399.002036	121.305
4399.575294	110.108
4400.148589	154.898
4400.721921	225.815
4401.295291	147.433
4401.868698	125.038
4402.442143	104.509
4403.015625	108.242
4403.589144	63.452
4404.162701	59.7196
4404.736295	52.2546
4405.309927	85.8469
4405.883596	55.9871
4406.457302	63.452
4407.031046	143.7
4407.604828	110.108
4408.178646	169.828
4408.752502	108.242
4409.326396	97.0443
4409.900327	110.108
4410.474295	89.5793
4411.048301	41.0572
4411.622344	95.178
4412.196424	98.9105
4412.770542	74.6494
4413.344697	108.242
4413.918890	162.363
4414.493120	110.108
4415.067388	59.7195
4415.641693	37.3247
4416.216035	48.5221
4416.790415	110.108
4417.364832	89.5793
4417.939286	37.3247
4418.513778	16.7961
4419.088307	22.3948
4419.662874	16.7961
4420.237478	70.917
4420.812120	74.6494
4421.386799	169.828
4421.961515	220.216
4422.536269	216.483
4423.111060	199.687
4423.685889	147.433
4424.260755	97.0443
4424.835658	100.777
4425.410599	125.038
4425.985577	186.624
4426.560592	169.828
4427.135645	143.7
4427.710736	132.503
4428.285864	110.108
4428.861029	104.509
4429.436231	100.777
4430.011471	125.038
4430.586749	82.1144
4431.162064	78.3819
4431.737416	89.5794
4432.312805	184.757
4432.888233	132.503
4433.463697	337.789
4434.039199	460.961
4434.614738	388.177
4435.190315	348.986
4435.765929	272.471
4436.341580	158.63
4436.917269	132.503
4437.492995	85.8469
4438.068759	82.1144
4438.644560	52.2547
4439.220398	52.2547
4439.796274	91.4456
4440.372188	167.961
4440.948138	139.968
4441.524126	177.293
4442.100152	136.235
4442.676215	78.382
4443.252315	41.0572
4443.828453	125.038
4444.404628	78.382
4444.980840	59.7196
4445.557090	78.382
4446.133378	85.8469
4446.709702	93.3119
4447.286064	173.56
4447.862464	188.49
4448.438901	154.898
4449.015375	108.242
4449.591887	82.1145
4450.168436	48.5222
4450.745023	63.4521
4451.321647	41.0572
4451.898308	154.898
4452.475007	132.503
4453.051743	97.0444
4453.628516	151.165
4454.205327	119.439
4454.782176	93.3119
4455.359062	125.038
4455.935985	136.235
4456.512945	104.509
4457.089943	184.758
4457.666979	147.433
4458.244052	85.8469
4458.821162	139.968
4459.398309	115.707
4459.975494	139.968
4460.552717	132.503
4461.129977	154.898
4461.707274	128.77
4462.284609	93.3119
4462.861981	78.382
4463.439390	108.242
4464.016837	184.757
4464.594321	276.203
4465.171843	194.089
4465.749402	119.439
4466.326998	100.777
4466.904632	63.4521
4467.482303	37.3247
4468.060012	9.33119
4468.637758	9.33119
4469.215542	20.5286
4469.793363	78.382
4470.371221	67.1845
4470.949117	55.9871
4471.527050	37.3247
4472.105020	33.5923
4472.683028	41.0572
4473.261074	91.4456
4473.839156	141.834
4474.417276	104.509
4474.995434	203.42
4475.573629	177.293
4476.151861	100.777
4476.730131	59.7196
4477.308438	26.1273
4477.886783	11.1974
4478.465165	147.433
4479.043584	205.286
4479.622041	136.235
4480.200535	97.0443
4480.779067	82.1144
4481.357636	194.089
4481.936242	253.808
4482.514886	203.42
4483.093567	169.828
4483.672286	147.433
4484.251042	147.433
4484.829835	82.1144
4485.408666	63.4521
4485.987534	70.917
4486.566440	78.382
4487.145383	125.038
4487.724363	216.484
4488.303381	326.592
4488.882436	432.967
4489.461529	322.859
4490.040659	203.42
4490.619827	169.828
4491.199031	184.757
4491.778274	199.687
4492.357553	216.484
4492.936870	223.948
4493.516225	203.42
4494.095617	188.49
4494.675046	128.77
4495.254513	67.1845
4495.834017	37.3247
4496.413558	16.7961
4496.993137	9.33118
4497.572754	128.77
4498.152407	121.305
4498.732099	186.624
4499.311827	128.77
4499.891593	121.305
4500.471396	110.108
4501.051237	85.8469
4501.631115	82.1144
4502.211031	115.707
4502.790984	132.503
4503.370974	89.5794
4503.951002	100.777
4504.531067	93.3119
4505.111170	128.77
4505.691310	115.707
4506.271487	93.3118
4506.851702	82.1144
4507.431954	52.2546
4508.012244	59.7196
4508.592571	44.7897
4509.172935	31.726
4509.753337	31.726
4510.333777	26.1273
4510.914253	16.7961
4511.494767	44.7897
4512.075319	182.891
4512.655908	201.554
4513.236534	154.898
4513.817198	93.3118
4514.397899	89.5794
4514.978637	55.9871
4515.559413	59.7196
4516.140226	70.917
4516.721077	44.7897
4517.301965	20.5286
4517.882891	121.305
4518.463854	115.707
4519.044854	115.707
4519.625892	93.3118
4520.206967	128.77
4520.788079	147.433
4521.369229	177.293
4521.950417	121.305
4522.531641	85.8469
4523.112903	82.1144
4523.694203	89.5794
4524.275540	115.707
4524.856914	276.203
4525.438326	203.42
4526.019775	119.439
4526.601262	82.1144
4527.182786	132.503
4527.764347	212.751
4528.345946	184.757
4528.927582	125.038
4529.509256	48.5221
4530.090967	205.286
4530.672716	158.63
4531.254501	119.439
4531.836325	93.3118
4532.418185	33.5922
4533.000083	41.0572
4533.582019	76.5157
4534.163992	76.5157
4534.746002	59.7196
4535.328050	74.6495
4535.910135	89.5794
4536.492257	97.0443
4537.074417	55.9871
4537.656614	78.382
4538.238849	119.439
4538.821121	104.509
4539.403431	70.917
4539.985778	48.5222
4540.568162	87.7131
4541.150584	110.108
4541.733043	194.089
4542.315539	147.433
4542.898073	78.382
4543.480645	125.038
4544.063254	235.146
4544.645900	192.222
4545.228583	139.968
4545.811304	110.108
4546.394063	132.503
4546.976859	169.828
4547.559692	209.019
4548.142562	154.898
4548.725470	139.968
4549.308416	93.3119
4549.891399	110.108
4550.474419	85.8469
4551.057476	41.0572
4551.640572	85.8469
4552.223704	235.146
4552.806874	220.216
4553.390081	214.617
4553.973326	177.293
4554.556608	125.038
4555.139927	190.356
4555.723284	136.235
4556.306679	97.0443
4556.890110	115.707
4557.473579	151.165
4558.057086	169.828
4558.640630	104.509
4559.224211	89.5794
4559.807830	59.7196
4560.391486	26.1273
4560.975179	41.0572
4561.558910	33.5922
4562.142679	11.1974
4562.726485	29.8598
4563.310328	33.5922
4563.894208	22.3948
4564.478126	11.1974
4565.062082	11.1974
4565.646074	87.7131
4566.230105	67.1845
4566.814172	93.3118
4567.398277	104.509
4567.982420	85.8469
4568.566600	100.777
4569.150817	158.63
4569.735071	115.707
4570.319363	97.0443
4570.903693	100.777
4571.488060	110.108
4572.072464	132.503
4572.656906	154.898
4573.241385	139.968
4573.825901	108.242
4574.410455	108.242
4574.995046	147.433
4575.579675	136.235
4576.164341	108.242
4576.749045	59.7196
4577.333786	63.452
4577.918564	102.643
4578.503380	70.917
4579.088233	52.2546
4579.673123	41.0572
4580.258051	85.8469
4580.843017	63.452
4581.428020	97.0443
4582.013060	121.305
4582.598137	119.439
4583.183252	143.7
4583.768405	78.3819
4584.353594	67.1845
4584.938822	67.1845
4585.524086	132.503
4586.109388	93.3118
4586.694728	55.9871
4587.280105	44.7897
4587.865519	136.235
4588.450970	160.496
4589.036460	167.961
4589.621986	154.898
4590.207550	115.707
4590.793151	52.2546
4591.378790	67.1845
4591.964466	55.9871
4592.550179	100.777
4593.135930	132.503
4593.721719	181.025
4594.307544	209.019
4594.893407	216.483
4595.479308	192.222
4596.065246	108.242
4596.651221	74.6495
4597.237234	192.222
4597.823284	257.541
4598.409372	177.293
4598.995497	203.42
4599.581659	125.038
4600.167859	85.8469
4600.754096	41.0572
4601.340371	33.5922
4601.926683	119.439
4602.513032	304.197
4603.099419	235.146
4603.685843	136.235
4604.272305	93.3118
4604.858804	74.6495
4605.445340	70.917
4606.031914	85.8469
4606.618525	93.3118
4607.205174	132.503
4607.791860	296.732
4608.378583	304.197
4608.965344	205.286
4609.552143	162.363
4610.138978	184.757
4610.725851	209.019
4611.312762	238.878
4611.899710	199.687
4612.486695	121.305
4613.073718	125.038
4613.660778	104.509
4614.247876	70.917
4614.835011	238.878
4615.422183	192.222
4616.009393	194.089
4616.596640	166.095
4617.183924	147.433
4617.771246	194.089
4618.358606	212.751
4618.946003	237.012
4619.533437	162.363
4620.120909	216.483
4620.708418	169.828
4621.295964	143.7
4621.883548	158.63
4622.471169	139.968
4623.058828	85.8469
4623.646524	52.2546
4624.234257	26.1273
4624.822028	16.7961
4625.409836	26.1273
4625.997682	20.5286
4626.585565	121.305
4627.173486	143.7
4627.761444	104.509
4628.349439	67.1845
4628.937472	209.019
4629.525542	292.999
4630.113649	253.808
4630.701794	181.025
4631.289977	119.439
4631.878196	188.49
4632.466454	162.363
4633.054748	334.056
4633.643080	300.464
4634.231450	199.687
4634.819856	154.898
4635.408301	205.286
4635.996782	220.216
4636.585301	158.63
4637.173858	100.777
4637.762451	121.305
4638.351083	110.108
4638.939751	78.3819
4639.528457	52.2546
4640.117201	121.305
4640.705982	100.777
4641.294800	119.439
4641.883656	121.305
4642.472549	182.891
4643.061479	110.108
4643.650447	89.5794
4644.239453	93.3118
4644.828495	89.5794
4645.417575	59.7196
4646.006693	82.1144
4646.595848	235.146
4647.185040	278.069
4647.774270	220.216
4648.363537	166.095
4648.952842	82.1144
4649.542184	63.452
4650.131563	82.1144
4650.720980	67.1845
4651.310434	67.1845
4651.899926	85.8469
4652.489455	52.2546
4653.079021	52.2546
4653.668625	117.573
4654.258266	117.573
4654.847945	153.031
4655.437661	167.961
4656.027415	115.707
4656.617206	67.1845
4657.207034	41.0572
4657.796900	26.1273
4658.386803	52.2546
4658.976743	52.2546
4659.566721	37.3247
4660.156736	70.917
4660.746789	115.707
4661.336879	74.6494
4661.927007	154.898
4662.517172	184.757
4663.107374	166.095
4663.697614	119.439
4664.287891	115.707
4664.878206	108.242
4665.468558	97.0443
4666.058947	119.439
4666.649374	97.0443
4667.239838	104.509
4667.830340	97.0443
4668.420879	100.777
4669.011455	82.1144
4669.602069	97.0443
4670.192720	268.738
4670.783409	268.738
4671.374135	209.019
4671.964899	154.898
4672.555700	93.3118
4673.146538	220.216
4673.737414	199.687
4674.328327	194.089
4674.919277	194.089
4675.510265	201.554
4676.101291	181.025
4676.692353	261.273
4677.283454	261.273
4677.874591	250.076
4678.465766	238.878
4679.056978	216.484
4679.648228	177.293
4680.239515	227.681
4680.830840	158.63
4681.422202	139.968
4682.013602	154.898
4682.605038	100.777
4683.196513	110.108
4683.788024	136.235
4684.379573	136.235
4684.971160	85.8469
4685.562784	70.917
4686.154445	128.77
4686.746144	169.828
4687.337880	147.433
4687.929653	85.8469
4688.521464	48.5222
4689.113313	143.7
4689.705198	128.77
4690.297121	89.5794
4690.889082	55.9871
4691.481080	52.2546
4692.073115	55.9871
4692.665188	70.917
4693.257298	55.9871
4693.849446	128.77
4694.441631	246.343
4695.033853	289.267
4695.626113	250.076
4696.218410	265.006
4696.810745	181.025
4697.403117	128.77
4697.995526	119.439
4698.587973	78.382
4699.180458	97.0444
4699.772979	125.038
4700.365538	93.3119
4700.958135	55.9871
4701.550769	37.3248
4702.143440	33.5923
4702.736149	48.5222
4703.328895	67.1846
4703.921678	44.7897
4704.514499	44.7897
4705.107358	33.5923
4705.700254	181.025
4706.293187	177.293
4706.886157	166.095
4707.479165	283.668
4708.072211	289.267
4708.665294	225.815
4709.258414	154.898
4709.851571	89.5794
4710.444766	59.7196
4711.037999	31.7261
4711.631269	20.5286
4712.224576	48.5222
4712.817921	97.0444
4713.411303	85.8469
4714.004722	70.917
4714.598179	48.5222
4715.191673	52.2547
4715.785205	87.7132
4716.378774	74.6495
4716.972381	97.0444
4717.566025	93.3119
4718.159706	108.242
4718.753425	162.363
4719.347181	128.77
4719.940975	93.3119
4720.534806	37.3248
4721.128674	16.7962
4721.722580	9.33121
4722.316523	5.59873
4722.910504	2.14538e-005
4723.504522	14.9299
4724.098577	11.1974
4724.692670	14.9299
4725.286800	18.6624
4725.880968	87.7132
4726.475173	78.382
4727.069415	231.413
4727.663695	199.687
4728.258013	257.541
4728.852367	177.293
4729.446759	181.025
4730.041189	203.42
4730.635656	242.611
4731.230160	220.216
4731.824702	319.127
4732.419281	304.197
4733.013898	257.541
4733.608552	173.56
4734.203243	110.108
4734.797972	97.0443
4735.392738	143.7
4735.987542	334.056
4736.582383	352.719
4737.177261	294.865
4737.772177	194.089
4738.367130	104.509
4738.962121	169.828
4739.557149	132.503
4740.152214	104.509
4740.747317	188.49
4741.342458	192.222
4741.937635	119.439
4742.532851	151.165
4743.128103	158.63
4743.723393	272.471
4744.318720	261.273
4744.914085	192.222
4745.509487	418.037
4746.104927	393.776
4746.700404	289.267
4747.295918	343.388
4747.891470	373.247
4748.487059	348.986
4749.082686	352.719
4749.678350	311.662
4750.274051	272.471
4750.869790	455.362
4751.465566	462.827
4752.061380	425.502
4752.657231	429.235
4753.253120	395.642
4753.849046	289.267
4754.445009	220.216
4755.041010	223.949
4755.637048	192.223
4756.233123	225.815
4756.829236	418.037
4757.425387	384.445
4758.021574	384.445
4758.617800	403.107
4759.214062	582.266
4759.810362	520.68
4760.406699	520.68
4761.003074	403.107
4761.599487	393.776
4762.195936	334.057
4762.792423	341.522
4763.388948	319.127
4763.985510	319.127
4764.582109	341.522
4765.178745	498.285
4765.775420	548.674
4766.372131	524.413
4766.968880	455.362
4767.565666	360.184
4768.162490	276.203
4768.759351	319.127
4769.356250	315.394
4769.953186	242.611
4770.550159	177.293
4771.147170	265.006
4771.744218	216.484
4772.341304	143.7
4772.938427	188.49
4773.535587	166.095
4774.132785	108.242
4774.730020	272.471
4775.327293	345.254
4775.924603	227.681
4776.521950	169.828
4777.119335	115.707
4777.716757	89.5795
4778.314217	147.433
4778.911714	182.891
4779.509249	220.216
4780.106821	181.025
4780.704430	125.038
4781.302077	139.968
4781.899761	132.503
4782.497482	115.707
4783.095241	311.662
4783.693038	238.879
4784.290872	220.216
4784.888743	289.267
4785.486651	238.879
4786.084597	261.273
4786.682581	181.025
4787.280602	181.025
4787.878660	214.617
4788.476756	154.898
4789.074889	136.235
4789.673059	147.433
4790.271267	192.223
4790.869512	128.771
4791.467795	166.095
4792.066115	272.471
4792.664473	209.019
4793.262868	158.63
4793.861300	203.42
4794.459770	192.223
4795.058277	136.236
4795.656822	132.503
4796.255404	132.503
4796.854023	220.216
4797.452680	108.242
4798.051374	52.2548
4798.650106	11.1976
4799.248875	11.1976
4799.847681	44.7899
4800.446525	119.439
4801.045406	104.509
4801.644325	125.038
4802.243281	128.771
4802.842275	199.688
4803.441305	227.681
4804.040374	227.681
4804.639479	242.611
4805.238623	235.146
4805.837803	266.872
4806.437021	281.802
4807.036277	227.681
4807.635569	276.203
4808.234900	261.273
4808.834267	188.49
4809.433672	330.324
4810.033115	384.445
4810.632594	360.184
4811.232112	278.07
4811.831666	194.089
4812.431258	169.828
4813.030888	166.095
4813.630555	100.777
4814.230259	147.433
4814.830001	186.624
4815.429780	115.707
4816.029596	85.8471
4816.629450	158.63
4817.229342	151.165
4817.829271	192.223
4818.429237	169.828
4819.029240	110.108
4819.629281	93.312
4820.229360	108.242
4820.829476	121.306
4821.429629	85.8471
4822.029819	52.2548
4822.630047	44.7899
4823.230313	52.2548
4823.830616	76.5159
4824.430956	70.9172
4825.031334	100.777
4825.631749	97.0445
4826.232201	59.7197
4826.832691	82.1146
4827.433219	52.2548
4828.033783	82.1146
4828.634386	74.6497
4829.235025	173.56
4829.835702	203.42
4830.436416	125.038
4831.037168	85.8471
4831.637957	59.7198
4832.238784	41.0574
4832.839648	41.0574
4833.440550	59.7198
4834.041488	67.1847
4834.642465	188.49
4835.243478	143.7
4835.844529	104.509
4836.445618	67.1847
4837.046744	78.3821
4837.647907	89.5795
4838.249108	55.9873
4838.850346	82.1146
4839.451622	139.968
4840.052935	82.1146
4840.654285	44.7899
4841.255673	31.7262
4841.857098	31.7262
4842.458560	22.395
4843.060061	29.86
4843.661598	29.86
4844.263173	153.032
4844.864785	125.038
4845.466435	104.509
4846.068122	246.343
4846.669846	214.617
4847.271608	139.968
4847.873407	100.777
4848.475244	85.8471
4849.077118	173.56
4849.679030	192.223
4850.280979	216.484
4850.882965	278.07
4851.484989	265.006
4852.087050	194.089
4852.689149	248.21
4853.291285	199.688
4853.893458	121.306
4854.495669	119.439
4855.097917	300.464
4855.700203	209.019
4856.302526	169.828
4856.904886	205.286
4857.507284	352.719
4858.109719	268.738
4858.712192	225.815
4859.314702	205.286
4859.917250	265.006
4860.519835	216.484
4861.122457	154.898
4861.725117	158.63
4862.327814	166.095
4862.930549	192.223
4863.533321	158.63
4864.136130	194.089
4864.738977	205.286
4865.341861	246.343
4865.944783	334.057
4866.547742	371.381
4867.150738	440.432
4867.753772	524.413
4868.356843	481.489
4868.959952	388.177
4869.563098	334.057
4870.166282	253.808
4870.769503	235.146
4871.372761	184.758
4871.976057	166.095
4872.579390	257.541
4873.182760	203.42
4873.786168	188.49
4874.389614	115.707
4874.993097	97.0444
4875.596617	97.0444
4876.200175	108.242
4876.803770	104.509
4877.407402	169.828
4878.011072	205.286
4878.614779	154.898
4879.218524	132.503
4879.822306	89.5795
4880.426125	55.9872
4881.029982	31.7261
4881.633877	16.7962
4882.237808	93.312
4882.841778	100.777
4883.445784	108.242
4884.049828	128.77
4884.653910	93.312
4885.258028	67.1847
4885.862185	37.3249
4886.466378	48.5223
4887.070609	67.1847
4887.674878	67.1847
4888.279184	59.7197
4888.883527	78.3821
4889.487908	70.9171
4890.092326	115.707
4890.696781	97.0445
4891.301274	104.509
4891.905804	110.108
4892.510372	125.038
4893.114977	128.77
4893.719620	181.025
4894.324300	125.038
4894.929017	97.0444
4895.533772	136.235
4896.138564	104.509
4896.743394	55.9872
4897.348261	22.3949
4897.953165	63.4522
4898.558107	87.7133
4899.163087	82.1145
4899.768103	67.1846
4900.373157	52.2547
4900.978249	91.4457
4901.583378	70.9171
4902.188544	63.4522
4902.793748	147.433
4903.398989	119.439
4904.004268	115.707
4904.609584	108.242
4905.214937	70.9171
4905.820328	100.777
4906.425756	97.0444
4907.031222	59.7197
4907.636725	136.235
4908.242265	289.267
4908.847843	307.929
4909.453458	214.617
4910.059111	128.77
4910.664801	100.777
4911.270529	194.089
4911.876294	330.324
4912.482096	225.815
4913.087936	173.56
4913.693813	143.7
4914.299727	182.891
4914.905679	132.503
4915.511669	121.306
4916.117696	110.108
4916.723760	82.1145
4917.329861	55.9872
4917.936000	22.3949
4918.542177	9.33126
4919.148391	7.40623e-005
4919.754642	7.40623e-005
4920.360931	7.46502
4920.967257	7.46502
4921.573620	52.2547
4922.180021	48.5222
4922.786460	78.382
4923.392935	63.4521
4923.999449	59.7197
4924.605999	93.3119
4925.212587	139.968
4925.819213	166.095
4926.425875	136.235
4927.032576	85.847
4927.639313	104.509
4928.246088	132.503
4928.852901	100.777
4929.459751	67.1846
4930.066638	55.9872
4930.673563	48.5222
4931.280525	37.3248
4931.887524	44.7898
4932.494561	55.9872
4933.101636	41.0573
4933.708747	55.9872
4934.315897	225.815
4934.923083	192.223
4935.530307	119.439
4936.137569	132.503
4936.744867	166.095
4937.352204	100.777
4937.959577	78.382
4938.566988	115.707
4939.174437	184.758
4939.781923	132.503
4940.389446	67.1846
4940.997007	147.433
4941.604605	255.675
4942.212241	188.49
4942.819913	154.898
4943.427624	166.095
4944.035372	143.7
4944.643157	136.235
4945.250979	143.7
4945.858839	194.089
4946.466737	136.235
4947.074672	89.5795
4947.682644	63.4521
4948.290654	55.9872
4948.898701	143.7
4949.506785	154.898
4950.114907	132.503
4950.723066	182.891
4951.331263	177.293
4951.939497	119.439
4952.547769	104.509
4953.156078	143.7
4953.764424	266.872
4954.372808	209.019
4954.981229	216.484
4955.589688	192.223
4956.198184	283.668
4956.806717	253.808
4957.415288	246.343
4958.023897	304.197
4958.632542	268.738
4959.241225	220.216
4959.849946	214.617
4960.458704	192.223
4961.067499	173.56
4961.676332	139.968
4962.285202	220.216
4962.894110	194.089
4963.503055	192.223
4964.112037	132.503
4964.721057	78.382
4965.330114	121.306
4965.939209	115.707
4966.548341	108.242
4967.157510	184.758
4967.766717	220.216
4968.375961	184.758
4968.985243	276.203
4969.594562	268.738
4970.203919	238.878
4970.813313	162.363
4971.422744	184.758
4972.032213	268.738
4972.641719	287.401
4973.251263	227.681
4973.860844	154.898
4974.470462	300.464
4975.080118	246.343
4975.689811	169.828
4976.299542	125.038
4976.909310	147.433
4977.519115	209.019
4978.128958	177.293
4978.738839	110.108
4979.348756	52.2548
4979.958711	44.7898
4980.568704	70.9171
4981.178734	67.1847
4981.788801	63.4522
4982.398906	37.3249
4983.009048	59.7197
4983.619228	48.5223
4984.229445	102.643
4984.839699	102.643
4985.449991	67.1846
4986.060321	128.77
4986.670687	166.095
4987.281091	104.509
4987.891533	108.242
4988.502012	100.777
4989.112528	97.0444
4989.723082	184.758
4990.333673	128.77
4990.944302	89.5795
4991.554968	55.9872
4992.165671	31.7261
4992.776412	22.3949
4993.387190	55.9872
4993.998006	119.439
4994.608859	82.1145
4995.219749	85.847
4995.830677	209.019
4996.441643	166.095
4997.052645	125.038
4997.663685	97.0444
4998.274763	139.968
4998.885878	242.611
4999.497030	242.611
5000.108220	246.343
5000.719447	216.484
5001.330712	220.216
5001.942014	169.828
5002.553353	125.038
5003.164730	108.242
5003.776144	194.089
5004.387596	270.604
5004.999085	181.025
5005.610612	194.089
5006.222176	201.554
5006.833777	162.363
5007.445416	143.7
5008.057092	110.108
5008.668806	108.242
5009.280556	70.9171
5009.892345	44.7898
5010.504171	98.9107
5011.116034	113.841
5011.727935	82.1145
5012.339873	67.1846
5012.951848	85.847
5013.563861	136.235
5014.175911	119.439
5014.787999	121.306
5015.400124	104.509
5016.012287	110.108
5016.624487	97.0444
5017.236724	48.5223
5017.848999	63.4522
5018.461311	44.7898
5019.073661	31.7261
5019.686048	55.9872
5020.298472	89.5795
5020.910934	82.1145
5021.523433	97.0444
5022.135970	59.7197
5022.748544	78.3821
5023.361155	44.7898
5023.973804	59.7197
5024.586491	67.1846
5025.199214	108.242
5025.811976	108.242
5026.424774	188.49
5027.037610	257.541
5027.650484	181.025
5028.263394	132.503
5028.876343	104.509
5029.489328	78.382
5030.102351	100.777
5030.715412	121.306
5031.328510	74.6496
5031.941645	52.2547
5032.554818	37.3248
5033.168028	37.3248
5033.781275	55.9872
5034.394560	67.1846
5035.007883	55.9872
5035.621243	67.1846
5036.234640	67.1846
5036.848074	136.235
5037.461546	132.503
5038.075056	108.242
5038.688603	63.4522
5039.302187	85.847
5039.915809	143.7
5040.529468	197.821
5041.143164	188.49
5041.756898	246.343
5042.370670	391.91
5042.984478	345.254
5043.598324	257.541
5044.212208	154.898
5044.826129	136.235
5045.440087	110.108
5046.054083	89.5795
5046.668117	151.165
5047.282187	209.019
5047.896295	132.503
5048.510441	82.1145
5049.124624	41.0573
5049.738844	85.847
5050.353102	115.707
5050.967397	110.108
5051.581729	128.77
5052.196099	143.7
5052.810507	143.7
5053.424952	205.286
5054.039434	181.025
5054.653953	82.1146
5055.268510	59.7197
5055.883105	352.719
5056.497737	382.579
5057.112406	300.464
5057.727113	216.484
5058.341857	242.611
5058.956638	181.025
5059.571457	162.363
5060.186314	143.7
5060.801207	304.197
5061.416139	276.203
5062.031107	194.089
5062.646113	121.306
5063.261157	97.0445
5063.876238	115.707
5064.491356	104.509
5065.106512	119.439
5065.721705	147.433
5066.336935	151.165
5066.952203	128.77
5067.567508	192.223
5068.182851	184.758
5068.798231	139.968
5069.413649	100.777
5070.029104	110.108
5070.644596	143.7
5071.260126	238.878
5071.875693	199.688
5072.491298	181.025
5073.106940	209.019
5073.722620	246.343
5074.338336	304.197
5074.954091	253.808
5075.569882	238.878
5076.185712	209.019
5076.801578	255.675
5077.417482	225.815
5078.033424	205.286
5078.649402	181.025
5079.265419	272.471
5079.881472	388.177
5080.497563	371.381
5081.113692	334.057
5081.729858	287.401
5082.346061	203.42
5082.962302	192.223
5083.578580	162.363
5084.194895	151.165
5084.811248	177.293
5085.427639	184.758
5086.044066	169.828
5086.660531	216.484
5087.277034	289.267
5087.893574	257.541
5088.510152	356.451
5089.126766	253.808
5089.743419	181.025
5090.360108	125.038
5090.976835	108.242
5091.593600	104.509
5092.210402	115.707
5092.827241	89.5795
5093.444118	110.108
5094.061032	175.426
5094.677984	382.579
5095.294973	334.057
5095.911999	231.414
5096.529063	209.019
5097.146164	199.688
5097.763303	184.758
5098.380479	173.56
5098.997693	143.7
5099.614943	110.108
5100.232232	52.2548
5100.849557	97.0445
5101.466921	115.707
5102.084321	125.038
5102.701759	164.229
5103.319235	125.038
5103.936747	143.7
5104.554298	139.968
5105.171885	89.5795
5105.789510	132.503
5106.407173	115.707
5107.024873	181.025
5107.642610	181.025
5108.260385	209.019
5108.878197	263.14
5109.496046	285.534
5110.113933	192.223
5110.731858	177.293
5111.349820	203.42
5111.967819	253.808
5112.585855	231.414
5113.203930	151.165
5113.822041	209.019
5114.440190	139.968
5115.058376	100.777
5115.676600	330.324
5116.294861	287.401
5116.913160	253.808
5117.531495	298.598
5118.149869	322.859
5118.768280	356.451
5119.386728	341.522
5120.005213	257.541
5120.623736	162.363
5121.242297	209.019
5121.860895	332.19
5122.479530	347.12
5123.098203	300.464
5123.716913	216.484
5124.335660	214.617
5124.954445	326.592
5125.573268	429.235
5126.192127	345.254
5126.811025	276.203
5127.429959	214.617
5128.048931	177.293
5128.667941	242.611
5129.286988	311.662
5129.906072	365.783
5130.525194	265.006
5131.144353	231.414
5131.763549	319.127
5132.382783	278.069
5133.002054	289.267
5133.621363	227.681
5134.240709	225.815
5134.860093	345.254
5135.479514	388.177
5136.098972	311.662
5136.718468	287.401
5137.338001	304.197
5137.957572	246.343
5138.577180	225.815
5139.196826	238.878
5139.816509	309.796
5140.436229	304.197
5141.055987	184.758
5141.675782	216.484
5142.295614	194.089
5142.915484	270.604
5143.535392	227.681
5144.155337	205.286
5144.775319	246.343
5145.395339	289.267
5146.015396	227.681
5146.635490	158.63
5147.255622	158.63
5147.875791	177.293
5148.495998	220.216
5149.116242	253.808
5149.736524	162.363
5150.356843	184.758
5150.977199	184.758
5151.597593	268.738
5152.218024	375.114
5152.838493	477.757
5153.458999	561.737
5154.079543	477.757
5154.700123	528.145
5155.320742	535.61
5155.941398	856.603
5156.562091	856.603
5157.182821	722.234
5157.803589	477.757
5158.424395	410.572
5159.045237	330.324
5159.666118	597.196
5160.287035	447.897
5160.907990	429.235
5161.528983	406.84
5162.150013	388.177
5162.771080	406.84
5163.392185	378.846
5164.013327	425.502
5164.634506	393.776
5165.255723	418.037
5165.876978	565.47
[truncated: 6,506 more rows]
