# Supplementary material for: Chemoenzymatic synthesis of genetically-encoded multivalent liquid N-glycan arrays
Source: Nat Commun. 2023 Aug 28;14:5237. doi: 10.1038/s41467-023-40900-y (PMC10462762; doi:10.1038/s41467-023-40900-y)
Supplement: Supplementary file 8 — Supplementary Dataset 4 [file 41467_2023_40900_MOESM8_ESM.zip › Supplementary Data 1_All MALDI Data/MALDI TextFiles for Fig.5 and Fig.6/TL-III-157-DBCO-SDB147_0001.txt]

TITLE "<<TL-III-157-DBCO-SDB147_0001>> Voyager Spec #1[BP = 5243.8, 13606]"
TYPE MASSSPEC
3999.789467	49.8282
4000.336058	81.8013
4000.882687	87.6145
4001.429353	146.993
4001.976057	166.094
4002.522798	207.202
4003.069577	238.345
4003.616392	278.207
4004.163246	360.009
4004.710136	313.087
4005.257064	260.352
4005.804030	297.308
4006.351033	272.394
4006.898073	232.116
4007.445151	166.094
4007.992266	203.05
4008.539418	182.288
4009.086608	113.359
4009.633835	85.1232
4010.181100	69.3442
4010.728402	50.2434
4011.275741	25.3293
4011.823118	35.295
4012.370532	50.2434
4012.917984	32.3883
4013.465473	57.3024
4014.012999	88.0298
4014.560563	50.2434
4015.108164	60.2091
4015.655803	44.0149
4016.203479	122.079
4016.751192	175.229
4017.298943	141.18
4017.846731	182.288
4018.394556	194.33
4018.942419	116.266
4019.490320	72.2509
4020.038258	38.2016
4020.586233	50.2434
4021.134245	82.2165
4021.682295	144.087
4022.230383	125.401
4022.778507	172.322
4023.326669	169.001
4023.874869	157.374
4024.423106	213.015
4024.971380	185.195
4025.519692	178.136
4026.068041	293.986
4026.616428	213.015
4027.164852	141.18
4027.713313	85.1231
4028.261812	47.3368
4028.810348	19.1008
4029.358921	44.0149
4029.907532	60.209
4030.456180	44.0149
4031.004866	22.0074
4031.553589	93.8431
4032.102350	165.679
4032.651147	124.986
4033.199983	75.1575
4033.748855	150.315
4034.297766	157.374
4034.846713	188.101
4035.395698	185.195
4035.944720	153.222
4036.493780	110.037
4037.042877	63.1157
4037.592011	85.1231
4038.141183	122.079
4038.690392	79.3098
4039.239639	54.3957
4039.788923	91.3516
4040.338245	57.3024
4040.887603	94.2583
4041.437000	128.308
4041.986433	175.229
4042.535904	119.172
4043.085413	163.187
4043.634959	175.229
4044.184542	175.229
4044.734162	235.023
4045.283820	296.893
4045.833516	278.207
4046.383249	166.094
4046.933019	125.401
4047.482826	79.3098
4048.032671	32.3883
4048.582554	60.209
4049.132474	69.3442
4049.682431	82.2165
4050.232425	63.1157
4050.782457	68.9289
4051.332527	171.907
4051.882634	221.735
4052.432778	160.281
4052.982959	157.374
4053.533178	125.401
4054.083435	94.2583
4054.633728	88.0297
4055.184060	112.944
4055.734428	75.1575
4056.284834	132.045
4056.835278	94.2583
4057.385758	66.0223
4057.936276	259.937
4058.486832	219.244
4059.037425	153.222
4059.588055	107.131
4060.138723	116.266
4060.689428	191.008
4061.240171	215.922
4061.790951	169.001
4062.341768	171.907
4062.892623	132.045
4063.443515	107.131
4063.994444	134.951
4064.545411	113.359
4065.096416	97.1649
4065.647457	91.3516
4066.198536	91.3516
4066.749653	91.3516
4067.300807	44.0149
4067.851998	78.8946
4068.403227	44.0149
4068.954493	25.3293
4069.505797	104.224
4070.057137	272.394
4070.608516	203.05
4071.159931	138.273
4071.711384	110.037
4072.262875	79.3098
4072.814403	50.2434
4073.365968	38.2016
4073.917571	47.3367
4074.469211	57.3024
4075.020888	94.2583
4075.572603	82.2165
4076.124356	60.209
4076.676145	94.2583
4077.227972	132.045
4077.779837	132.045
4078.331739	141.18
4078.883678	132.045
4079.435655	203.05
4079.987669	237.93
4080.539720	237.93
4081.091809	163.187
4081.643935	110.037
4082.196099	156.959
4082.748300	178.136
4083.300538	122.079
4083.852814	69.3442
4084.405127	72.2508
4084.957478	113.359
4085.509866	97.1649
4086.062292	113.359
4086.614754	110.037
4087.167255	153.222
4087.719792	107.131
4088.272367	122.079
4088.824980	82.2165
4089.377630	85.1231
4089.930317	112.944
4090.483041	127.892
4091.035803	174.814
4091.588603	259.937
4092.141440	178.136
4092.694314	125.401
4093.247225	54.3957
4093.800174	32.3883
4094.353161	10.3809
4094.906185	16.1941
4095.459246	41.1082
4096.012344	79.3098
4096.565480	163.187
4097.118654	135.367
4097.671865	85.1231
4098.225113	47.3367
4098.778398	25.3293
4099.331721	185.195
4099.885082	256.2
4100.438480	194.33
4100.991915	172.322
4101.545387	200.143
4102.098897	135.367
4102.652445	147.408
4103.206030	219.244
4103.759652	188.101
4104.313311	119.172
4104.867008	66.0223
4105.420743	78.8946
4105.974514	115.851
4106.528324	69.3442
4107.082170	69.3442
4107.636054	60.209
4108.189975	41.1082
4108.743934	19.1008
4109.297930	19.1008
4109.851964	44.0149
4110.406035	115.851
4110.960143	134.951
4111.514289	144.086
4112.068472	138.273
4112.622693	197.237
4113.176951	185.195
4113.731246	147.408
4114.285579	85.1231
4114.839949	35.295
4115.394356	104.224
4115.948801	281.114
4116.503284	244.158
4117.057803	172.322
4117.612361	132.045
4118.166955	149.9
4118.721587	100.072
4119.276256	50.2434
4119.830963	35.2949
4120.385707	25.3293
4120.940489	16.1941
4121.495308	16.1941
4122.050164	141.18
4122.605058	135.367
4123.159989	188.101
4123.714957	160.281
4124.269963	185.195
4124.825007	119.172
4125.380087	72.2508
4125.935205	91.3516
4126.490361	132.045
4127.045554	107.131
4127.600784	134.951
4128.156052	191.008
4128.711357	266.165
4129.266699	260.352
4129.822079	210.109
4130.377497	138.273
4130.932951	69.3442
4131.488443	44.0149
4132.043973	19.1008
4132.599540	66.0223
4133.155144	163.187
4133.710786	266.165
4134.266465	313.087
4134.822181	210.109
4135.377935	116.266
4135.933727	141.18
4136.489555	300.215
4137.045421	269.072
4137.601325	213.015
4138.157266	147.408
4138.713244	100.072
4139.269260	63.1157
4139.825313	97.1649
4140.381403	138.273
4140.937531	116.266
4141.493696	247.065
4142.049899	238.345
4142.606139	178.136
4143.162417	191.008
4143.718732	138.273
4144.275084	178.136
4144.831473	182.288
4145.387901	169.001
4145.944365	200.143
4146.500867	169.001
4147.057406	218.829
4147.613983	197.237
4148.170597	163.187
4148.727248	100.072
4149.283937	69.3442
4149.840663	54.3958
4150.397427	25.3293
4150.954228	150.315
4151.511067	291.08
4152.067943	285.266
4152.624856	175.229
4153.181806	97.1649
4153.738794	97.1649
4154.295820	75.1575
4154.852883	100.072
4155.409983	222.151
4155.967121	150.315
4156.524296	185.195
4157.081508	197.237
4157.638758	172.322
4158.196045	122.079
4158.753370	119.172
4159.310732	138.273
4159.868131	119.172
4160.425568	128.308
4160.983043	100.072
4161.540554	66.0223
4162.098103	50.2434
4162.655690	72.2509
4163.213314	60.209
4163.770975	66.0223
4164.328673	63.1157
4164.886409	54.3958
4165.444183	41.1082
4166.001994	107.131
4166.559842	128.308
4167.117728	100.072
4167.675651	91.3517
4168.233611	116.266
4168.791609	135.367
4169.349644	185.195
4169.907717	135.367
4170.465827	175.229
4171.023974	160.281
4171.582159	135.367
4172.140381	141.18
4172.698641	132.045
4173.256938	113.359
4173.815272	160.281
4174.373644	269.072
4174.932054	232.116
4175.490500	232.116
4176.048984	188.101
4176.607506	150.315
4177.166064	281.114
4177.724661	244.158
4178.283294	144.086
4178.841965	146.993
4179.400674	156.959
4179.959420	138.273
4180.518203	178.136
4181.077023	132.045
4181.635881	197.237
4182.194777	182.288
4182.753710	135.367
4183.312680	82.2165
4183.871688	85.1232
4184.430733	97.165
4184.989815	97.165
4185.548935	85.1232
4186.108092	75.1575
4186.667287	138.273
4187.226519	125.401
4187.785788	144.087
4188.345095	94.2583
4188.904439	66.0224
4189.463821	38.2016
4190.023240	22.0075
4190.582696	68.929
4191.142190	96.7497
4191.701721	106.715
4192.261290	60.2091
4192.820896	44.0149
4193.380539	35.295
4193.940220	50.2434
4194.499938	57.3024
4195.059694	75.1575
4195.619487	54.3958
4196.179317	150.315
4196.739185	119.172
4197.299090	188.101
4197.859033	227.964
4198.419013	185.195
4198.979030	125.401
4199.539085	153.222
4200.099178	153.222
4200.659307	144.087
4201.219474	160.281
4201.779679	138.273
4202.339920	85.1232
4202.900200	88.0298
4203.460516	110.037
4204.020870	137.858
4204.581262	110.037
4205.141690	82.2165
4205.702157	94.2583
4206.262660	125.401
4206.823201	104.224
4207.383780	119.172
4207.944396	100.072
4208.505049	127.892
4209.065739	79.3099
4209.626467	82.2165
4210.187233	82.2165
4210.748036	216.337
4211.308876	191.008
4211.869754	150.315
4212.430669	116.266
4212.991621	85.1232
4213.552611	110.037
4214.113638	91.3517
4214.674703	66.0224
4215.235805	57.3025
4215.796944	69.3443
4216.358121	153.222
4216.919335	238.345
4217.480587	197.237
4218.041876	207.202
4218.603202	191.008
4219.164566	119.172
4219.725967	60.2091
4220.287406	32.3884
4220.848882	72.2509
4221.410395	54.3958
4221.971946	32.3884
4222.533534	88.0298
4223.095160	112.944
4223.656823	69.3443
4224.218523	72.2509
4224.780261	138.273
4225.342036	88.0298
4225.903849	82.2166
4226.465699	91.3517
4227.027587	182.288
4227.589511	163.187
4228.151474	160.281
4228.713473	172.323
4229.275510	128.308
4229.837585	82.2166
4230.399696	72.2509
4230.961846	82.2166
4231.524032	135.367
4232.086256	128.308
4232.648518	172.323
4233.210817	269.072
4233.773153	235.023
4234.335527	188.101
4234.897938	125.401
4235.460386	153.222
4236.022872	182.288
4236.585395	175.229
4237.147956	203.05
4237.710554	182.288
4238.273189	157.374
4238.835862	144.087
4239.398572	116.266
4239.961320	100.072
4240.524105	124.986
4241.086927	75.1576
4241.649787	47.3368
4242.212684	69.3443
4242.775619	94.2584
4243.338591	232.116
4243.901601	249.971
4244.464647	197.237
4245.027732	147.408
4245.590853	122.079
4246.154012	113.359
4246.717209	97.165
4247.280443	85.1232
4247.843714	82.2166
4248.407023	97.165
4248.970369	124.986
4249.533752	113.359
4250.097173	91.3517
4250.660631	100.072
4251.224127	94.2584
4251.787660	116.266
4252.351230	147.408
4252.914838	216.337
4253.478483	160.281
4254.042166	107.131
4254.605886	57.3025
4255.169644	72.2509
4255.733438	57.3025
4256.297271	104.224
4256.861140	91.3517
4257.425047	60.2091
4257.988992	82.2166
4258.552974	122.079
4259.116993	185.195
4259.681050	191.008
4260.245144	150.315
4260.809275	141.18
4261.373444	141.18
4261.937650	110.037
4262.501894	97.165
4263.066175	110.037
4263.630494	132.045
4264.194849	91.3518
4264.759243	88.0299
4265.323673	72.251
4265.888142	69.3443
4266.452647	72.251
4267.017190	88.0299
4267.581770	79.3099
4268.146388	82.2166
4268.711043	119.172
4269.275735	107.131
4269.840465	160.281
4270.405233	100.072
4270.970037	100.072
4271.534879	100.072
4272.099759	107.131
4272.664676	69.3443
4273.229630	44.015
4273.794622	38.2017
4274.359651	97.1651
4274.924717	97.1651
4275.489821	91.3518
4276.054963	69.3443
4276.620141	41.1084
4277.185357	44.015
4277.750611	63.1158
4278.315902	75.1576
4278.881230	141.18
4279.446596	144.087
4280.011999	97.1651
4280.577439	146.993
4281.142917	193.915
4281.708433	160.281
4282.273985	147.408
4282.839575	157.374
4283.405203	169.001
4283.970868	147.408
4284.536570	132.045
4285.102310	107.131
4285.668087	116.266
4286.233902	116.266
4286.799753	79.31
4287.365643	66.0224
4287.931570	50.2435
4288.497534	32.3884
4289.063535	29.0665
4289.629574	63.1158
4290.195650	66.0224
4290.761764	38.2017
4291.327915	66.0224
4291.894104	75.1576
4292.460330	66.0224
4293.026593	156.959
4293.592894	119.172
4294.159232	75.1576
4294.725608	41.1083
4295.292021	124.986
4295.858471	222.151
4296.424959	269.072
4296.991484	253.293
4297.558046	166.094
4298.124646	160.281
4298.691284	104.224
4299.257958	60.2091
4299.824671	85.1232
4300.391420	72.251
4300.958207	97.165
4301.525031	185.195
4302.091893	138.273
4302.658792	75.1576
4303.225729	60.2091
4303.792703	85.1232
4304.359714	85.1232
4304.926763	60.2091
4305.493849	50.2435
4306.060973	29.0665
4306.628134	29.0665
4307.195332	29.0665
4307.762568	25.3294
4308.329841	44.015
4308.897152	169.001
4309.464500	169.001
4310.031885	135.367
4310.599308	91.3517
4311.166768	57.3025
4311.734266	100.072
4312.301801	112.944
4312.869373	91.3517
4313.436983	85.1232
4314.004630	60.2091
4314.572315	107.131
4315.140037	124.986
4315.707796	184.78
4316.275593	153.222
4316.843427	213.016
4317.411299	227.964
4317.979208	197.237
4318.547154	235.023
4319.115138	207.202
4319.683159	182.288
4320.251218	141.18
4320.819314	85.1232
4321.387447	75.1576
4321.955618	110.037
4322.523827	110.037
4323.092072	178.136
4323.660355	160.281
4324.228676	122.079
4324.797034	185.195
4325.365429	166.094
4325.933861	122.079
4326.502331	75.1576
4327.070839	79.3099
4327.639384	178.136
4328.207966	157.374
4328.776586	150.315
4329.345243	122.079
4329.913937	75.1576
4330.482669	119.172
4331.051438	175.229
4331.620245	166.094
4332.189089	128.308
4332.757971	94.2584
4333.326889	182.288
4333.895846	182.288
4334.464839	135.367
4335.033871	107.131
4335.602939	91.3517
4336.172045	79.3099
4336.741188	100.072
4337.310369	175.229
4337.879587	185.195
4338.448842	153.222
4339.018135	194.33
4339.587466	144.087
4340.156833	79.3099
4340.726238	47.3369
4341.295681	182.288
4341.865161	272.394
4342.434678	235.023
4343.004233	160.281
4343.573825	104.224
4344.143455	66.0224
4344.713122	97.165
4345.282826	60.2091
4345.852568	107.131
4346.422347	156.959
4346.992163	147.408
4347.562017	122.079
4348.131909	153.222
4348.701837	166.094
4349.271803	125.401
4349.841807	128.308
4350.411848	91.3517
4350.981926	135.367
4351.552042	172.323
4352.122195	141.18
4352.692386	197.237
4353.262614	153.222
4353.832879	203.05
4354.403182	169.001
4354.973522	150.315
4355.543900	107.131
4356.114315	107.131
4356.684767	82.2166
4357.255257	47.3369
4357.825784	54.3959
4358.396348	163.187
4358.966950	116.266
4359.537590	91.3518
4360.108267	100.072
4360.678981	141.18
4361.249732	178.136
4361.820521	225.057
4362.391348	182.288
4362.962212	216.337
4363.533113	178.136
4364.104052	157.374
4364.675028	138.273
4365.246041	110.037
4365.817092	119.173
4366.388180	185.195
4366.959306	169.001
4367.530469	141.18
4368.101669	91.3518
4368.672907	72.251
4369.244182	41.1084
4369.815495	29.0665
4370.386845	13.2876
4370.958232	10.381
4371.529657	16.1943
4372.101119	47.3369
4372.672619	166.094
4373.244156	147.408
4373.815731	125.401
4374.387342	107.131
4374.958992	72.251
4375.530678	104.224
4376.102402	116.266
4376.674164	141.18
4377.245963	166.094
4377.817799	110.037
4378.389673	79.31
4378.961584	63.1158
4379.533532	88.0299
4380.105518	203.05
4380.677542	166.094
4381.249602	100.072
4381.821700	66.0225
4382.393836	47.3369
4382.966009	22.0076
4383.538219	38.2017
4384.110467	35.2951
4384.682752	66.0225
4385.255075	110.037
4385.827434	88.0299
4386.399832	100.072
4386.972267	166.094
4387.544739	188.102
4388.117248	247.065
4388.689795	200.143
4389.262379	213.016
4389.835001	191.008
4390.407660	200.143
4390.980357	200.143
4391.553091	141.18
4392.125862	119.173
4392.698671	72.251
4393.271517	57.3025
4393.844401	47.3369
4394.417322	32.3884
4394.990280	41.1084
4395.563276	94.2584
4396.136309	191.008
4396.709380	160.281
4397.282488	188.102
4397.855633	122.079
4398.428816	69.3444
4399.002036	85.1233
4399.575294	94.2584
4400.148589	100.072
4400.721921	191.008
4401.295291	160.281
4401.868698	138.273
4402.442143	119.173
4403.015625	85.1233
4403.589144	47.3369
4404.162701	47.3369
4404.736295	88.0299
4405.309927	104.224
4405.883596	91.3518
4406.457302	94.2585
4407.031046	110.037
4407.604828	115.851
4408.178646	94.2585
4408.752502	79.31
4409.326396	66.0225
4409.900327	54.3959
4410.474295	72.251
4411.048301	150.315
4411.622344	153.222
4412.196424	191.008
4412.770542	185.195
4413.344697	160.281
4413.918890	128.308
4414.493120	166.094
4415.067388	147.408
4415.641693	113.359
4416.216035	132.045
4416.790415	132.045
4417.364832	237.93
4417.939286	255.785
4418.513778	166.094
4419.088307	185.195
4419.662874	141.18
4420.237478	125.401
4420.812120	94.2584
4421.386799	69.3444
4421.961515	60.2092
4422.536269	100.072
4423.111060	91.3518
4423.685889	66.0225
4424.260755	35.2951
4424.835658	19.1009
4425.410599	63.1158
4425.985577	110.037
4426.560592	119.173
4427.135645	100.072
4427.710736	79.31
4428.285864	194.33
4428.861029	169.001
4429.436231	166.094
4430.011471	113.359
4430.586749	113.359
4431.162064	119.173
4431.737416	119.173
4432.312805	91.3518
4432.888233	104.224
4433.463697	85.1233
4434.039199	100.072
4434.614738	91.3518
4435.190315	60.2092
4435.765929	47.3369
4436.341580	29.0666
4436.917269	25.3294
4437.492995	32.3884
4438.068759	104.224
4438.644560	125.401
4439.220398	88.0299
4439.796274	50.2435
4440.372188	50.2435
4440.948138	144.087
4441.524126	247.065
4442.100152	163.187
4442.676215	119.173
4443.252315	203.05
4443.828453	200.143
4444.404628	135.367
4444.980840	141.18
4445.557090	119.173
4446.133378	72.251
4446.709702	60.2092
4447.286064	88.0299
4447.862464	146.993
4448.438901	178.136
4449.015375	116.266
4449.591887	122.079
4450.168436	100.072
4450.745023	72.251
4451.321647	41.1084
4451.898308	32.3885
4452.475007	16.1943
4453.051743	22.0076
4453.628516	16.1943
4454.205327	41.1084
4454.782176	66.0225
4455.359062	110.037
4455.935985	115.851
4456.512945	121.664
4457.089943	107.131
4457.666979	75.1576
4458.244052	172.323
4458.821162	141.18
4459.398309	75.1576
4459.975494	97.1651
4460.552717	82.2166
4461.129977	54.3959
4461.707274	50.2435
4462.284609	94.2584
4462.861981	132.045
4463.439390	88.0299
4464.016837	75.1576
4464.594321	79.31
4465.171843	97.1651
4465.749402	50.2435
4466.326998	35.2951
4466.904632	38.2017
4467.482303	16.1943
4468.060012	104.224
4468.637758	97.1651
4469.215542	150.315
4469.793363	100.072
4470.371221	75.1576
4470.949117	122.079
4471.527050	85.1233
4472.105020	50.2435
4472.683028	38.2017
4473.261074	50.2435
4473.839156	54.3959
4474.417276	75.1576
4474.995434	100.072
4475.573629	119.173
4476.151861	203.05
4476.730131	235.023
4477.308438	237.93
4477.886783	147.408
4478.465165	135.367
4479.043584	94.2584
4479.622041	38.2017
4480.200535	29.0666
4480.779067	34.8799
4481.357636	40.6931
4481.936242	84.708
4482.514886	66.0225
4483.093567	90.9366
4483.672286	156.959
4484.251042	271.979
4484.829835	274.886
4485.408666	315.994
4485.987534	340.908
4486.566440	250.387
4487.145383	153.222
4487.724363	225.057
4488.303381	203.05
4488.882436	125.401
4489.461529	107.131
4490.040659	50.2436
4490.619827	38.2017
4491.199031	22.0076
4491.778274	103.809
4492.357553	143.671
4492.936870	134.951
4493.516225	97.1651
4494.095617	100.072
4494.675046	127.892
4495.254513	119.173
4495.834017	91.3518
4496.413558	138.273
4496.993137	97.1651
4497.572754	69.3444
4498.152407	38.2018
4498.732099	157.374
4499.311827	135.367
4499.891593	110.037
4500.471396	134.951
4501.051237	152.807
4501.631115	97.1651
4502.211031	132.045
4502.790984	146.993
4503.370974	174.814
4503.951002	184.78
4504.531067	163.187
4505.111170	113.359
4505.691310	60.2092
4506.271487	29.0666
4506.851702	25.3295
4507.431954	119.173
4508.012244	138.273
4508.592571	107.131
4509.172935	247.065
4509.753337	207.202
4510.333777	138.273
4510.914253	116.266
4511.494767	122.079
4512.075319	153.222
4512.655908	153.222
4513.236534	110.037
4513.817198	100.072
4514.397899	97.1651
4514.978637	69.3444
4515.559413	32.3885
4516.140226	41.1084
4516.721077	116.266
4517.301965	144.087
4517.882891	113.359
4518.463854	116.266
4519.044854	79.31
4519.625892	57.3026
4520.206967	104.224
4520.788079	138.273
4521.369229	175.229
4521.950417	169.001
4522.531641	147.409
4523.112903	113.359
4523.694203	125.401
4524.275540	147.409
4524.856914	141.18
4525.438326	160.281
4526.019775	132.045
4526.601262	97.1652
4527.182786	66.0225
4527.764347	97.1652
4528.345946	97.1652
4528.927582	124.986
4529.509256	88.03
4530.090967	50.2436
4530.672716	185.195
4531.254501	356.272
4531.836325	360.009
4532.418185	391.151
4533.000083	331.358
4533.582019	247.065
4534.163992	216.338
4534.746002	194.33
4535.328050	135.367
4535.910135	119.173
4536.492257	69.3444
4537.074417	63.1159
4537.656614	146.993
4538.238849	141.18
4538.821121	88.03
4539.403431	122.079
4539.985778	122.079
4540.568162	88.03
4541.150584	57.3026
4541.733043	144.087
4542.315539	128.308
4542.898073	122.079
4543.480645	153.222
4544.063254	116.266
4544.645900	79.31
4545.228583	107.131
4545.811304	82.2167
4546.394063	54.3959
4546.976859	63.1159
4547.559692	50.2436
4548.142562	79.31
4548.725470	107.131
4549.308416	160.281
4549.891399	153.222
4550.474419	122.079
4551.057476	85.1233
4551.640572	63.1159
4552.223704	47.337
4552.806874	19.101
4553.390081	13.2877
4553.973326	66.0225
4554.556608	97.1651
4555.139927	66.0225
4555.723284	41.1084
4556.306679	50.2436
4556.890110	57.3026
4557.473579	85.1233
4558.057086	124.986
4558.640630	100.072
4559.224211	104.224
4559.807830	69.3444
4560.391486	38.2018
4560.975179	63.1159
4561.558910	44.0151
4562.142679	32.3885
4562.726485	66.0225
4563.310328	75.1577
4563.894208	138.273
4564.478126	97.1651
4565.062082	72.251
4565.646074	104.224
4566.230105	97.1651
4566.814172	124.986
4567.398277	85.1233
4567.982420	82.2167
4568.566600	63.1159
4569.150817	104.224
4569.735071	188.102
4570.319363	153.222
4570.903693	122.079
4571.488060	79.31
4572.072464	122.079
4572.656906	107.131
4573.241385	119.173
4573.825901	97.1651
4574.410455	132.045
4574.995046	94.2585
4575.579675	135.367
4576.164341	141.18
4576.749045	110.037
4577.333786	122.079
4577.918564	94.2585
4578.503380	69.3444
4579.088233	200.143
4579.673123	175.229
4580.258051	119.173
4580.843017	69.3444
4581.428020	69.3444
4582.013060	44.0151
4582.598137	16.1944
4583.183252	22.0076
4583.768405	24.9143
4584.353594	96.7499
4584.938822	118.757
4585.524086	82.2167
4586.109388	141.18
4586.694728	138.273
4587.280105	119.173
4587.865519	75.1577
4588.450970	60.2092
4589.036460	63.1159
4589.621986	166.094
4590.207550	166.094
4590.793151	100.072
4591.378790	54.396
4591.964466	22.0076
4592.550179	16.1944
4593.135930	79.3101
4593.721719	153.222
4594.307544	160.281
4594.893407	110.037
4595.479308	237.93
4596.065246	237.93
4596.651221	197.237
4597.237234	166.094
4597.823284	138.273
4598.409372	147.409
4598.995497	122.079
4599.581659	169.001
4600.167859	147.409
4600.754096	94.2585
4601.340371	72.2511
4601.926683	75.1577
4602.513032	69.3444
4603.099419	72.2511
4603.685843	94.2585
4604.272305	57.3026
4604.858804	97.1652
4605.445340	197.237
4606.031914	150.315
4606.618525	88.03
4607.205174	63.1159
4607.791860	54.396
4608.378583	72.2511
4608.965344	147.409
4609.552143	125.401
4610.138978	122.079
4610.725851	156.959
4611.312762	141.18
4611.899710	82.2167
4612.486695	100.072
4613.073718	91.3518
4613.660778	75.1577
4614.247876	79.31
4614.835011	100.072
4615.422183	149.9
4616.009393	141.18
4616.596640	128.308
4617.183924	100.072
4617.771246	63.1159
4618.358606	50.2436
4618.946003	54.3959
4619.533437	63.1159
4620.120909	57.3026
4620.708418	38.2018
4621.295964	29.0666
4621.883548	53.9807
4622.471169	200.143
4623.058828	247.065
4623.646524	210.109
4624.234257	144.087
4624.822028	128.308
4625.409836	107.131
4625.997682	75.1577
4626.585565	47.3369
4627.173486	35.2951
4627.761444	69.3444
4628.349439	119.173
4628.937472	88.0299
4629.525542	104.224
4630.113649	153.222
4630.701794	175.229
4631.289977	113.359
4631.878196	147.409
4632.466454	100.072
4633.054748	94.2585
4633.643080	85.1233
4634.231450	100.072
4634.819856	100.072
4635.408301	203.05
4635.996782	157.374
4636.585301	88.03
4637.173858	85.1233
4637.762451	122.079
4638.351083	132.045
4638.939751	122.079
4639.528457	169.001
4640.117201	135.367
4640.705982	97.1651
4641.294800	54.396
4641.883656	50.2436
4642.472549	63.1159
4643.061479	90.9366
4643.650447	93.8433
4644.239453	75.1577
4644.828495	57.3026
4645.417575	13.2877
4646.006693	22.0076
4646.595848	41.1084
4647.185040	50.2436
4647.774270	72.251
4648.363537	91.3518
4648.952842	75.1577
4649.542184	72.251
4650.131563	132.045
4650.720980	159.866
4651.310434	169.001
4651.899926	128.308
4652.489455	100.072
4653.079021	66.0225
4653.668625	63.1159
4654.258266	124.986
4654.847945	91.3518
4655.437661	63.1159
4656.027415	41.1084
4656.617206	22.0076
4657.207034	16.1943
4657.796900	50.2436
4658.386803	50.2436
4658.976743	41.1084
4659.566721	22.0076
4660.156736	100.072
4660.746789	153.222
4661.336879	132.045
4661.927007	110.037
4662.517172	178.136
4663.107374	119.173
4663.697614	104.224
4664.287891	113.359
4664.878206	128.308
4665.468558	132.045
4666.058947	107.131
4666.649374	122.079
4667.239838	269.072
4667.830340	200.143
4668.420879	163.187
4669.011455	178.136
4669.602069	194.33
4670.192720	241.252
4670.783409	253.293
4671.374135	197.237
4671.964899	116.266
4672.555700	69.3444
4673.146538	104.224
4673.737414	207.202
4674.328327	150.315
4674.919277	107.131
4675.510265	116.266
4676.101291	122.079
4676.692353	127.892
4677.283454	127.892
4677.874591	97.1651
4678.465766	141.18
4679.056978	175.229
4679.648228	157.374
4680.239515	144.087
4680.830840	113.359
4681.422202	160.281
4682.013602	125.401
4682.605038	213.016
4683.196513	160.281
4683.788024	141.18
4684.379573	188.102
4684.971160	138.273
4685.562784	79.31
4686.154445	60.2092
4686.746144	157.374
4687.337880	122.079
4687.929653	134.951
4688.521464	166.094
4689.113313	122.079
4689.705198	181.873
4690.297121	187.686
4690.889082	128.308
4691.481080	88.0299
4692.073115	107.131
4692.665188	94.2584
4693.257298	91.3518
4693.849446	116.266
4694.441631	113.359
4695.033853	116.266
4695.626113	122.079
4696.218410	122.079
4696.810745	79.31
4697.403117	122.079
4697.995526	91.3518
4698.587973	69.3443
4699.180458	94.2584
4699.772979	119.173
4700.365538	124.986
4700.958135	206.787
4701.550769	315.994
4702.143440	297.308
4702.736149	244.158
4703.328895	200.143
4703.921678	203.05
4704.514499	244.158
4705.107358	278.207
4705.700254	172.323
4706.293187	244.158
4706.886157	191.008
4707.479165	172.323
4708.072211	122.079
4708.665294	119.173
4709.258414	219.244
4709.851571	216.337
4710.444766	144.087
4711.037999	104.224
4711.631269	85.1233
4712.224576	110.037
4712.817921	115.851
4713.411303	91.3518
4714.004722	144.087
4714.598179	166.094
4715.191673	160.281
4715.785205	144.087
4716.378774	146.993
4716.972381	178.136
4717.566025	132.045
4718.159706	97.1651
4718.753425	60.2092
4719.347181	94.2584
4719.940975	147.408
4720.534806	147.408
4721.128674	219.244
4721.722580	316.409
4722.316523	228.379
4722.910504	194.33
4723.504522	110.037
4724.098577	57.3026
4724.692670	25.3295
4725.286800	69.3444
4725.880968	91.3518
4726.475173	75.1577
4727.069415	72.251
4727.663695	69.3444
4728.258013	203.05
4728.852367	185.195
4729.446759	138.273
4730.041189	107.131
4730.635656	66.0225
4731.230160	32.3885
4731.824702	25.3295
4732.419281	54.3959
4733.013898	38.2017
4733.608552	22.0076
4734.203243	16.1943
4734.797972	50.2436
4735.392738	110.037
4735.987542	219.244
4736.582383	178.136
4737.177261	125.401
4737.772177	91.3518
4738.367130	82.2166
4738.962121	94.2584
4739.557149	75.1576
4740.152214	60.2092
4740.747317	41.1084
4741.342458	112.944
4741.937635	127.892
4742.532851	159.866
4743.128103	153.222
4743.723393	135.367
4744.318720	91.3518
4744.914085	72.251
4745.509487	79.31
4746.104927	57.3026
4746.700404	35.2951
4747.295918	153.222
4747.891470	278.207
4748.487059	269.072
4749.082686	225.057
4749.678350	213.016
4750.274051	160.281
4750.869790	91.3518
4751.465566	100.072
4752.061380	75.1577
4752.657231	97.1651
4753.253120	94.2585
4753.849046	82.2167
4754.445009	66.0225
4755.041010	47.3369
4755.637048	44.0151
4756.233123	82.2167
4756.829236	79.31
4757.425387	57.3026
4758.021574	50.2436
4758.617800	66.0225
4759.214062	104.224
4759.810362	104.224
4760.406699	82.2167
4761.003074	75.1577
4761.599487	97.1651
4762.195936	79.31
4762.792423	63.1159
4763.388948	54.3959
4763.985510	57.3026
4764.582109	54.3959
4765.178745	41.1084
4765.775420	63.1159
4766.372131	82.2167
4766.968880	169.001
4767.565666	125.401
4768.162490	107.131
4768.759351	97.1651
4769.356250	203.05
4769.953186	262.844
4770.550159	377.864
4771.147170	338.001
4771.744218	232.116
4772.341304	219.244
4772.938427	197.237
4773.535587	147.409
4774.132785	128.308
4774.730020	79.31
4775.327293	47.3369
4775.924603	47.3369
4776.521950	88.0299
4777.119335	122.079
4777.716757	188.102
4778.314217	259.937
4778.911714	197.237
4779.509249	194.33
4780.106821	232.116
4780.704430	207.202
4781.302077	135.367
4781.899761	69.3443
4782.497482	25.3294
4783.095241	75.1576
4783.693038	79.31
4784.290872	57.3025
4784.888743	85.1233
4785.486651	138.273
4786.084597	238.345
4786.682581	213.016
4787.280602	207.202
4787.878660	207.202
4788.476756	138.273
4789.074889	135.367
4789.673059	150.315
4790.271267	110.037
4790.869512	134.951
4791.467795	174.814
4792.066115	169.001
4792.664473	153.222
4793.262868	113.359
4793.861300	75.1576
4794.459770	44.015
4795.058277	71.8357
4795.656822	60.2091
4796.255404	100.072
4796.854023	91.3518
4797.452680	100.072
4798.051374	88.0299
4798.650106	82.2166
4799.248875	82.2166
4799.847681	119.172
4800.446525	113.359
4801.045406	97.165
4801.644325	91.3518
4802.243281	191.008
4802.842275	172.323
4803.441305	194.33
4804.040374	153.222
4804.639479	110.037
4805.238623	191.008
4805.837803	144.087
4806.437021	91.3518
4807.036277	116.266
4807.635569	107.131
4808.234900	110.037
4808.834267	97.1651
4809.433672	91.3518
4810.033115	69.3443
4810.632594	63.1158
4811.232112	141.18
4811.831666	163.187
4812.431258	119.173
4813.030888	88.0299
4813.630555	141.18
4814.230259	191.008
4814.830001	200.143
4815.429780	147.408
4816.029596	119.173
4816.629450	79.31
4817.229342	94.2584
4817.829271	119.173
4818.429237	100.072
4819.029240	94.2584
4819.629281	75.1576
4820.229360	47.3369
4820.829476	29.0666
4821.429629	22.0076
4822.029819	7.05912
4822.630047	46.9217
4823.230313	59.7939
4823.830616	84.708
4824.430956	84.708
4825.031334	66.0225
4825.631749	85.1233
4826.232201	119.173
4826.832691	138.273
4827.433219	116.266
4828.033783	110.037
4828.634386	171.907
4829.235025	191.008
4829.835702	166.094
4830.436416	163.187
4831.037168	122.079
4831.637957	144.087
4832.238784	125.401
4832.839648	260.352
4833.440550	281.114
4834.041488	225.057
4834.642465	241.252
4835.243478	203.05
4835.844529	147.408
4836.445618	138.273
4837.046744	119.173
4837.647907	113.359
4838.249108	104.224
4838.850346	88.0299
4839.451622	79.31
4840.052935	60.2092
4840.654285	85.1233
4841.255673	150.315
4841.857098	160.281
4842.458560	135.367
4843.060061	147.408
4843.661598	125.401
4844.263173	138.273
4844.864785	104.224
4845.466435	125.401
4846.068122	72.251
4846.669846	116.266
4847.271608	132.045
4847.873407	119.173
4848.475244	79.31
4849.077118	82.2166
4849.679030	94.2585
4850.280979	72.251
4850.882965	75.1577
4851.484989	163.187
4852.087050	232.116
4852.689149	210.109
4853.291285	147.409
4853.893458	138.273
4854.495669	116.266
4855.097917	69.3444
4855.700203	110.037
4856.302526	107.131
4856.904886	169.001
4857.507284	135.367
4858.109719	110.037
4858.712192	132.045
4859.314702	128.308
4859.917250	128.308
4860.519835	194.33
4861.122457	213.016
4861.725117	194.33
4862.327814	172.323
4862.930549	135.367
4863.533321	141.18
4864.136130	125.401
4864.738977	160.281
4865.341861	144.087
4865.944783	193.915
4866.547742	199.728
4867.150738	134.952
4867.753772	156.959
4868.356843	247.065
4868.959952	232.116
4869.563098	147.409
4870.166282	166.094
4870.769503	166.094
4871.372761	119.173
4871.976057	57.3026
4872.579390	54.396
4873.182760	35.2952
4873.786168	35.2952
4874.389614	107.131
4874.993097	141.18
4875.596617	104.224
4876.200175	97.1652
4876.803770	166.094
4877.407402	132.045
4878.011072	110.037
4878.614779	141.18
4879.218524	132.045
4879.822306	107.131
4880.426125	72.2511
4881.029982	44.0151
4881.633877	32.3885
4882.237808	60.2093
4882.841778	54.396
4883.445784	32.3885
4884.049828	19.101
4884.653910	4.15256
4885.258028	38.2018
4885.862185	44.0151
4886.466378	119.173
4887.070609	228.379
4887.674878	188.102
4888.279184	147.409
4888.883527	113.359
4889.487908	82.2167
4890.092326	125.401
4890.696781	125.401
4891.301274	138.273
4891.905804	144.087
4892.510372	149.9
4893.114977	94.2585
4893.719620	63.1159
4894.324300	72.2511
4894.929017	85.1234
4895.533772	156.959
4896.138564	113.359
4896.743394	69.3445
4897.348261	38.2018
4897.953165	10.3811
4898.558107	19.101
4899.163087	38.2018
4899.768103	29.0667
4900.373157	56.8874
4900.978249	132.045
4901.583378	137.858
4902.188544	209.694
4902.793748	188.102
4903.398989	188.102
4904.004268	163.188
4904.609584	225.058
4905.214937	194.33
4905.820328	178.136
4906.425756	166.094
4907.031222	163.188
4907.636725	175.229
4908.242265	135.367
4908.847843	175.229
4909.453458	147.409
4910.059111	125.401
4910.664801	88.03
4911.270529	60.2093
4911.876294	119.173
4912.482096	122.079
4913.087936	144.087
4913.693813	113.359
4914.299727	88.03
4914.905679	63.116
4915.511669	41.1085
4916.117696	13.2878
4916.723760	19.1011
4917.329861	16.1944
4917.936000	32.3886
4918.542177	47.337
4919.148391	47.337
4919.754642	100.072
4920.360931	149.9
4920.967257	135.367
4921.573620	88.0301
4922.180021	90.9367
4922.786460	107.131
4923.392935	100.072
4923.999449	69.3445
4924.605999	63.116
4925.212587	200.143
4925.819213	213.016
4926.425875	153.222
4927.032576	207.202
4927.639313	253.294
4928.246088	253.294
4928.852901	191.008
4929.459751	119.173
4930.066638	138.273
4930.673563	200.143
4931.280525	182.288
4931.887524	116.266
4932.494561	100.072
4933.101636	47.3371
4933.708747	50.2437
4934.315897	57.3027
4934.923083	66.0226
4935.530307	44.0152
4936.137569	82.2168
4936.744867	110.038
4937.352204	79.3102
4937.959577	85.1234
4938.566988	75.1578
4939.174437	113.359
4939.781923	100.072
4940.389446	171.908
4940.997007	191.008
4941.604605	128.308
4942.212241	147.409
4942.819913	153.222
4943.427624	125.401
4944.035372	138.273
4944.643157	125.401
4945.250979	97.1653
4945.858839	116.266
4946.466737	144.087
4947.074672	107.131
4947.682644	94.2586
4948.290654	75.1578
4948.898701	144.087
4949.506785	100.072
4950.114907	116.266
4950.723066	125.401
4951.331263	85.1234
4951.939497	69.3445
4952.547769	60.2094
4953.156078	107.131
4953.764424	91.352
4954.372808	144.087
4954.981229	100.072
4955.589688	50.2437
4956.198184	19.1011
4956.806717	29.0667
4957.415288	56.8875
4958.023897	32.3886
4958.632542	50.2437
4959.241225	66.0226
4959.849946	110.038
4960.458704	88.0301
4961.067499	54.3961
4961.676332	63.116
4962.285202	88.0301
4962.894110	75.1578
4963.503055	75.1578
4964.112037	75.1578
4964.721057	50.2437
4965.330114	50.2437
4965.939209	44.0152
4966.548341	29.0667
4967.157510	68.9293
4967.766717	63.116
4968.375961	50.2437
4968.985243	107.131
4969.594562	122.079
4970.203919	156.959
4970.813313	150.315
4971.422744	110.038
4972.032213	127.893
4972.641719	100.072
4973.251263	75.1578
4973.860844	66.0227
4974.470462	78.8949
4975.080118	50.2437
4975.689811	94.2586
4976.299542	69.3445
4976.909310	63.116
4977.519115	38.2019
4978.128958	141.18
4978.738839	122.079
4979.348756	113.359
4979.958711	128.308
4980.568704	113.359
4981.178734	135.367
4981.788801	100.072
4982.398906	85.1234
4983.009048	63.116
4983.619228	57.3027
4984.229445	63.116
4984.839699	119.173
4985.449991	104.224
4986.060321	125.401
4986.670687	160.281
4987.281091	147.409
4987.891533	122.079
4988.502012	104.224
4989.112528	79.3102
4989.723082	66.0226
4990.333673	85.1234
4990.944302	119.173
4991.554968	97.1652
4992.165671	63.116
4992.776412	72.2512
4993.387190	75.1578
4993.998006	50.2437
4994.608859	29.0667
4995.219749	22.0077
4995.830677	7.05929
4996.441643	44.0152
4997.052645	49.8285
4997.663685	47.3371
4998.274763	91.352
4998.885878	110.038
4999.497030	100.072
5000.108220	63.116
5000.719447	66.0226
5001.330712	104.224
5001.942014	88.0301
5002.553353	72.2512
5003.164730	63.116
5003.776144	47.3371
5004.387596	50.2437
5004.999085	41.1085
5005.610612	169.001
5006.222176	138.273
5006.833777	135.367
5007.445416	100.072
5008.057092	97.1652
5008.668806	88.0301
5009.280556	54.3961
5009.892345	54.3961
5010.504171	75.1578
5011.116034	85.1234
5011.727935	150.315
5012.339873	107.131
5012.951848	134.952
5013.563861	134.952
5014.175911	144.087
5014.787999	215.922
5015.400124	175.229
5016.012287	228.379
5016.624487	228.379
5017.236724	297.308
5017.848999	203.05
5018.461311	122.079
5019.073661	134.952
5019.686048	88.0301
5020.298472	63.116
5020.910934	163.188
5021.523433	116.266
5022.135970	79.3102
5022.748544	50.2437
5023.361155	38.2019
5023.973804	54.3961
5024.586491	85.1235
5025.199214	57.3027
5025.811976	35.2953
5026.424774	38.2019
5027.037610	97.1653
5027.650484	119.173
5028.263394	116.266
5028.876343	85.1235
5029.489328	112.944
5030.102351	140.765
5030.715412	97.1653
5031.328510	69.3445
5031.941645	82.2168
5032.554818	238.345
5033.168028	319.316
5033.781275	244.158
5034.394560	188.102
5035.007883	178.136
5035.621243	175.229
5036.234640	125.401
5036.848074	97.1653
5037.461546	249.972
5038.075056	203.05
5038.688603	169.001
5039.302187	107.131
5039.915809	72.2512
5040.529468	147.409
5041.143164	166.094
5041.756898	125.401
5042.370670	97.1652
5042.984478	88.0301
5043.598324	110.038
5044.212208	156.959
5044.826129	218.829
5045.440087	277.792
5046.054083	172.323
5046.668117	144.087
5047.282187	197.237
5047.896295	269.072
5048.510441	253.294
5049.124624	266.166
5049.738844	275.301
5050.353102	216.338
5050.967397	150.315
5051.581729	125.401
5052.196099	94.2586
5052.810507	119.173
5053.424952	197.237
5054.039434	203.05
5054.653953	266.166
5055.268510	266.166
5055.883105	225.058
5056.497737	163.188
5057.112406	250.387
5057.727113	225.058
5058.341857	144.087
5058.956638	91.3519
5059.571457	94.2586
5060.186314	82.2168
5060.801207	150.315
5061.416139	238.345
5062.031107	238.345
5062.646113	207.202
5063.261157	222.151
5063.876238	169.001
5064.491356	147.409
5065.106512	141.18
5065.721705	144.087
5066.336935	104.224
5066.952203	110.038
5067.567508	115.851
5068.182851	97.1652
5068.798231	104.224
5069.413649	94.2586
5070.029104	50.2437
5070.644596	66.0226
5071.260126	97.1652
5071.875693	94.2586
5072.491298	110.038
5073.106940	107.131
5073.722620	88.0301
5074.338336	232.117
5074.954091	185.195
5075.569882	200.143
5076.185712	157.374
5076.801578	150.315
5077.417482	113.359
5078.033424	266.166
5078.649402	263.259
5079.265419	169.001
5079.881472	107.131
5080.497563	107.131
5081.113692	54.396
5081.729858	50.2437
5082.346061	88.0301
5082.962302	127.893
5083.578580	113.359
5084.194895	141.18
5084.811248	138.273
5085.427639	144.087
5086.044066	169.001
5086.660531	278.208
5087.277034	247.065
5087.893574	210.109
5088.510152	191.008
5089.126766	153.222
5089.743419	150.315
5090.360108	178.136
5090.976835	178.136
5091.593600	166.094
5092.210402	182.288
5092.827241	141.18
5093.444118	178.136
5094.061032	175.229
5094.677984	200.144
5095.294973	122.079
5095.911999	82.2168
5096.529063	128.308
5097.146164	116.266
5097.763303	94.2586
5098.380479	197.237
5098.997693	219.244
5099.614943	210.109
5100.232232	215.922
5100.849557	274.886
5101.466921	203.05
5102.084321	169.001
5102.701759	125.401
5103.319235	107.131
5103.936747	203.05
5104.554298	274.886
5105.171885	232.117
5105.789510	210.109
5106.407173	150.315
5107.024873	138.274
5107.642610	166.094
5108.260385	119.173
5108.878197	110.038
5109.496046	75.1579
5110.113933	32.3887
5110.731858	35.2953
5111.349820	160.281
5111.967819	132.045
5112.585855	197.237
5113.203930	194.33
5113.822041	157.374
5114.440190	128.308
5115.058376	113.359
5115.676600	138.274
5116.294861	113.359
5116.913160	82.2169
5117.531495	82.2169
5118.149869	69.3446
5118.768280	72.2512
5119.386728	72.2512
5120.005213	132.045
5120.623736	284.851
5121.242297	263.259
5121.860895	291.08
5122.479530	222.151
5123.098203	185.195
5123.716913	147.409
5124.335660	153.222
5124.954445	213.016
5125.573268	191.008
5126.192127	138.274
5126.811025	104.224
5127.429959	110.038
5128.048931	122.079
5128.667941	141.18
5129.286988	150.315
5129.906072	135.367
5130.525194	100.072
5131.144353	141.18
5131.763549	125.401
5132.382783	113.359
5133.002054	141.18
5133.621363	160.281
5134.240709	178.136
5134.860093	169.001
5135.479514	125.401
5136.098972	157.374
5136.718468	175.229
5137.338001	125.401
5137.957572	175.229
5138.577180	160.281
5139.196826	116.266
5139.816509	119.173
5140.436229	146.994
5141.055987	149.9
5141.675782	138.274
5142.295614	128.308
5142.915484	107.131
5143.535392	134.952
5144.155337	222.151
5144.775319	182.288
5145.395339	132.045
5146.015396	107.131
5146.635490	91.3521
5147.255622	128.308
5147.875791	135.367
5148.495998	160.281
5149.116242	116.266
5149.736524	128.308
5150.356843	182.288
5150.977199	207.203
5151.597593	194.33
5152.218024	150.315
5152.838493	128.308
5153.458999	113.359
5154.079543	166.094
5154.700123	113.359
5155.320742	153.222
5155.941398	288.173
5156.562091	232.117
5157.182821	138.274
5157.803589	85.1235
5158.424395	72.2512
5159.045237	79.3102
5159.666118	82.2169
5160.287035	113.359
5160.907990	85.1235
5161.528983	50.2438
5162.150013	50.2438
5162.771080	47.3372
5163.392185	41.1086
5164.013327	72.2512
5164.634506	85.1235
5165.255723	166.094
5165.876978	203.05
[truncated: 6,506 more rows]
