# Supplementary material for: Chemoenzymatic synthesis of genetically-encoded multivalent liquid N-glycan arrays
Source: Nat Commun. 2023 Aug 28;14:5237. doi: 10.1038/s41467-023-40900-y (PMC10462762; doi:10.1038/s41467-023-40900-y)
Supplement: Supplementary file 8 — Supplementary Dataset 4 [file 41467_2023_40900_MOESM8_ESM.zip › Supplementary Data 1_All MALDI Data/MALDI TextFiles for Fig.5 and Fig.6/TL-IV-117-DBCO-SDB37_0003.txt]

TITLE "<<TL-IV-117-DBCO-SDB37_0003>> Voyager Spec #1[BP = 5238.8, 26883]"
TYPE MASSSPEC
3999.789467	676.854
4000.336058	674.393
4000.882687	732.643
4001.429353	684.238
4001.976057	645.678
4002.522798	706.389
4003.069577	776.126
4003.616392	824.531
4004.163246	805.661
4004.710136	761.358
4005.257064	812.225
4005.804030	812.225
4006.351033	740.027
4006.898073	718.696
4007.445151	684.238
4007.992266	638.294
4008.539418	626.808
4009.086608	626.808
4009.633835	665.368
4010.181100	679.315
4010.728402	689.16
4011.275741	616.142
4011.823118	628.449
4012.370532	650.6
4012.917984	648.139
4013.465473	858.169
4014.012999	1053.43
4014.560563	947.596
4015.108164	805.661
4015.655803	766.281
4016.203479	752.333
4016.751192	686.699
4017.298943	694.083
4017.846731	725.259
4018.394556	819.609
4018.942419	868.014
4019.490320	807.302
4020.038258	790.073
4020.586233	747.411
4021.134245	725.259
4021.682295	773.665
4022.230383	691.622
4022.778507	696.544
4023.326669	713.773
4023.874869	766.281
4024.423106	701.467
4024.971380	669.47
4025.519692	718.696
4026.068041	754.795
4026.616428	713.773
4027.164852	667.009
4027.713313	706.389
4028.261812	655.523
4028.810348	672.752
4029.358921	662.086
4029.907532	736.745
4030.456180	708.03
4031.004866	772.844
4031.553589	840.94
4032.102350	773.665
4032.651147	788.432
4033.199983	730.182
4033.748855	713.773
4034.297766	694.083
4034.846713	633.371
4035.395698	612.04
4035.944720	657.164
4036.493780	694.083
4037.042877	679.315
4037.592011	689.16
4038.141183	674.393
4038.690392	636.653
4039.239639	645.678
4039.788923	723.618
4040.338245	715.414
4040.887603	790.073
4041.437000	889.345
4041.986433	892.627
4042.535904	826.172
4043.085413	735.104
4043.634959	723.618
4044.184542	715.414
4044.734162	674.393
4045.283820	660.445
4045.833516	802.38
4046.383249	788.432
4046.933019	800.739
4047.482826	778.587
4048.032671	778.587
4048.582554	853.246
4049.132474	884.423
4049.682431	870.475
4050.232425	887.704
4050.782457	795.816
4051.332527	764.64
4051.882634	785.151
4052.432778	773.665
4052.982959	732.643
4053.533178	686.699
4054.083435	759.717
4054.633728	735.105
4055.184060	790.073
4055.734428	764.64
4056.284834	754.795
4056.835278	703.108
4057.385758	621.065
4057.936276	643.217
4058.486832	657.164
4059.037425	684.238
4059.588055	703.108
4060.138723	662.086
4060.689428	674.393
4061.240171	740.027
4061.790951	727.721
4062.341768	754.795
4062.892623	781.049
4063.443515	727.721
4063.994444	732.643
4064.545411	742.488
4065.096416	677.674
4065.647457	624.347
4066.198536	655.523
4066.749653	612.04
4067.300807	628.449
4067.851998	672.752
4068.403227	725.259
4068.954493	689.161
4069.505797	684.238
4070.057137	682.597
4070.608516	761.358
4071.159931	766.281
4071.711384	706.39
4072.262875	761.358
4072.814403	737.566
4073.365968	694.083
4073.917571	756.436
4074.469211	715.414
4075.020888	703.108
4075.572603	752.334
4076.124356	785.151
4076.676145	783.51
4077.227972	766.281
4077.779837	742.488
4078.331739	720.337
4078.883678	747.411
4079.435655	708.03
4079.987669	822.07
4080.539720	766.281
4081.091809	696.544
4081.643935	682.597
4082.196099	718.696
4082.748300	817.147
4083.300538	875.398
4083.852814	822.07
4084.405127	802.38
4084.957478	754.795
4085.509866	730.182
4086.062292	740.027
4086.614754	744.129
4087.167255	720.337
4087.719792	708.03
4088.272367	715.414
4088.824980	725.259
4089.377630	737.566
4089.930317	778.587
4090.483041	725.26
4091.035803	696.544
4091.588603	672.752
4092.141440	698.185
4092.694314	788.433
4093.247225	812.225
4093.800174	812.225
4094.353161	819.609
4094.906185	730.182
4095.459246	756.436
4096.012344	744.129
4096.565480	715.414
4097.118654	812.225
4097.671865	819.609
4098.225113	740.027
4098.778398	752.334
4099.331721	797.457
4099.885082	819.609
4100.438480	802.38
4100.991915	723.619
4101.545387	701.467
4102.098897	715.414
4102.652445	711.312
4103.206030	730.182
4103.759652	694.083
4104.313311	703.108
4104.867008	706.39
4105.420743	725.259
4105.974514	753.974
4106.528324	790.073
4107.082170	843.401
4107.636054	817.148
4108.189975	875.398
4108.743934	916.419
4109.297930	880.321
4109.851964	841.76
4110.406035	839.299
4110.960143	752.334
4111.514289	785.151
4112.068472	718.696
4112.622693	696.544
4113.176951	657.164
4113.731246	609.579
4114.285579	624.347
4114.839949	686.699
4115.394356	689.16
4115.948801	674.393
4116.503284	674.393
4117.057803	761.358
4117.612361	892.627
4118.166955	846.683
4118.721587	865.553
4119.276256	810.584
4119.830963	790.073
4120.385707	807.302
4120.940489	776.126
4121.495308	766.281
4122.050164	752.334
4122.605058	829.454
4123.159989	812.225
4123.714957	783.51
4124.269963	797.457
4124.825007	727.721
4125.380087	732.643
4125.935205	737.566
4126.490361	735.104
4127.045554	706.389
4127.600784	727.721
4128.156052	703.108
4128.711357	735.105
4129.266699	725.259
4129.822079	794.996
4130.377497	764.64
4130.932951	788.432
4131.488443	785.151
4132.043973	747.411
4132.599540	797.457
4133.155144	805.661
4133.710786	797.457
4134.266465	740.027
4134.822181	735.104
4135.377935	763.82
4135.933727	747.411
4136.489555	708.03
4137.045421	741.668
4137.601325	799.918
4138.157266	799.918
4138.713244	797.457
4139.269260	884.423
4139.825313	826.172
4140.381403	797.457
4140.937531	754.795
4141.493696	701.467
4142.049899	631.73
4142.606139	660.445
4143.162417	645.678
4143.718732	684.238
4144.275084	706.39
4144.831473	785.151
4145.387901	904.113
4145.944365	824.531
4146.500867	882.782
4147.057406	889.345
4147.613983	822.07
4148.170597	795.816
4148.727248	732.643
4149.283937	691.622
4149.840663	725.259
4150.397427	753.974
4150.954228	766.281
4151.511067	776.126
4152.067943	742.488
4152.624856	718.696
4153.181806	742.488
4153.738794	749.052
4154.295820	706.39
4154.852883	653.062
4155.409983	621.065
4155.967121	648.139
4156.524296	674.393
4157.081508	669.47
4157.638758	655.523
4158.196045	653.062
4158.753370	636.653
4159.310732	657.164
4159.868131	655.523
4160.425568	633.371
4160.983043	624.347
4161.540554	585.786
4162.098103	669.47
4162.655690	674.393
4163.213314	660.446
4163.770975	648.139
4164.328673	696.544
4164.886409	696.544
4165.444183	672.752
4166.001994	715.414
4166.559842	720.337
4167.117728	752.334
4167.675651	766.281
4168.233611	771.203
4168.791609	756.436
4169.349644	718.696
4169.907717	679.315
4170.465827	660.445
4171.023974	674.393
4171.582159	740.027
4172.140381	753.974
4172.698641	812.225
4173.256938	735.104
4173.815272	669.47
4174.373644	672.752
4174.932054	643.216
4175.490500	653.062
4176.048984	650.6
4176.607506	744.129
4177.166064	822.07
4177.724661	858.169
4178.283294	826.172
4178.841965	785.151
4179.400674	732.643
4179.959420	662.086
4180.518203	665.368
4181.077023	701.467
4181.635881	752.333
4182.194777	771.203
4182.753710	813.866
4183.312680	805.661
4183.871688	778.587
4184.430733	708.03
4184.989815	682.597
4185.548935	669.47
4186.108092	727.721
4186.667287	667.009
4187.226519	655.523
4187.785788	822.07
4188.345095	783.51
4188.904439	768.742
4189.463821	711.312
4190.023240	737.566
4190.582696	773.665
4191.142190	761.358
4191.701721	768.742
4192.261290	764.64
4192.820896	718.696
4193.380539	686.699
4193.940220	715.414
4194.499938	713.773
4195.059694	737.566
4195.619487	858.169
4196.179317	891.806
4196.739185	918.06
4197.299090	817.147
4197.859033	752.333
4198.419013	708.03
4198.979030	817.147
4199.539085	788.432
4200.099178	752.333
4200.659307	783.51
4201.219474	708.03
4201.779679	677.674
4202.339920	781.048
4202.900200	807.302
4203.460516	904.113
4204.020870	831.095
4204.581262	761.358
4205.141690	723.618
4205.702157	696.544
4206.262660	761.358
4206.823201	735.104
4207.383780	718.696
4207.944396	679.315
4208.505049	735.104
4209.065739	698.185
4209.626467	691.622
4210.187233	785.151
4210.748036	807.302
4211.308876	793.355
4211.869754	794.996
4212.430669	834.376
4212.991621	764.64
4213.552611	723.618
4214.113638	841.76
4214.674703	839.299
4215.235805	817.147
4215.796944	807.302
4216.358121	812.225
4216.919335	759.717
4217.480587	778.587
4218.041876	754.795
4218.603202	740.027
4219.164566	740.027
4219.725967	777.767
4220.287406	768.742
4220.848882	793.355
4221.410395	843.401
4221.971946	773.665
4222.533534	735.104
4223.095160	781.049
4223.656823	776.126
4224.218523	777.767
4224.780261	761.358
4225.342036	810.584
4225.903849	841.76
4226.465699	810.584
4227.027587	764.64
4227.589511	756.436
4228.151474	759.717
4228.713473	766.281
4229.275510	797.457
4229.837585	754.795
4230.399696	800.739
4230.961846	747.411
4231.524032	756.436
4232.086256	826.172
4232.648518	795.816
4233.210817	783.51
4233.773153	795.816
4234.335527	766.281
4234.897938	735.105
4235.460386	772.844
4236.022872	796.637
4236.585395	754.795
4237.147956	735.105
4237.710554	694.083
4238.273189	682.597
4238.835862	698.185
4239.398572	717.875
4239.961320	701.467
4240.524105	696.544
4241.086927	708.03
4241.649787	725.259
4242.212684	744.129
4242.775619	718.696
4243.338591	672.752
4243.901601	698.185
4244.464647	689.161
4245.027732	667.009
4245.590853	662.086
4246.154012	669.47
4246.717209	667.009
4247.280443	648.139
4247.843714	676.854
4248.407023	667.009
4248.970369	633.371
4249.533752	672.752
4250.097173	682.597
4250.660631	701.467
4251.224127	638.294
4251.787660	720.337
4252.351230	711.312
4252.914838	696.544
4253.478483	689.161
4254.042166	698.185
4254.605886	794.996
4255.169644	732.643
4255.733438	747.411
4256.297271	776.126
4256.861140	723.619
4257.425047	706.39
4257.988992	730.182
4258.552974	660.446
4259.116993	689.161
4259.681050	766.281
4260.245144	799.919
4260.809275	801.559
4261.373444	744.129
4261.937650	706.39
4262.501894	732.643
4263.066175	771.203
4263.630494	831.095
4264.194849	824.531
4264.759243	824.531
4265.323673	836.017
4265.888142	797.457
4266.452647	783.51
4267.017190	790.073
4267.581770	756.436
4268.146388	730.182
4268.711043	730.182
4269.275735	725.26
4269.840465	706.39
4270.405233	684.238
4270.970037	614.502
4271.534879	633.371
4272.099759	696.544
4272.664676	677.675
4273.229630	713.773
4273.794622	689.161
4274.359651	711.312
4274.924717	711.312
4275.489821	686.699
4276.054963	677.675
4276.620141	706.39
4277.185357	773.665
4277.750611	706.39
4278.315902	674.393
4278.881230	665.368
4279.446596	633.371
4280.011999	614.502
4280.577439	706.39
4281.142917	677.675
4281.708433	694.083
4282.273985	766.281
4282.839575	773.665
4283.405203	749.052
4283.970868	701.467
4284.536570	674.393
4285.102310	684.238
4285.668087	643.217
4286.233902	657.164
4286.799753	703.108
4287.365643	736.745
4287.931570	787.612
4288.497534	759.717
4289.063535	771.203
4289.629574	698.185
4290.195650	672.752
4290.761764	795.816
4291.327915	756.436
4291.894104	807.302
4292.460330	785.151
4293.026593	752.334
4293.592894	749.052
4294.159232	667.009
4294.725608	767.922
4295.292021	781.049
4295.858471	782.689
4296.424959	796.637
4296.991484	833.556
4297.558046	793.355
4298.124646	742.488
4298.691284	711.312
4299.257958	753.974
4299.824671	715.414
4300.391420	720.337
4300.958207	727.721
4301.525031	686.699
4302.091893	715.414
4302.658792	720.337
4303.225729	691.622
4303.792703	686.699
4304.359714	672.752
4304.926763	609.579
4305.493849	614.501
4306.060973	604.656
4306.628134	628.449
4307.195332	643.216
4307.762568	674.393
4308.329841	686.699
4308.897152	667.009
4309.464500	626.808
4310.031885	674.393
4310.599308	735.104
4311.166768	684.238
4311.734266	747.411
4312.301801	785.151
4312.869373	740.027
4313.436983	741.668
4314.004630	718.696
4314.572315	723.618
4315.140037	778.587
4315.707796	783.51
4316.275593	742.488
4316.843427	674.393
4317.411299	665.368
4317.979208	711.312
4318.547154	756.435
4319.115138	698.185
4319.683159	669.47
4320.251218	643.216
4320.819314	614.501
4321.387447	715.414
4321.955618	711.312
4322.523827	682.597
4323.092072	643.216
4323.660355	665.368
4324.228676	727.72
4324.797034	703.107
4325.365429	797.457
4325.933861	756.435
4326.502331	778.587
4327.070839	725.259
4327.639384	783.51
4328.207966	785.15
4328.776586	754.795
4329.345243	725.259
4329.913937	725.259
4330.482669	764.64
4331.051438	744.129
4331.620245	720.337
4332.189089	682.597
4332.757971	653.061
4333.326889	744.129
4333.895846	793.355
4334.464839	819.608
4335.033871	875.398
4335.602939	810.584
4336.172045	720.337
4336.741188	689.16
4337.310369	696.544
4337.879587	713.773
4338.448842	740.027
4339.018135	753.974
4339.587466	752.333
4340.156833	860.63
4340.726238	802.379
4341.295681	846.682
4341.865161	793.355
4342.434678	826.172
4343.004233	800.738
4343.573825	860.63
4344.143455	778.587
4344.713122	785.15
4345.282826	730.182
4345.852568	763.819
4346.422347	698.185
4346.992163	672.751
4347.562017	698.185
4348.131909	679.315
4348.701837	696.544
4349.271803	703.107
4349.841807	742.488
4350.411848	711.312
4350.981926	669.47
4351.552042	667.008
4352.122195	712.952
4352.692386	645.677
4353.262614	616.142
4353.832879	648.139
4354.403182	676.854
4354.973522	643.216
4355.543900	633.371
4356.114315	723.618
4356.684767	776.125
4357.255257	766.28
4357.825784	812.224
4358.396348	854.887
4358.966950	853.246
4359.537590	853.246
4360.108267	877.038
4360.678981	843.401
4361.249732	836.017
4361.820521	735.104
4362.391348	691.621
4362.962212	684.237
4363.533113	669.47
4364.104052	638.293
4364.675028	689.16
4365.246041	785.15
4365.817092	744.129
4366.388180	713.773
4366.959306	713.773
4367.530469	720.336
4368.101669	684.237
4368.672907	730.181
4369.244182	772.844
4369.815495	732.643
4370.386845	812.224
4370.958232	851.605
4371.529657	812.224
4372.101119	785.15
4372.672619	831.094
4373.244156	812.224
4373.815731	831.094
4374.387342	814.686
4374.958992	776.125
4375.530678	826.172
4376.102402	819.608
4376.674164	814.686
4377.245963	812.224
4377.817799	708.03
4378.389673	809.763
4378.961584	817.147
4379.533532	785.15
4380.105518	875.397
4380.677542	913.137
4381.249602	863.091
4381.821700	858.168
4382.393836	788.432
4382.966009	766.28
4383.538219	918.06
4384.110467	863.091
4384.682752	795.816
4385.255075	744.129
4385.827434	735.104
4386.399832	740.026
4386.972267	766.28
4387.544739	708.03
4388.117248	669.469
4388.689795	778.587
4389.262379	764.639
4389.835001	713.773
4390.407660	669.47
4390.980357	701.466
4391.553091	706.389
4392.125862	672.751
4392.698671	653.061
4393.271517	654.702
4393.844401	636.652
4394.417322	740.026
4394.990280	763.819
4395.563276	713.773
4396.136309	701.466
4396.709380	655.522
4397.282488	686.699
4397.855633	674.392
4398.428816	669.47
4399.002036	744.129
4399.575294	756.435
4400.148589	773.664
4400.721921	725.259
4401.295291	696.544
4401.868698	727.72
4402.442143	711.311
4403.015625	667.008
4403.589144	665.367
4404.162701	669.47
4404.736295	650.6
4405.309927	778.587
4405.883596	718.695
4406.457302	643.216
4407.031046	696.544
4407.604828	727.72
4408.178646	759.717
4408.752502	819.608
4409.326396	761.358
4409.900327	732.643
4410.474295	896.728
4411.048301	889.345
4411.622344	836.017
4412.196424	766.28
4412.770542	794.995
4413.344697	773.664
4413.918890	725.259
4414.493120	703.107
4415.067388	740.026
4415.641693	753.974
4416.216035	737.565
4416.790415	708.03
4417.364832	669.47
4417.939286	626.807
4418.513778	715.414
4419.088307	785.15
4419.662874	817.147
4420.237478	818.788
4420.812120	797.456
4421.386799	768.741
4421.961515	749.051
4422.536269	756.435
4423.111060	797.456
4423.685889	805.661
4424.260755	788.432
4424.835658	773.664
4425.410599	742.488
4425.985577	752.333
4426.560592	720.336
4427.135645	785.15
4427.710736	781.048
4428.285864	730.181
4428.861029	708.03
4429.436231	653.061
4430.011471	674.392
4430.586749	612.039
4431.162064	722.797
4431.737416	763.819
4432.312805	771.203
4432.888233	797.456
4433.463697	771.203
4434.039199	904.112
4434.614738	889.345
4435.190315	800.738
4435.765929	730.181
4436.341580	672.751
4436.917269	636.652
4437.492995	677.674
4438.068759	732.643
4438.644560	744.129
4439.220398	720.336
4439.796274	979.592
4440.372188	899.19
4440.948138	826.172
4441.524126	822.07
4442.100152	783.509
4442.676215	795.816
4443.252315	752.333
4443.828453	875.397
4444.404628	870.475
4444.980840	783.509
4445.557090	781.048
4446.133378	771.203
4446.709702	744.129
4447.286064	781.048
4447.862464	778.587
4448.438901	749.051
4449.015375	713.773
4449.591887	682.597
4450.168436	706.389
4450.745023	764.639
4451.321647	706.389
4451.898308	740.027
4452.475007	758.896
4453.051743	790.073
4453.628516	778.587
4454.205327	706.389
4454.782176	735.104
4455.359062	730.181
4455.935985	720.336
4456.512945	698.185
4457.089943	638.293
4457.666979	677.674
4458.244052	708.03
4458.821162	653.061
4459.398309	640.755
4459.975494	706.389
4460.552717	725.259
4461.129977	713.773
4461.707274	718.695
4462.284609	667.008
4462.861981	660.445
4463.439390	645.677
4464.016837	665.368
4464.594321	703.107
4465.171843	818.788
4465.749402	950.057
4466.326998	913.137
4466.904632	848.323
4467.482303	761.358
4468.060012	740.027
4468.637758	667.008
4469.215542	660.445
4469.793363	599.733
4470.371221	592.349
4470.949117	624.346
4471.527050	723.618
4472.105020	805.661
4472.683028	776.126
4473.261074	696.544
4473.839156	679.315
4474.417276	694.083
4474.995434	682.597
4475.573629	669.47
4476.151861	694.083
4476.730131	686.699
4477.308438	756.435
4477.886783	725.259
4478.465165	726.9
4479.043584	772.844
4479.622041	730.181
4480.200535	674.392
4480.779067	686.699
4481.357636	696.544
4481.936242	703.107
4482.514886	766.28
4483.093567	778.587
4483.672286	797.457
4484.251042	773.664
4484.829835	831.094
4485.408666	858.168
4485.987534	807.302
4486.566440	855.707
4487.145383	841.76
4487.724363	764.64
4488.303381	807.302
4488.882436	776.126
4489.461529	713.773
4490.040659	834.376
4490.619827	807.302
4491.199031	860.63
4491.778274	930.366
4492.357553	855.707
4492.936870	766.28
4493.516225	725.259
4494.095617	742.488
4494.675046	737.565
4495.254513	737.565
4495.834017	764.64
4496.413558	689.16
4496.993137	703.107
4497.572754	674.392
4498.152407	682.597
4498.732099	682.597
4499.311827	662.086
4499.891593	695.723
4500.471396	672.751
4501.051237	674.392
4501.631115	689.16
4502.211031	836.017
4502.790984	800.738
4503.370974	773.664
4503.951002	727.72
4504.531067	735.104
4505.111170	703.107
4505.691310	657.163
4506.271487	669.47
4506.851702	682.596
4507.431954	657.163
4508.012244	689.16
4508.592571	777.766
4509.172935	720.336
4509.753337	703.107
4510.333777	831.094
4510.914253	764.639
4511.494767	814.686
4512.075319	771.203
4512.655908	703.107
4513.236534	694.083
4513.817198	781.048
4514.397899	822.07
4514.978637	807.302
4515.559413	781.048
4516.140226	818.788
4516.721077	723.618
4517.301965	752.333
4517.882891	744.129
4518.463854	706.389
4519.044854	694.083
4519.625892	802.379
4520.206967	872.116
4520.788079	899.19
4521.369229	918.06
4521.950417	918.06
4522.531641	889.345
4523.112903	935.289
4523.694203	843.401
4524.275540	759.717
4524.856914	691.621
4525.438326	682.596
4526.019775	754.794
4526.601262	766.28
4527.182786	752.333
4527.764347	737.565
4528.345946	713.773
4528.927582	754.794
4529.509256	766.28
4530.090967	698.185
4530.672716	677.674
4531.254501	669.47
4531.836325	655.522
4532.418185	669.47
4533.000083	657.163
4533.582019	657.163
4534.163992	669.47
4534.746002	682.597
4535.328050	682.597
4535.910135	783.509
4536.492257	686.699
4537.074417	749.051
4537.656614	698.185
4538.238849	708.03
4538.821121	726.9
4539.403431	711.312
4539.985778	686.699
4540.568162	715.414
4541.150584	711.312
4541.733043	723.618
4542.315539	684.238
4542.898073	636.653
4543.480645	636.653
4544.063254	607.117
4544.645900	649.779
4545.228583	654.702
4545.811304	654.702
4546.394063	838.478
4546.976859	778.587
4547.559692	708.03
4548.142562	669.47
4548.725470	662.086
4549.308416	662.086
4549.891399	624.346
4550.474419	599.733
4551.057476	616.142
4551.640572	619.424
4552.223704	643.216
4552.806874	682.597
4553.390081	674.392
4553.973326	650.6
4554.556608	689.16
4555.139927	712.953
4555.723284	674.392
4556.306679	631.73
4556.890110	595.631
4557.473579	633.371
4558.057086	711.312
4558.640630	747.411
4559.224211	720.336
4559.807830	742.488
4560.391486	783.51
4560.975179	807.302
4561.558910	781.048
4562.142679	727.72
4562.726485	740.027
4563.310328	752.333
4563.894208	761.358
4564.478126	730.182
4565.062082	744.129
4565.646074	698.185
4566.230105	771.203
4566.814172	747.411
4567.398277	744.129
4567.982420	777.767
4568.566600	781.048
4569.150817	804.841
4569.735071	836.017
4570.319363	776.126
4570.903693	740.027
4571.488060	763.819
4572.072464	765.46
4572.656906	784.33
4573.241385	804.841
4573.825901	800.739
4574.410455	810.584
4574.995046	819.608
4575.579675	839.299
4576.164341	802.379
4576.749045	768.742
4577.333786	797.457
4577.918564	711.312
4578.503380	648.139
4579.088233	676.854
4579.673123	669.47
4580.258051	679.315
4580.843017	650.6
4581.428020	826.172
4582.013060	805.661
4582.598137	752.333
4583.183252	698.185
4583.768405	706.389
4584.353594	669.47
4584.938822	691.622
4585.524086	691.622
4586.109388	749.052
4586.694728	918.06
4587.280105	904.113
4587.865519	824.531
4588.450970	756.436
4589.036460	682.597
4589.621986	679.315
4590.207550	711.312
4590.793151	767.922
4591.378790	771.203
4591.964466	783.51
4592.550179	819.609
4593.135930	783.51
4593.721719	735.104
4594.307544	727.721
4594.893407	715.414
4595.479308	732.643
4596.065246	682.597
4596.651221	660.445
4597.237234	653.061
4597.823284	638.294
4598.409372	665.368
4598.995497	686.699
4599.581659	778.587
4600.167859	843.401
4600.754096	802.38
4601.340371	788.432
4601.926683	807.302
4602.513032	737.566
4603.099419	737.566
4603.685843	720.337
4604.272305	732.643
4604.858804	759.717
4605.445340	723.618
4606.031914	761.358
4606.618525	802.38
4607.205174	967.286
4607.791860	925.444
4608.378583	858.169
4608.965344	839.299
4609.552143	819.609
4610.138978	843.401
4610.725851	855.708
4611.312762	829.454
4611.899710	945.134
4612.486695	904.113
4613.073718	858.169
4613.660778	848.324
4614.247876	846.683
4614.835011	829.454
4615.422183	855.708
4616.009393	814.686
4616.596640	797.457
4617.183924	829.454
4617.771246	858.169
4618.358606	797.457
4618.946003	771.203
4619.533437	804.841
4620.120909	809.763
4620.708418	838.479
4621.295964	824.531
4621.883548	783.51
4622.471169	761.358
4623.058828	793.355
4623.646524	793.355
4624.234257	761.358
4624.822028	761.358
4625.409836	742.488
4625.997682	790.073
4626.585565	797.457
4627.173486	778.587
4627.761444	735.104
4628.349439	689.16
4628.937472	665.368
4629.525542	706.389
4630.113649	723.618
4630.701794	730.182
4631.289977	718.696
4631.878196	660.445
4632.466454	640.755
4633.054748	657.164
4633.643080	681.776
4634.231450	621.065
4634.819856	602.195
4635.408301	621.065
4635.996782	621.065
4636.585301	681.776
4637.173858	677.674
4637.762451	679.315
4638.351083	752.333
4638.939751	759.717
4639.528457	696.544
4640.117201	633.371
4640.705982	686.699
4641.294800	694.083
4641.883656	674.393
4642.472549	703.108
4643.061479	758.897
4643.650447	735.104
4644.239453	752.333
4644.828495	793.355
4645.417575	756.436
4646.006693	703.108
4646.595848	682.597
4647.185040	730.182
4647.774270	797.457
4648.363537	795.816
4648.952842	822.07
4649.542184	790.073
4650.131563	813.866
4650.720980	756.435
4651.310434	730.182
4651.899926	708.03
4652.489455	741.668
4653.079021	818.788
4653.668625	759.717
4654.258266	711.312
4654.847945	633.371
4655.437661	648.139
4656.027415	689.16
4656.617206	686.699
4657.207034	694.083
4657.796900	749.052
4658.386803	761.358
4658.976743	735.104
4659.566721	732.643
4660.156736	785.15
4660.746789	730.182
4661.336879	689.16
4661.927007	712.953
4662.517172	712.953
4663.107374	722.798
4663.697614	817.147
4664.287891	812.225
4664.878206	813.865
4665.468558	752.333
4666.058947	701.467
4666.649374	660.445
4667.239838	686.699
4667.830340	718.696
4668.420879	711.312
4669.011455	730.182
4669.602069	720.337
4670.192720	752.333
4670.783409	691.622
4671.374135	616.142
4671.964899	669.47
4672.555700	679.315
4673.146538	672.752
4673.737414	648.139
4674.328327	621.065
4674.919277	653.061
4675.510265	698.185
4676.101291	778.587
4676.692353	851.605
4677.283454	807.302
4677.874591	788.432
4678.465766	752.333
4679.056978	761.358
4679.648228	810.584
4680.239515	846.683
4680.830840	858.169
4681.422202	841.76
4682.013602	846.683
4682.605038	759.717
4683.196513	778.587
4683.788024	783.51
4684.379573	836.017
4684.971160	854.887
4685.562784	826.172
4686.154445	766.281
4686.746144	689.16
4687.337880	712.953
4687.929653	720.337
4688.521464	740.027
4689.113313	701.467
4689.705198	723.618
4690.297121	694.083
4690.889082	674.393
4691.481080	718.696
4692.073115	686.699
4692.665188	686.699
4693.257298	781.048
4693.849446	799.918
4694.441631	764.64
4695.033853	752.333
4695.626113	793.355
4696.218410	839.299
4696.810745	814.686
4697.403117	848.323
4697.995526	797.457
4698.587973	759.717
4699.180458	694.083
4699.772979	660.445
4700.365538	679.315
4700.958135	712.953
4701.550769	868.014
4702.143440	884.422
4702.736149	853.246
4703.328895	781.048
4703.921678	771.203
4704.514499	826.172
4705.107358	863.091
4705.700254	839.299
4706.293187	829.454
4706.886157	790.073
4707.479165	802.379
4708.072211	781.048
4708.665294	706.389
4709.258414	747.411
4709.851571	732.643
4710.444766	759.717
4711.037999	756.435
4711.631269	749.052
4712.224576	749.052
4712.817921	696.544
4713.411303	718.696
4714.004722	744.129
4714.598179	793.355
4715.191673	802.38
4715.785205	730.182
4716.378774	682.597
4716.972381	773.664
4717.566025	805.661
4718.159706	781.048
4718.753425	735.104
4719.347181	674.393
4719.940975	648.139
4720.534806	667.009
4721.128674	782.689
4721.722580	773.665
4722.316523	744.129
4722.910504	711.312
4723.504522	771.203
4724.098577	807.302
4724.692670	807.302
4725.286800	922.983
4725.880968	848.324
4726.475173	836.017
4727.069415	778.587
4727.663695	817.147
4728.258013	793.355
4728.852367	754.795
4729.446759	771.203
4730.041189	723.618
4730.635656	720.337
4731.230160	764.64
4731.824702	715.414
4732.419281	725.259
4733.013898	703.107
4733.608552	653.061
4734.203243	669.47
4734.797972	720.336
4735.392738	773.664
4735.987542	720.336
4736.582383	677.674
4737.177261	631.73
4737.772177	643.216
4738.367130	744.129
4738.962121	807.302
4739.557149	718.696
4740.152214	694.083
4740.747317	715.414
4741.342458	764.64
4741.937635	771.203
4742.532851	718.696
4743.128103	720.337
4743.723393	877.039
4744.318720	886.884
4744.914085	848.323
4745.509487	761.358
4746.104927	718.696
4746.700404	718.696
4747.295918	749.052
4747.891470	790.073
4748.487059	945.134
4749.082686	968.927
4749.678350	952.518
4750.274051	957.441
4750.869790	976.31
4751.465566	935.289
4752.061380	853.246
4752.657231	886.884
4753.253120	868.014
4753.849046	836.017
4754.445009	921.342
4755.041010	901.651
4755.637048	860.63
4756.233123	807.302
4756.829236	759.717
4757.425387	824.531
4758.021574	829.453
4758.617800	735.104
4759.214062	747.411
4759.810362	778.587
4760.406699	781.048
4761.003074	782.689
4761.599487	804.841
4762.195936	922.982
4762.792423	829.454
4763.388948	824.531
4763.985510	834.376
4764.582109	834.376
4765.178745	807.302
4765.775420	747.411
4766.372131	742.488
4766.968880	720.337
4767.565666	706.389
4768.162490	732.643
4768.759351	752.333
4769.356250	797.457
4769.953186	761.358
4770.550159	776.126
4771.147170	807.302
4771.744218	947.595
4772.341304	950.057
4772.938427	947.595
4773.535587	880.32
4774.132785	875.398
4774.730020	925.444
4775.327293	909.035
4775.924603	932.828
4776.521950	872.116
4777.119335	872.116
4777.716757	795.816
4778.314217	793.355
4778.911714	790.073
4779.509249	831.095
4780.106821	732.643
4780.704430	701.467
4781.302077	655.523
4781.899761	723.618
4782.497482	718.696
4783.095241	711.312
4783.693038	776.126
4784.290872	880.32
4784.888743	877.039
4785.486651	941.853
4786.084597	959.082
4786.682581	899.19
4787.280602	843.401
4787.878660	843.401
4788.476756	824.531
4789.074889	764.64
4789.673059	805.661
4790.271267	870.475
4790.869512	896.729
4791.467795	843.401
4792.066115	781.049
4792.664473	782.689
4793.262868	754.795
4793.861300	684.238
4794.459770	655.523
4795.058277	732.643
4795.656822	725.259
4796.255404	715.414
4796.854023	749.052
4797.452680	753.974
4798.051374	735.104
4798.650106	727.721
4799.248875	686.699
4799.847681	747.411
4800.446525	783.51
4801.045406	805.661
4801.644325	785.151
4802.243281	756.436
4802.842275	754.795
4803.441305	703.108
4804.040374	740.027
4804.639479	674.393
4805.238623	645.678
4805.837803	706.389
4806.437021	858.169
4807.036277	891.806
4807.635569	851.605
4808.234900	831.095
4808.834267	819.609
4809.433672	788.432
4810.033115	727.72
4810.632594	720.337
4811.232112	737.566
4811.831666	730.182
4812.431258	763.819
4813.030888	754.795
4813.630555	759.717
4814.230259	715.414
4814.830001	747.411
4815.429780	797.457
4816.029596	921.342
4816.629450	901.651
4817.229342	843.401
4817.829271	826.172
4818.429237	834.376
4819.029240	875.398
4819.629281	826.172
4820.229360	850.785
4820.829476	783.51
4821.429629	788.432
4822.029819	819.609
4822.630047	846.683
4823.230313	855.707
4823.830616	824.531
4824.430956	795.816
4825.031334	797.457
4825.631749	766.281
4826.232201	720.337
4826.832691	706.389
4827.433219	744.129
4828.033783	932.828
4828.634386	875.398
4829.235025	761.358
4829.835702	720.336
4830.436416	848.323
4831.037168	826.172
4831.637957	771.203
4832.238784	735.104
4832.839648	694.083
4833.440550	785.15
4834.041488	829.453
4834.642465	846.682
4835.243478	768.742
4835.844529	711.312
4836.445618	636.653
4837.046744	657.163
4837.647907	703.107
4838.249108	761.358
4838.850346	732.643
4839.451622	725.259
4840.052935	713.773
4840.654285	781.048
4841.255673	804.841
4841.857098	725.259
4842.458560	715.414
4843.060061	730.182
4843.661598	740.027
4844.263173	749.051
4844.864785	665.368
4845.466435	696.544
4846.068122	660.445
4846.669846	653.061
4847.271608	662.086
4847.873407	706.389
4848.475244	689.16
4849.077118	715.414
4849.679030	698.185
4850.280979	701.467
4850.882965	773.664
4851.484989	747.411
4852.087050	834.376
4852.689149	887.704
4853.291285	887.704
4853.893458	986.155
4854.495669	911.496
4855.097917	872.116
4855.700203	810.584
4856.302526	764.64
4856.904886	723.618
4857.507284	655.522
4858.109719	788.432
4858.712192	853.246
4859.314702	848.323
4859.917250	807.302
4860.519835	802.379
4861.122457	865.552
4861.725117	875.398
4862.327814	889.345
4862.930549	896.729
4863.533321	807.302
4864.136130	754.794
4864.738977	720.336
4865.341861	753.974
4865.944783	782.689
4866.547742	794.995
4867.150738	796.636
4867.753772	804.841
4868.356843	732.643
4868.959952	723.618
4869.563098	768.742
4870.166282	735.104
4870.769503	694.083
4871.372761	665.368
4871.976057	648.139
4872.579390	616.142
4873.182760	653.061
4873.786168	776.126
4874.389614	759.717
4874.993097	822.07
4875.596617	921.342
4876.200175	870.475
4876.803770	795.816
4877.407402	778.587
4878.011072	761.358
4878.614779	841.76
4879.218524	814.686
4879.822306	802.379
4880.426125	785.15
4881.029982	732.643
4881.633877	744.129
4882.237808	758.897
4882.841778	828.633
4883.445784	814.686
4884.049828	761.358
4884.653910	698.185
4885.258028	657.163
4885.862185	657.163
4886.466378	638.294
4887.070609	764.64
4887.674878	797.457
4888.279184	797.457
4888.883527	807.302
4889.487908	785.15
4890.092326	778.587
4890.696781	732.643
4891.301274	711.312
4891.905804	817.147
4892.510372	831.094
4893.114977	848.323
4893.719620	904.112
4894.324300	851.605
4894.929017	785.15
4895.533772	723.618
4896.138564	684.237
4896.743394	701.466
4897.348261	766.28
4897.953165	727.72
4898.558107	737.565
4899.163087	686.699
4899.768103	689.16
4900.373157	665.368
4900.978249	711.312
4901.583378	759.717
4902.188544	752.333
4902.793748	783.509
4903.398989	829.453
4904.004268	863.091
4904.609584	848.323
4905.214937	851.605
4905.820328	781.048
4906.425756	694.083
4907.031222	662.086
4907.636725	669.47
4908.242265	720.336
4908.847843	698.185
4909.453458	701.466
4910.059111	747.411
4910.664801	742.488
4911.270529	783.509
4911.876294	790.073
4912.482096	864.732
4913.087936	846.682
4913.693813	783.509
4914.299727	713.773
4914.905679	718.696
4915.511669	711.312
4916.117696	732.643
4916.723760	725.259
4917.329861	725.259
4917.936000	756.435
4918.542177	800.739
4919.148391	740.027
4919.754642	720.336
4920.360931	771.203
4920.967257	807.302
4921.573620	884.422
4922.180021	872.116
4922.786460	822.07
4923.392935	725.259
4923.999449	758.897
4924.605999	763.819
4925.212587	727.72
4925.819213	732.643
4926.425875	744.129
4927.032576	720.336
4927.639313	696.544
4928.246088	776.126
4928.852901	870.475
4929.459751	822.07
4930.066638	764.64
4930.673563	730.182
4931.280525	720.336
4931.887524	725.259
4932.494561	740.027
4933.101636	723.618
4933.708747	756.435
4934.315897	740.027
4934.923083	732.643
4935.530307	783.509
4936.137569	802.379
4936.744867	778.587
4937.352204	703.107
4937.959577	679.315
4938.566988	657.163
4939.174437	626.807
4939.781923	648.139
4940.389446	633.371
4940.997007	640.755
4941.604605	657.163
4942.212241	633.371
4942.819913	727.72
4943.427624	814.686
4944.035372	773.664
4944.643157	761.358
4945.250979	732.643
4945.858839	718.696
4946.466737	776.126
4947.074672	735.104
4947.682644	698.185
4948.290654	730.182
4948.898701	758.897
4949.506785	817.147
4950.114907	788.432
4950.723066	773.664
4951.331263	766.281
4951.939497	727.72
4952.547769	698.185
4953.156078	706.389
4953.764424	764.64
4954.372808	814.686
4954.981229	788.432
4955.589688	732.643
4956.198184	740.027
4956.806717	725.259
4957.415288	742.488
4958.023897	718.696
4958.632542	706.389
4959.241225	713.773
4959.849946	747.411
4960.458704	725.259
4961.067499	726.9
4961.676332	672.752
4962.285202	662.086
4962.894110	701.467
4963.503055	718.696
4964.112037	674.392
4964.721057	653.061
4965.330114	631.73
4965.939209	612.04
4966.548341	668.649
4967.157510	667.009
4967.766717	655.523
4968.375961	657.163
4968.985243	653.061
4969.594562	643.216
4970.203919	644.857
4970.813313	664.547
4971.422744	678.495
4972.032213	712.953
4972.641719	817.147
4973.251263	773.664
4973.860844	711.312
4974.470462	747.411
4975.080118	727.72
4975.689811	730.182
4976.299542	706.389
4976.909310	682.597
4977.519115	667.009
4978.128958	698.185
4978.738839	682.597
4979.348756	730.182
4979.958711	696.544
4980.568704	706.389
4981.178734	677.674
4981.788801	660.445
4982.398906	643.216
4983.009048	650.6
4983.619228	653.061
4984.229445	676.854
4984.839699	638.294
4985.449991	626.808
4986.060321	628.448
4986.670687	684.238
4987.281091	701.467
4987.891533	653.061
4988.502012	624.346
4989.112528	711.312
4989.723082	689.16
4990.333673	643.216
4990.944302	679.315
4991.554968	650.6
4992.165671	667.009
4992.776412	722.798
4993.387190	801.559
4993.998006	785.15
4994.608859	747.411
4995.219749	708.03
4995.830677	766.281
4996.441643	766.281
4997.052645	810.584
4997.663685	826.172
4998.274763	754.794
4998.885878	727.72
4999.497030	742.488
5000.108220	744.129
5000.719447	749.051
5001.330712	797.457
5001.942014	848.323
5002.553353	863.091
5003.164730	848.323
5003.776144	795.816
5004.387596	781.048
5004.999085	804.841
5005.610612	806.482
5006.222176	771.203
5006.833777	701.467
5007.445416	752.333
5008.057092	896.729
5008.668806	868.014
5009.280556	834.376
5009.892345	942.673
5010.504171	817.147
5011.116034	756.435
5011.727935	800.739
5012.339873	752.333
5012.951848	698.185
5013.563861	698.185
5014.175911	665.368
5014.787999	628.448
5015.400124	715.414
5016.012287	824.531
5016.624487	802.379
5017.236724	706.389
5017.848999	740.027
5018.461311	772.844
5019.073661	776.126
5019.686048	740.027
5020.298472	747.411
5020.910934	694.083
5021.523433	726.9
5022.135970	726.9
5022.748544	708.03
5023.361155	782.689
5023.973804	773.664
5024.586491	768.742
5025.199214	807.302
5025.811976	747.411
5026.424774	725.259
5027.037610	725.259
5027.650484	790.073
5028.263394	756.435
5028.876343	839.299
5029.489328	810.584
5030.102351	795.816
5030.715412	785.15
5031.328510	776.126
5031.941645	725.259
5032.554818	767.921
5033.168028	799.918
5033.781275	813.865
5034.394560	788.432
5035.007883	868.014
5035.621243	839.299
5036.234640	911.496
5036.848074	887.704
5037.461546	877.038
5038.075056	810.584
5038.688603	884.422
5039.302187	877.038
5039.915809	834.376
5040.529468	870.475
5041.143164	875.398
5041.756898	749.052
5042.370670	740.027
5042.984478	761.358
5043.598324	725.259
5044.212208	689.16
5044.826129	674.393
5045.440087	648.139
5046.054083	676.854
5046.668117	665.368
5047.282187	667.009
5047.896295	665.368
5048.510441	711.312
5049.124624	694.083
5049.738844	698.185
5050.353102	715.414
5050.967397	708.03
5051.581729	696.544
5052.196099	761.358
5052.810507	737.566
5053.424952	720.337
5054.039434	691.622
5054.653953	689.16
5055.268510	706.389
5055.883105	674.393
5056.497737	657.164
5057.112406	706.389
5057.727113	740.027
5058.341857	677.674
5058.956638	711.312
5059.571457	732.643
5060.186314	713.773
5060.801207	674.393
5061.416139	703.108
5062.031107	817.147
5062.646113	870.475
5063.261157	969.747
5063.876238	993.539
5064.491356	909.035
5065.106512	807.302
5065.721705	807.302
5066.336935	764.64
5066.952203	848.323
5067.567508	817.147
5068.182851	840.94
5068.798231	800.739
5069.413649	773.664
5070.029104	810.584
5070.644596	781.048
5071.260126	812.225
5071.875693	813.865
5072.491298	800.739
5073.106940	764.64
5073.722620	793.355
5074.338336	922.982
5074.954091	945.134
5075.569882	882.781
5076.185712	771.203
5076.801578	732.643
5077.417482	701.467
5078.033424	698.185
5078.649402	725.259
5079.265419	813.865
5079.881472	807.302
5080.497563	851.605
5081.113692	952.518
5081.729858	971.388
5082.346061	899.19
5082.962302	817.147
5083.578580	822.07
5084.194895	817.147
5084.811248	863.091
5085.427639	766.281
5086.044066	814.686
5086.660531	795.816
5087.277034	785.15
5087.893574	788.432
5088.510152	756.435
5089.126766	788.432
5089.743419	783.51
5090.360108	711.312
5090.976835	766.281
5091.593600	788.432
5092.210402	744.129
5092.827241	771.203
5093.444118	744.129
5094.061032	797.457
5094.677984	781.048
5095.294973	735.104
5095.911999	777.767
5096.529063	790.073
5097.146164	863.091
5097.763303	941.852
5098.380479	877.039
5098.997693	870.475
5099.614943	800.739
5100.232232	725.259
5100.849557	723.618
5101.466921	711.312
5102.084321	740.027
5102.701759	793.355
5103.319235	829.454
5103.936747	802.379
5104.554298	788.432
5105.171885	805.661
5105.789510	836.017
5106.407173	869.655
5107.024873	903.292
5107.642610	870.475
5108.260385	846.683
5108.878197	814.686
5109.496046	855.707
5110.113933	848.324
5110.731858	892.627
5111.349820	858.169
5111.967819	802.38
5112.585855	744.129
5113.203930	785.151
5113.822041	735.104
5114.440190	781.048
5115.058376	773.664
5115.676600	742.488
5116.294861	732.643
5116.913160	735.104
5117.531495	767.921
5118.149869	794.996
5118.768280	799.918
5119.386728	818.788
5120.005213	858.169
5120.623736	868.014
5121.242297	829.454
5121.860895	793.355
5122.479530	752.333
5123.098203	759.717
5123.716913	715.414
5124.335660	776.126
5124.954445	812.225
5125.573268	877.038
5126.192127	900.831
5126.811025	875.398
5127.429959	819.608
5128.048931	795.816
5128.667941	839.299
5129.286988	834.376
5129.906072	887.704
5130.525194	911.496
5131.144353	868.014
5131.763549	841.76
5132.382783	875.398
5133.002054	795.816
5133.621363	735.104
5134.240709	788.432
5134.860093	843.401
5135.479514	853.246
5136.098972	807.302
5136.718468	870.475
5137.338001	863.091
5137.957572	872.116
5138.577180	797.457
5139.196826	781.048
5139.816509	853.246
5140.436229	810.584
5141.055987	824.531
5141.675782	870.475
5142.295614	896.729
5142.915484	918.06
5143.535392	817.147
5144.155337	854.887
5144.775319	807.302
5145.395339	793.355
5146.015396	773.664
5146.635490	947.595
5147.255622	921.342
5147.875791	922.983
5148.495998	884.422
5149.116242	851.605
5149.736524	935.289
5150.356843	938.571
5150.977199	899.19
5151.597593	930.366
5152.218024	967.286
5152.838493	996.001
5153.458999	933.648
5154.079543	925.444
5154.700123	834.376
5155.320742	863.091
5155.941398	905.754
5156.562091	875.398
5157.182821	858.169
5157.803589	895.908
5158.424395	800.739
5159.045237	807.302
5159.666118	855.707
5160.287035	822.07
5160.907990	864.732
5161.528983	913.137
5162.150013	868.014
5162.771080	858.169
5163.392185	839.299
5164.013327	802.38
5164.634506	773.664
5165.255723	793.355
5165.876978	848.324
[truncated: 6,506 more rows]
