# Supplementary material for: Chemoenzymatic synthesis of genetically-encoded multivalent liquid N-glycan arrays
Source: Nat Commun. 2023 Aug 28;14:5237. doi: 10.1038/s41467-023-40900-y (PMC10462762; doi:10.1038/s41467-023-40900-y)
Supplement: Supplementary file 8 — Supplementary Dataset 4 [file 41467_2023_40900_MOESM8_ESM.zip › Supplementary Data 1_All MALDI Data/MALDI TextFiles for Fig.5 and Fig.6/TL-IV-117_0004.txt]

TITLE "<<TL-IV-117_0004>> Voyager Spec #1[BP = 5242.0, 37950]"
TYPE MASSSPEC
3999.789467	143.614
4000.336058	170.252
4000.882687	108.869
4001.429353	63.6997
4001.976057	35.9035
4002.522798	47.4853
4003.069577	94.9705
4003.616392	86.8633
4004.163246	94.9705
4004.710136	90.3378
4005.257064	82.2306
4005.804030	55.5925
4006.351033	101.92
4006.898073	110.027
4007.445151	82.2306
4007.992266	55.5925
4008.539418	59.067
4009.086608	100.761
4009.633835	108.869
4010.181100	101.92
4010.728402	140.139
4011.275741	110.027
4011.823118	90.3378
4012.370532	63.6997
4012.917984	44.0107
4013.465473	97.2869
4014.012999	78.7561
4014.560563	47.4853
4015.108164	20.8472
4015.655803	20.8472
4016.203479	94.9705
4016.751192	90.3378
4017.298943	86.8633
4017.846731	105.394
4018.394556	108.869
4018.942419	94.9705
4019.490320	82.2306
4020.038258	78.756
4020.586233	82.2306
4021.134245	85.7051
4021.682295	132.032
4022.230383	171.41
4022.778507	167.936
4023.326669	319.657
4023.874869	245.534
4024.423106	210.788
4024.971380	132.032
4025.519692	128.558
4026.068041	113.501
4026.616428	55.5925
4027.164852	35.9035
4027.713313	32.4289
4028.261812	20.8472
4028.810348	39.378
4029.358921	121.609
4029.907532	105.394
4030.456180	105.394
4031.004866	105.394
4031.553589	86.8633
4032.102350	52.118
4032.651147	20.8472
4033.199983	24.3217
4033.748855	12.7399
4034.297766	20.8472
4034.846713	16.2145
4035.395698	59.067
4035.944720	44.0107
4036.493780	20.8472
4037.042877	66.0161
4037.592011	201.523
4038.141183	209.63
4038.690392	179.517
4039.239639	198.048
4039.788923	191.099
4040.338245	144.772
4040.887603	167.936
4041.437000	218.896
4041.986433	156.354
4042.535904	140.139
4043.085413	86.8633
4043.634959	218.896
4044.184542	326.606
4044.734162	311.55
4045.283820	237.426
4045.833516	136.665
4046.383249	82.2306
4046.933019	35.9035
4047.482826	4.63269
4048.032671	24.3217
4048.582554	32.4289
4049.132474	144.772
4049.682431	179.517
4050.232425	105.394
4050.782457	74.1233
4051.332527	52.118
4051.882634	44.0107
4052.432778	44.0107
4052.982959	86.8633
4053.533178	66.0161
4054.083435	245.534
4054.633728	291.861
4055.184060	365.984
4055.734428	249.008
4056.284834	187.625
4056.835278	132.032
4057.385758	101.92
4057.936276	94.9705
4058.486832	97.2869
4059.037425	136.665
4059.588055	202.681
4060.138723	167.936
4060.689428	176.043
4061.240171	167.936
4061.790951	233.952
4062.341768	184.15
4062.892623	132.032
4063.443515	86.8633
4063.994444	86.8633
4064.545411	70.6488
4065.096416	55.5925
4065.647457	47.4852
4066.198536	59.067
4066.749653	128.558
4067.300807	86.8633
4067.851998	94.9705
4068.403227	78.756
4068.954493	113.501
4069.505797	163.303
4070.057137	166.777
4070.608516	121.609
4071.159931	118.134
4071.711384	118.134
4072.262875	82.2305
4072.814403	78.756
4073.365968	97.2868
4073.917571	82.2305
4074.469211	82.2305
4075.020888	85.7051
4075.572603	96.1287
4076.124356	55.5925
4076.676145	66.0161
4077.227972	85.7051
4077.779837	52.1179
4078.331739	47.4852
4078.883678	44.0107
4079.435655	176.043
4079.987669	184.15
4080.539720	105.394
4081.091809	59.067
4081.643935	66.0161
4082.196099	47.4852
4082.748300	16.2144
4083.300538	12.7399
4083.852814	16.2144
4084.405127	140.139
4084.957478	209.63
4085.509866	191.099
4086.062292	280.279
4086.614754	210.788
4087.167255	125.083
4087.719792	78.756
4088.272367	52.1179
4088.824980	179.517
4089.377630	144.772
4089.930317	121.609
4090.483041	86.8633
4091.035803	35.9035
4091.588603	24.3217
4092.141440	55.5925
4092.694314	86.8633
4093.247225	74.1233
4093.800174	63.6997
4094.353161	44.0107
4094.906185	74.1233
4095.459246	44.0107
4096.012344	20.8472
4096.565480	66.0161
4097.118654	105.394
4097.671865	121.609
4098.225113	194.574
4098.778398	171.41
4099.331721	152.879
4099.885082	118.134
4100.438480	70.6488
4100.991915	140.139
4101.545387	240.901
4102.098897	171.41
4102.652445	90.3378
4103.206030	100.761
4103.759652	97.2869
4104.313311	47.4852
4104.867008	28.9544
4105.420743	20.8472
4105.974514	55.5925
4106.528324	74.1233
4107.082170	108.869
4107.636054	105.394
4108.189975	94.9705
4108.743934	66.0161
4109.297930	66.0161
4109.851964	116.976
4110.406035	97.2869
4110.960143	74.1233
4111.514289	59.067
4112.068472	82.2306
4112.622693	108.869
4113.176951	135.507
4113.731246	105.394
4114.285579	74.1233
4114.839949	35.9035
4115.394356	32.4289
4115.948801	39.378
4116.503284	55.5925
4117.057803	44.0107
4117.612361	35.9035
4118.166955	47.4852
4118.721587	66.0161
4119.276256	108.869
4119.830963	186.467
4120.385707	163.303
4120.940489	214.263
4121.495308	202.681
4122.050164	125.083
4122.605058	70.6488
4123.159989	47.4853
4123.714957	44.0107
4124.269963	20.8472
4124.825007	8.10722
4125.380087	143.614
4125.935205	125.083
4126.490361	113.501
4127.045554	97.2869
4127.600784	121.609
4128.156052	125.083
4128.711357	78.7561
4129.266699	55.5925
4129.822079	118.134
4130.377497	184.15
4130.932951	152.879
4131.488443	148.247
4132.043973	113.501
4132.599540	116.976
4133.155144	94.9705
4133.710786	90.3378
4134.266465	66.0161
4134.822181	35.9035
4135.377935	132.032
4135.933727	194.574
4136.489555	144.772
4137.045421	86.8633
4137.601325	63.6997
4138.157266	113.501
4138.713244	148.247
4139.269260	136.665
4139.825313	82.2306
4140.381403	74.1234
4140.937531	85.7051
4141.493696	78.7561
4142.049899	59.067
4142.606139	69.4906
4143.162417	85.7051
4143.718732	182.992
4144.275084	201.523
4144.831473	148.247
4145.387901	113.501
4145.944365	105.394
4146.500867	225.845
4147.057406	249.008
4147.613983	377.566
4148.170597	257.115
4148.727248	152.879
4149.283937	101.92
4149.840663	94.9705
4150.397427	52.118
4150.954228	70.6488
4151.511067	55.5925
4152.067943	74.1233
4152.624856	66.0161
4153.181806	132.032
4153.738794	97.2869
4154.295820	70.6488
4154.852883	66.0161
4155.409983	39.378
4155.967121	86.8633
4156.524296	78.7561
4157.081508	74.1233
4157.638758	47.4853
4158.196045	35.9035
4158.753370	121.609
4159.310732	113.501
4159.868131	70.6488
4160.425568	90.3378
4160.983043	74.1234
4161.540554	44.0107
4162.098103	90.3378
4162.655690	78.7561
4163.213314	63.6998
4163.770975	47.4853
4164.328673	86.8633
4164.886409	128.558
4165.444183	136.665
4166.001994	101.92
4166.559842	214.263
4167.117728	202.681
4167.675651	140.139
4168.233611	143.614
4168.791609	105.394
4169.349644	78.7561
4169.907717	110.027
4170.465827	97.2869
4171.023974	148.247
4171.582159	182.992
4172.140381	136.665
4172.698641	94.9705
4173.256938	110.027
4173.815272	82.2306
4174.373644	47.4853
4174.932054	86.8633
4175.490500	94.9705
4176.048984	47.4853
4176.607506	74.1234
4177.166064	47.4853
4177.724661	28.9544
4178.283294	24.3217
4178.841965	27.7963
4179.400674	24.3217
4179.959420	55.5925
4180.518203	52.118
4181.077023	24.3217
4181.635881	70.6488
4182.194777	78.7561
4182.753710	55.5925
4183.312680	39.378
4183.871688	28.9544
4184.430733	44.0107
4184.989815	28.9544
4185.548935	32.429
4186.108092	20.8472
4186.667287	94.9705
4187.226519	74.1234
4187.785788	63.6998
4188.345095	233.952
4188.904439	218.896
4189.463821	222.37
4190.023240	125.083
4190.582696	74.1234
4191.142190	52.118
4191.701721	16.2145
4192.261290	39.378
4192.820896	24.3217
4193.380539	47.4853
4193.940220	182.992
4194.499938	171.41
4195.059694	163.303
4195.619487	113.501
4196.179317	116.976
4196.739185	209.63
4197.299090	236.268
4197.859033	174.885
4198.419013	113.501
4198.979030	74.1234
4199.539085	35.9035
4200.099178	32.429
4200.659307	42.8526
4201.219474	46.3271
4201.779679	85.7051
4202.339920	135.507
4202.900200	113.501
4203.460516	63.6998
4204.020870	28.9544
4204.581262	66.0161
4205.141690	100.761
4205.702157	74.1234
4206.262660	47.4853
4206.823201	78.7561
4207.383780	90.3378
4207.944396	140.139
4208.505049	97.2869
4209.065739	70.6488
4209.626467	136.665
4210.187233	128.558
4210.748036	66.0161
4211.308876	77.5979
4211.869754	125.083
4212.430669	121.609
4212.991621	144.772
4213.552611	101.92
4214.113638	191.099
4214.674703	209.63
4215.235805	125.083
4215.796944	128.558
4216.358121	206.156
4216.919335	209.63
4217.480587	121.609
4218.041876	176.043
4218.603202	291.861
4219.164566	218.896
4219.725967	132.032
4220.287406	59.067
4220.848882	52.118
4221.410395	55.5925
4221.971946	90.3378
4222.533534	152.879
4223.095160	156.354
4223.656823	240.901
4224.218523	225.845
4224.780261	187.625
4225.342036	156.354
4225.903849	163.303
4226.465699	113.501
4227.027587	66.0161
4227.589511	39.378
4228.151474	78.7561
4228.713473	55.5925
4229.275510	206.156
4229.837585	163.303
4230.399696	128.558
4230.961846	118.134
4231.524032	86.8633
4232.086256	78.7561
4232.648518	86.8633
4233.210817	47.4853
4233.773153	74.1234
4234.335527	202.681
4234.897938	264.064
4235.460386	229.319
4236.022872	184.15
4236.585395	140.139
4237.147956	105.394
4237.710554	108.869
4238.273189	63.6998
4238.835862	214.263
4239.398572	184.15
4239.961320	118.134
4240.524105	171.41
4241.086927	132.032
4241.649787	128.558
4242.212684	66.0161
4242.775619	140.139
4243.338591	148.247
4243.901601	156.354
4244.464647	144.772
4245.027732	113.501
4245.590853	288.386
4246.154012	225.845
4246.717209	291.861
4247.280443	361.351
4247.843714	338.188
4248.407023	249.008
4248.970369	132.032
4249.533752	63.6998
4250.097173	121.609
4250.660631	97.2869
4251.224127	105.394
4251.787660	105.394
4252.351230	108.869
4252.914838	132.032
4253.478483	125.083
4254.042166	78.7561
4254.605886	44.0108
4255.169644	20.8472
4255.733438	35.9035
4256.297271	47.4853
4256.861140	32.429
4257.425047	70.6489
4257.988992	86.8633
4258.552974	74.1234
4259.116993	47.4853
4259.681050	20.8472
4260.245144	24.3218
4260.809275	47.4853
4261.373444	50.9598
4261.937650	97.2869
4262.501894	159.829
4263.066175	97.2869
4263.630494	171.41
4264.194849	144.772
4264.759243	272.172
4265.323673	218.896
4265.888142	202.681
4266.452647	125.083
4267.017190	78.7561
4267.581770	253.641
4268.146388	214.263
4268.711043	128.558
4269.275735	156.354
4269.840465	110.027
4270.405233	136.665
4270.970037	176.043
4271.534879	171.41
4272.099759	253.641
4272.664676	214.263
4273.229630	136.665
4273.794622	132.032
4274.359651	148.247
4274.924717	94.9706
4275.489821	90.3379
4276.054963	97.287
4276.620141	70.6489
4277.185357	94.9706
4277.750611	94.9706
4278.315902	52.118
4278.881230	35.9035
4279.446596	20.8472
4280.011999	8.10729
4280.577439	159.829
4281.142917	174.885
4281.708433	118.134
4282.273985	82.2306
4282.839575	63.6998
4283.405203	35.9035
4283.970868	35.9035
4284.536570	94.9706
4285.102310	140.14
4285.668087	171.41
4286.233902	198.048
4286.799753	194.574
4287.365643	136.665
4287.931570	148.247
4288.497534	171.41
4289.063535	128.558
4289.629574	152.879
4290.195650	264.064
4290.761764	187.625
4291.327915	191.099
4291.894104	232.794
4292.460330	152.879
4293.026593	94.9706
4293.592894	118.134
4294.159232	156.354
4294.725608	225.845
4295.292021	176.043
4295.858471	101.92
4296.424959	55.5925
4296.991484	86.8633
4297.558046	74.1234
4298.124646	85.7051
4298.691284	47.4853
4299.257958	116.976
4299.824671	116.976
4300.391420	74.1234
4300.958207	55.5925
4301.525031	52.118
4302.091893	28.9544
4302.658792	44.0108
4303.225729	144.772
4303.792703	110.027
4304.359714	66.0161
4304.926763	44.0107
4305.493849	35.9035
4306.060973	97.2869
4306.628134	70.6488
4307.195332	113.501
4307.762568	167.936
4308.329841	128.558
4308.897152	187.625
4309.464500	148.247
4310.031885	118.134
4310.599308	82.2306
4311.166768	144.772
4311.734266	140.139
4312.301801	182.992
4312.869373	156.354
4313.436983	132.032
4314.004630	82.2306
4314.572315	70.6488
4315.140037	132.032
4315.707796	156.354
4316.275593	113.501
4316.843427	132.032
4317.411299	125.083
4317.979208	166.778
4318.547154	128.558
4319.115138	182.992
4319.683159	163.303
4320.251218	97.2869
4320.819314	66.0161
4321.387447	32.429
4321.955618	35.9035
4322.523827	24.3217
4323.092072	12.74
4323.660355	39.3781
4324.228676	28.9545
4324.797034	97.2869
4325.365429	94.9706
4325.933861	59.0671
4326.502331	47.4853
4327.070839	50.9598
4327.639384	100.761
4328.207966	100.761
4328.776586	74.1234
4329.345243	77.5979
4329.913937	81.0724
4330.482669	123.925
4331.051438	228.161
4331.620245	187.625
4332.189089	136.665
4332.757971	187.625
4333.326889	194.574
4333.895846	152.879
4334.464839	97.2869
4335.033871	66.0162
4335.602939	85.7052
4336.172045	198.048
4336.741188	249.008
4337.310369	156.354
4337.879587	94.9706
4338.448842	90.3379
4339.018135	144.772
4339.587466	97.2869
4340.156833	70.6489
4340.726238	47.4853
4341.295681	63.6998
4341.865161	86.8633
4342.434678	148.247
4343.004233	182.992
4343.573825	224.686
4344.143455	194.574
4344.713122	242.059
4345.282826	187.625
4345.852568	179.518
4346.422347	152.879
4346.992163	121.609
4347.562017	113.501
4348.131909	113.501
4348.701837	105.394
4349.271803	59.0671
4349.841807	105.394
4350.411848	171.41
4350.981926	144.772
4351.552042	110.027
4352.122195	118.134
4352.692386	86.8634
4353.262614	44.0108
4353.832879	39.3781
4354.403182	28.9545
4354.973522	8.10731
4355.543900	42.8526
4356.114315	35.9036
4356.684767	35.9036
4357.255257	78.7561
4357.825784	136.665
4358.396348	156.354
4358.966950	321.973
4359.537590	280.279
4360.108267	260.59
4360.678981	225.845
4361.249732	214.263
4361.820521	132.032
4362.391348	105.394
4362.962212	63.6998
4363.533113	63.6998
4364.104052	55.5925
4364.675028	125.083
4365.246041	209.63
4365.817092	283.754
4366.388180	222.37
4366.959306	140.139
4367.530469	94.9706
4368.101669	140.139
4368.672907	194.574
4369.244182	229.319
4369.815495	148.247
4370.386845	156.354
4370.958232	194.574
4371.529657	121.609
4372.101119	66.0161
4372.672619	82.2306
4373.244156	100.761
4373.815731	70.6489
4374.387342	55.5926
4374.958992	63.6998
4375.530678	39.3781
4376.102402	105.394
4376.674164	191.099
4377.245963	249.008
4377.817799	184.15
4378.389673	110.027
4378.961584	59.0671
4379.533532	82.2306
4380.105518	105.394
4380.677542	94.9706
4381.249602	160.987
4381.821700	113.501
4382.393836	90.3379
4382.966009	128.558
4383.538219	105.394
4384.110467	78.7561
4384.682752	97.2869
4385.255075	52.118
4385.827434	39.3781
4386.399832	55.5925
4386.972267	63.6998
4387.544739	110.027
4388.117248	121.609
4388.689795	97.2869
4389.262379	86.8633
4389.835001	118.134
4390.407660	86.8633
4390.980357	82.2306
4391.553091	121.609
4392.125862	152.879
4392.698671	128.558
4393.271517	132.032
4393.844401	132.032
4394.417322	78.7561
4394.990280	74.1234
4395.563276	97.2869
4396.136309	125.083
4396.709380	217.737
4397.282488	206.156
4397.855633	148.247
4398.428816	94.9706
4399.002036	52.118
4399.575294	66.0161
4400.148589	85.7051
4400.721921	63.6998
4401.295291	52.118
4401.868698	47.4853
4402.442143	44.0107
4403.015625	86.8633
4403.589144	86.8633
4404.162701	74.1234
4404.736295	105.394
4405.309927	70.6488
4405.883596	118.134
4406.457302	125.083
4407.031046	140.139
4407.604828	125.083
4408.178646	179.518
4408.752502	136.665
4409.326396	86.8633
4409.900327	125.083
4410.474295	174.885
4411.048301	152.879
4411.622344	121.609
4412.196424	86.8633
4412.770542	86.8633
4413.344697	70.6488
4413.918890	59.0671
4414.493120	59.0671
4415.067388	66.0161
4415.641693	35.9035
4416.216035	20.8472
4416.790415	12.74
4417.364832	16.2145
4417.939286	24.3217
4418.513778	121.609
4419.088307	125.083
4419.662874	78.7561
4420.237478	59.0671
4420.812120	62.5416
4421.386799	93.8124
4421.961515	59.0671
4422.536269	97.2869
4423.111060	237.426
4423.685889	330.081
4424.260755	218.896
4424.835658	160.987
4425.410599	125.083
4425.985577	140.139
4426.560592	97.2869
4427.135645	70.6488
4427.710736	35.9035
4428.285864	156.354
4428.861029	179.518
4429.436231	160.987
4430.011471	118.134
4430.586749	70.6488
4431.162064	125.083
4431.737416	143.614
4432.312805	118.134
4432.888233	78.7561
4433.463697	52.118
4434.039199	24.3217
4434.614738	8.10726
4435.190315	34.7453
4435.765929	82.2306
4436.341580	55.5925
4436.917269	110.027
4437.492995	144.772
4438.068759	377.566
4438.644560	338.188
4439.220398	280.279
4439.796274	198.048
4440.372188	167.936
4440.948138	144.772
4441.524126	105.394
4442.100152	144.772
4442.676215	101.92
4443.252315	94.9706
4443.828453	86.8633
4444.404628	55.5925
4444.980840	222.37
4445.557090	202.681
4446.133378	128.558
4446.709702	78.7561
4447.286064	70.6489
4447.862464	63.6998
4448.438901	105.394
4449.015375	74.1234
4449.591887	47.4853
4450.168436	144.772
4450.745023	128.558
4451.321647	144.772
4451.898308	128.558
4452.475007	105.394
4453.051743	148.247
4453.628516	144.772
4454.205327	90.3379
4454.782176	55.5926
4455.359062	47.4853
4455.935985	136.665
4456.512945	118.134
4457.089943	86.8634
4457.666979	82.2307
4458.244052	59.0671
4458.821162	28.9545
4459.398309	12.74
4459.975494	8.1073
4460.552717	59.0671
4461.129977	90.3379
4461.707274	187.625
4462.284609	187.625
4462.861981	121.609
4463.439390	128.558
4464.016837	125.083
4464.594321	74.1234
4465.171843	85.7052
4465.749402	148.247
4466.326998	202.681
4466.904632	229.319
4467.482303	152.879
4468.060012	113.501
4468.637758	132.032
4469.215542	135.507
4469.793363	244.375
4470.371221	218.896
4470.949117	176.043
4471.527050	202.681
4472.105020	167.936
4472.683028	167.936
4473.261074	128.558
4473.839156	276.804
4474.417276	237.426
4474.995434	152.879
4475.573629	118.134
4476.151861	144.772
4476.730131	163.303
4477.308438	113.501
4477.886783	63.6998
4478.465165	35.9035
4479.043584	97.2869
4479.622041	78.7561
4480.200535	66.0162
4480.779067	63.6998
4481.357636	136.665
4481.936242	140.14
4482.514886	194.574
4483.093567	214.263
4483.672286	136.665
4484.251042	144.772
4484.829835	105.394
4485.408666	90.3379
4485.987534	63.6998
4486.566440	35.9035
4487.145383	52.118
4487.724363	66.0162
4488.303381	52.118
4488.882436	105.394
4489.461529	132.032
4490.040659	94.9706
4490.619827	198.048
4491.199031	160.987
4491.778274	125.083
4492.357553	171.41
4492.936870	160.987
4493.516225	128.558
4494.095617	94.9706
4494.675046	44.0108
4495.254513	35.9035
4495.834017	44.0108
4496.413558	44.0108
4496.993137	94.9706
4497.572754	86.8634
4498.152407	59.0671
4498.732099	132.032
4499.311827	101.92
4499.891593	74.1234
4500.471396	97.287
4501.051237	128.558
4501.631115	86.8634
4502.211031	97.287
4502.790984	148.247
4503.370974	276.804
4503.951002	206.156
4504.531067	217.737
4505.111170	140.14
4505.691310	94.9706
4506.271487	66.0162
4506.851702	24.3218
4507.431954	20.8473
4508.012244	70.6489
4508.592571	63.6998
4509.172935	78.7561
4509.753337	55.5926
4510.333777	97.287
4510.914253	108.869
4511.494767	101.92
4512.075319	225.845
4512.655908	210.788
4513.236534	171.41
4513.817198	202.681
4514.397899	257.115
4514.978637	184.15
4515.559413	113.501
4516.140226	140.14
4516.721077	105.394
4517.301965	125.083
4517.882891	128.558
4518.463854	187.625
4519.044854	198.048
4519.625892	187.625
4520.206967	194.574
4520.788079	272.172
4521.369229	184.15
4521.950417	245.534
4522.531641	245.534
4523.112903	396.097
4523.694203	427.368
4524.275540	253.641
4524.856914	187.625
4525.438326	125.083
4526.019775	132.032
4526.601262	148.247
4527.182786	163.303
4527.764347	136.665
4528.345946	140.14
4528.927582	97.2869
4529.509256	108.869
4530.090967	74.1234
4530.672716	39.3781
4531.254501	50.9599
4531.836325	28.9545
4532.418185	12.74
4533.000083	4.63275
4533.582019	74.1234
4534.163992	93.8124
4534.746002	70.6489
4535.328050	74.1234
4535.910135	55.5926
4536.492257	28.9545
4537.074417	12.74
4537.656614	16.2145
4538.238849	78.7561
4538.821121	110.027
4539.403431	125.083
4539.985778	140.14
4540.568162	136.665
4541.150584	70.6489
4541.733043	74.1234
4542.315539	39.3781
4542.898073	55.5926
4543.480645	74.1234
4544.063254	44.0108
4544.645900	156.354
4545.228583	144.772
4545.811304	156.354
4546.394063	174.885
4546.976859	132.032
4547.559692	90.3379
4548.142562	74.1234
4548.725470	35.9035
4549.308416	70.6488
4549.891399	176.043
4550.474419	214.263
4551.057476	210.788
4551.640572	152.879
4552.223704	110.027
4552.806874	59.0671
4553.390081	311.55
4553.973326	291.861
4554.556608	184.15
4555.139927	113.501
4555.723284	128.558
4556.306679	86.8633
4556.890110	44.0108
4557.473579	24.3217
4558.057086	16.2145
4558.640630	34.7453
4559.224211	20.8472
4559.807830	94.9706
4560.391486	214.263
4560.975179	156.354
4561.558910	148.247
4562.142679	159.829
4562.726485	121.609
4563.310328	94.9706
4563.894208	52.118
4564.478126	70.6488
4565.062082	55.5925
4565.646074	125.083
4566.230105	159.829
4566.814172	267.539
4567.398277	229.319
4567.982420	163.303
4568.566600	121.609
4569.150817	179.518
4569.735071	152.879
4570.319363	86.8633
4570.903693	44.0108
4571.488060	35.9035
4572.072464	39.3781
4572.656906	86.8633
4573.241385	94.9706
4573.825901	78.7561
4574.410455	63.6998
4574.995046	44.0108
4575.579675	16.2145
4576.164341	8.10726
4576.749045	19.689
4577.333786	31.2708
4577.918564	8.10725
4578.503380	8.10725
4579.088233	16.2145
4579.673123	34.7453
4580.258051	50.9598
4580.843017	47.4853
4581.428020	66.0161
4582.013060	69.4907
4582.598137	47.4853
4583.183252	63.6998
4583.768405	74.1234
4584.353594	90.3379
4584.938822	55.5925
4585.524086	74.1234
4586.109388	47.4853
4586.694728	66.0161
4587.280105	59.0671
4587.865519	90.3379
4588.450970	86.8633
4589.036460	105.394
4589.621986	82.2306
4590.207550	85.7051
4590.793151	66.0161
4591.378790	85.7051
4591.964466	39.378
4592.550179	20.8472
4593.135930	8.10726
4593.721719	198.048
4594.307544	214.263
4594.893407	206.156
4595.479308	184.15
4596.065246	396.097
4596.651221	291.861
4597.237234	276.804
4597.823284	299.968
4598.409372	284.912
4598.995497	315.024
4599.581659	264.064
4600.167859	191.099
4600.754096	132.032
4601.340371	82.2306
4601.926683	52.118
4602.513032	90.3379
4603.099419	90.3379
4603.685843	116.976
4604.272305	78.7561
4604.858804	156.354
4605.445340	94.9706
4606.031914	55.5925
4606.618525	20.8472
4607.205174	39.3781
4607.791860	24.3218
4608.378583	27.7963
4608.965344	24.3218
4609.552143	16.2145
4610.138978	16.2145
4610.725851	50.9598
4611.312762	54.4344
4611.899710	52.118
4612.486695	28.9545
4613.073718	35.9035
4613.660778	59.0671
4614.247876	113.501
4614.835011	97.2869
4615.422183	55.5925
4616.009393	63.6998
4616.596640	78.7561
4617.183924	70.6489
4617.771246	78.7561
4618.358606	132.032
4618.946003	118.134
4619.533437	118.134
4620.120909	191.099
4620.708418	132.032
4621.295964	63.6998
4621.883548	59.0671
4622.471169	66.0161
4623.058828	52.118
4623.646524	167.936
4624.234257	118.134
4624.822028	70.6489
4625.409836	59.0671
4625.997682	44.0108
4626.585565	167.936
4627.173486	291.861
4627.761444	249.008
4628.349439	144.772
4628.937472	101.92
4629.525542	74.1234
4630.113649	32.429
4630.701794	32.429
4631.289977	78.7561
4631.878196	74.1234
4632.466454	52.118
4633.054748	24.3217
4633.643080	50.9598
4634.231450	47.4853
4634.819856	167.936
4635.408301	121.609
4635.996782	86.8633
4636.585301	86.8633
4637.173858	105.394
4637.762451	94.9706
4638.351083	55.5925
4638.939751	118.134
4639.528457	110.027
4640.117201	121.609
4640.705982	82.2306
4641.294800	44.0108
4641.883656	24.3217
4642.472549	20.8472
4643.061479	32.429
4643.650447	16.2145
4644.239453	27.7963
4644.828495	74.1234
4645.417575	136.665
4646.006693	144.772
4646.595848	125.083
4647.185040	174.885
4647.774270	191.099
4648.363537	125.083
4648.952842	74.1234
4649.542184	55.5925
4650.131563	113.501
4650.720980	82.2306
4651.310434	82.2306
4651.899926	74.1234
4652.489455	97.2869
4653.079021	144.772
4653.668625	136.665
4654.258266	101.92
4654.847945	90.3379
4655.437661	66.0161
4656.027415	39.378
4656.617206	20.8472
4657.207034	90.3379
4657.796900	113.501
4658.386803	97.2869
4658.976743	116.976
4659.566721	132.032
4660.156736	118.134
4660.746789	101.92
4661.336879	179.518
4661.927007	160.987
4662.517172	97.2869
4663.107374	116.976
4663.697614	101.92
4664.287891	52.118
4664.878206	97.2869
4665.468558	90.3379
4666.058947	93.8124
4666.649374	132.032
4667.239838	86.8633
4667.830340	47.4853
4668.420879	47.4853
4669.011455	32.429
4669.602069	24.3217
4670.192720	20.8472
4670.783409	24.3217
4671.374135	39.378
4671.964899	42.8526
4672.555700	42.8526
4673.146538	50.9598
4673.737414	39.378
4674.328327	32.429
4674.919277	63.6998
4675.510265	52.118
4676.101291	136.665
4676.692353	176.043
4677.283454	167.936
4677.874591	125.083
4678.465766	132.032
4679.056978	78.7561
4679.648228	59.0671
4680.239515	77.5979
4680.830840	66.0161
4681.422202	66.0161
4682.013602	128.558
4682.605038	121.609
4683.196513	101.92
4683.788024	86.8633
4684.379573	105.394
4684.971160	78.7561
4685.562784	39.378
4686.154445	24.3217
4686.746144	59.0671
4687.337880	97.2869
4687.929653	105.394
4688.521464	86.8633
4689.113313	404.204
4689.705198	415.786
4690.297121	291.861
4690.889082	284.912
4691.481080	253.641
4692.073115	222.37
4692.665188	118.134
4693.257298	66.0161
4693.849446	47.4853
4694.441631	32.429
4695.033853	16.2145
4695.626113	78.7561
4696.218410	105.394
4696.810745	74.1233
4697.403117	222.37
4697.995526	225.845
4698.587973	148.247
4699.180458	156.354
4699.772979	179.517
4700.365538	118.134
4700.958135	163.303
4701.550769	101.92
4702.143440	55.5925
4702.736149	32.4289
4703.328895	16.2145
4703.921678	90.3378
4704.514499	136.665
4705.107358	198.048
4705.700254	140.139
4706.293187	97.2869
4706.886157	55.5925
4707.479165	44.0107
4708.072211	55.5925
4708.665294	78.7561
4709.258414	110.027
4709.851571	118.134
4710.444766	86.8633
4711.037999	74.1233
4711.631269	100.761
4712.224576	86.8633
4712.817921	113.501
4713.411303	176.043
4714.004722	144.772
4714.598179	94.9705
4715.191673	63.6997
4715.785205	39.378
4716.378774	82.2306
4716.972381	70.6488
4717.566025	125.083
4718.159706	171.41
4718.753425	171.41
4719.347181	132.032
4719.940975	194.574
4720.534806	179.517
4721.128674	140.139
4721.722580	121.609
4722.316523	74.1233
4722.910504	74.1233
4723.504522	74.1233
4724.098577	66.0161
4724.692670	74.1233
4725.286800	121.609
4725.880968	184.15
4726.475173	176.043
4727.069415	110.027
4727.663695	156.354
4728.258013	128.558
4728.852367	101.92
4729.446759	90.3378
4730.041189	52.118
4730.635656	63.6997
4731.230160	82.2306
4731.824702	74.1233
4732.419281	113.501
4733.013898	187.625
4733.608552	167.936
4734.203243	237.426
4734.797972	187.625
4735.392738	179.518
4735.987542	113.501
4736.582383	59.067
4737.177261	32.429
4737.772177	16.2145
4738.367130	16.2145
4738.962121	108.869
4739.557149	74.1234
4740.152214	52.118
4740.747317	47.4853
4741.342458	28.9544
4741.937635	20.8472
4742.532851	63.6998
4743.128103	118.134
4743.723393	97.2869
4744.318720	132.032
4744.914085	113.501
4745.509487	74.1234
4746.104927	116.976
4746.700404	97.2869
4747.295918	78.7561
4747.891470	70.6488
4748.487059	59.067
4749.082686	47.4853
4749.678350	39.378
4750.274051	74.1234
4750.869790	113.501
4751.465566	105.394
4752.061380	66.0161
4752.657231	44.0107
4753.253120	28.9544
4753.849046	35.9035
4754.445009	47.4853
4755.041010	50.9598
4755.637048	59.0671
4756.233123	74.1234
4756.829236	74.1234
4757.425387	159.828
4758.021574	163.303
4758.617800	121.609
4759.214062	132.032
4759.810362	101.92
4760.406699	90.3378
4761.003074	59.0671
4761.599487	69.4907
4762.195936	151.721
4762.792423	136.665
4763.388948	156.354
4763.985510	218.896
4764.582109	260.59
4765.178745	214.263
4765.775420	148.247
4766.372131	113.501
4766.968880	66.0161
4767.565666	66.0161
4768.162490	35.9035
4768.759351	63.6998
4769.356250	121.609
4769.953186	128.558
4770.550159	128.558
4771.147170	86.8633
4771.744218	118.134
4772.341304	90.3378
4772.938427	44.0107
4773.535587	70.6488
4774.132785	222.37
4774.730020	222.37
4775.327293	198.048
4775.924603	136.665
4776.521950	121.609
4777.119335	105.394
4777.716757	78.7561
4778.314217	118.134
4778.911714	144.772
4779.509249	128.558
4780.106821	90.3378
4780.704430	47.4853
4781.302077	32.429
4781.899761	42.8526
4782.497482	135.507
4783.095241	125.083
4783.693038	140.139
4784.290872	101.92
4784.888743	101.92
4785.486651	128.558
4786.084597	82.2306
4786.682581	97.2869
4787.280602	100.761
4787.878660	112.343
4788.476756	120.45
4789.074889	105.394
4789.673059	132.032
4790.271267	118.134
4790.869512	121.609
4791.467795	222.37
4792.066115	202.681
4792.664473	284.912
4793.262868	225.845
4793.861300	163.303
4794.459770	132.032
4795.058277	191.099
4795.656822	224.686
4796.255404	140.139
4796.854023	121.609
4797.452680	140.139
4798.051374	110.027
4798.650106	82.2306
4799.248875	63.6998
4799.847681	97.2869
4800.446525	116.976
4801.045406	110.027
4801.644325	110.027
4802.243281	121.609
4802.842275	128.558
4803.441305	121.609
4804.040374	242.059
4804.639479	191.099
4805.238623	171.41
4805.837803	206.156
4806.437021	280.279
4807.036277	290.703
4807.635569	272.172
4808.234900	179.518
4808.834267	144.772
4809.433672	132.032
4810.033115	82.2306
4810.632594	82.2306
4811.232112	116.976
4811.831666	110.027
4812.431258	118.134
4813.030888	78.7561
4813.630555	86.8633
4814.230259	125.083
4814.830001	94.9705
4815.429780	82.2306
4816.029596	116.976
4816.629450	86.8633
4817.229342	101.92
4817.829271	113.501
4818.429237	116.976
4819.029240	86.8633
4819.629281	167.936
4820.229360	160.987
4820.829476	272.172
4821.429629	225.845
4822.029819	184.15
4822.630047	233.952
4823.230313	160.987
4823.830616	86.8633
4824.430956	184.15
4825.031334	148.247
4825.631749	217.737
4826.232201	283.753
4826.832691	206.156
4827.433219	105.394
4828.033783	116.976
4828.634386	82.2306
4829.235025	74.1234
4829.835702	194.574
4830.436416	160.987
4831.037168	152.879
4831.637957	202.681
4832.238784	198.048
4832.839648	176.043
4833.440550	202.681
4834.041488	365.984
4834.642465	338.188
4835.243478	218.896
4835.844529	191.099
4836.445618	187.625
4837.046744	144.772
4837.647907	90.3378
4838.249108	55.5925
4838.850346	101.92
4839.451622	125.083
4840.052935	159.828
4840.654285	152.879
4841.255673	113.501
4841.857098	97.2869
4842.458560	70.6488
4843.060061	39.378
4843.661598	63.6998
4844.263173	52.118
4844.864785	32.429
4845.466435	55.5925
4846.068122	59.067
4846.669846	93.8124
4847.271608	63.6998
4847.873407	44.0107
4848.475244	55.5925
4849.077118	39.378
4849.679030	28.9544
4850.280979	35.9035
4850.882965	12.7399
4851.484989	8.10724
4852.087050	19.689
4852.689149	108.869
4853.291285	120.45
4853.893458	94.9705
4854.495669	66.0161
4855.097917	63.6997
4855.700203	113.501
4856.302526	113.501
4856.904886	59.067
4857.507284	62.5416
4858.109719	44.0107
4858.712192	59.067
4859.314702	97.2869
4859.917250	82.2306
4860.519835	70.6488
4861.122457	90.3378
4861.725117	136.665
4862.327814	152.879
4862.930549	132.032
4863.533321	94.9705
4864.136130	59.067
4864.738977	74.1233
4865.341861	100.761
4865.944783	63.6997
4866.547742	39.378
4867.150738	16.2145
4867.753772	50.9598
4868.356843	39.378
4868.959952	42.8526
4869.563098	42.8526
4870.166282	24.3217
4870.769503	74.1233
4871.372761	93.8124
4871.976057	170.252
4872.579390	160.987
4873.182760	176.043
4873.786168	171.41
4874.389614	167.936
4874.993097	113.501
4875.596617	66.0161
4876.200175	39.378
4876.803770	108.869
4877.407402	116.976
4878.011072	140.139
4878.614779	82.2306
4879.218524	74.1233
4879.822306	113.501
4880.426125	97.2869
4881.029982	70.6488
4881.633877	52.118
4882.237808	32.4289
4882.841778	20.8472
4883.445784	16.2145
4884.049828	66.0161
4884.653910	59.067
4885.258028	39.378
4885.862185	32.4289
4886.466378	16.2145
4887.070609	16.2145
4887.674878	42.8525
4888.279184	35.9035
4888.883527	35.9035
4889.487908	24.3217
4890.092326	12.7399
4890.696781	86.8633
4891.301274	132.032
4891.905804	105.394
4892.510372	74.1233
4893.114977	59.067
4893.719620	52.118
4894.324300	16.2144
4894.929017	8.10721
4895.533772	24.3217
4896.138564	12.7399
4896.743394	105.394
4897.348261	94.9705
4897.953165	55.5925
4898.558107	63.6997
4899.163087	55.5925
4899.768103	101.92
4900.373157	94.9705
4900.978249	110.027
4901.583378	94.9705
4902.188544	55.5925
4902.793748	20.8472
4903.398989	8.1072
4904.004268	105.394
4904.609584	94.9705
4905.214937	59.067
4905.820328	143.614
4906.425756	128.558
4907.031222	156.354
4907.636725	113.501
4908.242265	70.6488
4908.847843	35.9035
4909.453458	90.3378
4910.059111	156.354
4910.664801	121.609
4911.270529	86.8633
4911.876294	52.118
4912.482096	39.378
4913.087936	74.1233
4913.693813	74.1233
4914.299727	74.1233
4914.905679	85.7051
4915.511669	170.252
4916.117696	182.992
4916.723760	191.099
4917.329861	156.354
4917.936000	218.896
4918.542177	160.987
4919.148391	125.083
4919.754642	97.2869
4920.360931	121.609
4920.967257	86.8633
4921.573620	66.0161
4922.180021	93.8123
4922.786460	82.2306
4923.392935	105.394
4923.999449	78.756
4924.605999	59.067
4925.212587	20.8472
4925.819213	39.378
4926.425875	47.4852
4927.032576	35.9035
4927.639313	59.067
4928.246088	52.1179
4928.852901	39.378
4929.459751	28.9544
4930.066638	39.378
4930.673563	28.9544
4931.280525	12.7399
4931.887524	52.1179
4932.494561	105.394
4933.101636	108.869
4933.708747	82.2306
4934.315897	70.6488
4934.923083	121.609
4935.530307	218.896
4936.137569	144.772
4936.744867	198.048
4937.352204	191.099
4937.959577	144.772
4938.566988	121.609
4939.174437	276.804
4939.781923	214.263
4940.389446	152.879
4940.997007	198.048
4941.604605	163.303
4942.212241	94.9705
4942.819913	70.6488
4943.427624	82.2306
4944.035372	52.1179
4944.643157	59.067
4945.250979	39.378
4945.858839	70.6488
4946.466737	66.0161
4947.074672	97.2869
4947.682644	163.303
4948.290654	152.879
4948.898701	82.2306
4949.506785	166.778
4950.114907	201.523
4950.723066	152.879
4951.331263	113.501
4951.939497	90.3378
4952.547769	52.118
4953.156078	59.067
4953.764424	52.118
4954.372808	55.5925
4954.981229	110.027
4955.589688	118.134
4956.198184	74.1233
4956.806717	63.6997
4957.415288	59.067
4958.023897	35.9035
4958.632542	12.7399
4959.241225	39.378
4959.849946	82.2306
4960.458704	74.1233
4961.067499	77.5979
4961.676332	125.083
4962.285202	151.721
4962.894110	236.268
4963.503055	198.048
4964.112037	105.394
4964.721057	116.976
4965.330114	78.756
4965.939209	74.1233
4966.548341	47.4852
4967.157510	35.9035
4967.766717	44.0107
4968.375961	24.3217
4968.985243	32.4289
4969.594562	55.5925
4970.203919	90.3378
4970.813313	125.083
4971.422744	66.0161
4972.032213	35.9035
4972.641719	121.609
4973.251263	194.574
4973.860844	171.41
4974.470462	198.048
4975.080118	201.523
4975.689811	201.523
4976.299542	201.523
4976.909310	136.665
4977.519115	78.756
4978.128958	86.8633
4978.738839	74.1233
4979.348756	52.1179
4979.958711	39.378
4980.568704	78.756
4981.178734	70.6488
4981.788801	140.139
4982.398906	110.027
4983.009048	86.8633
4983.619228	55.5925
4984.229445	59.067
4984.839699	135.507
4985.449991	147.089
4986.060321	144.772
4986.670687	237.426
4987.281091	284.912
4987.891533	249.008
4988.502012	229.319
4989.112528	225.845
4989.723082	184.15
4990.333673	237.426
4990.944302	176.043
4991.554968	194.574
4992.165671	198.048
4992.776412	171.41
4993.387190	156.354
4993.998006	128.558
4994.608859	82.2306
4995.219749	70.6488
4995.830677	63.6997
4996.441643	74.1233
4997.052645	55.5925
4997.663685	28.9544
4998.274763	28.9544
4998.885878	52.1179
4999.497030	110.027
5000.108220	148.247
5000.719447	148.247
5001.330712	132.032
5001.942014	74.1233
5002.553353	66.0161
5003.164730	66.0161
5003.776144	128.558
5004.387596	128.558
5004.999085	257.115
5005.610612	194.574
5006.222176	118.134
5006.833777	74.1233
5007.445416	82.2306
5008.057092	121.609
5008.668806	214.263
5009.280556	280.279
5009.892345	242.059
5010.504171	171.41
5011.116034	118.134
5011.727935	113.501
5012.339873	156.354
5012.951848	97.2869
5013.563861	55.5925
5014.175911	110.027
5014.787999	156.354
5015.400124	101.92
5016.012287	59.067
5016.624487	132.032
5017.236724	143.614
5017.848999	159.828
5018.461311	152.879
5019.073661	125.083
5019.686048	121.609
5020.298472	121.609
5020.910934	110.027
5021.523433	74.1233
5022.135970	35.9035
5022.748544	24.3217
5023.361155	50.9598
5023.973804	39.378
5024.586491	63.6997
5025.199214	39.378
5025.811976	50.9598
5026.424774	35.9035
5027.037610	44.0107
5027.650484	66.0161
5028.263394	74.1233
5028.876343	63.6997
5029.489328	74.1233
5030.102351	52.1179
5030.715412	20.8472
5031.328510	12.7399
5031.941645	8.1072
5032.554818	59.067
5033.168028	135.507
5033.781275	82.2306
5034.394560	93.8123
5035.007883	66.0161
5035.621243	32.4289
5036.234640	47.4852
5036.848074	24.3217
5037.461546	121.609
5038.075056	90.3378
5038.688603	63.6997
5039.302187	52.1179
5039.915809	55.5925
5040.529468	125.083
5041.143164	191.099
5041.756898	148.247
5042.370670	121.609
5042.984478	113.501
5043.598324	225.845
5044.212208	206.156
5044.826129	121.609
5045.440087	171.41
5046.054083	163.303
5046.668117	140.139
5047.282187	140.139
5047.896295	187.625
5048.510441	152.879
5049.124624	110.027
5049.738844	101.92
5050.353102	110.027
5050.967397	118.134
5051.581729	90.3378
5052.196099	47.4852
5052.810507	39.378
5053.424952	90.3378
5054.039434	63.6997
5054.653953	110.027
5055.268510	105.394
5055.883105	105.394
5056.497737	97.2869
5057.112406	52.1179
5057.727113	32.4289
5058.341857	32.4289
5058.956638	16.2144
5059.571457	63.6997
5060.186314	94.9705
5060.801207	86.8633
5061.416139	82.2306
5062.031107	66.0161
5062.646113	35.9035
5063.261157	39.378
5063.876238	70.6488
5064.491356	140.139
5065.106512	136.665
5065.721705	140.139
5066.336935	101.92
5066.952203	121.609
5067.567508	82.2306
5068.182851	132.032
5068.798231	105.394
5069.413649	90.3378
5070.029104	97.2869
5070.644596	94.9705
5071.260126	74.1233
5071.875693	47.4852
5072.491298	39.378
5073.106940	55.5925
5073.722620	90.3378
5074.338336	100.761
5074.954091	55.5925
5075.569882	167.936
5076.185712	144.772
5076.801578	97.2869
5077.417482	82.2306
5078.033424	125.083
5078.649402	118.134
5079.265419	113.501
5079.881472	140.139
5080.497563	110.027
5081.113692	55.5925
5081.729858	136.665
5082.346061	118.134
5082.962302	105.394
5083.578580	74.1233
5084.194895	52.118
5084.811248	52.118
5085.427639	39.378
5086.044066	55.5925
5086.660531	128.558
5087.277034	113.501
5087.893574	59.067
5088.510152	74.1233
5089.126766	70.6488
5089.743419	70.6488
5090.360108	63.6997
5090.976835	59.067
5091.593600	66.0161
5092.210402	108.869
5092.827241	90.3378
5093.444118	52.1179
5094.061032	39.378
5094.677984	105.394
5095.294973	63.6997
5095.911999	52.1179
5096.529063	66.0161
5097.146164	97.2869
5097.763303	163.303
5098.380479	194.574
5098.997693	132.032
5099.614943	113.501
5100.232232	74.1233
5100.849557	28.9544
5101.466921	63.6997
5102.084321	47.4852
5102.701759	50.9598
5103.319235	151.721
5103.936747	206.156
5104.554298	179.517
5105.171885	113.501
5105.789510	70.6488
5106.407173	194.574
5107.024873	156.354
5107.642610	125.083
5108.260385	110.027
5108.878197	132.032
5109.496046	113.501
5110.113933	78.7561
5110.731858	97.2869
5111.349820	86.8633
5111.967819	52.118
5112.585855	125.083
5113.203930	151.721
5113.822041	105.394
5114.440190	171.41
5115.058376	187.625
5115.676600	179.517
5116.294861	176.043
5116.913160	121.609
5117.531495	97.2869
5118.149869	66.0161
5118.768280	179.517
5119.386728	167.936
5120.005213	148.247
5120.623736	151.721
5121.242297	113.501
5121.860895	132.032
5122.479530	224.686
5123.098203	480.644
5123.716913	396.097
5124.335660	374.091
5124.954445	291.861
5125.573268	268.697
5126.192127	334.713
5126.811025	237.426
5127.429959	198.048
5128.048931	148.247
5128.667941	94.9705
5129.286988	70.6488
5129.906072	218.896
5130.525194	176.043
5131.144353	187.625
5131.763549	125.083
5132.382783	214.263
5133.002054	176.043
5133.621363	140.139
5134.240709	148.247
5134.860093	163.303
5135.479514	113.501
5136.098972	121.609
5136.718468	187.625
5137.338001	113.501
5137.957572	86.8633
5138.577180	52.118
5139.196826	132.032
5139.816509	163.303
5140.436229	191.099
5141.055987	156.354
5141.675782	144.772
5142.295614	156.354
5142.915484	198.048
5143.535392	240.901
5144.155337	152.879
5144.775319	94.9705
5145.395339	125.083
5146.015396	377.566
5146.635490	308.075
5147.255622	260.59
5147.875791	319.657
5148.495998	245.534
5149.116242	191.099
5149.736524	179.517
5150.356843	136.665
5150.977199	132.032
5151.597593	151.721
5152.218024	140.139
5152.838493	151.721
5153.458999	94.9705
5154.079543	66.0161
5154.700123	105.394
5155.320742	179.517
5155.941398	167.936
5156.562091	171.41
5157.182821	167.936
5157.803589	105.394
5158.424395	63.6997
5159.045237	55.5925
5159.666118	59.067
5160.287035	39.378
5160.907990	55.5925
5161.528983	63.6997
5162.150013	198.048
5162.771080	171.41
5163.392185	171.41
5164.013327	144.772
5164.634506	82.2306
5165.255723	39.378
5165.876978	35.9035
[truncated: 6,506 more rows]
