# Supplementary material for: Chemoenzymatic synthesis of genetically-encoded multivalent liquid N-glycan arrays
Source: Nat Commun. 2023 Aug 28;14:5237. doi: 10.1038/s41467-023-40900-y (PMC10462762; doi:10.1038/s41467-023-40900-y)
Supplement: Supplementary file 8 — Supplementary Dataset 4 [file 41467_2023_40900_MOESM8_ESM.zip › Supplementary Data 1_All MALDI Data/MALDI TextFiles for Fig.5 and Fig.6/TL-IV-135-SDB101_0001.txt]

TITLE "<<TL-IV-135-SDB101_0001>> Voyager Spec #1[BP = 5239.4, 42524]"
TYPE MASSSPEC
3999.789467	573.614
4000.336058	503.534
4000.882687	423.073
4001.429353	495.748
4001.976057	493.152
4002.522798	445.135
4003.069577	516.512
4003.616392	532.085
4004.163246	516.512
4004.710136	477.579
4005.257064	474.984
4005.804030	455.517
4006.351033	493.152
4006.898073	519.108
4007.445151	429.562
4007.992266	368.566
4008.539418	493.152
4009.086608	708.582
4009.633835	641.098
4010.181100	612.547
4010.728402	523.001
4011.275741	573.614
4011.823118	490.557
4012.370532	404.904
4012.917984	410.095
4013.465473	372.46
4014.012999	349.1
4014.560563	330.931
4015.108164	401.011
4015.655803	512.619
4016.203479	528.192
4016.751192	538.574
4017.298943	541.17
4017.846731	503.534
4018.394556	423.073
4018.942419	423.073
4019.490320	447.73
4020.038258	445.135
4020.586233	391.926
4021.134245	404.904
4021.682295	391.926
4022.230383	378.949
4022.778507	381.544
4023.326669	436.05
4023.874869	471.09
4024.423106	532.085
4024.971380	523.001
4025.519692	468.495
4026.068041	477.579
4026.616428	445.135
4027.164852	429.561
4027.713313	410.095
4028.261812	362.078
4028.810348	388.033
4029.358921	460.708
4029.907532	471.09
4030.456180	477.579
4031.004866	497.045
4031.553589	528.192
4032.102350	665.755
4032.651147	647.587
4033.199983	538.574
4033.748855	564.53
4034.297766	493.152
4034.846713	452.921
4035.395698	439.944
4035.944720	401.011
4036.493780	432.157
4037.042877	486.663
4037.592011	569.721
4038.141183	551.552
4038.690392	532.085
4039.239639	519.108
4039.788923	516.512
4040.338245	458.113
4040.887603	452.921
4041.437000	471.09
4041.986433	462.006
4042.535904	407.5
4043.085413	474.984
4043.634959	523.001
4044.184542	624.227
4044.734162	695.604
4045.283820	624.227
4045.833516	545.063
4046.383249	538.574
4046.933019	589.187
4047.482826	510.023
4048.032671	458.113
4048.582554	471.09
4049.132474	452.921
4049.682431	439.944
4050.232425	388.033
4050.782457	423.073
4051.332527	401.011
4051.882634	528.192
4052.432778	534.681
4052.982959	556.743
4053.533178	510.023
4054.083435	439.944
4054.633728	462.006
4055.184060	484.068
4055.734428	495.748
4056.284834	595.676
4056.835278	617.738
4057.385758	551.552
4057.936276	480.175
4058.486832	528.192
4059.037425	525.596
4059.588055	612.547
4060.138723	632.014
4060.689428	548.956
4061.240171	510.023
4061.790951	624.227
4062.341768	650.182
4062.892623	548.956
4063.443515	551.552
4063.994444	532.085
4064.545411	660.564
4065.096416	602.165
4065.647457	554.147
4066.198536	474.983
4066.749653	416.584
4067.300807	484.068
4067.851998	551.552
4068.403227	558.041
4068.954493	525.596
4069.505797	519.108
4070.057137	516.512
4070.608516	519.108
4071.159931	445.135
4071.711384	404.904
4072.262875	480.175
4072.814403	560.636
4073.365968	558.041
4073.917571	528.192
4074.469211	449.028
4075.020888	484.068
4075.572603	516.512
4076.124356	497.046
4076.676145	442.539
4077.227972	423.073
4077.779837	388.033
4078.331739	394.522
4078.883678	474.983
4079.435655	490.557
4079.987669	503.534
4080.539720	455.517
4081.091809	423.073
4081.643935	425.668
4082.196099	404.904
4082.748300	468.495
4083.300538	493.152
4083.852814	471.09
4084.405127	554.147
4084.957478	569.721
4085.509866	759.195
4086.062292	746.217
4086.614754	628.12
4087.167255	639.8
4087.719792	628.12
4088.272367	545.063
4088.824980	583.996
4089.377630	573.614
4089.930317	532.085
4090.483041	512.619
4091.035803	593.081
4091.588603	548.956
4092.141440	480.175
4092.694314	624.227
4093.247225	532.085
4093.800174	497.046
4094.353161	528.192
4094.906185	423.073
4095.459246	397.117
4096.012344	432.157
4096.565480	471.09
4097.118654	490.557
4097.671865	439.944
4098.225113	548.956
4098.778398	682.627
4099.331721	733.24
4099.885082	783.852
4100.438480	689.115
4100.991915	654.076
4101.545387	711.177
4102.098897	632.013
4102.652445	545.063
4103.206030	510.023
4103.759652	558.041
4104.313311	551.552
4104.867008	497.046
4105.420743	535.979
4105.974514	567.125
4106.528324	665.755
4107.082170	663.16
4107.636054	606.058
4108.189975	580.103
4108.743934	545.063
4109.297930	523.001
4109.851964	439.944
4110.406035	407.499
4110.960143	464.601
4111.514289	532.085
4112.068472	580.103
4112.622693	523.001
4113.176951	445.135
4113.731246	445.135
4114.285579	512.619
4114.839949	497.045
4115.394356	455.517
4115.948801	423.073
4116.503284	401.011
4117.057803	477.579
4117.612361	503.534
4118.166955	464.601
4118.721587	423.073
4119.276256	538.574
4119.830963	541.17
4120.385707	458.112
4120.940489	464.601
4121.495308	442.539
4122.050164	368.566
4122.605058	423.073
4123.159989	432.157
4123.714957	460.708
4124.269963	582.698
4124.825007	678.733
4125.380087	637.204
4125.935205	576.209
4126.490361	510.023
4127.045554	445.135
4127.600784	525.596
4128.156052	523.001
4128.711357	545.063
4129.266699	560.636
4129.822079	538.574
4130.377497	462.006
4130.932951	368.566
4131.488443	420.477
4132.043973	429.561
4132.599540	410.095
4133.155144	447.73
4133.710786	537.276
4134.266465	510.023
4134.822181	500.939
4135.377935	503.534
4135.933727	506.13
4136.489555	423.073
4137.045421	519.108
4137.601325	612.547
4138.157266	593.08
4138.713244	669.649
4139.269260	619.036
4139.825313	523.001
4140.381403	523.001
4140.937531	717.666
4141.493696	663.16
4142.049899	615.143
4142.606139	528.192
4143.162417	503.534
4143.718732	560.636
4144.275084	628.12
4144.831473	599.569
4145.387901	558.041
4145.944365	506.13
4146.500867	471.09
4147.057406	538.574
4147.613983	506.13
4148.170597	455.517
4148.727248	413.988
4149.283937	372.46
4149.840663	336.122
4150.397427	423.073
4150.954228	473.686
4151.511067	493.152
4152.067943	525.596
4152.624856	490.557
4153.181806	474.983
4153.738794	471.09
4154.295820	445.135
4154.852883	503.534
4155.409983	519.108
4155.967121	519.108
4156.524296	484.068
4157.081508	493.152
4157.638758	432.157
4158.196045	445.135
4158.753370	391.926
4159.310732	368.566
4159.868131	442.539
4160.425568	452.921
4160.983043	468.495
4161.540554	452.921
4162.098103	442.539
4162.655690	401.011
4163.213314	523.001
4163.770975	532.085
4164.328673	512.619
4164.886409	468.495
4165.444183	449.028
4166.001994	519.108
4166.559842	445.135
4167.117728	486.663
4167.675651	474.983
4168.233611	449.028
4168.791609	455.517
4169.349644	429.562
4169.907717	439.944
4170.465827	407.499
4171.023974	375.055
4171.582159	477.579
4172.140381	612.547
4172.698641	538.574
4173.256938	500.939
4173.815272	464.601
4174.373644	442.539
4174.932054	401.011
4175.490500	394.522
4176.048984	404.904
4176.607506	420.477
4177.166064	413.988
4177.724661	477.579
4178.283294	468.495
4178.841965	487.961
4179.400674	464.601
4179.959420	477.579
4180.518203	420.477
4181.077023	394.522
4181.635881	388.033
4182.194777	388.033
4182.753710	458.112
4183.312680	429.562
4183.871688	404.904
4184.430733	365.971
4184.989815	378.949
4185.548935	362.078
4186.108092	352.993
4186.667287	365.971
4187.226519	378.949
4187.785788	336.122
4188.345095	355.589
4188.904439	388.033
4189.463821	499.641
4190.023240	630.716
4190.582696	596.974
4191.142190	593.08
4191.701721	583.996
4192.261290	621.631
4192.820896	573.614
4193.380539	628.12
4193.940220	548.956
4194.499938	510.023
4195.059694	439.944
4195.619487	506.13
4196.179317	617.738
4196.739185	564.529
4197.299090	516.512
4197.859033	523.001
4198.419013	558.041
4198.979030	490.557
4199.539085	455.517
4200.099178	462.006
4200.659307	487.961
4201.219474	493.152
4201.779679	556.743
4202.339920	585.294
4202.900200	548.956
4203.460516	484.068
4204.020870	508.725
4204.581262	480.174
4205.141690	423.073
4205.702157	391.926
4206.262660	490.557
4206.823201	480.174
4207.383780	429.561
4207.944396	462.006
4208.505049	580.103
4209.065739	541.17
4209.626467	535.978
4210.187233	654.075
4210.748036	676.138
4211.308876	787.746
4211.869754	807.212
4212.430669	743.622
4212.991621	829.274
4213.552611	813.701
4214.113638	772.172
4214.674703	768.279
4215.235805	685.222
4215.796944	589.187
4216.358121	604.76
4216.919335	596.974
4217.480587	525.596
4218.041876	462.006
4218.603202	512.619
4219.164566	650.182
4219.725967	593.08
4220.287406	571.018
4220.848882	452.921
4221.410395	471.09
4221.971946	499.641
4222.533534	547.658
4223.095160	559.338
4223.656823	506.13
4224.218523	439.943
4224.780261	436.05
4225.342036	484.068
4225.903849	528.192
4226.465699	497.045
4227.027587	548.956
4227.589511	493.152
4228.151474	458.112
4228.713473	458.112
4229.275510	420.477
4229.837585	420.477
4230.399696	423.072
4230.961846	394.522
4231.524032	384.139
4232.086256	362.077
4232.648518	346.504
4233.210817	301.082
4233.773153	298.487
4234.335527	317.953
4234.897938	372.459
4235.460386	365.971
4236.022872	381.544
4236.585395	490.556
4237.147956	602.165
4237.710554	604.76
4238.273189	500.939
4238.835862	468.494
4239.398572	378.948
4239.961320	471.09
4240.524105	436.05
4241.086927	429.561
4241.649787	372.459
4242.212684	432.157
4242.775619	388.033
4243.338591	346.504
4243.901601	340.015
4244.464647	425.668
4245.027732	463.303
4245.590853	452.921
4246.154012	548.956
4246.717209	500.939
4247.280443	487.961
4247.843714	445.135
4248.407023	429.561
4248.970369	464.601
4249.533752	516.512
4250.097173	519.107
4250.660631	458.112
4251.224127	401.01
4251.787660	381.544
4252.351230	416.584
4252.914838	356.886
4253.478483	352.993
4254.042166	436.05
4254.605886	451.623
4255.169644	439.943
4255.733438	401.01
4256.297271	356.886
4256.861140	362.077
4257.425047	333.526
4257.988992	416.584
4258.552974	503.534
4259.116993	571.018
4259.681050	560.636
4260.245144	593.08
4260.809275	558.04
4261.373444	532.085
4261.937650	541.169
4262.501894	580.102
4263.066175	512.618
4263.630494	462.005
4264.194849	497.045
4264.759243	576.209
4265.323673	564.529
4265.888142	523.001
4266.452647	449.028
4267.017190	404.904
4267.581770	378.948
4268.146388	426.966
4268.711043	490.556
4269.275735	484.068
4269.840465	471.09
4270.405233	407.499
4270.970037	378.948
4271.534879	375.055
4272.099759	368.566
4272.664676	372.459
4273.229630	420.477
4273.794622	410.095
4274.359651	468.494
4274.924717	455.517
4275.489821	487.961
4276.054963	436.05
4276.620141	458.112
4277.185357	532.085
4277.750611	477.579
4278.315902	436.05
4278.881230	490.556
4279.446596	523
4280.011999	621.631
4280.577439	619.035
4281.142917	538.574
4281.708433	442.539
4282.273985	413.988
4282.839575	388.033
4283.405203	359.482
4283.970868	356.886
4284.536570	404.903
4285.102310	401.01
4285.668087	420.477
4286.233902	442.539
4286.799753	452.921
4287.365643	500.938
4287.931570	628.12
4288.497534	695.604
4289.063535	728.048
4289.629574	641.097
4290.195650	573.613
4290.761764	506.129
4291.327915	547.658
4291.894104	545.063
4292.460330	612.547
4293.026593	519.107
4293.592894	490.556
4294.159232	484.067
4294.725608	503.534
4295.292021	471.09
4295.858471	516.512
4296.424959	535.978
4296.991484	558.04
4297.558046	477.579
4298.124646	608.653
4298.691284	548.956
4299.257958	477.579
4299.824671	560.636
4300.391420	558.04
4300.958207	477.579
4301.525031	500.939
4302.091893	545.063
4302.658792	554.147
4303.225729	532.085
4303.792703	576.209
4304.359714	525.596
4304.926763	554.147
4305.493849	628.12
4306.060973	643.693
4306.628134	681.328
4307.195332	660.564
4307.762568	685.222
4308.329841	632.013
4308.897152	660.564
4309.464500	628.12
4310.031885	615.142
4310.599308	647.586
4311.166768	824.083
4311.734266	715.07
4312.301801	656.671
4312.869373	519.107
4313.436983	532.085
4314.004630	519.107
4314.572315	534.681
4315.140037	497.045
4315.707796	500.939
4316.275593	464.601
4316.843427	593.08
4317.411299	746.217
4317.979208	787.746
4318.547154	693.008
4319.115138	647.587
4319.683159	596.974
4320.251218	628.12
4320.819314	580.103
4321.387447	497.045
4321.955618	497.045
4322.523827	567.125
4323.092072	506.13
4323.660355	500.939
4324.228676	548.956
4324.797034	523.001
4325.365429	455.517
4325.933861	462.006
4326.502331	471.09
4327.070839	486.663
4327.639384	502.237
4328.207966	572.316
4328.776586	560.636
4329.345243	474.983
4329.913937	416.584
4330.482669	375.055
4331.051438	425.668
4331.620245	463.303
4332.189089	445.135
4332.757971	493.152
4333.326889	462.006
4333.895846	449.028
4334.464839	458.112
4335.033871	458.112
4335.602939	416.584
4336.172045	397.117
4336.741188	412.69
4337.310369	419.179
4337.879587	359.482
4338.448842	372.46
4339.018135	480.174
4339.587466	573.614
4340.156833	528.192
4340.726238	477.579
4341.295681	464.601
4341.865161	503.534
4342.434678	560.636
4343.004233	532.085
4343.573825	484.068
4344.143455	551.552
4344.713122	689.115
4345.282826	660.564
4345.852568	615.142
4346.422347	573.614
4346.992163	484.068
4347.562017	436.05
4348.131909	391.926
4348.701837	362.077
4349.271803	340.015
4349.841807	342.611
4350.411848	314.06
4350.981926	320.549
4351.552042	452.921
4352.122195	506.13
4352.692386	458.112
4353.262614	495.748
4353.832879	439.944
4354.403182	445.135
4354.973522	480.174
4355.543900	652.778
4356.114315	733.239
4356.684767	693.009
4357.255257	680.031
4357.825784	621.631
4358.396348	608.654
4358.966950	672.244
4359.537590	650.182
4360.108267	608.654
4360.678981	772.173
4361.249732	695.604
4361.820521	586.592
4362.391348	654.076
4362.962212	571.018
4363.533113	506.13
4364.104052	445.135
4364.675028	384.14
4365.246041	477.579
4365.817092	477.579
4366.388180	480.175
4366.959306	503.534
4367.530469	497.046
4368.101669	510.023
4368.672907	484.068
4369.244182	628.12
4369.815495	621.631
4370.386845	573.614
4370.958232	571.018
4371.529657	634.609
4372.101119	586.592
4372.672619	650.182
4373.244156	695.604
4373.815731	660.564
4374.387342	583.996
4374.958992	523.001
4375.530678	484.068
4376.102402	486.663
4376.674164	550.254
4377.245963	506.13
4377.817799	426.966
4378.389673	407.5
4378.961584	583.996
4379.533532	589.187
4380.105518	589.187
4380.677542	545.063
4381.249602	516.512
4381.821700	516.512
4382.393836	497.046
4382.966009	541.17
4383.538219	493.152
4384.110467	484.068
4384.682752	556.743
4385.255075	572.316
4385.827434	535.979
4386.399832	548.956
4386.972267	580.103
4387.544739	589.187
4388.117248	535.979
4388.689795	560.636
4389.262379	523.001
4389.835001	558.041
4390.407660	541.17
4390.980357	543.765
4391.553091	554.148
4392.125862	564.53
4392.698671	525.597
4393.271517	487.961
4393.844401	641.098
4394.417322	689.116
4394.990280	632.014
4395.563276	538.574
4396.136309	641.098
4396.709380	554.148
4397.282488	573.614
4397.855633	580.103
4398.428816	480.175
4399.002036	573.614
4399.575294	667.054
4400.148589	672.245
4400.721921	612.547
4401.295291	516.512
4401.868698	493.152
4402.442143	490.557
4403.015625	445.135
4403.589144	378.949
4404.162701	484.068
4404.736295	521.703
4405.309927	591.783
4405.883596	554.148
4406.457302	535.979
4407.031046	458.113
4407.604828	564.53
4408.178646	525.597
4408.752502	458.113
4409.326396	484.068
4409.900327	532.086
4410.474295	458.113
4411.048301	449.028
4411.622344	432.157
4412.196424	480.175
4412.770542	442.539
4413.344697	432.157
4413.918890	378.949
4414.493120	420.477
4415.067388	490.557
4415.641693	535.979
4416.216035	523.001
4416.790415	545.063
4417.364832	624.227
4417.939286	567.125
4418.513778	490.557
4419.088307	464.602
4419.662874	628.12
4420.237478	545.063
4420.812120	490.557
4421.386799	525.597
4421.961515	519.108
4422.536269	580.103
4423.111060	535.979
4423.685889	641.098
4424.260755	654.076
4424.835658	541.17
4425.410599	474.984
4425.985577	583.996
4426.560592	571.019
4427.135645	660.565
4427.710736	717.667
4428.285864	656.672
4428.861029	548.957
4429.436231	493.153
4430.011471	471.091
4430.586749	512.619
4431.162064	471.091
4431.737416	543.766
4432.312805	620.334
4432.888233	541.17
4433.463697	595.676
4434.039199	646.289
4434.614738	576.21
4435.190315	503.535
4435.765929	468.495
4436.341580	420.477
4436.917269	388.033
4437.492995	356.887
4438.068759	474.984
4438.644560	535.979
4439.220398	573.614
4439.796274	554.148
4440.372188	458.113
4440.948138	452.922
4441.524126	407.5
4442.100152	445.135
4442.676215	429.562
4443.252315	410.095
4443.828453	384.14
4444.404628	340.016
4444.980840	346.505
4445.557090	410.095
4446.133378	420.477
4446.709702	391.927
4447.286064	516.512
4447.862464	493.152
4448.438901	499.641
4449.015375	480.175
4449.591887	468.495
4450.168436	480.175
4450.745023	413.989
4451.321647	349.1
4451.898308	372.46
4452.475007	340.016
4453.051743	314.06
4453.628516	438.646
4454.205327	463.304
4454.782176	458.113
4455.359062	508.726
4455.935985	582.699
4456.512945	620.334
4457.089943	554.148
4457.666979	519.108
4458.244052	506.13
4458.821162	468.495
4459.398309	426.966
4459.975494	480.175
4460.552717	458.113
4461.129977	493.152
4461.707274	477.579
4462.284609	586.592
4462.861981	586.592
4463.439390	532.086
4464.016837	462.006
4464.594321	445.135
4465.171843	442.539
4465.749402	423.073
4466.326998	388.033
4466.904632	365.971
4467.482303	359.482
4468.060012	346.505
4468.637758	368.567
4469.215542	343.909
4469.793363	327.038
4470.371221	503.535
4470.949117	493.152
4471.527050	493.152
4472.105020	455.517
4472.683028	471.09
4473.261074	410.095
4473.839156	480.175
4474.417276	420.477
4474.995434	420.477
4475.573629	497.046
4476.151861	510.023
4476.730131	429.562
4477.308438	391.927
4477.886783	362.078
4478.465165	420.477
4479.043584	471.09
4479.622041	462.006
4480.200535	445.135
4480.779067	567.125
4481.357636	532.086
4481.936242	458.113
4482.514886	543.765
4483.093567	506.13
4483.672286	500.939
4484.251042	538.574
4484.829835	676.138
4485.408666	663.16
4485.987534	608.654
4486.566440	619.036
4487.145383	647.587
4487.724363	599.57
4488.303381	606.058
4488.882436	545.063
4489.461529	525.597
4490.040659	541.17
4490.619827	595.676
4491.199031	512.619
4491.778274	506.13
4492.357553	490.557
4492.936870	432.157
4493.516225	447.731
4494.095617	413.989
4494.675046	468.495
4495.254513	432.157
4495.834017	426.966
4496.413558	445.135
4496.993137	426.966
4497.572754	493.152
4498.152407	528.192
4498.732099	484.068
4499.311827	416.584
4499.891593	432.157
4500.471396	442.539
4501.051237	410.095
4501.631115	391.926
4502.211031	545.063
4502.790984	650.183
4503.370974	583.996
4503.951002	654.076
4504.531067	619.036
4505.111170	525.597
4505.691310	423.073
4506.271487	384.14
4506.851702	425.668
4507.431954	484.068
4508.012244	495.748
4508.592571	455.517
4509.172935	528.192
4509.753337	503.535
4510.333777	464.602
4510.914253	474.984
4511.494767	487.961
4512.075319	510.023
4512.655908	455.517
4513.236534	452.922
4513.817198	436.051
4514.397899	416.584
4514.978637	356.887
4515.559413	333.527
4516.140226	336.122
4516.721077	320.549
4517.301965	359.482
4517.882891	429.562
4518.463854	487.961
4519.044854	548.957
4519.625892	612.547
4520.206967	599.57
4520.788079	554.148
4521.369229	468.495
4521.950417	388.033
4522.531641	372.46
4523.112903	394.522
4523.694203	372.46
4524.275540	416.584
4524.856914	426.966
4525.438326	436.051
4526.019775	432.157
4526.601262	397.118
4527.182786	455.517
4527.764347	567.125
4528.345946	541.17
4528.927582	497.046
4529.509256	506.13
4530.090967	519.108
4530.672716	413.989
4531.254501	404.904
4531.836325	416.584
4532.418185	445.135
4533.000083	401.011
4533.582019	449.028
4534.163992	525.597
4534.746002	503.535
4535.328050	480.175
4535.910135	468.495
4536.492257	535.979
4537.074417	512.619
4537.656614	442.539
4538.238849	381.544
4538.821121	343.909
4539.403431	487.961
4539.985778	586.592
4540.568162	484.068
4541.150584	429.562
4541.733043	525.597
4542.315539	497.046
4542.898073	500.939
4543.480645	458.113
4544.063254	432.157
4544.645900	445.135
4545.228583	464.602
4545.811304	439.944
4546.394063	487.961
4546.976859	452.922
4547.559692	407.5
4548.142562	352.993
4548.725470	439.944
4549.308416	423.073
4549.891399	362.078
4550.474419	330.931
4551.057476	330.931
4551.640572	330.931
4552.223704	439.944
4552.806874	439.944
4553.390081	423.073
4553.973326	352.993
4554.556608	423.073
4555.139927	499.641
4555.723284	464.602
4556.306679	426.966
4556.890110	548.957
4557.473579	503.535
4558.057086	580.103
4558.640630	617.738
4559.224211	620.334
4559.807830	541.17
4560.391486	503.535
4560.975179	458.113
4561.558910	407.5
4562.142679	397.118
4562.726485	477.579
4563.310328	608.654
4563.894208	516.512
4564.478126	429.562
4565.062082	436.051
4565.646074	432.157
4566.230105	438.646
4566.814172	423.073
4567.398277	372.46
4567.982420	407.5
4568.566600	500.939
4569.150817	702.093
4569.735071	615.143
4570.319363	512.619
4570.903693	523.001
4571.488060	532.086
4572.072464	455.517
4572.656906	413.989
4573.241385	401.011
4573.825901	436.051
4574.410455	442.539
4574.995046	410.095
4575.579675	493.152
4576.164341	551.552
4576.749045	624.227
4577.333786	541.17
4577.918564	586.592
4578.503380	596.974
4579.088233	593.081
4579.673123	554.148
4580.258051	589.187
4580.843017	541.17
4581.428020	564.53
4582.013060	558.041
4582.598137	528.192
4583.183252	455.517
4583.768405	599.57
4584.353594	583.996
4584.938822	516.512
4585.524086	480.175
4586.109388	401.011
4586.694728	407.5
4587.280105	436.051
4587.865519	637.205
4588.450970	643.694
4589.036460	628.12
4589.621986	567.125
4590.207550	591.783
4590.793151	615.143
4591.378790	523.001
4591.964466	490.557
4592.550179	503.535
4593.135930	497.046
4593.721719	455.517
4594.307544	397.118
4594.893407	384.14
4595.479308	403.606
4596.065246	412.691
4596.651221	391.926
4597.237234	359.482
4597.823284	333.527
4598.409372	368.567
4598.995497	394.522
4599.581659	394.522
4600.167859	523.001
4600.754096	560.636
4601.340371	576.21
4601.926683	535.979
4602.513032	608.654
4603.099419	624.227
4603.685843	567.125
4604.272305	663.16
4604.858804	682.627
4605.445340	596.974
4606.031914	596.974
4606.618525	637.205
4607.205174	678.733
4607.791860	615.143
4608.378583	571.019
4608.965344	596.974
4609.552143	606.058
4610.138978	528.192
4610.725851	484.068
4611.312762	486.664
4611.899710	486.664
4612.486695	474.984
4613.073718	512.619
4613.660778	535.979
4614.247876	564.53
4614.835011	676.138
4615.422183	761.791
4616.009393	794.235
4616.596640	877.292
4617.183924	973.327
4617.771246	837.061
4618.358606	698.2
4618.946003	634.609
4619.533437	571.019
4620.120909	528.192
4620.708418	560.637
4621.295964	548.957
4621.883548	548.957
4622.471169	571.019
4623.058828	519.108
4623.646524	516.512
4624.234257	484.068
4624.822028	516.512
4625.409836	548.957
4625.997682	525.597
4626.585565	512.619
4627.173486	608.654
4627.761444	580.103
4628.349439	591.783
4628.937472	576.21
4629.525542	628.121
4630.113649	567.125
4630.701794	497.046
4631.289977	439.944
4631.878196	484.068
4632.466454	576.21
4633.054748	573.614
4633.643080	624.227
4634.231450	558.041
4634.819856	560.637
4635.408301	512.619
4635.996782	602.165
4636.585301	724.156
4637.173858	711.178
4637.762451	589.188
4638.351083	525.597
4638.939751	589.188
4639.528457	558.041
4640.117201	571.019
4640.705982	583.996
4641.294800	528.192
4641.883656	506.13
4642.472549	477.579
4643.061479	541.17
4643.650447	500.939
4644.239453	468.495
4644.828495	429.562
4645.417575	474.984
4646.006693	480.175
4646.595848	490.557
4647.185040	442.54
4647.774270	391.927
4648.363537	426.966
4648.952842	407.5
4649.542184	375.056
4650.131563	451.624
4650.720980	659.267
4651.310434	624.227
4651.899926	743.622
4652.489455	637.205
4653.079021	525.597
4653.668625	573.614
4654.258266	516.512
4654.847945	490.557
4655.437661	503.535
4656.027415	528.192
4656.617206	523.001
4657.207034	497.046
4657.796900	484.068
4658.386803	493.152
4658.976743	521.703
4659.566721	521.703
4660.156736	582.698
4660.746789	506.13
4661.336879	497.046
4661.927007	490.557
4662.517172	480.175
4663.107374	432.157
4663.697614	391.926
4664.287891	404.904
4664.878206	340.016
4665.468558	364.673
4666.058947	390.629
4666.649374	428.264
4667.239838	375.055
4667.830340	349.1
4668.420879	412.691
4669.011455	388.033
4669.602069	403.606
4670.192720	471.09
4670.783409	534.681
4671.374135	537.277
4671.964899	497.046
4672.555700	420.477
4673.146538	484.068
4673.737414	541.17
4674.328327	474.984
4674.919277	420.477
4675.510265	455.517
4676.101291	519.108
4676.692353	556.743
4677.283454	503.535
4677.874591	464.602
4678.465766	407.5
4679.056978	381.544
4679.648228	416.584
4680.239515	397.118
4680.830840	420.477
4681.422202	423.073
4682.013602	438.646
4682.605038	388.033
4683.196513	390.629
4683.788024	473.686
4684.379573	511.321
4684.971160	604.761
4685.562784	506.13
4686.154445	462.006
4686.746144	525.597
4687.337880	596.974
4687.929653	548.957
4688.521464	545.063
4689.113313	500.939
4689.705198	455.517
4690.297121	452.922
4690.889082	477.579
4691.481080	471.09
4692.073115	429.562
4692.665188	477.579
4693.257298	416.584
4693.849446	381.544
4694.441631	464.602
4695.033853	474.984
4695.626113	545.063
4696.218410	497.046
4696.810745	487.961
4697.403117	510.024
4697.995526	462.006
4698.587973	426.966
4699.180458	452.922
4699.772979	455.517
4700.365538	429.562
4700.958135	432.157
4701.550769	384.14
4702.143440	375.056
4702.736149	429.562
4703.328895	535.979
4703.921678	564.53
4704.514499	528.192
4705.107358	506.13
4705.700254	512.619
4706.293187	596.974
4706.886157	621.632
4707.479165	612.547
4708.072211	560.636
4708.665294	548.957
4709.258414	586.592
4709.851571	576.21
4710.444766	532.086
4711.037999	442.54
4711.631269	449.028
4712.224576	410.095
4712.817921	480.175
4713.411303	490.557
4714.004722	532.086
4714.598179	468.495
4715.191673	394.522
4715.785205	416.584
4716.378774	423.073
4716.972381	432.157
4717.566025	573.614
4718.159706	583.996
4718.753425	545.063
4719.347181	528.192
4719.940975	528.192
4720.534806	573.614
4721.128674	615.143
4721.722580	621.632
4722.316523	669.649
4722.910504	676.138
4723.504522	576.21
4724.098577	573.614
4724.692670	571.019
4725.286800	606.058
4725.880968	567.125
4726.475173	551.552
4727.069415	567.125
4727.663695	523.001
4728.258013	506.13
4728.852367	691.711
4729.446759	698.2
4730.041189	580.103
4730.635656	471.09
4731.230160	429.562
4731.824702	397.118
4732.419281	378.949
4733.013898	372.46
4733.608552	375.056
4734.203243	359.482
4734.797972	349.1
4735.392738	390.629
4735.987542	438.646
4736.582383	489.259
4737.177261	552.85
4737.772177	572.317
4738.367130	585.294
4738.962121	548.957
4739.557149	612.547
4740.152214	599.57
4740.747317	628.121
4741.342458	639.801
4741.937635	637.205
4742.532851	708.582
4743.128103	743.622
4743.723393	644.992
4744.318720	551.552
4744.914085	474.984
4745.509487	593.081
4746.104927	596.974
4746.700404	564.53
4747.295918	551.552
4747.891470	586.592
4748.487059	637.205
4749.082686	713.773
4749.678350	654.076
4750.274051	593.081
4750.869790	567.126
4751.465566	569.721
4752.061380	672.245
4752.657231	768.28
4753.253120	839.657
4753.849046	868.208
4754.445009	868.208
4755.041010	903.248
4755.637048	905.843
4756.233123	829.275
4756.829236	870.804
4757.425387	791.64
4758.021574	743.622
4758.617800	698.2
4759.214062	733.24
4759.810362	660.565
4760.406699	612.548
4761.003074	545.064
4761.599487	535.979
4762.195936	512.619
4762.792423	641.098
4763.388948	778.662
4763.985510	759.195
4764.582109	621.632
4765.178745	583.997
4765.775420	538.575
4766.372131	647.587
4766.968880	660.565
4767.565666	628.121
4768.162490	573.614
4768.759351	506.13
4769.356250	439.944
4769.953186	458.113
4770.550159	407.5
4771.147170	407.5
4771.744218	365.971
4772.341304	452.922
4772.938427	586.592
4773.535587	538.575
4774.132785	474.984
4774.730020	445.135
4775.327293	468.495
4775.924603	445.135
4776.521950	464.602
4777.119335	538.574
4777.716757	487.961
4778.314217	551.552
4778.911714	637.205
4779.509249	735.835
4780.106821	708.582
4780.704430	682.627
4781.302077	608.654
4781.899761	516.512
4782.497482	503.535
4783.095241	554.148
4783.693038	567.125
4784.290872	615.143
4784.888743	637.205
4785.486651	589.187
4786.084597	628.12
4786.682581	586.592
4787.280602	641.098
4787.878660	746.217
4788.476756	715.071
4789.074889	704.689
4789.673059	647.587
4790.271267	606.058
4790.869512	560.636
4791.467795	516.512
4792.066115	516.512
4792.664473	490.557
4793.262868	512.619
4793.861300	512.619
4794.459770	525.597
4795.058277	487.961
4795.656822	554.147
4796.255404	503.534
4796.854023	500.939
4797.452680	506.13
4798.051374	560.636
4798.650106	554.147
4799.248875	582.698
4799.847681	523.001
4800.446525	516.512
4801.045406	567.125
4801.644325	558.041
4802.243281	512.619
4802.842275	432.157
4803.441305	404.904
4804.040374	503.534
4804.639479	512.619
4805.238623	548.956
4805.837803	624.227
4806.437021	593.081
4807.036277	512.619
4807.635569	474.984
4808.234900	432.157
4808.834267	404.904
4809.433672	503.534
4810.033115	484.068
4810.632594	442.539
4811.232112	493.152
4811.831666	521.703
4812.431258	500.939
4813.030888	548.956
4813.630555	602.165
4814.230259	604.76
4814.830001	599.569
4815.429780	654.076
4816.029596	641.098
4816.629450	619.036
4817.229342	667.053
4817.829271	628.12
4818.429237	589.187
4819.029240	573.614
4819.629281	528.192
4820.229360	471.09
4820.829476	401.011
4821.429629	410.095
4822.029819	490.557
4822.630047	449.028
4823.230313	394.522
4823.830616	503.534
4824.430956	541.17
4825.031334	442.539
4825.631749	445.135
4826.232201	477.579
4826.832691	474.983
4827.433219	442.539
4828.033783	503.534
4828.634386	493.152
4829.235025	564.53
4829.835702	541.17
4830.436416	519.108
4831.037168	516.512
4831.637957	468.495
4832.238784	471.09
4832.839648	462.006
4833.440550	455.517
4834.041488	407.5
4834.642465	503.534
4835.243478	528.192
4835.844529	519.108
4836.445618	543.765
4837.046744	535.979
4837.647907	573.614
4838.249108	523.001
4838.850346	554.147
4839.451622	464.601
4840.052935	429.562
4840.654285	410.095
4841.255673	425.668
4841.857098	423.073
4842.458560	423.073
4843.060061	391.926
4843.661598	407.5
4844.263173	564.53
4844.864785	615.143
4845.466435	567.125
4846.068122	510.023
4846.669846	493.152
4847.271608	464.601
4847.873407	484.068
4848.475244	477.579
4849.077118	525.597
4849.679030	538.574
4850.280979	500.939
4850.882965	464.601
4851.484989	458.113
4852.087050	468.495
4852.689149	573.614
4853.291285	510.023
4853.893458	551.552
4854.495669	538.574
4855.097917	573.614
4855.700203	644.991
4856.302526	606.058
4856.904886	641.098
4857.507284	650.183
4858.109719	650.183
4858.712192	606.058
4859.314702	571.019
4859.917250	589.187
4860.519835	617.738
4861.122457	558.041
4861.725117	512.619
4862.327814	532.086
4862.930549	528.192
4863.533321	538.574
4864.136130	525.597
4864.738977	487.961
4865.341861	500.939
4865.944783	528.192
4866.547742	639.8
4867.150738	652.778
4867.753772	685.222
4868.356843	647.587
4868.959952	656.671
4869.563098	634.609
4870.166282	541.17
4870.769503	506.13
4871.372761	487.961
4871.976057	503.535
4872.579390	432.157
4873.182760	516.512
4873.786168	576.21
4874.389614	523.001
4874.993097	497.046
4875.596617	512.619
4876.200175	436.051
4876.803770	429.562
4877.407402	474.984
4878.011072	516.512
4878.614779	619.036
4879.218524	583.996
4879.822306	538.574
4880.426125	548.956
4881.029982	523.001
4881.633877	523.001
4882.237808	580.103
4882.841778	650.182
4883.445784	576.21
4884.049828	551.552
4884.653910	477.579
4885.258028	432.157
4885.862185	493.152
4886.466378	455.517
4887.070609	500.939
4887.674878	560.636
4888.279184	663.16
4888.883527	596.974
4889.487908	571.018
4890.092326	615.143
4890.696781	510.023
4891.301274	468.495
4891.905804	458.113
4892.510372	394.522
4893.114977	368.566
4893.719620	436.05
4894.324300	429.562
4894.929017	564.53
4895.533772	571.018
4896.138564	586.592
4896.743394	612.547
4897.348261	593.081
4897.953165	583.996
4898.558107	545.063
4899.163087	487.961
4899.768103	420.477
4900.373157	445.135
4900.978249	423.073
4901.583378	473.686
4902.188544	429.562
4902.793748	510.023
4903.398989	545.063
4904.004268	571.018
4904.609584	580.103
4905.214937	535.979
4905.820328	580.103
4906.425756	571.018
4907.031222	676.138
4907.636725	691.711
4908.242265	799.426
4908.847843	695.604
4909.453458	682.627
4910.059111	644.991
4910.664801	541.17
4911.270529	591.783
4911.876294	611.249
4912.482096	571.019
4913.087936	532.086
4913.693813	523.001
4914.299727	484.068
4914.905679	436.051
4915.511669	455.517
4916.117696	445.135
4916.723760	521.703
4917.329861	543.765
4917.936000	550.254
4918.542177	500.939
4919.148391	449.028
4919.754642	397.117
4920.360931	438.646
4920.967257	495.748
4921.573620	499.641
4922.180021	511.321
4922.786460	556.743
4923.392935	580.103
4923.999449	560.636
4924.605999	462.006
4925.212587	510.023
4925.819213	474.984
4926.425875	416.584
4927.032576	477.579
4927.639313	480.175
4928.246088	495.748
4928.852901	493.152
4929.459751	599.57
4930.066638	624.227
4930.673563	624.227
4931.280525	630.716
4931.887524	615.143
4932.494561	615.143
4933.101636	567.125
4933.708747	480.175
4934.315897	499.641
4934.923083	436.051
4935.530307	508.726
4936.137569	532.085
4936.744867	480.175
4937.352204	407.5
4937.959577	394.522
4938.566988	343.909
4939.174437	375.055
4939.781923	384.14
4940.389446	495.748
4940.997007	487.961
4941.604605	468.495
4942.212241	429.562
4942.819913	384.14
4943.427624	445.135
4944.035372	442.539
4944.643157	429.562
4945.250979	423.073
4945.858839	416.584
4946.466737	426.966
4947.074672	416.584
4947.682644	426.966
4948.290654	442.539
4948.898701	410.095
4949.506785	416.584
4950.114907	449.028
4950.723066	416.584
4951.331263	401.011
4951.939497	375.055
4952.547769	490.557
4953.156078	500.939
4953.764424	506.13
4954.372808	541.17
4954.981229	602.165
4955.589688	541.17
4956.198184	458.113
4956.806717	442.539
4957.415288	445.135
4958.023897	582.698
4958.632542	761.791
4959.241225	695.604
4959.849946	637.205
4960.458704	639.8
4961.067499	599.569
4961.676332	545.063
4962.285202	506.13
4962.894110	487.961
4963.503055	413.988
4964.112037	410.095
4964.721057	388.033
4965.330114	399.713
4965.939209	425.668
4966.548341	467.197
4967.157510	439.944
4967.766717	532.085
4968.375961	599.569
4968.985243	567.125
4969.594562	535.979
4970.203919	510.023
4970.813313	525.597
4971.422744	624.227
4972.032213	528.192
4972.641719	487.961
4973.251263	516.512
4973.860844	429.562
4974.470462	512.619
4975.080118	571.018
4975.689811	637.205
4976.299542	632.014
4976.909310	571.018
4977.519115	538.574
4978.128958	564.53
4978.738839	554.148
4979.348756	535.979
4979.958711	480.175
4980.568704	512.619
4981.178734	452.922
4981.788801	452.922
4982.398906	458.113
4983.009048	439.944
4983.619228	500.939
4984.229445	554.148
4984.839699	582.698
4985.449991	528.192
4986.060321	445.135
4986.670687	439.944
4987.281091	580.103
4987.891533	564.53
4988.502012	490.557
4989.112528	490.557
4989.723082	429.562
4990.333673	449.028
4990.944302	420.477
4991.554968	503.534
4992.165671	468.495
4992.776412	420.477
4993.387190	423.073
4993.998006	384.14
4994.608859	346.504
4995.219749	346.504
4995.830677	301.083
4996.441643	301.083
4997.052645	377.651
4997.663685	412.691
4998.274763	425.668
4998.885878	416.584
4999.497030	432.157
5000.108220	407.5
5000.719447	384.14
5001.330712	528.192
5001.942014	532.085
5002.553353	528.192
5003.164730	580.103
5003.776144	490.557
5004.387596	535.979
5004.999085	506.13
5005.610612	490.557
5006.222176	535.979
5006.833777	586.592
5007.445416	516.512
5008.057092	490.557
5008.668806	439.944
5009.280556	401.011
5009.892345	413.988
5010.504171	404.904
5011.116034	372.46
5011.727935	391.926
5012.339873	445.135
5012.951848	458.113
5013.563861	464.601
5014.175911	442.539
5014.787999	420.477
5015.400124	464.601
5016.012287	528.192
5016.624487	455.517
5017.236724	464.601
5017.848999	432.157
5018.461311	391.926
5019.073661	365.971
5019.686048	378.949
5020.298472	375.055
5020.910934	390.629
5021.523433	365.971
5022.135970	333.527
5022.748544	378.949
5023.361155	416.584
5023.973804	445.135
5024.586491	432.157
5025.199214	519.108
5025.811976	500.939
5026.424774	497.046
5027.037610	452.922
5027.650484	462.006
5028.263394	439.944
5028.876343	410.095
5029.489328	384.14
5030.102351	412.691
5030.715412	436.051
5031.328510	486.664
5031.941645	468.495
5032.554818	490.557
5033.168028	644.991
5033.781275	660.565
5034.394560	608.654
5035.007883	554.148
5035.621243	678.733
5036.234640	720.262
5036.848074	711.178
5037.461546	628.12
5038.075056	535.979
5038.688603	500.939
5039.302187	484.068
5039.915809	455.517
5040.529468	455.517
5041.143164	445.135
5041.756898	532.085
5042.370670	532.085
5042.984478	538.574
5043.598324	458.113
5044.212208	426.966
5044.826129	455.517
5045.440087	401.011
5046.054083	401.011
5046.668117	407.5
5047.282187	416.584
5047.896295	416.584
5048.510441	381.544
5049.124624	423.073
5049.738844	397.117
5050.353102	499.641
5050.967397	556.743
5051.581729	604.76
5052.196099	646.289
5052.810507	583.996
5053.424952	567.125
5054.039434	519.108
5054.653953	560.636
5055.268510	510.023
5055.883105	493.152
5056.497737	455.517
5057.112406	512.619
5057.727113	656.671
5058.341857	560.636
5058.956638	484.068
5059.571457	468.495
5060.186314	497.046
5060.801207	497.046
5061.416139	541.17
5062.031107	560.636
5062.646113	602.165
5063.261157	532.086
5063.876238	500.939
5064.491356	429.562
5065.106512	413.989
5065.721705	372.46
5066.336935	375.055
5066.952203	372.46
5067.567508	413.989
5068.182851	452.922
5068.798231	523.001
5069.413649	497.046
5070.029104	596.974
5070.644596	519.108
5071.260126	510.023
5071.875693	516.512
5072.491298	538.574
5073.106940	647.587
5073.722620	634.609
5074.338336	650.183
5074.954091	682.627
5075.569882	644.991
5076.185712	637.205
5076.801578	580.103
5077.417482	580.103
5078.033424	604.761
5078.649402	567.125
5079.265419	639.8
5079.881472	659.267
5080.497563	628.12
5081.113692	682.627
5081.729858	637.205
5082.346061	586.592
5082.962302	695.604
5083.578580	624.227
5084.194895	567.125
5084.811248	523.001
5085.427639	493.152
5086.044066	495.748
5086.660531	511.321
5087.277034	569.721
5087.893574	535.979
5088.510152	535.979
5089.126766	573.614
5089.743419	528.192
5090.360108	480.175
5090.976835	484.068
5091.593600	420.477
5092.210402	442.539
5092.827241	503.534
5093.444118	532.085
5094.061032	510.023
5094.677984	497.046
5095.294973	573.614
5095.911999	551.552
5096.529063	510.023
5097.146164	535.979
5097.763303	560.636
5098.380479	586.592
5098.997693	541.17
5099.614943	586.592
5100.232232	503.534
5100.849557	487.961
5101.466921	503.534
5102.084321	580.103
5102.701759	564.53
5103.319235	593.081
5103.936747	564.53
5104.554298	560.636
5105.171885	593.081
5105.789510	628.12
5106.407173	726.751
5107.024873	847.443
5107.642610	785.15
5108.260385	741.026
5108.878197	672.244
5109.496046	695.604
5110.113933	807.212
5110.731858	763.088
5111.349820	685.222
5111.967819	650.182
5112.585855	554.147
5113.203930	604.76
5113.822041	687.818
5114.440190	694.307
5115.058376	680.031
5115.676600	746.217
5116.294861	756.599
5116.913160	704.689
5117.531495	644.991
5118.149869	551.552
5118.768280	532.085
5119.386728	512.619
5120.005213	516.512
5120.623736	528.192
5121.242297	720.262
5121.860895	680.031
5122.479530	660.564
5123.098203	560.636
5123.716913	589.187
5124.335660	599.569
5124.954445	765.684
5125.573268	772.173
5126.192127	800.723
5126.811025	702.093
5127.429959	650.182
5128.048931	528.192
5128.667941	519.108
5129.286988	503.534
5129.906072	500.939
5130.525194	593.08
5131.144353	656.671
5131.763549	708.582
5132.382783	750.11
5133.002054	637.205
5133.621363	615.143
5134.240709	541.17
5134.860093	532.085
5135.479514	538.574
5136.098972	558.041
5136.718468	560.636
5137.338001	497.045
5137.957572	523.001
5138.577180	567.125
5139.196826	576.209
5139.816509	717.666
5140.436229	800.724
5141.055987	733.24
5141.675782	698.2
5142.295614	628.12
5142.915484	630.716
5143.535392	554.147
5144.155337	567.125
5144.775319	528.192
5145.395339	554.147
5146.015396	541.17
5146.635490	582.698
5147.255622	545.063
5147.875791	650.182
5148.495998	676.138
5149.116242	644.991
5149.736524	602.165
5150.356843	665.756
5150.977199	580.103
5151.597593	663.16
5152.218024	698.2
5152.838493	700.795
5153.458999	689.115
5154.079543	791.639
5154.700123	864.314
5155.320742	746.217
5155.941398	778.661
5156.562091	785.15
5157.182821	800.724
5157.803589	756.599
5158.424395	667.053
5159.045237	647.587
5159.666118	589.187
5160.287035	650.182
5160.907990	700.795
5161.528983	716.368
5162.150013	755.302
5162.771080	743.622
5163.392185	634.609
5164.013327	669.649
5164.634506	634.609
5165.255723	571.018
5165.876978	583.996
[truncated: 6,506 more rows]
