# Supplementary material for: Chemoenzymatic synthesis of genetically-encoded multivalent liquid N-glycan arrays
Source: Nat Commun. 2023 Aug 28;14:5237. doi: 10.1038/s41467-023-40900-y (PMC10462762; doi:10.1038/s41467-023-40900-y)
Supplement: Supplementary file 8 — Supplementary Dataset 4 [file 41467_2023_40900_MOESM8_ESM.zip › Supplementary Data 1_All MALDI Data/MALDI TextFiles for Fig.5 and Fig.6/TL-IV-131-DBCO-SDB155-2nd_0002.txt]

TITLE "<<TL-IV-131-DBCO-SDB155-2nd_0002>> Voyager Spec #1[BP = 5240.7, 34327]"
TYPE MASSSPEC
3999.789467	364.568
4000.336058	504.947
4000.882687	447.329
4001.429353	346.758
4001.976057	353.044
4002.522798	315.33
4003.069577	280.759
4003.616392	229.426
4004.163246	249.331
4004.710136	241.998
4005.257064	284.95
4005.804030	377.139
4006.351033	415.901
4006.898073	457.805
4007.445151	350.949
4007.992266	291.235
4008.539418	260.855
4009.086608	229.426
4009.633835	229.426
4010.181100	268.188
4010.728402	245.14
4011.275741	218.95
4011.823118	233.617
4012.370532	291.235
4012.917984	256.664
4013.465473	241.998
4014.012999	237.807
4014.560563	265.045
4015.108164	265.045
4015.655803	260.855
4016.203479	303.806
4016.751192	357.235
4017.298943	346.758
4017.846731	361.425
4018.394556	315.33
4018.942419	299.616
4019.490320	260.855
4020.038258	315.33
4020.586233	361.425
4021.134245	311.14
4021.682295	280.759
4022.230383	237.807
4022.778507	233.617
4023.326669	222.093
4023.874869	202.188
4024.423106	299.616
4024.971380	334.187
4025.519692	260.855
4026.068041	307.997
4026.616428	311.14
4027.164852	322.663
4027.713313	307.997
4028.261812	419.043
4028.810348	408.567
4029.358921	392.853
4029.907532	319.521
4030.456180	268.188
4031.004866	357.235
4031.553589	546.852
4032.102350	454.662
4032.651147	416.948
4033.199983	388.663
4033.748855	295.426
4034.297766	253.521
4034.846713	311.14
4035.395698	272.378
4035.944720	295.426
4036.493780	284.95
4037.042877	303.807
4037.592011	326.854
4038.141183	338.378
4038.690392	342.568
4039.239639	307.997
4039.788923	353.044
4040.338245	319.521
4040.887603	303.807
4041.437000	288.092
4041.986433	272.378
4042.535904	283.902
4043.085413	256.664
4043.634959	229.426
4044.184542	256.664
4044.734162	295.426
4045.283820	233.617
4045.833516	260.855
4046.383249	229.426
4046.933019	222.093
4047.482826	291.235
4048.032671	311.14
4048.582554	268.188
4049.132474	265.045
4049.682431	397.044
4050.232425	381.33
4050.782457	527.995
4051.332527	485.043
4051.882634	423.234
4052.432778	384.472
4052.982959	346.758
4053.533178	357.235
4054.083435	299.616
4054.633728	303.806
4055.184060	412.758
4055.734428	404.377
4056.284834	361.425
4056.835278	331.044
4057.385758	299.616
4057.936276	338.378
4058.486832	311.14
4059.037425	357.235
4059.588055	353.044
4060.138723	291.235
4060.689428	299.616
4061.240171	369.806
4061.790951	384.472
4062.341768	334.187
4062.892623	303.807
4063.443515	299.616
4063.994444	233.617
4064.545411	331.044
4065.096416	307.997
4065.647457	284.95
4066.198536	256.664
4066.749653	265.045
4067.300807	280.759
4067.851998	400.187
4068.403227	408.567
4068.954493	388.663
4069.505797	388.663
4070.057137	288.092
4070.608516	268.188
4071.159931	229.426
4071.711384	253.521
4072.262875	265.045
4072.814403	253.521
4073.365968	276.569
4073.917571	350.949
4074.469211	408.567
4075.020888	331.044
4075.572603	299.616
4076.124356	384.472
4076.676145	400.187
4077.227972	353.044
4077.779837	319.521
4078.331739	276.569
4078.883678	326.854
4079.435655	435.805
4079.987669	458.853
4080.539720	547.899
4081.091809	412.758
4081.643935	392.853
4082.196099	307.997
4082.748300	256.664
4083.300538	319.521
4083.852814	272.378
4084.405127	249.331
4084.957478	253.521
4085.509866	256.664
4086.062292	225.236
4086.614754	288.092
4087.167255	288.092
4087.719792	306.949
4088.272367	295.426
4088.824980	372.949
4089.377630	381.33
4089.930317	377.139
4090.483041	485.043
4091.035803	373.996
4091.588603	331.044
4092.141440	291.235
4092.694314	284.95
4093.247225	237.807
4093.800174	214.76
4094.353161	265.045
4094.906185	315.33
4095.459246	357.235
4096.012344	303.807
4096.565480	303.807
4097.118654	365.615
4097.671865	322.663
4098.225113	443.138
4098.778398	419.043
4099.331721	466.186
4099.885082	463.043
4100.438480	427.424
4100.991915	578.28
4101.545387	567.804
4102.098897	466.186
4102.652445	392.853
4103.206030	419.043
4103.759652	430.567
4104.313311	412.758
4104.867008	400.187
4105.420743	415.901
4105.974514	415.901
4106.528324	457.805
4107.082170	447.329
4107.636054	466.186
4108.189975	443.139
4108.743934	423.234
4109.297930	346.759
4109.851964	303.807
4110.406035	331.044
4110.960143	338.378
4111.514289	311.14
4112.068472	516.471
4112.622693	497.614
4113.176951	408.567
4113.731246	381.33
4114.285579	369.806
4114.839949	295.426
4115.394356	256.664
4115.948801	245.14
4116.503284	249.331
4117.057803	222.093
4117.612361	295.426
4118.166955	329.997
4118.721587	427.424
4119.276256	350.949
4119.830963	303.807
4120.385707	331.044
4120.940489	272.378
4121.495308	276.569
4122.050164	280.759
4122.605058	284.95
4123.159989	365.615
4123.714957	384.472
4124.269963	388.663
4124.825007	331.044
4125.380087	295.426
4125.935205	353.044
4126.490361	540.566
4127.045554	463.043
4127.600784	353.044
4128.156052	361.425
4128.711357	331.044
4129.266699	369.806
4129.822079	346.758
4130.377497	338.378
4130.932951	319.521
4131.488443	291.235
4132.043973	233.617
4132.599540	245.14
4133.155144	225.236
4133.710786	222.093
4134.266465	245.14
4134.822181	408.567
4135.377935	397.044
4135.933727	365.615
4136.489555	291.235
4137.045421	302.759
4137.601325	321.616
4138.157266	268.188
4138.713244	253.521
4139.269260	199.046
4139.825313	237.807
4140.381403	276.569
4140.937531	322.664
4141.493696	307.997
4142.049899	225.236
4142.606139	218.95
4143.162417	179.141
4143.718732	206.379
4144.275084	260.855
4144.831473	268.188
4145.387901	361.425
4145.944365	377.139
4146.500867	334.187
4147.057406	319.521
4147.613983	381.33
4148.170597	326.854
4148.727248	303.807
4149.283937	291.235
4149.840663	288.092
4150.397427	329.997
4150.954228	543.709
4151.511067	443.138
4152.067943	322.663
4152.624856	357.235
4153.181806	346.758
4153.738794	319.521
4154.295820	331.044
4154.852883	307.997
4155.409983	299.616
4155.967121	299.616
4156.524296	253.521
4157.081508	311.14
4157.638758	295.426
4158.196045	306.949
4158.753370	306.949
4159.310732	303.807
4159.868131	253.521
4160.425568	253.521
4160.983043	245.14
4161.540554	241.998
4162.098103	214.76
4162.655690	225.236
4163.213314	291.235
4163.770975	368.758
4164.328673	342.568
4164.886409	439.996
4165.444183	400.187
4166.001994	315.33
4166.559842	357.235
4167.117728	361.425
4167.675651	311.14
4168.233611	291.235
4168.791609	438.948
4169.349644	384.472
4169.907717	408.567
4170.465827	617.042
4171.023974	563.614
4171.582159	423.234
4172.140381	353.044
4172.698641	319.521
4173.256938	353.044
4173.815272	364.568
4174.373644	380.282
4174.932054	346.759
4175.490500	322.664
4176.048984	280.759
4176.607506	284.95
4177.166064	307.997
4177.724661	331.044
4178.283294	299.616
4178.841965	315.33
4179.400674	338.378
4179.959420	303.807
4180.518203	291.235
4181.077023	284.95
4181.635881	268.188
4182.194777	249.331
4182.753710	400.187
4183.312680	423.234
4183.871688	346.759
4184.430733	299.616
4184.989815	315.33
4185.548935	291.235
4186.108092	260.855
4186.667287	237.807
4187.226519	299.616
4187.785788	501.805
4188.345095	419.044
4188.904439	369.806
4189.463821	322.664
4190.023240	326.854
4190.582696	361.425
4191.142190	299.616
4191.701721	291.235
4192.261290	241.998
4192.820896	268.188
4193.380539	311.14
4193.940220	299.616
4194.499938	443.139
4195.059694	381.33
4195.619487	322.664
4196.179317	365.616
4196.739185	342.568
4197.299090	280.759
4197.859033	260.855
4198.419013	245.141
4198.979030	263.997
4199.539085	253.521
4200.099178	268.188
4200.659307	245.141
4201.219474	202.189
4201.779679	229.426
4202.339920	194.855
4202.900200	265.045
4203.460516	338.378
4204.020870	315.33
4204.581262	357.235
4205.141690	342.568
4205.702157	265.045
4206.262660	280.759
4206.823201	295.426
4207.383780	268.188
4207.944396	265.045
4208.505049	276.569
4209.065739	307.997
4209.626467	307.997
4210.187233	353.044
4210.748036	395.996
4211.308876	353.044
4211.869754	346.759
4212.430669	322.664
4212.991621	338.378
4213.552611	365.616
4214.113638	439.996
4214.674703	447.329
4215.235805	384.473
4215.796944	342.568
4216.358121	319.521
4216.919335	265.045
4217.480587	288.092
4218.041876	295.426
4218.603202	291.235
4219.164566	291.235
4219.725967	431.615
4220.287406	544.757
4220.848882	575.137
4221.410395	447.329
4221.971946	346.759
4222.533534	280.759
4223.095160	256.664
4223.656823	307.997
4224.218523	342.568
4224.780261	369.806
4225.342036	338.378
4225.903849	395.996
4226.465699	377.139
4227.027587	353.044
4227.589511	319.521
4228.151474	365.616
4228.713473	346.759
4229.275510	311.14
4229.837585	284.95
4230.399696	454.662
4230.961846	400.187
4231.524032	311.14
4232.086256	307.997
4232.648518	280.759
4233.210817	256.664
4233.773153	315.33
4234.335527	404.377
4234.897938	408.568
4235.460386	346.759
4236.022872	326.854
4236.585395	331.044
4237.147956	319.521
4237.710554	280.759
4238.273189	256.664
4238.835862	288.092
4239.398572	311.14
4239.961320	299.616
4240.524105	245.14
4241.086927	249.331
4241.649787	233.617
4242.212684	245.14
4242.775619	214.76
4243.338591	214.76
4243.901601	218.95
4244.464647	241.998
4245.027732	268.188
4245.590853	229.426
4246.154012	222.093
4246.717209	299.616
4247.280443	303.807
4247.843714	365.615
4248.407023	388.663
4248.970369	377.139
4249.533752	480.852
4250.097173	443.139
4250.660631	412.758
4251.224127	361.425
4251.787660	443.139
4252.351230	423.234
4252.914838	443.139
4253.478483	527.995
4254.042166	450.472
4254.605886	427.424
4255.169644	435.805
4255.733438	439.996
4256.297271	416.948
4256.861140	377.139
4257.425047	415.901
4257.988992	353.044
4258.552974	342.568
4259.116993	338.378
4259.681050	322.664
4260.245144	331.044
4260.809275	291.235
4261.373444	245.14
4261.937650	222.093
4262.501894	222.093
4263.066175	191.712
4263.630494	319.521
4264.194849	346.759
4264.759243	319.521
4265.323673	299.616
4265.888142	276.569
4266.452647	245.14
4267.017190	256.664
4267.581770	311.14
4268.146388	438.948
4268.711043	438.948
4269.275735	361.425
4269.840465	346.759
4270.405233	288.092
4270.970037	249.331
4271.534879	249.331
4272.099759	233.617
4272.664676	295.426
4273.229630	311.14
4273.794622	272.378
4274.359651	253.521
4274.924717	206.379
4275.489821	214.76
4276.054963	202.189
4276.620141	329.997
4277.185357	341.521
4277.750611	322.664
4278.315902	369.806
4278.881230	369.806
4279.446596	299.616
4280.011999	265.045
4280.577439	265.045
4281.142917	326.854
4281.708433	338.378
4282.273985	478.757
4282.839575	512.281
4283.405203	466.186
4283.970868	408.567
4284.536570	392.853
4285.102310	346.759
4285.668087	307.997
4286.233902	229.426
4286.799753	240.95
4287.365643	225.236
4287.931570	183.332
4288.497534	210.569
4289.063535	276.569
4289.629574	319.521
4290.195650	253.521
4290.761764	265.045
4291.327915	245.14
4291.894104	199.046
4292.460330	284.95
4293.026593	272.378
4293.592894	268.188
4294.159232	279.712
4294.725608	249.331
4295.292021	245.14
4295.858471	229.426
4296.424959	214.76
4296.991484	233.617
4297.558046	288.092
4298.124646	229.426
4298.691284	214.76
4299.257958	265.045
4299.824671	249.331
4300.391420	245.141
4300.958207	237.807
4301.525031	202.189
4302.091893	272.378
4302.658792	295.426
4303.225729	284.95
4303.792703	307.997
4304.359714	338.378
4304.926763	311.14
4305.493849	315.33
4306.060973	245.141
4306.628134	259.807
4307.195332	241.998
4307.762568	346.759
4308.329841	357.235
4308.897152	361.425
4309.464500	338.378
4310.031885	319.521
4310.599308	384.473
4311.166768	412.758
4311.734266	350.949
4312.301801	353.044
4312.869373	357.235
4313.436983	395.996
4314.004630	361.425
4314.572315	350.949
4315.140037	331.044
4315.707796	439.996
4316.275593	447.329
4316.843427	400.187
4317.411299	427.424
4317.979208	416.948
4318.547154	400.187
4319.115138	381.33
4319.683159	395.996
4320.251218	353.044
4320.819314	315.33
4321.387447	315.33
4321.955618	365.616
4322.523827	412.758
4323.092072	474.567
4323.660355	431.615
4324.228676	400.187
4324.797034	315.33
4325.365429	268.188
4325.933861	218.95
4326.502331	280.759
4327.070839	353.044
4327.639384	372.949
4328.207966	319.521
4328.776586	272.378
4329.345243	214.76
4329.913937	307.997
4330.482669	524.852
4331.051438	559.423
4331.620245	427.424
4332.189089	377.139
4332.757971	381.33
4333.326889	331.044
4333.895846	311.14
4334.464839	288.093
4335.033871	272.378
4335.602939	253.521
4336.172045	253.521
4336.741188	280.759
4337.310369	276.569
4337.879587	315.33
4338.448842	280.759
4339.018135	369.806
4339.587466	353.044
4340.156833	268.188
4340.726238	245.141
4341.295681	214.76
4341.865161	280.759
4342.434678	272.378
4343.004233	265.045
4343.573825	322.664
4344.143455	265.045
4344.713122	245.141
4345.282826	268.188
4345.852568	245.141
4346.422347	241.998
4346.992163	225.236
4347.562017	322.664
4348.131909	288.092
4348.701837	288.092
4349.271803	241.998
4349.841807	241.998
4350.411848	272.378
4350.981926	214.76
4351.552042	225.236
4352.122195	225.236
4352.692386	349.901
4353.262614	391.806
4353.832879	403.329
4354.403182	438.948
4354.973522	466.186
4355.543900	423.234
4356.114315	342.568
4356.684767	416.948
4357.255257	408.568
4357.825784	470.376
4358.396348	501.805
4358.966950	516.471
4359.537590	431.615
4360.108267	342.568
4360.678981	377.139
4361.249732	466.186
4361.820521	384.472
4362.391348	392.853
4362.962212	342.568
4363.533113	295.426
4364.104052	276.569
4364.675028	268.188
4365.246041	322.664
4365.817092	280.759
4366.388180	284.95
4366.959306	357.235
4367.530469	381.33
4368.101669	334.187
4368.672907	299.616
4369.244182	373.996
4369.815495	423.234
4370.386845	423.234
4370.958232	466.186
4371.529657	369.806
4372.101119	427.424
4372.672619	431.615
4373.244156	478.757
4373.815731	416.948
4374.387342	373.996
4374.958992	423.234
4375.530678	408.567
4376.102402	481.9
4376.674164	397.044
4377.245963	466.186
4377.817799	439.996
4378.389673	431.615
4378.961584	369.806
4379.533532	353.044
4380.105518	334.187
4380.677542	315.33
4381.249602	311.14
4381.821700	357.235
4382.393836	365.615
4382.966009	276.569
4383.538219	268.188
4384.110467	222.093
4384.682752	276.569
4385.255075	346.758
4385.827434	388.663
4386.399832	365.615
4386.972267	377.139
4387.544739	326.854
4388.117248	307.997
4388.689795	373.996
4389.262379	342.568
4389.835001	295.426
4390.407660	295.426
4390.980357	329.997
4391.553091	377.139
4392.125862	311.14
4392.698671	265.045
4393.271517	268.188
4393.844401	256.664
4394.417322	256.664
4394.990280	427.424
4395.563276	381.33
4396.136309	381.33
4396.709380	365.615
4397.282488	303.807
4397.855633	260.855
4398.428816	288.092
4399.002036	280.759
4399.575294	307.997
4400.148589	307.997
4400.721921	276.569
4401.295291	295.426
4401.868698	306.949
4402.442143	295.426
4403.015625	245.14
4403.589144	253.521
4404.162701	245.14
4404.736295	225.236
4405.309927	263.997
4405.883596	233.617
4406.457302	249.331
4407.031046	338.378
4407.604828	381.33
4408.178646	342.568
4408.752502	319.521
4409.326396	331.044
4409.900327	342.568
4410.474295	377.139
4411.048301	338.378
4411.622344	311.14
4412.196424	400.187
4412.770542	369.806
4413.344697	404.377
4413.918890	373.996
4414.493120	319.521
4415.067388	288.092
4415.641693	245.141
4416.216035	311.14
4416.790415	334.187
4417.364832	284.95
4417.939286	249.331
4418.513778	253.521
4419.088307	249.331
4419.662874	319.521
4420.237478	381.33
4420.812120	369.806
4421.386799	346.759
4421.961515	361.425
4422.536269	365.616
4423.111060	303.807
4423.685889	400.187
4424.260755	342.568
4424.835658	342.568
4425.410599	284.95
4425.985577	319.521
4426.560592	276.569
4427.135645	265.045
4427.710736	249.331
4428.285864	272.378
4428.861029	218.95
4429.436231	249.331
4430.011471	218.95
4430.586749	210.569
4431.162064	206.379
4431.737416	194.855
4432.312805	288.092
4432.888233	253.521
4433.463697	260.855
4434.039199	288.092
4434.614738	342.568
4435.190315	361.425
4435.765929	342.568
4436.341580	331.044
4436.917269	315.33
4437.492995	299.616
4438.068759	265.045
4438.644560	458.853
4439.220398	536.376
4439.796274	427.424
4440.372188	373.996
4440.948138	439.996
4441.524126	423.234
4442.100152	416.948
4442.676215	381.33
4443.252315	392.853
4443.828453	392.853
4444.404628	369.806
4444.980840	322.664
4445.557090	280.759
4446.133378	361.425
4446.709702	404.377
4447.286064	388.663
4447.862464	319.521
4448.438901	284.95
4449.015375	222.093
4449.591887	233.617
4450.168436	225.236
4450.745023	276.569
4451.321647	342.568
4451.898308	288.092
4452.475007	272.378
4453.051743	260.855
4453.628516	427.424
4454.205327	412.758
4454.782176	334.187
4455.359062	307.997
4455.935985	404.377
4456.512945	384.472
4457.089943	377.139
4457.666979	338.378
4458.244052	295.426
4458.821162	291.235
4459.398309	346.758
4459.975494	338.378
4460.552717	303.806
4461.129977	303.806
4461.707274	253.521
4462.284609	256.664
4462.861981	199.046
4463.439390	225.236
4464.016837	283.902
4464.594321	268.188
4465.171843	256.664
4465.749402	416.948
4466.326998	357.234
4466.904632	299.616
4467.482303	237.807
4468.060012	299.616
4468.637758	272.378
4469.215542	265.045
4469.793363	245.14
4470.371221	319.521
4470.949117	377.139
4471.527050	447.329
4472.105020	416.948
4472.683028	331.044
4473.261074	326.854
4473.839156	307.997
4474.417276	315.33
4474.995434	329.997
4475.573629	311.14
4476.151861	391.806
4476.730131	384.472
4477.308438	315.33
4477.886783	299.616
4478.465165	284.949
4479.043584	249.331
4479.622041	311.14
4480.200535	408.567
4480.779067	388.663
4481.357636	319.521
4481.936242	265.045
4482.514886	260.854
4483.093567	191.712
4483.672286	307.997
4484.251042	338.378
4484.829835	388.663
4485.408666	357.234
4485.987534	551.042
4486.566440	608.661
4487.145383	470.376
4487.724363	536.376
4488.303381	458.853
4488.882436	423.234
4489.461529	361.425
4490.040659	334.187
4490.619827	345.711
4491.199031	383.425
4491.778274	387.615
4492.357553	346.758
4492.936870	338.378
4493.516225	357.234
4494.095617	334.187
4494.675046	315.33
4495.254513	346.758
4495.834017	315.33
4496.413558	326.854
4496.993137	334.187
4497.572754	299.616
4498.152407	256.664
4498.732099	237.807
4499.311827	218.95
4499.891593	326.854
4500.471396	505.995
4501.051237	463.043
4501.631115	416.948
4502.211031	384.472
4502.790984	315.33
4503.370974	353.044
4503.951002	338.378
4504.531067	322.663
4505.111170	346.758
4505.691310	326.854
4506.271487	288.092
4506.851702	272.378
4507.431954	288.092
4508.012244	295.426
4508.592571	284.949
4509.172935	268.188
4509.753337	265.045
4510.333777	276.569
4510.914253	326.854
4511.494767	350.949
4512.075319	307.997
4512.655908	319.521
4513.236534	303.806
4513.817198	365.615
4514.397899	357.234
4514.978637	404.377
4515.559413	365.615
4516.140226	315.33
4516.721077	365.615
4517.301965	307.997
4517.882891	272.378
4518.463854	225.236
4519.044854	214.76
4519.625892	331.044
4520.206967	331.044
4520.788079	295.426
4521.369229	369.806
4521.950417	361.425
4522.531641	357.234
4523.112903	338.377
4523.694203	338.377
4524.275540	369.806
4524.856914	412.758
4525.438326	400.186
4526.019775	450.472
4526.601262	527.995
4527.182786	625.422
4527.764347	590.851
4528.345946	520.661
4528.927582	439.995
4529.509256	342.568
4530.090967	280.759
4530.672716	276.568
4531.254501	272.378
4531.836325	276.568
4532.418185	249.331
4533.000083	311.14
4533.582019	233.617
4534.163992	311.14
4534.746002	291.235
4535.328050	322.663
4535.910135	311.14
4536.492257	265.045
4537.074417	272.378
4537.656614	315.33
4538.238849	280.759
4538.821121	272.378
4539.403431	249.331
4539.985778	263.997
4540.568162	319.52
4541.150584	284.949
4541.733043	303.806
4542.315539	338.377
4542.898073	372.948
4543.480645	377.139
4544.063254	326.854
4544.645900	319.52
4545.228583	357.234
4545.811304	361.425
4546.394063	353.044
4546.976859	315.33
4547.559692	260.854
4548.142562	284.949
4548.725470	311.14
4549.308416	249.331
4549.891399	241.997
4550.474419	194.855
4551.057476	202.188
4551.640572	222.093
4552.223704	218.95
4552.806874	288.092
4553.390081	268.188
4553.973326	276.568
4554.556608	307.997
4555.139927	338.377
4555.723284	307.997
4556.306679	253.521
4556.890110	237.807
4557.473579	249.331
4558.057086	256.664
4558.640630	276.568
4559.224211	369.806
4559.807830	361.425
4560.391486	319.52
4560.975179	299.616
4561.558910	280.759
4562.142679	272.378
4562.726485	268.188
4563.310328	384.472
4563.894208	377.139
4564.478126	357.234
4565.062082	268.188
4565.646074	253.521
4566.230105	253.521
4566.814172	249.331
4567.398277	202.188
4567.982420	222.093
4568.566600	202.188
4569.150817	288.092
4569.735071	319.52
4570.319363	416.948
4570.903693	384.472
4571.488060	319.52
4572.072464	361.425
4572.656906	315.33
4573.241385	303.806
4573.825901	319.52
4574.410455	350.949
4574.995046	342.568
4575.579675	365.615
4576.164341	408.567
4576.749045	481.9
4577.333786	481.9
4577.918564	412.758
4578.503380	357.234
4579.088233	368.758
4579.673123	311.14
4580.258051	272.378
4580.843017	249.331
4581.428020	241.997
4582.013060	222.093
4582.598137	194.855
4583.183252	222.093
4583.768405	214.76
4584.353594	272.378
4584.938822	334.187
4585.524086	415.9
4586.109388	423.234
4586.694728	350.949
4587.280105	322.663
4587.865519	291.235
4588.450970	295.425
4589.036460	295.425
4589.621986	284.949
4590.207550	284.949
4590.793151	280.759
4591.378790	435.805
4591.964466	400.186
4592.550179	353.044
4593.135930	299.616
4593.721719	311.14
4594.307544	303.806
4594.893407	384.472
4595.479308	381.329
4596.065246	365.615
4596.651221	346.758
4597.237234	291.235
4597.823284	319.521
4598.409372	346.758
4598.995497	291.235
4599.581659	291.235
4600.167859	272.378
4600.754096	260.854
4601.340371	505.995
4601.926683	458.852
4602.513032	408.567
4603.099419	350.949
4603.685843	408.567
4604.272305	427.424
4604.858804	474.567
4605.445340	571.994
4606.031914	470.376
4606.618525	463.043
4607.205174	463.043
4607.791860	463.043
4608.378583	404.377
4608.965344	353.044
4609.552143	391.806
4610.138978	395.996
4610.725851	384.472
4611.312762	377.139
4611.899710	400.186
4612.486695	357.234
4613.073718	307.997
4613.660778	334.187
4614.247876	381.329
4614.835011	454.662
4615.422183	342.568
4616.009393	334.187
4616.596640	322.663
4617.183924	331.044
4617.771246	381.329
4618.358606	400.186
4618.946003	373.996
4619.533437	326.854
4620.120909	276.569
4620.708418	295.426
4621.295964	353.044
4621.883548	280.759
4622.471169	288.092
4623.058828	260.854
4623.646524	295.426
4624.234257	303.806
4624.822028	256.664
4625.409836	303.806
4625.997682	311.14
4626.585565	276.569
4627.173486	280.759
4627.761444	322.663
4628.349439	377.139
4628.937472	373.996
4629.525542	412.758
4630.113649	377.139
4630.701794	350.949
4631.289977	299.616
4631.878196	276.569
4632.466454	237.807
4633.054748	291.235
4633.643080	284.949
4634.231450	319.521
4634.819856	272.378
4635.408301	256.664
4635.996782	225.236
4636.585301	222.093
4637.173858	222.093
4637.762451	319.521
4638.351083	404.377
4638.939751	369.806
4639.528457	350.949
4640.117201	311.14
4640.705982	319.521
4641.294800	373.996
4641.883656	326.854
4642.472549	256.664
4643.061479	315.33
4643.650447	353.044
4644.239453	319.521
4644.828495	260.854
4645.417575	229.426
4646.006693	202.188
4646.595848	213.712
4647.185040	259.807
4647.774270	291.235
4648.363537	284.949
4648.952842	241.997
4649.542184	237.807
4650.131563	311.14
4650.720980	291.235
4651.310434	272.378
4651.899926	253.521
4652.489455	334.187
4653.079021	291.235
4653.668625	299.616
4654.258266	276.569
4654.847945	388.663
4655.437661	361.425
4656.027415	470.376
4656.617206	439.996
4657.207034	346.758
4657.796900	423.234
4658.386803	377.139
4658.976743	331.044
4659.566721	299.616
4660.156736	299.616
4660.746789	272.378
4661.336879	233.617
4661.927007	222.093
4662.517172	233.617
4663.107374	253.521
4663.697614	299.616
4664.287891	253.521
4664.878206	256.664
4665.468558	253.521
4666.058947	303.806
4666.649374	295.426
4667.239838	253.521
4667.830340	225.236
4668.420879	222.093
4669.011455	259.807
4669.602069	315.33
4670.192720	311.14
4670.783409	329.997
4671.374135	311.14
4671.964899	229.426
4672.555700	229.426
4673.146538	311.14
4673.737414	365.615
4674.328327	342.568
4674.919277	326.854
4675.510265	260.854
4676.101291	245.14
4676.692353	249.331
4677.283454	306.949
4677.874591	315.33
4678.465766	299.616
4679.056978	315.33
4679.648228	329.997
4680.239515	299.616
4680.830840	350.949
4681.422202	342.568
4682.013602	361.425
4682.605038	307.997
4683.196513	272.378
4683.788024	338.377
4684.379573	307.997
4684.971160	326.854
4685.562784	388.663
4686.154445	485.043
4686.746144	447.329
4687.337880	365.615
4687.929653	326.854
4688.521464	291.235
4689.113313	245.14
4689.705198	210.569
4690.297121	194.855
4690.889082	210.569
4691.481080	175.998
4692.073115	225.236
4692.665188	412.758
4693.257298	435.805
4693.849446	392.853
4694.441631	412.758
4695.033853	361.425
4695.626113	307.997
4696.218410	284.949
4696.810745	256.664
4697.403117	229.426
4697.995526	237.807
4698.587973	365.615
4699.180458	373.996
4699.772979	307.997
4700.365538	338.377
4700.958135	307.997
4701.550769	291.235
4702.143440	400.186
4702.736149	497.614
4703.328895	443.138
4703.921678	334.187
4704.514499	334.187
4705.107358	388.663
4705.700254	373.996
4706.293187	326.854
4706.886157	284.949
4707.479165	272.378
4708.072211	311.14
4708.665294	338.377
4709.258414	331.044
4709.851571	322.663
4710.444766	331.044
4711.037999	326.854
4711.631269	288.092
4712.224576	237.807
4712.817921	222.093
4713.411303	233.617
4714.004722	222.093
4714.598179	253.521
4715.191673	265.045
4715.785205	265.045
4716.378774	307.997
4716.972381	315.33
4717.566025	450.472
4718.159706	427.424
4718.753425	381.329
4719.347181	322.663
4719.940975	361.425
4720.534806	365.615
4721.128674	322.663
4721.722580	307.997
4722.316523	315.33
4722.910504	322.663
4723.504522	326.854
4724.098577	295.425
4724.692670	291.235
4725.286800	260.854
4725.880968	303.806
4726.475173	342.568
4727.069415	284.949
4727.663695	260.854
4728.258013	311.14
4728.852367	357.234
4729.446759	350.949
4730.041189	353.044
4730.635656	334.187
4731.230160	288.092
4731.824702	253.521
4732.419281	276.568
4733.013898	350.949
4733.608552	350.949
4734.203243	350.949
4734.797972	342.568
4735.392738	357.234
4735.987542	357.234
4736.582383	307.997
4737.177261	256.664
4737.772177	229.426
4738.367130	253.521
4738.962121	260.854
4739.557149	256.664
4740.152214	222.093
4740.747317	225.236
4741.342458	210.569
4741.937635	229.426
4742.532851	222.093
4743.128103	218.95
4743.723393	249.331
4744.318720	295.425
4744.914085	276.569
4745.509487	295.425
4746.104927	299.616
4746.700404	307.997
4747.295918	268.188
4747.891470	210.569
4748.487059	233.617
4749.082686	268.188
4749.678350	334.187
4750.274051	365.615
4750.869790	388.663
4751.465566	416.948
4752.061380	404.377
4752.657231	369.806
4753.253120	350.949
4753.849046	408.567
4754.445009	427.424
4755.041010	373.996
4755.637048	388.663
4756.233123	350.949
4756.829236	520.661
4757.425387	450.472
4758.021574	408.567
4758.617800	365.615
4759.214062	256.664
4759.810362	284.949
4760.406699	331.044
4761.003074	353.044
4761.599487	384.472
4762.195936	373.996
4762.792423	353.044
4763.388948	331.044
4763.985510	431.615
4764.582109	431.615
4765.178745	470.376
4765.775420	443.138
4766.372131	373.996
4766.968880	524.852
4767.565666	555.232
4768.162490	524.852
4768.759351	578.28
4769.356250	463.043
4769.953186	416.948
4770.550159	400.186
4771.147170	397.043
4771.744218	353.044
4772.341304	331.044
4772.938427	350.949
4773.535587	357.234
4774.132785	400.186
4774.730020	388.663
4775.327293	397.043
4775.924603	392.853
4776.521950	350.949
4777.119335	291.235
4777.716757	325.806
4778.314217	364.568
4778.911714	589.803
4779.509249	551.042
4780.106821	505.995
4780.704430	404.377
4781.302077	377.139
4781.899761	346.758
4782.497482	303.806
4783.095241	295.425
4783.693038	400.186
4784.290872	373.996
4784.888743	419.043
4785.486651	388.663
4786.084597	319.52
4786.682581	338.377
4787.280602	392.853
4787.878660	346.758
4788.476756	342.568
4789.074889	319.52
4789.673059	303.806
4790.271267	265.045
4790.869512	260.854
4791.467795	245.14
4792.066115	218.95
4792.664473	225.236
4793.262868	256.664
4793.861300	361.425
4794.459770	365.615
4795.058277	408.567
4795.656822	388.663
4796.255404	373.996
4796.854023	315.33
4797.452680	291.235
4798.051374	302.759
4798.650106	325.806
4799.248875	291.235
4799.847681	288.092
4800.446525	353.044
4801.045406	346.758
4801.644325	322.663
4802.243281	334.187
4802.842275	295.425
4803.441305	253.521
4804.040374	288.092
4804.639479	384.472
4805.238623	493.423
4805.837803	454.662
4806.437021	447.329
4807.036277	427.424
4807.635569	361.425
4808.234900	392.853
4808.834267	342.568
4809.433672	331.044
4810.033115	295.425
4810.632594	365.615
4811.232112	319.52
4811.831666	307.997
4812.431258	291.235
4813.030888	334.187
4813.630555	319.52
4814.230259	373.996
4814.830001	353.044
4815.429780	350.949
4816.029596	311.139
4816.629450	368.758
4817.229342	383.424
4817.829271	350.949
4818.429237	322.663
4819.029240	311.139
4819.629281	265.045
4820.229360	369.806
4820.829476	322.663
4821.429629	315.33
4822.029819	319.52
4822.630047	342.568
4823.230313	307.997
4823.830616	319.52
4824.430956	288.092
4825.031334	338.377
4825.631749	338.377
4826.232201	319.52
4826.832691	303.806
4827.433219	319.52
4828.033783	315.33
4828.634386	319.52
4829.235025	299.616
4829.835702	288.092
4830.436416	408.567
4831.037168	400.186
4831.637957	381.329
4832.238784	326.854
4832.839648	404.377
4833.440550	381.329
4834.041488	295.425
4834.642465	272.378
4835.243478	260.854
4835.844529	291.235
4836.445618	249.331
4837.046744	256.664
4837.647907	303.806
4838.249108	245.14
4838.850346	237.807
4839.451622	284.949
4840.052935	299.616
4840.654285	326.854
4841.255673	256.664
4841.857098	241.997
4842.458560	222.093
4843.060061	202.188
4843.661598	210.569
4844.263173	249.331
4844.864785	245.14
4845.466435	299.616
4846.068122	307.997
4846.669846	260.854
4847.271608	241.997
4847.873407	265.045
4848.475244	276.568
4849.077118	229.426
4849.679030	260.854
4850.280979	299.616
4850.882965	342.568
4851.484989	288.092
4852.087050	280.759
4852.689149	288.092
4853.291285	256.664
4853.893458	253.521
4854.495669	284.949
4855.097917	361.425
4855.700203	474.566
4856.302526	497.614
4856.904886	404.377
4857.507284	350.949
4858.109719	299.616
4858.712192	350.949
4859.314702	338.377
4859.917250	346.758
4860.519835	307.997
4861.122457	280.759
4861.725117	268.187
4862.327814	237.807
4862.930549	245.14
4863.533321	253.521
4864.136130	288.092
4864.738977	288.092
4865.341861	311.139
4865.944783	361.425
4866.547742	450.471
4867.150738	578.28
4867.753772	478.757
4868.356843	481.9
4868.959952	578.28
4869.563098	524.852
4870.166282	485.042
4870.769503	519.614
4871.372761	416.948
4871.976057	404.377
4872.579390	319.52
4873.182760	295.425
4873.786168	284.949
4874.389614	233.616
4874.993097	288.092
4875.596617	295.425
4876.200175	303.806
4876.803770	276.568
4877.407402	265.045
4878.011072	249.33
4878.614779	249.33
4879.218524	306.949
4879.822306	321.615
4880.426125	329.996
4881.029982	315.33
4881.633877	265.045
4882.237808	408.567
4882.841778	357.234
4883.445784	331.044
4884.049828	303.806
4884.653910	268.187
4885.258028	291.235
4885.862185	329.996
4886.466378	334.187
4887.070609	319.52
4887.674878	322.663
4888.279184	276.568
4888.883527	307.997
4889.487908	365.615
4890.092326	397.043
4890.696781	400.186
4891.301274	377.139
4891.905804	331.044
4892.510372	331.044
4893.114977	307.997
4893.719620	268.187
4894.324300	260.854
4894.929017	276.568
4895.533772	218.95
4896.138564	276.568
4896.743394	303.806
4897.348261	295.425
4897.953165	233.616
4898.558107	268.187
4899.163087	245.14
4899.768103	263.997
4900.373157	241.997
4900.978249	260.854
4901.583378	276.568
4902.188544	334.187
4902.793748	331.044
4903.398989	357.234
4904.004268	338.377
4904.609584	288.092
4905.214937	237.807
4905.820328	233.616
4906.425756	256.664
4907.031222	280.759
4907.636725	256.664
4908.242265	260.854
4908.847843	253.521
4909.453458	392.853
4910.059111	439.995
4910.664801	400.186
4911.270529	346.758
4911.876294	357.234
4912.482096	284.949
4913.087936	303.806
4913.693813	284.949
4914.299727	295.425
4914.905679	338.377
4915.511669	303.806
4916.117696	288.092
4916.723760	280.759
4917.329861	295.425
4917.936000	295.425
4918.542177	256.664
4919.148391	288.092
4919.754642	353.044
4920.360931	291.235
4920.967257	272.378
4921.573620	268.187
4922.180021	276.568
4922.786460	272.378
4923.392935	334.187
4923.999449	334.187
4924.605999	353.044
4925.212587	334.187
4925.819213	372.948
4926.425875	350.949
4927.032576	299.616
4927.639313	284.949
4928.246088	253.521
4928.852901	225.235
4929.459751	214.759
4930.066638	233.616
4930.673563	295.425
4931.280525	342.568
4931.887524	307.997
4932.494561	299.616
4933.101636	342.568
4933.708747	311.139
4934.315897	307.997
4934.923083	245.14
4935.530307	241.997
4936.137569	381.329
4936.744867	369.805
4937.352204	361.425
4937.959577	311.139
4938.566988	272.378
4939.174437	283.902
4939.781923	306.949
4940.389446	341.52
4940.997007	338.377
4941.604605	303.806
4942.212241	342.568
4942.819913	423.234
4943.427624	438.948
4944.035372	384.472
4944.643157	342.568
4945.250979	311.139
4945.858839	288.092
4946.466737	256.664
4947.074672	295.425
4947.682644	303.806
4948.290654	311.139
4948.898701	329.996
4949.506785	434.757
4950.114907	365.615
4950.723066	346.758
4951.331263	331.044
4951.939497	350.949
4952.547769	291.235
4953.156078	342.568
4953.764424	315.33
4954.372808	322.663
4954.981229	439.995
4955.589688	404.377
4956.198184	384.472
4956.806717	319.52
4957.415288	299.616
4958.023897	322.663
4958.632542	299.616
4959.241225	299.616
4959.849946	276.568
4960.458704	241.997
4961.067499	233.616
4961.676332	206.379
4962.285202	303.806
4962.894110	253.521
4963.503055	241.997
4964.112037	218.95
4964.721057	218.95
4965.330114	237.807
4965.939209	256.664
4966.548341	272.378
4967.157510	241.997
4967.766717	280.759
4968.375961	299.616
4968.985243	311.139
4969.594562	391.805
4970.203919	319.52
4970.813313	253.521
4971.422744	326.854
4972.032213	322.663
4972.641719	427.424
4973.251263	404.377
4973.860844	350.949
4974.470462	322.663
4975.080118	256.664
4975.689811	256.664
4976.299542	280.759
4976.909310	272.378
4977.519115	291.235
4978.128958	249.331
4978.738839	214.759
4979.348756	253.521
4979.958711	268.188
4980.568704	276.568
4981.178734	260.854
4981.788801	229.426
4982.398906	272.378
4983.009048	334.187
4983.619228	334.187
4984.229445	381.329
4984.839699	353.044
4985.449991	322.663
4986.060321	326.854
4986.670687	319.52
4987.281091	384.472
4987.891533	361.425
4988.502012	319.52
4989.112528	303.806
4989.723082	284.949
4990.333673	210.569
4990.944302	214.759
4991.554968	194.855
4992.165671	199.045
4992.776412	229.426
4993.387190	256.664
4993.998006	284.949
4994.608859	291.235
4995.219749	291.235
4995.830677	384.472
4996.441643	377.139
4997.052645	322.663
4997.663685	272.378
4998.274763	256.664
4998.885878	237.807
4999.497030	280.759
5000.108220	218.95
5000.719447	299.616
5001.330712	315.33
5001.942014	299.616
5002.553353	260.854
5003.164730	280.759
5003.776144	303.806
5004.387596	319.52
5004.999085	256.664
5005.610612	276.568
5006.222176	315.33
5006.833777	395.996
5007.445416	453.614
5008.057092	439.995
5008.668806	377.139
5009.280556	338.377
5009.892345	365.615
5010.504171	353.044
5011.116034	307.997
5011.727935	353.044
5012.339873	288.092
5012.951848	249.33
5013.563861	241.997
5014.175911	237.807
5014.787999	229.426
5015.400124	233.616
5016.012287	229.426
5016.624487	210.569
5017.236724	206.379
5017.848999	214.759
5018.461311	222.093
5019.073661	229.426
5019.686048	222.093
5020.298472	276.568
5020.910934	299.616
5021.523433	315.33
5022.135970	303.806
5022.748544	307.997
5023.361155	276.568
5023.973804	291.235
5024.586491	268.187
5025.199214	291.235
5025.811976	454.662
5026.424774	412.757
5027.037610	361.425
5027.650484	334.187
5028.263394	268.187
5028.876343	299.616
5029.489328	253.521
5030.102351	229.426
5030.715412	225.236
5031.328510	249.331
5031.941645	303.806
5032.554818	276.568
5033.168028	265.045
5033.781275	295.425
5034.394560	284.949
5035.007883	280.759
5035.621243	369.806
5036.234640	412.757
5036.848074	493.423
5037.461546	458.852
5038.075056	423.234
5038.688603	369.806
5039.302187	357.234
5039.915809	408.567
5040.529468	397.043
5041.143164	373.996
5041.756898	377.139
5042.370670	338.377
5042.984478	288.092
5043.598324	260.854
5044.212208	218.95
5044.826129	237.807
5045.440087	260.854
5046.054083	245.14
5046.668117	295.425
5047.282187	326.854
5047.896295	291.235
5048.510441	249.33
5049.124624	233.616
5049.738844	245.14
5050.353102	229.426
5050.967397	306.949
5051.581729	268.187
5052.196099	334.187
5052.810507	319.52
5053.424952	295.425
5054.039434	291.235
5054.653953	280.759
5055.268510	299.616
5055.883105	334.187
5056.497737	338.377
5057.112406	353.044
5057.727113	280.759
5058.341857	260.854
5058.956638	245.14
5059.571457	325.806
5060.186314	295.425
5060.801207	306.949
5061.416139	288.092
5062.031107	321.616
5062.646113	422.186
5063.261157	523.804
5063.876238	570.946
5064.491356	512.28
5065.106512	423.234
5065.721705	392.853
5066.336935	334.187
5066.952203	322.663
5067.567508	322.663
5068.182851	377.139
5068.798231	334.187
5069.413649	315.33
5070.029104	295.425
5070.644596	284.949
5071.260126	276.568
5071.875693	299.616
5072.491298	357.234
5073.106940	384.472
5073.722620	346.758
5074.338336	350.949
5074.954091	388.663
5075.569882	338.377
5076.185712	307.997
5076.801578	272.378
5077.417482	272.378
5078.033424	346.758
5078.649402	447.329
5079.265419	427.424
5079.881472	392.853
5080.497563	338.377
5081.113692	303.806
5081.729858	350.949
5082.346061	357.234
5082.962302	365.615
5083.578580	373.996
5084.194895	361.425
5084.811248	334.187
5085.427639	303.806
5086.044066	346.758
5086.660531	384.472
5087.277034	395.996
5087.893574	395.996
5088.510152	457.805
5089.126766	443.138
5089.743419	392.853
5090.360108	361.425
5090.976835	307.997
5091.593600	280.759
5092.210402	319.52
5092.827241	319.52
5093.444118	326.854
5094.061032	346.758
5094.677984	397.043
5095.294973	463.043
5095.911999	466.186
5096.529063	400.186
5097.146164	319.52
5097.763303	307.997
5098.380479	245.14
5098.997693	233.616
5099.614943	253.521
5100.232232	400.186
5100.849557	384.472
5101.466921	395.996
5102.084321	381.329
5102.701759	377.139
5103.319235	388.663
5103.936747	505.995
5104.554298	423.234
5105.171885	311.139
5105.789510	342.568
5106.407173	338.377
5107.024873	349.901
5107.642610	383.424
5108.260385	403.329
5108.878197	511.233
5109.496046	434.757
5110.113933	397.043
5110.731858	353.044
5111.349820	338.377
5111.967819	288.092
5112.585855	315.33
5113.203930	334.187
5113.822041	391.805
5114.440190	338.377
5115.058376	388.663
5115.676600	412.758
5116.294861	388.663
5116.913160	361.425
5117.531495	350.949
5118.149869	353.044
5118.768280	350.949
5119.386728	311.14
5120.005213	434.757
5120.623736	408.567
5121.242297	419.043
5121.860895	365.615
5122.479530	388.663
5123.098203	326.854
5123.716913	416.948
5124.335660	342.568
5124.954445	361.425
5125.573268	338.377
5126.192127	334.187
5126.811025	357.234
5127.429959	322.663
5128.048931	353.044
5128.667941	322.663
5129.286988	284.949
5129.906072	334.187
5130.525194	427.424
5131.144353	427.424
5131.763549	575.137
5132.382783	659.993
5133.002054	571.994
5133.621363	529.042
5134.240709	454.662
5134.860093	423.234
5135.479514	397.043
5136.098972	350.949
5136.718468	326.854
5137.338001	361.425
5137.957572	342.568
5138.577180	322.663
5139.196826	353.044
5139.816509	342.568
5140.436229	377.139
5141.055987	438.948
5141.675782	404.377
5142.295614	384.472
5142.915484	567.804
5143.535392	540.566
5144.155337	536.375
5144.775319	481.9
5145.395339	435.805
5146.015396	497.614
5146.635490	454.662
5147.255622	447.329
5147.875791	397.044
5148.495998	423.234
5149.116242	431.615
5149.736524	741.707
5150.356843	745.897
5150.977199	625.422
5151.597593	609.708
5152.218024	509.138
5152.838493	485.043
5153.458999	485.043
5154.079543	481.9
5154.700123	373.996
5155.320742	388.663
5155.941398	397.044
5156.562091	397.044
5157.182821	357.234
5157.803589	326.854
5158.424395	381.329
5159.045237	346.758
5159.666118	365.615
5160.287035	369.806
5160.907990	408.567
5161.528983	470.376
5162.150013	447.329
5162.771080	412.758
5163.392185	384.472
5164.013327	365.615
5164.634506	342.568
5165.255723	338.377
5165.876978	478.757
[truncated: 6,506 more rows]
