# Supplementary material for: Chemoenzymatic synthesis of genetically-encoded multivalent liquid N-glycan arrays
Source: Nat Commun. 2023 Aug 28;14:5237. doi: 10.1038/s41467-023-40900-y (PMC10462762; doi:10.1038/s41467-023-40900-y)
Supplement: Supplementary file 8 — Supplementary Dataset 4 [file 41467_2023_40900_MOESM8_ESM.zip › Supplementary Data 1_All MALDI Data/MALDI TextFiles for Fig.5 and Fig.6/TL-IV-154_0002.txt]

TITLE "<<TL-IV-154_0002>> Voyager Spec #1[BP = 5241.3, 32775]"
TYPE MASSSPEC
3999.789467	709.173
4000.336058	682.167
4000.882687	713.174
4001.429353	639.156
4001.976057	536.131
4002.522798	453.111
4003.069577	465.114
4003.616392	390.095
4004.163246	410.1
4004.710136	477.116
4005.257064	473.115
4005.804030	497.121
4006.351033	583.142
4006.898073	650.159
4007.445151	619.151
4007.992266	564.138
4008.539418	705.172
4009.086608	768.188
4009.633835	910.222
4010.181100	926.226
4010.728402	788.192
4011.275741	784.191
4011.823118	690.168
4012.370532	635.155
4012.917984	698.17
4013.465473	587.143
4014.012999	556.136
4014.560563	501.122
4015.108164	489.119
4015.655803	501.122
4016.203479	493.12
4016.751192	658.161
4017.298943	670.164
4017.846731	611.149
4018.394556	509.124
4018.942419	477.116
4019.490320	556.136
4020.038258	599.146
4020.586233	568.139
4021.134245	603.147
4021.682295	532.13
4022.230383	635.155
4022.778507	595.145
4023.326669	540.132
4023.874869	528.129
4024.423106	705.172
4024.971380	717.175
4025.519692	658.161
4026.068041	776.189
4026.616428	816.199
4027.164852	709.173
4027.713313	595.145
4028.261812	556.136
4028.810348	560.137
4029.358921	749.183
4029.907532	753.184
4030.456180	950.232
4031.004866	1028.25
4031.553589	891.218
4032.102350	784.191
4032.651147	642.157
4033.199983	564.138
4033.748855	576.141
4034.297766	627.153
4034.846713	690.168
4035.395698	741.181
4035.944720	705.172
4036.493780	745.182
4037.042877	611.149
4037.592011	591.144
4038.141183	627.153
4038.690392	544.133
4039.239639	674.165
4039.788923	646.158
4040.338245	587.143
4040.887603	505.123
4041.437000	465.114
4041.986433	414.101
4042.535904	646.158
4043.085413	705.172
4043.634959	725.177
4044.184542	599.146
4044.734162	839.205
4045.283820	804.196
4045.833516	658.161
4046.383249	583.142
4046.933019	599.146
4047.482826	635.155
4048.032671	611.149
4048.582554	493.12
4049.132474	642.157
4049.682431	662.162
4050.232425	552.135
4050.782457	481.117
4051.332527	489.119
4051.882634	497.121
4052.432778	576.141
4052.982959	576.141
4053.533178	639.156
4054.083435	544.133
4054.633728	560.137
4055.184060	725.177
4055.734428	772.188
4056.284834	694.169
4056.835278	662.162
4057.385758	623.152
4057.936276	713.174
4058.486832	662.162
4059.037425	587.143
4059.588055	623.152
4060.138723	733.179
4060.689428	678.166
4061.240171	556.136
4061.790951	556.136
4062.341768	639.156
4062.892623	646.158
4063.443515	741.181
4063.994444	658.161
4064.545411	583.142
4065.096416	607.148
4065.647457	595.145
4066.198536	536.131
4066.749653	532.13
4067.300807	512.125
4067.851998	642.157
4068.403227	650.159
4068.954493	579.141
4069.505797	477.116
4070.057137	540.132
4070.608516	753.184
4071.159931	678.166
4071.711384	579.141
4072.262875	536.131
4072.814403	572.14
4073.365968	497.121
4073.917571	453.111
4074.469211	568.139
4075.020888	516.126
4075.572603	552.135
4076.124356	709.173
4076.676145	824.201
4077.227972	772.188
4077.779837	686.167
4078.331739	591.144
4078.883678	627.153
4079.435655	646.158
4079.987669	579.141
4080.539720	741.181
4081.091809	847.207
4081.643935	768.188
4082.196099	662.162
4082.748300	686.167
4083.300538	627.153
4083.852814	757.185
4084.405127	784.191
4084.957478	729.178
4085.509866	690.168
4086.062292	725.177
4086.614754	682.167
4087.167255	717.175
4087.719792	678.166
4088.272367	654.16
4088.824980	576.141
4089.377630	509.124
4089.930317	449.11
4090.483041	477.116
4091.035803	446.109
4091.588603	595.145
4092.141440	548.134
4092.694314	497.121
4093.247225	430.105
4093.800174	489.119
4094.353161	434.106
4094.906185	481.117
4095.459246	583.142
4096.012344	603.147
4096.565480	646.158
4097.118654	627.153
4097.671865	556.136
4098.225113	564.138
4098.778398	666.163
4099.331721	587.143
4099.885082	497.121
4100.438480	536.131
4100.991915	579.141
4101.545387	678.166
4102.098897	623.152
4102.652445	611.149
4103.206030	536.131
4103.759652	520.127
4104.313311	729.178
4104.867008	662.162
4105.420743	599.146
4105.974514	603.147
4106.528324	501.122
4107.082170	449.11
4107.636054	375.092
4108.189975	453.111
4108.743934	501.122
4109.297930	528.129
4109.851964	607.148
4110.406035	784.191
4110.960143	753.184
4111.514289	627.153
4112.068472	591.144
4112.622693	631.154
4113.176951	619.151
4113.731246	516.126
4114.285579	426.104
4114.839949	477.116
4115.394356	497.121
4115.948801	532.13
4116.503284	572.14
4117.057803	646.158
4117.612361	607.148
4118.166955	556.136
4118.721587	587.143
4119.276256	528.129
4119.830963	544.133
4120.385707	540.132
4120.940489	536.131
4121.495308	587.143
4122.050164	690.168
4122.605058	666.163
4123.159989	646.158
4123.714957	713.174
4124.269963	639.156
4124.825007	607.148
4125.380087	548.134
4125.935205	599.146
4126.490361	713.174
4127.045554	729.178
4127.600784	753.184
4128.156052	686.167
4128.711357	635.155
4129.266699	619.151
4129.822079	564.138
4130.377497	816.199
4130.932951	910.222
4131.488443	851.208
4132.043973	745.182
4132.599540	658.161
4133.155144	635.155
4133.710786	583.142
4134.266465	579.141
4134.822181	603.147
4135.377935	721.176
4135.933727	694.169
4136.489555	623.152
4137.045421	583.142
4137.601325	572.14
4138.157266	556.136
4138.713244	560.137
4139.269260	548.134
4139.825313	540.132
4140.381403	548.134
4140.937531	493.12
4141.493696	406.099
4142.049899	375.092
4142.606139	406.099
4143.162417	410.1
4143.718732	355.087
4144.275084	524.128
4144.831473	528.129
4145.387901	532.13
4145.944365	516.126
4146.500867	611.149
4147.057406	568.139
4147.613983	556.136
4148.170597	509.124
4148.727248	520.127
4149.283937	449.11
4149.840663	379.093
4150.397427	532.13
4150.954228	639.156
4151.511067	705.172
4152.067943	666.163
4152.624856	883.216
4153.181806	958.234
4153.738794	832.203
4154.295820	804.196
4154.852883	804.196
4155.409983	859.21
4155.967121	772.188
4156.524296	757.185
4157.081508	753.184
4157.638758	768.188
4158.196045	694.169
4158.753370	702.171
4159.310732	611.149
4159.868131	753.184
4160.425568	595.145
4160.983043	544.133
4161.540554	631.154
4162.098103	572.14
4162.655690	627.153
4163.213314	682.167
4163.770975	678.166
4164.328673	694.169
4164.886409	662.162
4165.444183	757.185
4166.001994	674.165
4166.559842	745.182
4167.117728	788.192
4167.675651	745.182
4168.233611	642.157
4168.791609	721.176
4169.349644	658.161
4169.907717	540.132
4170.465827	611.149
4171.023974	579.141
4171.582159	524.128
4172.140381	635.155
4172.698641	642.157
4173.256938	587.143
4173.815272	560.137
4174.373644	544.133
4174.932054	694.169
4175.490500	768.188
4176.048984	788.192
4176.607506	717.175
4177.166064	851.208
4177.724661	1001.24
4178.283294	922.225
4178.841965	812.198
4179.400674	768.188
4179.959420	646.158
4180.518203	682.167
4181.077023	623.152
4181.635881	591.144
4182.194777	524.128
4182.753710	576.141
4183.312680	501.122
4183.871688	477.116
4184.430733	501.122
4184.989815	493.12
4185.548935	442.108
4186.108092	520.127
4186.667287	619.151
4187.226519	698.17
4187.785788	583.142
4188.345095	473.115
4188.904439	434.106
4189.463821	406.099
4190.023240	446.109
4190.582696	489.119
4191.142190	505.123
4191.701721	599.146
4192.261290	524.128
4192.820896	493.12
4193.380539	509.124
4193.940220	548.134
4194.499938	505.123
4195.059694	430.105
4195.619487	434.106
4196.179317	501.122
4196.739185	512.125
4197.299090	532.13
4197.859033	646.158
4198.419013	682.167
4198.979030	678.166
4199.539085	682.167
4200.099178	658.161
4200.659307	548.134
4201.219474	473.115
4201.779679	516.126
4202.339920	520.127
4202.900200	469.115
4203.460516	560.137
4204.020870	599.146
4204.581262	666.163
4205.141690	702.171
4205.702157	595.145
4206.262660	509.124
4206.823201	489.119
4207.383780	410.1
4207.944396	497.121
4208.505049	583.142
4209.065739	662.162
4209.626467	650.159
4210.187233	839.205
4210.748036	796.194
4211.308876	654.16
4211.869754	552.135
4212.430669	481.117
4212.991621	489.119
4213.552611	690.168
4214.113638	737.18
4214.674703	725.177
4215.235805	745.182
4215.796944	741.181
4216.358121	619.151
4216.919335	552.135
4217.480587	560.137
4218.041876	611.149
4218.603202	623.152
4219.164566	631.154
4219.725967	599.146
4220.287406	560.137
4220.848882	461.113
4221.410395	422.103
4221.971946	406.099
4222.533534	524.128
4223.095160	442.108
4223.656823	461.113
4224.218523	579.141
4224.780261	631.154
4225.342036	639.156
4225.903849	524.128
4226.465699	449.11
4227.027587	607.148
4227.589511	678.166
4228.151474	824.201
4228.713473	847.207
4229.275510	855.209
4229.837585	780.19
4230.399696	820.2
4230.961846	780.19
4231.524032	635.155
4232.086256	717.175
4232.648518	631.154
4233.210817	501.122
4233.773153	579.141
4234.335527	666.163
4234.897938	576.141
4235.460386	832.203
4236.022872	713.174
4236.585395	615.15
4237.147956	615.15
4237.710554	611.149
4238.273189	548.134
4238.835862	564.138
4239.398572	583.142
4239.961320	524.128
4240.524105	465.114
4241.086927	501.122
4241.649787	481.117
4242.212684	642.157
4242.775619	765.187
4243.338591	694.169
4243.901601	615.15
4244.464647	465.114
4245.027732	426.104
4245.590853	552.135
4246.154012	520.127
4246.717209	564.138
4247.280443	548.134
4247.843714	544.133
4248.407023	603.147
4248.970369	686.167
4249.533752	540.132
4250.097173	438.107
4250.660631	434.106
4251.224127	469.115
4251.787660	414.101
4252.351230	442.108
4252.914838	497.121
4253.478483	560.137
4254.042166	654.16
4254.605886	619.151
4255.169644	544.133
4255.733438	516.126
4256.297271	465.114
4256.861140	422.103
4257.425047	544.133
4257.988992	583.142
4258.552974	623.152
4259.116993	694.169
4259.681050	709.173
4260.245144	690.168
4260.809275	587.143
4261.373444	552.135
4261.937650	705.172
4262.501894	713.174
4263.066175	591.144
4263.630494	607.148
4264.194849	733.179
4264.759243	867.212
4265.323673	765.187
4265.888142	824.201
4266.452647	690.168
4267.017190	670.164
4267.581770	631.154
4268.146388	650.159
4268.711043	828.202
4269.275735	930.227
4269.840465	832.203
4270.405233	776.189
4270.970037	772.188
4271.534879	658.161
4272.099759	623.152
4272.664676	544.133
4273.229630	560.137
4273.794622	540.132
4274.359651	532.13
4274.924717	442.108
4275.489821	457.112
4276.054963	418.102
4276.620141	607.148
4277.185357	611.149
4277.750611	725.177
4278.315902	611.149
4278.881230	485.118
4279.446596	422.103
4280.011999	481.117
4280.577439	402.098
4281.142917	497.121
4281.708433	824.201
4282.273985	816.199
4282.839575	705.172
4283.405203	666.163
4283.970868	698.17
4284.536570	607.148
4285.102310	564.138
4285.668087	552.135
4286.233902	717.175
4286.799753	709.173
4287.365643	540.132
4287.931570	505.123
4288.497534	619.151
4289.063535	702.171
4289.629574	765.187
4290.195650	839.205
4290.761764	804.196
4291.327915	737.18
4291.894104	587.143
4292.460330	631.154
4293.026593	702.171
4293.592894	733.179
4294.159232	678.166
4294.725608	524.128
4295.292021	524.128
4295.858471	516.126
4296.424959	595.145
4296.991484	623.152
4297.558046	548.134
4298.124646	623.152
4298.691284	623.152
4299.257958	583.142
4299.824671	702.171
4300.391420	914.223
4300.958207	946.231
4301.525031	843.206
4302.091893	678.166
4302.658792	705.172
4303.225729	792.193
4303.792703	674.165
4304.359714	548.134
4304.926763	489.119
4305.493849	446.109
4306.060973	410.1
4306.628134	568.139
4307.195332	631.154
4307.762568	536.131
4308.329841	532.13
4308.897152	414.101
4309.464500	446.109
4310.031885	422.103
4310.599308	375.092
4311.166768	493.12
4311.734266	520.127
4312.301801	426.104
4312.869373	402.098
4313.436983	363.089
4314.004630	383.094
4314.572315	446.109
4315.140037	434.106
4315.707796	493.12
4316.275593	505.123
4316.843427	642.157
4317.411299	544.133
4317.979208	489.119
4318.547154	591.144
4319.115138	686.167
4319.683159	765.187
4320.251218	694.169
4320.819314	658.161
4321.387447	654.16
4321.955618	674.165
4322.523827	611.149
4323.092072	548.134
4323.660355	560.137
4324.228676	560.137
4324.797034	532.13
4325.365429	560.137
4325.933861	509.124
4326.502331	512.125
4327.070839	579.141
4327.639384	733.179
4328.207966	772.188
4328.776586	662.162
4329.345243	536.131
4329.913937	560.137
4330.482669	702.171
4331.051438	623.152
4331.620245	576.141
4332.189089	564.138
4332.757971	619.151
4333.326889	619.151
4333.895846	631.154
4334.464839	694.169
4335.033871	595.145
4335.602939	548.134
4336.172045	572.14
4336.741188	568.139
4337.310369	552.135
4337.879587	520.127
4338.448842	713.174
4339.018135	658.161
4339.587466	717.175
4340.156833	828.202
4340.726238	721.176
4341.295681	694.169
4341.865161	560.137
4342.434678	564.138
4343.004233	607.148
4343.573825	642.157
4344.143455	552.135
4344.713122	469.115
4345.282826	402.098
4345.852568	422.103
4346.422347	682.167
4346.992163	772.188
4347.562017	646.158
4348.131909	576.141
4348.701837	509.124
4349.271803	422.103
4349.841807	390.095
4350.411848	390.095
4350.981926	359.088
4351.552042	422.103
4352.122195	485.118
4352.692386	457.112
4353.262614	446.109
4353.832879	446.109
4354.403182	438.107
4354.973522	394.096
4355.543900	426.104
4356.114315	383.094
4356.684767	406.099
4357.255257	438.107
4357.825784	406.099
4358.396348	497.121
4358.966950	670.164
4359.537590	808.197
4360.108267	761.186
4360.678981	847.207
4361.249732	832.203
4361.820521	796.194
4362.391348	776.189
4362.962212	741.181
4363.533113	662.162
4364.104052	702.171
4364.675028	635.155
4365.246041	705.172
4365.817092	674.165
4366.388180	548.134
4366.959306	560.137
4367.530469	741.181
4368.101669	1021.25
4368.672907	1044.25
4369.244182	820.2
4369.815495	702.171
4370.386845	576.141
4370.958232	548.134
4371.529657	591.144
4372.101119	568.139
4372.672619	548.134
4373.244156	623.152
4373.815731	627.153
4374.387342	674.165
4374.958992	639.156
4375.530678	705.172
4376.102402	595.145
4376.674164	615.15
4377.245963	642.157
4377.817799	544.133
4378.389673	493.12
4378.961584	642.157
4379.533532	804.196
4380.105518	741.181
4380.677542	631.154
4381.249602	658.161
4381.821700	694.169
4382.393836	682.167
4382.966009	698.17
4383.538219	709.173
4384.110467	768.188
4384.682752	627.153
4385.255075	615.15
4385.827434	560.137
4386.399832	576.141
4386.972267	796.194
4387.544739	765.187
4388.117248	741.181
4388.689795	733.179
4389.262379	859.21
4389.835001	867.212
4390.407660	954.233
4390.980357	1013.25
4391.553091	906.221
4392.125862	768.188
4392.698671	654.16
4393.271517	713.174
4393.844401	591.144
4394.417322	698.17
4394.990280	690.168
4395.563276	729.178
4396.136309	816.199
4396.709380	658.161
4397.282488	583.142
4397.855633	477.116
4398.428816	524.128
4399.002036	599.146
4399.575294	556.136
4400.148589	477.116
4400.721921	473.115
4401.295291	446.109
4401.868698	375.092
4402.442143	434.106
4403.015625	406.099
4403.589144	371.091
4404.162701	587.143
4404.736295	556.136
4405.309927	469.115
4405.883596	410.1
4406.457302	442.108
4407.031046	402.098
4407.604828	386.094
4408.178646	453.111
4408.752502	457.112
4409.326396	402.098
4409.900327	394.096
4410.474295	442.108
4411.048301	603.147
4411.622344	556.136
4412.196424	599.146
4412.770542	678.166
4413.344697	686.167
4413.918890	654.16
4414.493120	721.176
4415.067388	662.162
4415.641693	646.158
4416.216035	544.133
4416.790415	540.132
4417.364832	489.119
4417.939286	473.115
4418.513778	442.108
4419.088307	422.103
4419.662874	414.101
4420.237478	438.107
4420.812120	453.111
4421.386799	422.103
4421.961515	564.138
4422.536269	603.147
4423.111060	532.13
4423.685889	686.167
4424.260755	599.146
4424.835658	485.118
4425.410599	430.105
4425.985577	442.108
4426.560592	473.115
4427.135645	674.165
4427.710736	599.146
4428.285864	666.163
4428.861029	603.147
4429.436231	501.122
4430.011471	587.143
4430.586749	481.117
4431.162064	536.131
4431.737416	556.136
4432.312805	556.136
4432.888233	493.12
4433.463697	457.112
4434.039199	489.119
4434.614738	512.125
4435.190315	469.115
4435.765929	446.109
4436.341580	453.111
4436.917269	544.133
4437.492995	516.126
4438.068759	524.128
4438.644560	788.192
4439.220398	914.223
4439.796274	776.189
4440.372188	642.157
4440.948138	540.132
4441.524126	540.132
4442.100152	481.117
4442.676215	489.119
4443.252315	477.116
4443.828453	512.125
4444.404628	611.149
4444.980840	690.168
4445.557090	745.182
4446.133378	658.161
4446.709702	548.134
4447.286064	607.148
4447.862464	599.146
4448.438901	528.129
4449.015375	564.138
4449.591887	548.134
4450.168436	709.173
4450.745023	544.133
4451.321647	457.112
4451.898308	520.127
4452.475007	591.144
4453.051743	536.131
4453.628516	481.117
4454.205327	449.11
4454.782176	453.111
4455.359062	434.106
4455.935985	426.104
4456.512945	505.123
4457.089943	489.119
4457.666979	556.136
4458.244052	639.156
4458.821162	658.161
4459.398309	564.138
4459.975494	457.112
4460.552717	505.123
4461.129977	446.109
4461.707274	434.106
4462.284609	583.142
4462.861981	509.124
4463.439390	446.109
4464.016837	465.114
4464.594321	477.116
4465.171843	540.132
4465.749402	528.129
4466.326998	430.105
4466.904632	477.116
4467.482303	481.117
4468.060012	548.134
4468.637758	552.135
4469.215542	520.127
4469.793363	512.125
4470.371221	583.142
4470.949117	619.151
4471.527050	765.187
4472.105020	635.155
4472.683028	579.141
4473.261074	678.166
4473.839156	603.147
4474.417276	516.126
4474.995434	457.112
4475.573629	402.098
4476.151861	469.115
4476.730131	572.14
4477.308438	576.141
4477.886783	544.133
4478.465165	556.136
4479.043584	528.129
4479.622041	532.13
4480.200535	587.143
4480.779067	599.146
4481.357636	662.162
4481.936242	674.165
4482.514886	607.148
4483.093567	512.125
4483.672286	631.154
4484.251042	721.176
4484.829835	698.17
4485.408666	639.156
4485.987534	552.135
4486.566440	489.119
4487.145383	438.107
4487.724363	485.118
4488.303381	599.146
4488.882436	674.165
4489.461529	650.159
4490.040659	572.14
4490.619827	564.138
4491.199031	544.133
4491.778274	698.17
4492.357553	745.182
4492.936870	595.145
4493.516225	556.136
4494.095617	579.141
4494.675046	595.145
4495.254513	627.153
4495.834017	560.137
4496.413558	501.122
4496.993137	493.12
4497.572754	623.152
4498.152407	694.169
4498.732099	674.165
4499.311827	595.145
4499.891593	650.159
4500.471396	654.16
4501.051237	544.133
4501.631115	497.121
4502.211031	465.114
4502.790984	457.112
4503.370974	410.1
4503.951002	438.107
4504.531067	512.125
4505.111170	485.118
4505.691310	469.115
4506.271487	481.117
4506.851702	469.115
4507.431954	540.132
4508.012244	473.115
4508.592571	749.183
4509.172935	977.239
4509.753337	796.194
4510.333777	753.184
4510.914253	698.17
4511.494767	623.152
4512.075319	576.141
4512.655908	694.169
4513.236534	737.18
4513.817198	705.172
4514.397899	642.157
4514.978637	595.145
4515.559413	532.13
4516.140226	635.155
4516.721077	709.173
4517.301965	879.215
4517.882891	780.19
4518.463854	709.173
4519.044854	564.138
4519.625892	501.122
4520.206967	465.114
4520.788079	438.107
4521.369229	611.149
4521.950417	615.15
4522.531641	658.161
4523.112903	583.142
4523.694203	509.124
4524.275540	576.141
4524.856914	536.131
4525.438326	512.125
4526.019775	552.135
4526.601262	493.12
4527.182786	520.127
4527.764347	639.156
4528.345946	639.156
4528.927582	599.146
4529.509256	670.164
4530.090967	572.14
4530.672716	457.112
4531.254501	658.161
4531.836325	804.196
4532.418185	733.179
4533.000083	595.145
4533.582019	587.143
4534.163992	579.141
4534.746002	749.183
4535.328050	623.152
4535.910135	603.147
4536.492257	717.175
4537.074417	690.168
4537.656614	615.15
4538.238849	654.16
4538.821121	745.182
4539.403431	690.168
4539.985778	658.161
4540.568162	615.15
4541.150584	497.121
4541.733043	426.104
4542.315539	406.099
4542.898073	363.089
4543.480645	339.083
4544.063254	276.067
4544.645900	446.109
4545.228583	532.13
4545.811304	646.158
4546.394063	576.141
4546.976859	717.175
4547.559692	800.195
4548.142562	832.203
4548.725470	800.195
4549.308416	654.16
4549.891399	670.164
4550.474419	887.217
4551.057476	950.232
4551.640572	887.217
4552.223704	784.191
4552.806874	674.165
4553.390081	587.143
4553.973326	516.126
4554.556608	548.134
4555.139927	583.142
4555.723284	564.138
4556.306679	639.156
4556.890110	572.14
4557.473579	516.126
4558.057086	426.104
4558.640630	446.109
4559.224211	642.157
4559.807830	737.18
4560.391486	796.194
4560.975179	709.173
4561.558910	615.15
4562.142679	579.141
4562.726485	477.116
4563.310328	406.099
4563.894208	347.085
4564.478126	331.081
4565.062082	434.106
4565.646074	619.151
4566.230105	839.205
4566.814172	757.185
4567.398277	682.167
4567.982420	631.154
4568.566600	631.154
4569.150817	599.146
4569.735071	595.145
4570.319363	583.142
4570.903693	579.141
4571.488060	528.129
4572.072464	587.143
4572.656906	587.143
4573.241385	552.135
4573.825901	442.108
4574.410455	386.094
4574.995046	379.093
4575.579675	390.095
4576.164341	489.119
4576.749045	477.116
4577.333786	406.099
4577.918564	442.108
4578.503380	493.12
4579.088233	501.122
4579.673123	591.144
4580.258051	520.127
4580.843017	579.141
4581.428020	544.133
4582.013060	520.127
4582.598137	552.135
4583.183252	552.135
4583.768405	576.141
4584.353594	524.128
4584.938822	536.131
4585.524086	453.111
4586.109388	493.12
4586.694728	611.149
4587.280105	753.184
4587.865519	698.17
4588.450970	579.141
4589.036460	512.125
4589.621986	469.115
4590.207550	485.118
4590.793151	465.114
4591.378790	572.14
4591.964466	603.147
4592.550179	548.134
4593.135930	477.116
4593.721719	402.098
4594.307544	422.103
4594.893407	410.1
4595.479308	591.144
4596.065246	579.141
4596.651221	528.129
4597.237234	485.118
4597.823284	418.102
4598.409372	442.108
4598.995497	422.103
4599.581659	394.096
4600.167859	465.114
4600.754096	485.118
4601.340371	528.129
4601.926683	449.11
4602.513032	461.113
4603.099419	449.11
4603.685843	524.128
4604.272305	512.125
4604.858804	489.119
4605.445340	497.121
4606.031914	587.143
4606.618525	615.15
4607.205174	587.143
4607.791860	536.131
4608.378583	501.122
4608.965344	639.156
4609.552143	654.16
4610.138978	772.188
4610.725851	942.23
4611.312762	792.193
4611.899710	635.155
4612.486695	595.145
4613.073718	709.173
4613.660778	646.158
4614.247876	650.159
4614.835011	666.163
4615.422183	705.172
4616.009393	737.18
4616.596640	737.18
4617.183924	682.167
4617.771246	741.181
4618.358606	772.188
4618.946003	694.169
4619.533437	757.185
4620.120909	832.203
4620.708418	832.203
4621.295964	694.169
4621.883548	623.152
4622.471169	690.168
4623.058828	666.163
4623.646524	568.139
4624.234257	465.114
4624.822028	449.11
4625.409836	383.094
4625.997682	339.083
4626.585565	453.111
4627.173486	694.169
4627.761444	828.202
4628.349439	792.193
4628.937472	733.179
4629.525542	765.187
4630.113649	670.164
4630.701794	540.132
4631.289977	528.129
4631.878196	548.134
4632.466454	591.144
4633.054748	631.154
4633.643080	603.147
4634.231450	536.131
4634.819856	658.161
4635.408301	729.178
4635.996782	682.167
4636.585301	666.163
4637.173858	682.167
4637.762451	572.14
4638.351083	576.141
4638.939751	646.158
4639.528457	646.158
4640.117201	642.157
4640.705982	654.16
4641.294800	591.144
4641.883656	489.119
4642.472549	528.129
4643.061479	485.118
4643.650447	430.105
4644.239453	386.094
4644.828495	461.113
4645.417575	426.104
4646.006693	418.102
4646.595848	524.128
4647.185040	536.131
4647.774270	560.137
4648.363537	576.141
4648.952842	698.17
4649.542184	839.205
4650.131563	906.221
4650.720980	721.176
4651.310434	576.141
4651.899926	540.132
4652.489455	623.152
4653.079021	599.146
4653.668625	481.117
4654.258266	465.114
4654.847945	465.114
4655.437661	512.125
4656.027415	505.123
4656.617206	540.132
4657.207034	579.141
4657.796900	698.17
4658.386803	682.167
4658.976743	709.173
4659.566721	824.201
4660.156736	847.207
4660.746789	768.188
4661.336879	642.157
4661.927007	548.134
4662.517172	635.155
4663.107374	599.146
4663.697614	804.196
4664.287891	824.201
4664.878206	737.18
4665.468558	642.157
4666.058947	702.171
4666.649374	717.175
4667.239838	847.207
4667.830340	800.195
4668.420879	678.166
4669.011455	658.161
4669.602069	757.185
4670.192720	631.154
4670.783409	536.131
4671.374135	548.134
4671.964899	674.165
4672.555700	576.141
4673.146538	512.125
4673.737414	465.114
4674.328327	536.131
4674.919277	615.15
4675.510265	639.156
4676.101291	654.16
4676.692353	615.15
4677.283454	650.159
4677.874591	631.154
4678.465766	670.164
4679.056978	619.151
4679.648228	792.193
4680.239515	741.181
4680.830840	670.164
4681.422202	615.15
4682.013602	623.152
4682.605038	520.127
4683.196513	469.115
4683.788024	469.115
4684.379573	509.124
4684.971160	446.109
4685.562784	371.091
4686.154445	426.104
4686.746144	390.095
4687.337880	509.124
4687.929653	505.123
4688.521464	434.106
4689.113313	386.094
4689.705198	446.109
4690.297121	477.116
4690.889082	418.102
4691.481080	422.103
4692.073115	509.124
4692.665188	650.159
4693.257298	674.165
4693.849446	615.15
4694.441631	611.149
4695.033853	572.14
4695.626113	568.139
4696.218410	694.169
4696.810745	796.194
4697.403117	670.164
4697.995526	678.166
4698.587973	627.153
4699.180458	619.151
4699.772979	898.219
4700.365538	784.191
4700.958135	658.161
4701.550769	560.137
4702.143440	611.149
4702.736149	552.135
4703.328895	493.12
4703.921678	572.14
4704.514499	627.153
4705.107358	788.192
4705.700254	898.219
4706.293187	965.236
4706.886157	1009.25
4707.479165	965.236
4708.072211	895.219
4708.665294	776.189
4709.258414	808.197
4709.851571	713.174
4710.444766	745.182
4711.037999	709.173
4711.631269	662.162
4712.224576	650.159
4712.817921	639.156
4713.411303	631.154
4714.004722	654.16
4714.598179	564.138
4715.191673	654.16
4715.785205	544.133
4716.378774	544.133
4716.972381	532.13
4717.566025	453.111
4718.159706	426.104
4718.753425	398.097
4719.347181	434.106
4719.940975	446.109
4720.534806	532.13
4721.128674	548.134
4721.722580	548.134
4722.316523	654.16
4722.910504	591.144
4723.504522	686.167
4724.098577	623.152
4724.692670	587.143
4725.286800	619.151
4725.880968	587.143
4726.475173	646.158
4727.069415	568.139
4727.663695	501.122
4728.258013	485.118
4728.852367	489.119
4729.446759	650.159
4730.041189	753.184
4730.635656	635.155
4731.230160	646.158
4731.824702	654.16
4732.419281	658.161
4733.013898	678.166
4733.608552	784.191
4734.203243	650.159
4734.797972	607.148
4735.392738	524.128
4735.987542	540.132
4736.582383	477.116
4737.177261	442.108
4737.772177	426.104
4738.367130	434.106
4738.962121	465.114
4739.557149	516.126
4740.152214	473.115
4740.747317	394.096
4741.342458	410.1
4741.937635	453.111
4742.532851	394.096
4743.128103	465.114
4743.723393	469.115
4744.318720	457.112
4744.914085	422.103
4745.509487	383.094
4746.104927	426.104
4746.700404	390.095
4747.295918	383.094
4747.891470	410.1
4748.487059	430.105
4749.082686	512.125
4749.678350	505.123
4750.274051	540.132
4750.869790	650.159
4751.465566	615.15
4752.061380	705.172
4752.657231	729.178
4753.253120	832.203
4753.849046	761.186
4754.445009	666.163
4755.041010	686.167
4755.637048	650.159
4756.233123	595.145
4756.829236	579.141
4757.425387	595.145
4758.021574	556.136
4758.617800	516.126
4759.214062	438.107
4759.810362	493.12
4760.406699	560.137
4761.003074	524.128
4761.599487	725.177
4762.195936	650.159
4762.792423	572.14
4763.388948	560.137
4763.985510	516.126
4764.582109	540.132
4765.178745	520.127
4765.775420	501.122
4766.372131	544.133
4766.968880	532.13
4767.565666	544.133
4768.162490	536.131
4768.759351	627.153
4769.356250	536.131
4769.953186	485.118
4770.550159	422.103
4771.147170	686.167
4771.744218	757.185
4772.341304	812.198
4772.938427	871.213
4773.535587	820.2
4774.132785	800.195
4774.730020	690.168
4775.327293	646.158
4775.924603	662.162
4776.521950	658.161
4777.119335	650.159
4777.716757	536.131
4778.314217	524.128
4778.911714	587.143
4779.509249	532.13
4780.106821	670.164
4780.704430	690.168
4781.302077	721.176
4781.899761	749.183
4782.497482	855.209
4783.095241	847.207
4783.693038	749.183
4784.290872	650.159
4784.888743	611.149
4785.486651	587.143
4786.084597	666.163
4786.682581	698.17
4787.280602	702.171
4787.878660	705.172
4788.476756	599.146
4789.074889	481.117
4789.673059	595.145
4790.271267	682.167
4790.869512	721.176
4791.467795	713.174
4792.066115	631.154
4792.664473	721.176
4793.262868	686.167
4793.861300	583.142
4794.459770	603.147
4795.058277	556.136
4795.656822	481.117
4796.255404	473.115
4796.854023	465.114
4797.452680	512.125
4798.051374	520.127
4798.650106	442.108
4799.248875	359.088
4799.847681	560.137
4800.446525	690.168
4801.045406	619.151
4801.644325	607.148
4802.243281	568.139
4802.842275	524.128
4803.441305	497.121
4804.040374	481.117
4804.639479	639.156
4805.238623	662.162
4805.837803	780.19
4806.437021	780.19
4807.036277	705.172
4807.635569	682.167
4808.234900	556.136
4808.834267	678.166
4809.433672	698.17
4810.033115	709.173
4810.632594	639.156
4811.232112	544.133
4811.831666	524.128
4812.431258	505.123
4813.030888	642.157
4813.630555	674.165
4814.230259	583.142
4814.830001	544.133
4815.429780	516.126
4816.029596	572.14
4816.629450	568.139
4817.229342	497.121
4817.829271	493.12
4818.429237	477.116
4819.029240	489.119
4819.629281	619.151
4820.229360	544.133
4820.829476	528.129
4821.429629	528.129
4822.029819	493.12
4822.630047	485.118
4823.230313	579.141
4823.830616	603.147
4824.430956	512.125
4825.031334	481.117
4825.631749	564.138
4826.232201	516.126
4826.832691	516.126
4827.433219	457.112
4828.033783	564.138
4828.634386	572.14
4829.235025	705.172
4829.835702	737.18
4830.436416	642.157
4831.037168	552.135
4831.637957	501.122
4832.238784	426.104
4832.839648	465.114
4833.440550	438.107
4834.041488	418.102
4834.642465	532.13
4835.243478	595.145
4835.844529	654.16
4836.445618	658.161
4837.046744	595.145
4837.647907	552.135
4838.249108	658.161
4838.850346	642.157
4839.451622	725.177
4840.052935	690.168
4840.654285	717.175
4841.255673	698.17
4841.857098	619.151
4842.458560	599.146
4843.060061	576.141
4843.661598	572.14
4844.263173	564.138
4844.864785	572.14
4845.466435	497.121
4846.068122	465.114
4846.669846	642.157
4847.271608	560.137
4847.873407	646.158
4848.475244	572.14
4849.077118	505.123
4849.679030	552.135
4850.280979	516.126
4850.882965	465.114
4851.484989	540.132
4852.087050	784.191
4852.689149	816.199
4853.291285	662.162
4853.893458	717.175
4854.495669	828.202
4855.097917	804.196
4855.700203	737.18
4856.302526	713.174
4856.904886	642.157
4857.507284	548.134
4858.109719	615.15
4858.712192	717.175
4859.314702	623.152
4859.917250	654.16
4860.519835	627.153
4861.122457	631.154
4861.725117	690.168
4862.327814	615.15
4862.930549	654.16
4863.533321	587.143
4864.136130	619.151
4864.738977	552.135
4865.341861	465.114
4865.944783	548.134
4866.547742	568.139
4867.150738	627.153
4867.753772	536.131
4868.356843	532.13
4868.959952	560.137
4869.563098	595.145
4870.166282	540.132
4870.769503	579.141
4871.372761	564.138
4871.976057	552.135
4872.579390	552.135
4873.182760	501.122
4873.786168	422.103
4874.389614	418.102
4874.993097	363.089
4875.596617	359.088
4876.200175	426.104
4876.803770	532.13
4877.407402	461.113
4878.011072	512.125
4878.614779	497.121
4879.218524	520.127
4879.822306	505.123
4880.426125	544.133
4881.029982	579.141
4881.633877	564.138
4882.237808	532.13
4882.841778	438.107
4883.445784	453.111
4884.049828	544.133
4884.653910	776.189
4885.258028	666.163
4885.862185	792.193
4886.466378	737.18
4887.070609	579.141
4887.674878	465.114
4888.279184	560.137
4888.883527	627.153
4889.487908	556.136
4890.092326	639.156
4890.696781	603.147
4891.301274	512.125
4891.905804	485.118
4892.510372	394.096
4893.114977	426.104
4893.719620	398.097
4894.324300	438.107
4894.929017	489.119
4895.533772	505.123
4896.138564	709.173
4896.743394	729.178
4897.348261	753.184
4897.953165	717.175
4898.558107	564.138
4899.163087	473.115
4899.768103	442.108
4900.373157	375.092
4900.978249	457.112
4901.583378	406.099
4902.188544	406.099
4902.793748	414.101
4903.398989	410.1
4904.004268	418.102
4904.609584	406.099
4905.214937	418.102
4905.820328	430.105
4906.425756	383.094
4907.031222	422.103
4907.636725	394.096
4908.242265	383.094
4908.847843	619.151
4909.453458	835.204
4910.059111	733.179
4910.664801	576.141
4911.270529	516.126
4911.876294	721.176
4912.482096	642.157
4913.087936	524.128
4913.693813	568.139
4914.299727	485.118
4914.905679	552.135
4915.511669	635.155
4916.117696	556.136
4916.723760	489.119
4917.329861	591.144
4917.936000	631.154
4918.542177	548.134
4919.148391	603.147
4919.754642	576.141
4920.360931	552.135
4920.967257	473.115
4921.573620	501.122
4922.180021	481.117
4922.786460	426.104
4923.392935	410.1
4923.999449	402.098
4924.605999	347.085
4925.212587	367.09
4925.819213	331.081
4926.425875	323.079
4927.032576	308.075
4927.639313	316.077
4928.246088	316.077
4928.852901	394.096
4929.459751	481.117
4930.066638	481.117
4930.673563	414.101
4931.280525	402.098
4931.887524	453.111
4932.494561	832.203
4933.101636	898.219
4933.708747	745.182
4934.315897	599.146
4934.923083	442.108
4935.530307	465.114
4936.137569	473.115
4936.744867	532.13
4937.352204	410.1
4937.959577	363.089
4938.566988	386.094
4939.174437	402.098
4939.781923	402.098
4940.389446	398.097
4940.997007	383.094
4941.604605	371.091
4942.212241	469.115
4942.819913	430.105
4943.427624	430.105
4944.035372	552.135
4944.643157	536.131
4945.250979	568.139
4945.858839	481.117
4946.466737	505.123
4947.074672	481.117
4947.682644	446.109
4948.290654	438.107
4948.898701	599.146
4949.506785	686.167
4950.114907	690.168
4950.723066	615.15
4951.331263	568.139
4951.939497	556.136
4952.547769	635.155
4953.156078	607.148
4953.764424	497.121
4954.372808	497.121
4954.981229	485.118
4955.589688	595.145
4956.198184	776.189
4956.806717	713.174
4957.415288	564.138
4958.023897	599.146
4958.632542	564.138
4959.241225	481.117
4959.849946	536.131
4960.458704	520.127
4961.067499	623.152
4961.676332	619.151
4962.285202	532.13
4962.894110	493.12
4963.503055	418.102
4964.112037	398.097
4964.721057	485.118
4965.330114	532.13
4965.939209	615.15
4966.548341	627.153
4967.157510	548.134
4967.766717	520.127
4968.375961	493.12
4968.985243	568.139
4969.594562	615.15
4970.203919	528.129
4970.813313	524.128
4971.422744	505.123
4972.032213	599.146
4972.641719	591.144
4973.251263	579.141
4973.860844	548.134
4974.470462	520.127
4975.080118	603.147
4975.689811	615.15
4976.299542	493.12
4976.909310	422.103
4977.519115	422.103
4978.128958	406.099
4978.738839	418.102
4979.348756	599.146
4979.958711	552.135
4980.568704	650.159
4981.178734	642.157
4981.788801	536.131
4982.398906	564.138
4983.009048	477.116
4983.619228	457.112
4984.229445	418.102
4984.839699	446.109
4985.449991	599.146
4986.060321	532.13
4986.670687	434.106
4987.281091	367.09
4987.891533	390.095
4988.502012	347.085
4989.112528	386.094
4989.723082	383.094
4990.333673	465.114
4990.944302	516.126
4991.554968	544.133
4992.165671	599.146
4992.776412	512.125
4993.387190	524.128
4993.998006	579.141
4994.608859	579.141
4995.219749	505.123
4995.830677	595.145
4996.441643	587.143
4997.052645	615.15
4997.663685	725.177
4998.274763	646.158
4998.885878	532.13
4999.497030	505.123
5000.108220	540.132
5000.719447	717.175
5001.330712	757.185
5001.942014	623.152
5002.553353	560.137
5003.164730	540.132
5003.776144	497.121
5004.387596	512.125
5004.999085	477.116
5005.610612	438.107
5006.222176	434.106
5006.833777	481.117
5007.445416	607.148
5008.057092	509.124
5008.668806	512.125
5009.280556	556.136
5009.892345	520.127
5010.504171	516.126
5011.116034	607.148
5011.727935	686.167
5012.339873	568.139
5012.951848	749.183
5013.563861	662.162
5014.175911	611.149
5014.787999	524.128
5015.400124	477.116
5016.012287	446.109
5016.624487	477.116
5017.236724	512.125
5017.848999	528.129
5018.461311	461.113
5019.073661	406.099
5019.686048	493.12
5020.298472	469.115
5020.910934	446.109
5021.523433	410.1
5022.135970	469.115
5022.748544	599.146
5023.361155	828.202
5023.973804	820.2
5024.586491	662.162
5025.199214	548.134
5025.811976	591.144
5026.424774	473.115
5027.037610	434.106
5027.650484	678.166
5028.263394	658.161
5028.876343	520.127
5029.489328	457.112
5030.102351	532.13
5030.715412	682.167
5031.328510	627.153
5031.941645	512.125
5032.554818	446.109
5033.168028	386.094
5033.781275	453.111
5034.394560	493.12
5035.007883	556.136
5035.621243	532.13
5036.234640	457.112
5036.848074	430.105
5037.461546	375.092
5038.075056	375.092
5038.688603	418.102
5039.302187	619.151
5039.915809	631.154
5040.529468	591.144
5041.143164	505.123
5041.756898	544.133
5042.370670	599.146
5042.984478	595.145
5043.598324	619.151
5044.212208	505.123
5044.826129	532.13
5045.440087	473.115
5046.054083	516.126
5046.668117	698.17
5047.282187	670.164
5047.896295	733.179
5048.510441	619.151
5049.124624	631.154
5049.738844	650.159
5050.353102	623.152
5050.967397	595.145
5051.581729	615.15
5052.196099	548.134
5052.810507	501.122
5053.424952	552.135
5054.039434	461.113
5054.653953	552.135
5055.268510	524.128
5055.883105	607.148
5056.497737	532.13
5057.112406	410.1
5057.727113	371.091
5058.341857	493.12
5058.956638	493.12
5059.571457	552.135
5060.186314	505.123
5060.801207	548.134
5061.416139	607.148
5062.031107	654.16
5062.646113	599.146
5063.261157	548.134
5063.876238	524.128
5064.491356	568.139
5065.106512	509.124
5065.721705	587.143
5066.336935	564.138
5066.952203	532.13
5067.567508	497.121
5068.182851	442.108
5068.798231	390.095
5069.413649	383.094
5070.029104	414.101
5070.644596	402.098
5071.260126	465.114
5071.875693	512.125
5072.491298	485.118
5073.106940	705.172
5073.722620	583.142
5074.338336	556.136
5074.954091	623.152
5075.569882	611.149
5076.185712	686.167
5076.801578	552.135
5077.417482	564.138
5078.033424	528.129
5078.649402	477.116
5079.265419	442.108
5079.881472	481.117
5080.497563	414.101
5081.113692	375.092
5081.729858	509.124
5082.346061	544.133
5082.962302	564.138
5083.578580	493.12
5084.194895	501.122
5084.811248	453.111
5085.427639	410.1
5086.044066	394.096
5086.660531	532.13
5087.277034	615.15
5087.893574	902.22
5088.510152	891.218
5089.126766	851.208
5089.743419	816.199
5090.360108	627.153
5090.976835	599.146
5091.593600	749.183
5092.210402	800.195
5092.827241	757.185
5093.444118	753.184
5094.061032	694.169
5094.677984	835.204
5095.294973	804.196
5095.911999	820.2
5096.529063	835.204
5097.146164	784.191
5097.763303	646.158
5098.380479	552.135
5098.997693	650.159
5099.614943	631.154
5100.232232	611.149
5100.849557	583.142
5101.466921	505.123
5102.084321	583.142
5102.701759	520.127
5103.319235	532.13
5103.936747	489.119
5104.554298	465.114
5105.171885	449.11
5105.789510	520.127
5106.407173	772.188
5107.024873	749.183
5107.642610	733.179
5108.260385	753.184
5108.878197	694.169
5109.496046	705.172
5110.113933	721.176
5110.731858	753.184
5111.349820	753.184
5111.967819	698.17
5112.585855	828.202
5113.203930	1139.28
5113.822041	1040.25
5114.440190	855.209
5115.058376	808.197
5115.676600	867.212
5116.294861	792.193
5116.913160	879.215
5117.531495	828.202
5118.149869	757.185
5118.768280	859.21
5119.386728	1139.28
5120.005213	1221.3
5120.623736	1170.29
5121.242297	1458.36
5121.860895	1245.3
5122.479530	1174.29
5123.098203	1265.31
5123.716913	1151.28
5124.335660	1072.26
5124.954445	1013.25
5125.573268	997.243
5126.192127	942.23
5126.811025	1032.25
5127.429959	1158.28
5128.048931	1119.27
5128.667941	1021.25
5129.286988	1017.25
5129.906072	973.238
5130.525194	1021.25
5131.144353	1060.26
5131.763549	902.22
5132.382783	954.233
5133.002054	902.22
5133.621363	969.237
5134.240709	918.224
5134.860093	867.212
5135.479514	887.217
5136.098972	977.239
5136.718468	1032.25
5137.338001	1001.24
5137.957572	895.219
5138.577180	768.188
5139.196826	824.201
5139.816509	859.21
5140.436229	867.212
5141.055987	851.208
5141.675782	753.184
5142.295614	761.186
5142.915484	713.174
5143.535392	694.169
5144.155337	607.148
5144.775319	642.157
5145.395339	792.193
5146.015396	891.218
5146.635490	820.2
5147.255622	863.211
5147.875791	895.219
5148.495998	835.204
5149.116242	883.216
5149.736524	891.218
5150.356843	1001.24
5150.977199	1017.25
5151.597593	1194.29
5152.218024	1292.32
5152.838493	1151.28
5153.458999	1111.27
5154.079543	1044.25
5154.700123	1091.27
5155.320742	1135.28
5155.941398	1095.27
5156.562091	1111.27
5157.182821	1032.25
5157.803589	1147.28
5158.424395	1076.26
5159.045237	950.232
5159.666118	895.219
5160.287035	828.202
5160.907990	721.176
5161.528983	658.161
5162.150013	839.205
5162.771080	942.23
5163.392185	961.235
5164.013327	891.218
5164.634506	871.213
5165.255723	938.229
5165.876978	1068.26
[truncated: 6,506 more rows]
