# Supplementary material for: Chemoenzymatic synthesis of genetically-encoded multivalent liquid N-glycan arrays
Source: Nat Commun. 2023 Aug 28;14:5237. doi: 10.1038/s41467-023-40900-y (PMC10462762; doi:10.1038/s41467-023-40900-y)
Supplement: Supplementary file 8 — Supplementary Dataset 4 [file 41467_2023_40900_MOESM8_ESM.zip › Supplementary Data 1_All MALDI Data/MALDI TextFiles for Fig.5 and Fig.6/TL-IV-115-DBCO-SDB36_0004.txt]

TITLE "<<TL-IV-115-DBCO-SDB36_0004>> Voyager Spec #1[BP = 5240.7, 43183]"
TYPE MASSSPEC
3999.789467	619.404
4000.336058	653.669
4000.882687	788.093
4001.429353	894.841
4001.976057	863.212
4002.522798	964.689
4003.069577	836.854
4003.616392	694.523
4004.163246	689.252
4004.710136	593.046
4005.257064	512.656
4005.804030	560.099
4006.351033	586.457
4006.898073	599.636
4007.445151	614.132
4007.992266	573.278
4008.539418	579.868
4009.086608	566.689
4009.633835	539.013
4010.181100	599.636
4010.728402	639.172
4011.275741	593.046
4011.823118	619.404
4012.370532	607.543
4012.917984	566.689
4013.465473	620.722
4014.012999	600.954
4014.560563	627.311
4015.108164	553.51
4015.655803	539.013
4016.203479	527.152
4016.751192	539.013
4017.298943	512.656
4017.846731	587.775
4018.394556	635.219
4018.942419	735.378
4019.490320	856.623
4020.038258	768.325
4020.586233	661.576
4021.134245	593.046
4021.682295	614.133
4022.230383	950.192
4022.778507	871.119
4023.326669	728.788
4023.874869	654.987
4024.423106	587.775
4024.971380	573.278
4025.519692	519.245
4026.068041	539.013
4026.616428	512.656
4027.164852	519.245
4027.713313	593.046
4028.261812	587.775
4028.810348	647.079
4029.358921	727.47
4029.907532	674.755
4030.456180	647.08
4031.004866	627.311
4031.553589	661.576
4032.102350	600.954
4032.651147	566.689
4033.199983	581.186
4033.748855	539.013
4034.297766	506.066
4034.846713	519.245
4035.395698	545.603
4035.944720	614.133
4036.493780	607.543
4037.042877	607.543
4037.592011	668.166
4038.141183	755.146
4038.690392	681.344
4039.239639	748.556
4039.788923	843.444
4040.338245	796
4040.887603	817.086
4041.437000	789.411
4041.986433	709.02
4042.535904	587.775
4043.085413	593.046
4043.634959	627.311
4044.184542	566.689
4044.734162	519.245
4045.283820	620.722
4045.833516	674.755
4046.383249	817.086
4046.933019	694.523
4047.482826	674.755
4048.032671	743.285
4048.582554	768.325
4049.132474	910.656
4049.682431	830.265
4050.232425	728.788
4050.782457	647.08
4051.332527	727.47
4051.882634	761.735
4052.432778	828.947
4052.982959	768.325
4053.533178	755.146
4054.083435	694.523
4054.633728	694.523
4055.184060	635.219
4055.734428	635.219
4056.284834	674.755
4056.835278	715.609
4057.385758	647.08
4057.936276	635.219
4058.486832	640.49
4059.037425	620.722
4059.588055	635.219
4060.138723	620.722
4060.689428	640.49
4061.240171	674.755
4061.790951	661.576
4062.341768	640.49
4062.892623	614.133
4063.443515	573.278
4063.994444	647.08
4064.545411	647.08
4065.096416	635.219
4065.647457	635.219
4066.198536	627.311
4066.749653	587.775
4067.300807	635.219
4067.851998	539.013
4068.403227	527.152
4068.954493	539.013
4069.505797	681.344
4070.057137	694.523
4070.608516	647.08
4071.159931	902.748
4071.711384	1145.24
4072.262875	1072.76
4072.814403	950.192
4073.365968	917.245
4073.917571	802.59
4074.469211	709.02
4075.020888	668.166
4075.572603	640.49
4076.124356	674.755
4076.676145	817.086
4077.227972	763.053
4077.779837	776.232
4078.331739	763.053
4078.883678	817.086
4079.435655	748.556
4079.987669	722.199
4080.539720	735.378
4081.091809	722.199
4081.643935	796
4082.196099	722.199
4082.748300	661.576
4083.300538	654.987
4083.852814	593.047
4084.405127	599.636
4084.957478	587.775
4085.509866	600.954
4086.062292	553.51
4086.614754	539.013
4087.167255	539.013
4087.719792	573.278
4088.272367	599.636
4088.824980	660.258
4089.377630	600.954
4089.930317	593.047
4090.483041	553.51
4091.035803	687.934
4091.588603	748.556
4092.141440	647.08
4092.694314	653.669
4093.247225	635.219
4093.800174	593.047
4094.353161	512.656
4094.906185	581.186
4095.459246	689.252
4096.012344	802.59
4096.565480	715.609
4097.118654	600.954
4097.671865	600.954
4098.225113	668.166
4098.778398	748.556
4099.331721	802.59
4099.885082	776.232
4100.438480	735.378
4100.991915	654.987
4101.545387	709.02
4102.098897	668.166
4102.652445	647.08
4103.206030	687.934
4103.759652	714.292
4104.313311	807.861
4104.867008	1091.21
4105.420743	1078.03
4105.974514	998.954
4106.528324	856.623
4107.082170	796
4107.636054	817.086
4108.189975	694.523
4108.743934	661.576
4109.297930	687.934
4109.851964	727.47
4110.406035	635.219
4110.960143	709.02
4111.514289	715.609
4112.068472	635.219
4112.622693	743.285
4113.176951	715.609
4113.731246	600.954
4114.285579	527.152
4114.839949	499.477
4115.394356	499.477
4115.948801	560.099
4116.503284	553.51
4117.057803	553.51
4117.612361	506.066
4118.166955	512.656
4118.721587	607.543
4119.276256	581.186
4119.830963	573.278
4120.385707	599.636
4120.940489	593.046
4121.495308	587.775
4122.050164	654.987
4122.605058	593.046
4123.159989	681.344
4123.714957	882.98
4124.269963	902.748
4124.825007	863.212
4125.380087	748.556
4125.935205	661.576
4126.490361	587.775
4127.045554	499.477
4127.600784	486.298
4128.156052	492.887
4128.711357	560.099
4129.266699	527.152
4129.822079	748.556
4130.377497	796
4130.932951	782.821
4131.488443	689.252
4132.043973	581.185
4132.599540	654.987
4133.155144	647.08
4133.710786	653.669
4134.266465	673.437
4134.822181	661.576
4135.377935	581.185
4135.933727	566.689
4136.489555	506.066
4137.045421	545.603
4137.601325	552.192
4138.157266	552.192
4138.713244	519.245
4139.269260	486.298
4139.825313	499.477
4140.381403	579.868
4140.937531	660.258
4141.493696	640.49
4142.049899	566.689
4142.606139	553.51
4143.162417	553.51
4143.718732	620.722
4144.275084	560.099
4144.831473	681.344
4145.387901	614.133
4145.944365	587.775
4146.500867	539.013
4147.057406	560.099
4147.613983	869.801
4148.170597	922.517
4148.727248	963.371
4149.283937	904.066
4149.840663	809.179
4150.397427	755.146
4150.954228	647.08
4151.511067	694.523
4152.067943	763.053
4152.624856	735.378
4153.181806	709.02
4153.738794	843.444
4154.295820	768.325
4154.852883	774.914
4155.409983	748.556
4155.967121	722.199
4156.524296	748.556
4157.081508	661.576
4157.638758	600.954
4158.196045	581.186
4158.753370	533.742
4159.310732	527.152
4159.868131	486.298
4160.425568	499.477
4160.983043	553.51
4161.540554	614.133
4162.098103	666.848
4162.655690	581.185
4163.213314	647.08
4163.770975	694.523
4164.328673	661.576
4164.886409	836.854
4165.444183	709.02
4166.001994	735.378
4166.559842	774.914
4167.117728	1004.23
4167.675651	1010.81
4168.233611	971.278
4168.791609	876.391
4169.349644	822.358
4169.907717	689.252
4170.465827	694.523
4171.023974	763.053
4171.582159	735.378
4172.140381	815.768
4172.698641	782.821
4173.256938	743.285
4173.815272	694.523
4174.373644	763.053
4174.932054	776.232
4175.490500	768.325
4176.048984	774.914
4176.607506	735.378
4177.166064	709.02
4177.724661	681.345
4178.283294	782.821
4178.841965	782.821
4179.400674	661.576
4179.959420	802.59
4180.518203	748.556
4181.077023	728.788
4181.635881	614.133
4182.194777	735.378
4182.753710	741.967
4183.312680	809.179
4183.871688	802.59
4184.430733	681.344
4184.989815	674.755
4185.548935	654.987
4186.108092	654.987
4186.667287	654.987
4187.226519	593.047
4187.785788	587.775
4188.345095	587.775
4188.904439	560.099
4189.463821	599.636
4190.023240	680.027
4190.582696	693.206
4191.142190	647.08
4191.701721	627.311
4192.261290	614.133
4192.820896	715.609
4193.380539	689.252
4193.940220	654.987
4194.499938	715.609
4195.059694	735.378
4195.619487	755.146
4196.179317	627.311
4196.739185	593.047
4197.299090	627.311
4197.859033	653.669
4198.419013	560.099
4198.979030	512.656
4199.539085	512.656
4200.099178	533.742
4200.659307	581.186
4201.219474	600.954
4201.779679	593.047
4202.339920	527.152
4202.900200	519.245
4203.460516	539.013
4204.020870	539.013
4204.581262	499.477
4205.141690	492.888
4205.702157	486.298
4206.262660	566.689
4206.823201	614.133
4207.383780	640.49
4207.944396	666.848
4208.505049	587.775
4209.065739	607.543
4209.626467	587.775
4210.187233	627.311
4210.748036	587.775
4211.308876	681.344
4211.869754	741.967
4212.430669	640.49
4212.991621	735.378
4213.552611	822.358
4214.113638	836.854
4214.674703	768.325
4215.235805	743.285
4215.796944	817.086
4216.358121	768.325
4216.919335	782.821
4217.480587	743.285
4218.041876	600.954
4218.603202	573.278
4219.164566	560.099
4219.725967	519.245
4220.287406	492.888
4220.848882	499.477
4221.410395	465.212
4221.971946	499.477
4222.533534	519.245
4223.095160	566.689
4223.656823	539.013
4224.218523	560.099
4224.780261	553.51
4225.342036	539.013
4225.903849	627.311
4226.465699	527.152
4227.027587	607.543
4227.589511	755.146
4228.151474	728.788
4228.713473	668.166
4229.275510	715.609
4229.837585	741.967
4230.399696	741.967
4230.961846	694.523
4231.524032	620.722
4232.086256	640.49
4232.648518	593.047
4233.210817	587.775
4233.773153	527.152
4234.335527	539.013
4234.897938	479.709
4235.460386	479.709
4236.022872	527.152
4236.585395	647.08
4237.147956	687.934
4237.710554	661.576
4238.273189	647.08
4238.835862	593.047
4239.398572	573.278
4239.961320	519.245
4240.524105	681.345
4241.086927	687.934
4241.649787	674.755
4242.212684	607.543
4242.775619	566.689
4243.338591	527.152
4243.901601	506.066
4244.464647	445.444
4245.027732	459.941
4245.590853	519.245
4246.154012	614.133
4246.717209	681.344
4247.280443	654.987
4247.843714	587.775
4248.407023	533.742
4248.970369	539.013
4249.533752	593.047
4250.097173	593.047
4250.660631	647.08
4251.224127	701.113
4251.787660	620.722
4252.351230	539.013
4252.914838	499.477
4253.478483	519.245
4254.042166	506.066
4254.605886	553.51
4255.169644	566.689
4255.733438	546.921
4256.297271	519.245
4256.861140	560.1
4257.425047	579.868
4257.988992	573.278
4258.552974	546.921
4259.116993	492.888
4259.681050	527.153
4260.245144	539.013
4260.809275	539.013
4261.373444	519.245
4261.937650	486.298
4262.501894	519.245
4263.066175	553.51
4263.630494	593.047
4264.194849	619.404
4264.759243	614.133
4265.323673	593.047
4265.888142	607.543
4266.452647	633.901
4267.017190	600.954
4267.581770	735.378
4268.146388	796
4268.711043	694.523
4269.275735	674.755
4269.840465	635.219
4270.405233	668.166
4270.970037	640.49
4271.534879	620.722
4272.099759	581.186
4272.664676	560.099
4273.229630	519.245
4273.794622	492.888
4274.359651	486.298
4274.924717	666.848
4275.489821	635.219
4276.054963	560.099
4276.620141	527.152
4277.185357	533.742
4277.750611	506.066
4278.315902	525.835
4278.881230	579.868
4279.446596	579.868
4280.011999	633.901
4280.577439	600.954
4281.142917	647.08
4281.708433	573.278
4282.273985	607.543
4282.839575	668.166
4283.405203	627.311
4283.970868	640.49
4284.536570	614.133
4285.102310	720.881
4285.668087	694.523
4286.233902	735.378
4286.799753	701.113
4287.365643	620.722
4287.931570	573.278
4288.497534	627.312
4289.063535	620.722
4289.629574	560.1
4290.195650	519.245
4290.761764	512.656
4291.327915	581.186
4291.894104	587.775
4292.460330	635.219
4293.026593	620.722
4293.592894	587.775
4294.159232	560.1
4294.725608	560.1
4295.292021	599.636
4295.858471	539.014
4296.424959	647.08
4296.991484	587.775
4297.558046	587.775
4298.124646	593.047
4298.691284	539.014
4299.257958	512.656
4299.824671	566.689
4300.391420	527.153
4300.958207	654.987
4301.525031	822.358
4302.091893	715.61
4302.658792	607.543
4303.225729	620.722
4303.792703	668.166
4304.359714	668.166
4304.926763	694.523
4305.493849	627.312
4306.060973	546.921
4306.628134	527.153
4307.195332	512.656
4307.762568	627.312
4308.329841	587.775
4308.897152	581.186
4309.464500	635.219
4310.031885	560.1
4310.599308	506.067
4311.166768	525.835
4311.734266	532.424
4312.301801	579.868
4312.869373	519.245
4313.436983	579.868
4314.004630	566.689
4314.572315	694.523
4315.140037	904.067
4315.707796	863.212
4316.275593	763.053
4316.843427	768.325
4317.411299	728.788
4317.979208	701.113
4318.547154	761.735
4319.115138	674.755
4319.683159	681.345
4320.251218	661.576
4320.819314	614.133
4321.387447	587.775
4321.955618	533.742
4322.523827	581.186
4323.092072	627.312
4323.660355	728.788
4324.228676	755.146
4324.797034	794.682
4325.365429	735.378
4325.933861	882.98
4326.502331	956.782
4327.070839	917.245
4327.639384	930.424
4328.207966	817.086
4328.776586	709.02
4329.345243	709.02
4329.913937	701.113
4330.482669	647.08
4331.051438	627.312
4331.620245	653.669
4332.189089	666.848
4332.757971	647.08
4333.326889	741.967
4333.895846	722.199
4334.464839	661.577
4335.033871	614.133
4335.602939	789.411
4336.172045	904.067
4336.741188	836.855
4337.310369	748.557
4337.879587	755.146
4338.448842	689.252
4339.018135	614.133
4339.587466	573.279
4340.156833	533.742
4340.726238	499.477
4341.295681	593.047
4341.865161	653.669
4342.434678	614.133
4343.004233	560.1
4343.573825	539.013
4344.143455	519.245
4344.713122	499.477
4345.282826	519.245
4345.852568	506.066
4346.422347	512.656
4346.992163	546.921
4347.562017	492.888
4348.131909	581.186
4348.701837	546.921
4349.271803	492.888
4349.841807	512.656
4350.411848	506.066
4350.981926	560.1
4351.552042	627.312
4352.122195	546.921
4352.692386	573.278
4353.262614	620.722
4353.832879	573.278
4354.403182	640.49
4354.973522	748.557
4355.543900	635.219
4356.114315	560.1
4356.684767	560.1
4357.255257	579.868
4357.825784	627.311
4358.396348	687.934
4358.966950	681.345
4359.537590	923.835
4360.108267	991.047
4360.678981	876.391
4361.249732	796
4361.820521	768.325
4362.391348	917.245
4362.962212	822.358
4363.533113	722.199
4364.104052	755.146
4364.675028	654.987
4365.246041	668.166
4365.817092	674.755
4366.388180	587.775
4366.959306	654.987
4367.530469	654.987
4368.101669	640.49
4368.672907	546.921
4369.244182	627.311
4369.815495	640.49
4370.386845	674.755
4370.958232	668.166
4371.529657	728.788
4372.101119	694.523
4372.672619	715.609
4373.244156	741.967
4373.815731	694.523
4374.387342	620.722
4374.958992	581.186
4375.530678	581.186
4376.102402	668.166
4376.674164	694.523
4377.245963	689.252
4377.817799	822.358
4378.389673	728.788
4378.961584	755.146
4379.533532	681.345
4380.105518	635.219
4380.677542	607.543
4381.249602	654.987
4381.821700	694.523
4382.393836	635.219
4382.966009	533.742
4383.538219	539.013
4384.110467	519.245
4384.682752	506.066
4385.255075	525.835
4385.827434	560.1
4386.399832	614.133
4386.972267	560.1
4387.544739	573.278
4388.117248	620.722
4388.689795	735.378
4389.262379	701.113
4389.835001	694.523
4390.407660	748.557
4390.980357	768.325
4391.553091	848.716
4392.125862	789.411
4392.698671	694.524
4393.271517	768.325
4393.844401	694.524
4394.417322	587.775
4394.990280	689.252
4395.563276	743.285
4396.136309	748.557
4396.709380	836.855
4397.282488	789.411
4397.855633	709.02
4398.428816	735.378
4399.002036	789.411
4399.575294	896.159
4400.148589	871.12
4400.721921	984.457
4401.295291	958.1
4401.868698	856.623
4402.442143	701.113
4403.015625	640.491
4403.589144	647.08
4404.162701	620.722
4404.736295	600.954
4405.309927	614.133
4405.883596	633.901
4406.457302	681.345
4407.031046	620.722
4407.604828	627.312
4408.178646	546.921
4408.752502	640.491
4409.326396	701.113
4409.900327	741.967
4410.474295	694.524
4411.048301	607.544
4411.622344	593.047
4412.196424	687.934
4412.770542	714.292
4413.344697	734.06
4413.918890	801.272
4414.493120	768.325
4415.067388	689.252
4415.641693	694.524
4416.216035	709.02
4416.790415	635.219
4417.364832	722.199
4417.939286	776.232
4418.513778	1045.08
4419.088307	930.424
4419.662874	904.067
4420.237478	802.59
4420.812120	776.232
4421.386799	694.524
4421.961515	647.08
4422.536269	627.312
4423.111060	607.544
4423.685889	620.722
4424.260755	647.08
4424.835658	715.61
4425.410599	681.345
4425.985577	627.312
4426.560592	560.1
4427.135645	573.279
4427.710736	774.914
4428.285864	763.054
4428.861029	681.345
4429.436231	620.722
4430.011471	620.722
4430.586749	614.133
4431.162064	653.669
4431.737416	734.06
4432.312805	761.736
4432.888233	661.577
4433.463697	640.491
4434.039199	701.113
4434.614738	694.524
4435.190315	701.113
4435.765929	620.722
4436.341580	674.755
4436.917269	607.544
4437.492995	573.279
4438.068759	573.279
4438.644560	553.51
4439.220398	533.742
4439.796274	546.921
4440.372188	573.279
4440.948138	519.246
4441.524126	587.775
4442.100152	647.08
4442.676215	843.444
4443.252315	896.159
4443.828453	843.444
4444.404628	763.054
4444.980840	674.755
4445.557090	681.345
4446.133378	761.736
4446.709702	689.252
4447.286064	635.219
4447.862464	614.133
4448.438901	715.61
4449.015375	701.113
4449.591887	701.113
4450.168436	627.312
4450.745023	633.901
4451.321647	593.047
4451.898308	560.1
4452.475007	579.868
4453.051743	579.868
4453.628516	647.08
4454.205327	620.722
4454.782176	776.232
4455.359062	904.067
4455.935985	950.193
4456.512945	876.391
4457.089943	809.179
4457.666979	863.212
4458.244052	802.59
4458.821162	802.59
4459.398309	701.113
4459.975494	627.312
4460.552717	681.345
4461.129977	635.219
4461.707274	620.722
4462.284609	635.219
4462.861981	701.113
4463.439390	635.219
4464.016837	647.08
4464.594321	627.312
4465.171843	614.133
4465.749402	627.312
4466.326998	587.775
4466.904632	607.544
4467.482303	614.133
4468.060012	694.524
4468.637758	701.113
4469.215542	794.683
4469.793363	896.159
4470.371221	782.822
4470.949117	735.378
4471.527050	681.345
4472.105020	668.166
4472.683028	581.186
4473.261074	640.49
4473.839156	566.689
4474.417276	573.279
4474.995434	640.49
4475.573629	566.689
4476.151861	647.08
4476.730131	661.577
4477.308438	722.199
4477.886783	694.524
4478.465165	635.219
4479.043584	640.49
4479.622041	735.378
4480.200535	856.623
4480.779067	904.067
4481.357636	944.921
4481.936242	876.391
4482.514886	796
4483.093567	735.378
4483.672286	674.755
4484.251042	809.179
4484.829835	789.411
4485.408666	735.378
4485.987534	796
4486.566440	796
4487.145383	830.265
4487.724363	830.265
4488.303381	768.325
4488.882436	743.285
4489.461529	743.285
4490.040659	802.59
4490.619827	1254.62
4491.199031	1321.83
4491.778274	1058.26
4492.357553	964.689
4492.936870	850.034
4493.516225	755.146
4494.095617	681.345
4494.675046	694.524
4495.254513	748.557
4495.834017	768.325
4496.413558	694.524
4496.993137	647.08
4497.572754	581.186
4498.152407	694.524
4498.732099	694.524
4499.311827	647.08
4499.891593	687.934
4500.471396	681.345
4501.051237	720.881
4501.631115	715.61
4502.211031	661.577
4502.790984	635.219
4503.370974	654.987
4503.951002	647.08
4504.531067	666.848
4505.111170	693.206
4505.691310	633.901
4506.271487	581.186
4506.851702	701.113
4507.431954	694.524
4508.012244	715.61
4508.592571	802.59
4509.172935	789.411
4509.753337	828.947
4510.333777	896.159
4510.914253	748.557
4511.494767	627.312
4512.075319	600.954
4512.655908	661.577
4513.236534	647.08
4513.817198	614.133
4514.397899	701.113
4514.978637	794.682
4515.559413	681.345
4516.140226	635.219
4516.721077	735.378
4517.301965	681.345
4517.882891	607.543
4518.463854	573.278
4519.044854	620.722
4519.625892	640.49
4520.206967	635.219
4520.788079	566.689
4521.369229	546.921
4521.950417	581.186
4522.531641	553.51
4523.112903	600.954
4523.694203	694.523
4524.275540	728.788
4524.856914	668.166
4525.438326	668.166
4526.019775	627.312
4526.601262	627.312
4527.182786	627.312
4527.764347	843.444
4528.345946	910.656
4528.927582	923.835
4529.509256	1066.17
4530.090967	917.245
4530.672716	910.656
4531.254501	950.192
4531.836325	802.59
4532.418185	802.59
4533.000083	910.656
4533.582019	817.086
4534.163992	743.285
4534.746002	620.722
4535.328050	796
4535.910135	722.199
4536.492257	689.252
4537.074417	694.523
4537.656614	689.252
4538.238849	701.113
4538.821121	727.47
4539.403431	635.219
4539.985778	560.1
4540.568162	533.742
4541.150584	527.153
4541.733043	593.047
4542.315539	633.901
4542.898073	560.1
4543.480645	527.153
4544.063254	519.245
4544.645900	573.278
4545.228583	694.523
4545.811304	694.523
4546.394063	694.523
4546.976859	741.967
4547.559692	835.537
4548.142562	809.179
4548.725470	748.557
4549.308416	668.166
4549.891399	635.219
4550.474419	701.113
4551.057476	635.219
4551.640572	566.689
4552.223704	817.086
4552.806874	830.265
4553.390081	715.61
4553.973326	674.755
4554.556608	817.086
4555.139927	904.067
4555.723284	863.212
4556.306679	850.033
4556.890110	763.053
4557.473579	735.378
4558.057086	774.914
4558.640630	661.576
4559.224211	647.08
4559.807830	593.047
4560.391486	560.1
4560.975179	506.066
4561.558910	579.868
4562.142679	619.404
4562.726485	633.901
4563.310328	627.312
4563.894208	694.523
4564.478126	741.967
4565.062082	755.146
4565.646074	728.788
4566.230105	755.146
4566.814172	882.98
4567.398277	1092.52
4567.982420	910.656
4568.566600	843.444
4569.150817	768.325
4569.735071	681.345
4570.319363	620.722
4570.903693	600.954
4571.488060	573.278
4572.072464	533.742
4572.656906	492.888
4573.241385	566.689
4573.825901	566.689
4574.410455	635.219
4574.995046	627.312
4575.579675	573.278
4576.164341	566.689
4576.749045	533.742
4577.333786	614.133
4577.918564	802.59
4578.503380	876.391
4579.088233	776.232
4579.673123	782.821
4580.258051	856.623
4580.843017	817.086
4581.428020	809.179
4582.013060	709.02
4582.598137	654.987
4583.183252	600.954
4583.768405	539.013
4584.353594	539.013
4584.938822	519.245
4585.524086	499.477
4586.109388	492.888
4586.694728	492.888
4587.280105	512.656
4587.865519	459.941
4588.450970	527.153
4589.036460	607.543
4589.621986	715.61
4590.207550	768.325
4590.793151	843.444
4591.378790	890.888
4591.964466	743.285
4592.550179	701.113
4593.135930	668.166
4593.721719	654.987
4594.307544	627.312
4594.893407	581.186
4595.479308	654.987
4596.065246	728.788
4596.651221	735.378
4597.237234	681.345
4597.823284	654.987
4598.409372	607.543
4598.995497	701.113
4599.581659	635.219
4600.167859	654.987
4600.754096	573.278
4601.340371	539.013
4601.926683	607.543
4602.513032	593.047
4603.099419	681.345
4603.685843	802.59
4604.272305	728.788
4604.858804	722.199
4605.445340	689.252
4606.031914	763.053
4606.618525	689.252
4607.205174	627.311
4607.791860	600.954
4608.378583	735.378
4608.965344	741.967
4609.552143	674.755
4610.138978	715.609
4610.725851	689.252
4611.312762	722.199
4611.899710	768.325
4612.486695	763.053
4613.073718	735.378
4613.660778	668.166
4614.247876	647.08
4614.835011	640.49
4615.422183	701.113
4616.009393	681.345
4616.596640	635.219
4617.183924	701.113
4617.771246	720.881
4618.358606	681.345
4618.946003	600.954
4619.533437	661.576
4620.120909	627.311
4620.708418	620.722
4621.295964	627.311
4621.883548	856.623
4622.471169	822.358
4623.058828	763.053
4623.646524	701.113
4624.234257	587.775
4624.822028	566.689
4625.409836	600.954
4625.997682	593.047
4626.585565	715.609
4627.173486	654.987
4627.761444	635.219
4628.349439	748.557
4628.937472	709.02
4629.525542	600.954
4630.113649	499.477
4630.701794	492.888
4631.289977	438.854
4631.878196	465.212
4632.466454	553.51
4633.054748	553.51
4633.643080	512.656
4634.231450	479.709
4634.819856	492.888
4635.408301	560.1
4635.996782	593.047
4636.585301	581.186
4637.173858	553.51
4637.762451	587.775
4638.351083	689.252
4638.939751	817.086
4639.528457	768.325
4640.117201	701.113
4640.705982	661.576
4641.294800	593.047
4641.883656	653.669
4642.472549	640.49
4643.061479	593.047
4643.650447	566.689
4644.239453	566.689
4644.828495	735.378
4645.417575	768.325
4646.006693	661.576
4646.595848	593.047
4647.185040	619.404
4647.774270	625.994
4648.363537	660.258
4648.952842	627.311
4649.542184	546.921
4650.131563	635.219
4650.720980	640.49
4651.310434	674.755
4651.899926	607.543
4652.489455	600.954
4653.079021	728.788
4653.668625	715.609
4654.258266	728.788
4654.847945	871.119
4655.437661	782.821
4656.027415	735.378
4656.617206	722.199
4657.207034	802.589
4657.796900	763.053
4658.386803	689.252
4658.976743	681.344
4659.566721	654.987
4660.156736	689.252
4660.746789	674.755
4661.336879	614.133
4661.927007	581.185
4662.517172	546.921
4663.107374	539.013
4663.697614	539.013
4664.287891	593.046
4664.878206	633.901
4665.468558	707.702
4666.058947	674.755
4666.649374	668.166
4667.239838	661.576
4667.830340	654.987
4668.420879	587.775
4669.011455	620.722
4669.602069	674.755
4670.192720	674.755
4670.783409	647.08
4671.374135	620.722
4671.964899	782.821
4672.555700	748.556
4673.146538	661.576
4673.737414	566.689
4674.328327	581.186
4674.919277	506.066
4675.510265	532.424
4676.101291	532.424
4676.692353	693.205
4677.283454	627.311
4677.874591	633.901
4678.465766	647.08
4679.056978	673.437
4679.648228	627.311
4680.239515	573.278
4680.830840	553.51
4681.422202	533.742
4682.013602	566.689
4682.605038	566.689
4683.196513	566.689
4683.788024	527.152
4684.379573	539.013
4684.971160	479.709
4685.562784	438.854
4686.154445	459.941
4686.746144	473.119
4687.337880	573.278
4687.929653	573.278
4688.521464	599.636
4689.113313	587.775
4689.705198	587.775
4690.297121	635.219
4690.889082	620.722
4691.481080	830.265
4692.073115	776.232
4692.665188	904.066
4693.257298	843.444
4693.849446	743.285
4694.441631	674.755
4695.033853	674.755
4695.626113	635.219
4696.218410	701.113
4696.810745	681.344
4697.403117	761.735
4697.995526	809.179
4698.587973	722.199
4699.180458	674.755
4699.772979	614.133
4700.365538	560.099
4700.958135	620.722
4701.550769	566.689
4702.143440	600.954
4702.736149	728.788
4703.328895	715.609
4703.921678	843.444
4704.514499	869.801
4705.107358	782.821
4705.700254	689.252
4706.293187	856.622
4706.886157	917.245
4707.479165	830.265
4708.072211	884.298
4708.665294	763.053
4709.258414	709.02
4709.851571	776.232
4710.444766	755.146
4711.037999	774.914
4711.631269	681.344
4712.224576	607.543
4712.817921	581.185
4713.411303	593.046
4714.004722	666.847
4714.598179	673.437
4715.191673	781.503
4715.785205	689.251
4716.378774	587.775
4716.972381	566.689
4717.566025	560.099
4718.159706	633.9
4718.753425	620.722
4719.347181	566.688
4719.940975	573.278
4720.534806	553.51
4721.128674	579.867
4721.722580	560.099
4722.316523	546.92
4722.910504	620.722
4723.504522	627.311
4724.098577	587.775
4724.692670	607.543
4725.286800	560.099
4725.880968	553.51
4726.475173	587.775
4727.069415	681.344
4727.663695	681.344
4728.258013	741.967
4728.852367	774.914
4729.446759	843.443
4730.041189	768.324
4730.635656	701.112
4731.230160	654.986
4731.824702	607.543
4732.419281	533.741
4733.013898	546.92
4733.608552	668.165
4734.203243	722.198
4734.797972	620.722
4735.392738	668.165
4735.987542	715.609
4736.582383	763.053
4737.177261	748.556
4737.772177	782.821
4738.367130	743.284
4738.962121	694.523
4739.557149	647.079
4740.152214	647.079
4740.747317	687.933
4741.342458	661.576
4741.937635	674.755
4742.532851	668.165
4743.128103	614.132
4743.723393	600.953
4744.318720	647.079
4744.914085	694.523
4745.509487	720.88
4746.104927	694.523
4746.700404	647.079
4747.295918	614.132
4747.891470	546.92
4748.487059	715.609
4749.082686	789.41
4749.678350	890.887
4750.274051	802.589
4750.869790	836.854
4751.465566	789.41
4752.061380	763.053
4752.657231	884.298
4753.253120	871.119
4753.849046	884.298
4754.445009	871.119
4755.041010	884.298
4755.637048	876.39
4756.233123	1018.72
4756.829236	964.688
4757.425387	822.357
4758.021574	817.086
4758.617800	917.245
4759.214062	856.622
4759.810362	735.377
4760.406699	761.735
4761.003074	689.251
4761.599487	817.086
4762.195936	796
4762.792423	763.052
4763.388948	830.264
4763.985510	850.033
4764.582109	904.066
4765.178745	836.854
4765.775420	822.357
4766.372131	776.231
4766.968880	910.655
4767.565666	836.854
4768.162490	776.231
4768.759351	755.145
4769.356250	715.609
4769.953186	668.165
4770.550159	620.721
4771.147170	635.218
4771.744218	735.377
4772.341304	681.344
4772.938427	627.311
4773.535587	661.576
4774.132785	728.787
4774.730020	715.609
4775.327293	674.754
4775.924603	600.953
4776.521950	674.754
4777.119335	620.721
4777.716757	743.284
4778.314217	850.032
4778.911714	776.231
4779.509249	735.377
4780.106821	654.986
4780.704430	640.489
4781.302077	587.774
4781.899761	627.311
4782.497482	581.185
4783.095241	587.774
4783.693038	896.158
4784.290872	984.456
4784.888743	958.099
4785.486651	917.244
4786.084597	830.264
4786.682581	755.145
4787.280602	781.503
4787.878660	748.556
4788.476756	743.284
4789.074889	735.377
4789.673059	701.112
4790.271267	768.324
4790.869512	1085.93
4791.467795	984.456
4792.066115	910.655
4792.664473	850.032
4793.262868	817.085
4793.861300	789.41
4794.459770	763.052
4795.058277	856.622
4795.656822	822.357
4796.255404	674.754
4796.854023	809.178
4797.452680	835.536
4798.051374	802.589
4798.650106	722.198
4799.248875	661.575
4799.847681	896.158
4800.446525	922.516
4801.045406	863.211
4801.644325	768.324
4802.243281	694.522
4802.842275	635.218
4803.441305	620.721
4804.040374	566.688
4804.639479	593.046
4805.238623	614.132
4805.837803	694.522
4806.437021	701.112
4807.036277	715.609
4807.635569	735.377
4808.234900	674.754
4808.834267	654.986
4809.433672	715.609
4810.033115	741.966
4810.632594	674.754
4811.232112	668.165
4811.831666	620.721
4812.431258	600.953
4813.030888	715.609
4813.630555	782.82
4814.230259	715.609
4814.830001	635.218
4815.429780	715.609
4816.029596	728.787
4816.629450	694.522
4817.229342	661.575
4817.829271	661.575
4818.429237	640.489
4819.029240	774.913
4819.629281	689.251
4820.229360	830.264
4820.829476	802.589
4821.429629	836.854
4822.029819	735.377
4822.630047	722.198
4823.230313	689.251
4823.830616	635.218
4824.430956	668.165
4825.031334	661.575
4825.631749	694.522
4826.232201	720.88
4826.832691	774.913
4827.433219	694.522
4828.033783	640.489
4828.634386	647.079
4829.235025	640.489
4829.835702	593.046
4830.436416	593.046
4831.037168	607.542
4831.637957	620.721
4832.238784	701.112
4832.839648	720.88
4833.440550	640.489
4834.041488	587.774
4834.642465	587.774
4835.243478	654.986
4835.844529	681.344
4836.445618	587.774
4837.046744	560.099
4837.647907	459.94
4838.249108	533.741
4838.850346	654.986
4839.451622	654.986
4840.052935	817.085
4840.654285	776.231
4841.255673	735.377
4841.857098	735.377
4842.458560	661.575
4843.060061	687.933
4843.661598	635.218
4844.263173	654.986
4844.864785	607.542
4845.466435	587.774
4846.068122	539.013
4846.669846	586.456
4847.271608	633.9
4847.873407	666.847
4848.475244	789.41
4849.077118	763.052
4849.679030	715.609
4850.280979	701.112
4850.882965	635.218
4851.484989	539.013
4852.087050	607.542
4852.689149	768.324
4853.291285	802.589
4853.893458	694.522
4854.495669	850.032
4855.097917	748.556
4855.700203	674.754
4856.302526	668.165
4856.904886	817.085
4857.507284	850.032
4858.109719	776.231
4858.712192	795.999
4859.314702	728.787
4859.917250	701.112
4860.519835	835.536
4861.122457	855.304
4861.725117	768.324
4862.327814	789.41
4862.930549	782.82
4863.533321	755.145
4864.136130	694.522
4864.738977	795.999
4865.341861	836.854
4865.944783	950.191
4866.547742	876.39
4867.150738	776.231
4867.753772	950.191
4868.356843	884.297
4868.959952	850.032
4869.563098	822.357
4870.166282	836.854
4870.769503	830.264
4871.372761	822.357
4871.976057	715.609
4872.579390	689.251
4873.182760	587.774
4873.786168	607.542
4874.389614	600.953
4874.993097	566.688
4875.596617	614.132
4876.200175	566.688
4876.803770	715.609
4877.407402	748.556
4878.011072	971.277
4878.614779	910.655
4879.218524	890.887
4879.822306	876.39
4880.426125	776.231
4881.029982	709.019
4881.633877	635.218
4882.237808	694.522
4882.841778	763.052
4883.445784	715.609
4884.049828	735.377
4884.653910	735.377
4885.258028	701.112
4885.862185	681.344
4886.466378	668.165
4887.070609	620.721
4887.674878	668.165
4888.279184	728.787
4888.883527	654.986
4889.487908	709.019
4890.092326	735.377
4890.696781	741.966
4891.301274	668.165
4891.905804	694.522
4892.510372	654.986
4893.114977	587.774
4893.719620	654.986
4894.324300	607.542
4894.929017	573.277
4895.533772	607.542
4896.138564	701.112
4896.743394	828.946
4897.348261	843.443
4897.953165	869.8
4898.558107	748.555
4899.163087	755.145
4899.768103	761.734
4900.373157	794.681
4900.978249	681.344
4901.583378	620.721
4902.188544	600.953
4902.793748	587.774
4903.398989	533.741
4904.004268	527.151
4904.609584	527.151
4905.214937	627.31
4905.820328	681.344
4906.425756	674.754
4907.031222	674.754
4907.636725	661.575
4908.242265	687.933
4908.847843	701.112
4909.453458	654.986
4910.059111	689.251
4910.664801	768.324
4911.270529	882.979
4911.876294	809.178
4912.482096	763.052
4913.087936	701.112
4913.693813	654.986
4914.299727	627.31
4914.905679	640.489
4915.511669	674.754
4916.117696	822.357
4916.723760	743.284
4917.329861	668.165
4917.936000	755.145
4918.542177	781.502
4919.148391	776.231
4919.754642	715.608
4920.360931	735.377
4920.967257	654.986
4921.573620	661.575
4922.180021	722.198
4922.786460	694.522
4923.392935	694.522
4923.999449	627.31
4924.605999	715.608
4925.212587	722.198
4925.819213	709.019
4926.425875	627.31
4927.032576	587.774
4927.639313	546.92
4928.246088	527.151
4928.852901	620.721
4929.459751	689.251
4930.066638	709.019
4930.673563	809.178
4931.280525	722.198
4931.887524	694.522
4932.494561	689.251
4933.101636	694.522
4933.708747	694.522
4934.315897	668.165
4934.923083	661.575
4935.530307	722.198
4936.137569	627.31
4936.744867	620.721
4937.352204	640.489
4937.959577	720.88
4938.566988	694.522
4939.174437	647.078
4939.781923	635.218
4940.389446	614.131
4940.997007	640.489
4941.604605	587.774
4942.212241	600.953
4942.819913	581.185
4943.427624	593.045
4944.035372	633.9
4944.643157	681.343
4945.250979	681.343
4945.858839	614.132
4946.466737	587.774
4947.074672	607.542
4947.682644	614.132
4948.290654	640.489
4948.898701	674.754
4949.506785	701.112
4950.114907	635.218
4950.723066	607.542
4951.331263	640.489
4951.939497	701.112
4952.547769	640.489
4953.156078	654.986
4953.764424	654.986
4954.372808	635.218
4954.981229	620.721
4955.589688	689.251
4956.198184	768.324
4956.806717	789.41
4957.415288	763.052
4958.023897	694.522
4958.632542	600.953
4959.241225	587.774
4959.849946	614.132
4960.458704	614.132
4961.067499	620.721
4961.676332	627.31
4962.285202	607.542
4962.894110	674.754
4963.503055	668.165
4964.112037	600.953
4964.721057	668.165
4965.330114	668.165
4965.939209	661.575
4966.548341	681.344
4967.157510	720.88
4967.766717	809.178
4968.375961	896.158
4968.985243	822.357
4969.594562	856.622
4970.203919	782.82
4970.813313	689.251
4971.422744	614.132
4972.032213	614.132
4972.641719	653.668
4973.251263	600.953
4973.860844	627.31
4974.470462	653.668
4975.080118	635.218
4975.689811	635.218
4976.299542	654.986
4976.909310	661.575
4977.519115	614.132
4978.128958	627.31
4978.738839	694.522
4979.348756	763.052
4979.958711	856.622
4980.568704	856.622
4981.178734	789.41
4981.788801	802.589
4982.398906	694.522
4983.009048	607.542
4983.619228	620.721
4984.229445	560.099
4984.839699	614.132
4985.449991	640.489
4986.060321	566.688
4986.670687	593.046
4987.281091	666.847
4987.891533	647.079
4988.502012	727.469
4989.112528	681.344
4989.723082	707.701
4990.333673	929.105
4990.944302	876.39
4991.554968	817.085
4992.165671	782.82
4992.776412	689.251
4993.387190	627.311
4993.998006	789.41
4994.608859	890.887
4995.219749	904.066
4995.830677	809.178
4996.441643	709.019
4997.052645	674.754
4997.663685	668.165
4998.274763	635.218
4998.885878	768.324
4999.497030	763.052
5000.108220	715.609
5000.719447	694.523
5001.330712	694.523
5001.942014	627.311
5002.553353	707.701
5003.164730	635.218
5003.776144	681.344
5004.387596	654.986
5004.999085	661.576
5005.610612	668.165
5006.222176	614.132
5006.833777	539.013
5007.445416	565.37
5008.057092	591.728
5008.668806	525.834
5009.280556	532.423
5009.892345	552.191
5010.504171	591.728
5011.116034	687.933
5011.727935	755.145
5012.339873	789.41
5012.951848	748.556
5013.563861	743.284
5014.175911	668.165
5014.787999	607.542
5015.400124	709.019
5016.012287	977.867
5016.624487	944.92
5017.236724	850.033
5017.848999	776.231
5018.461311	689.251
5019.073661	748.556
5019.686048	743.284
5020.298472	668.165
5020.910934	627.311
5021.523433	701.112
5022.135970	748.556
5022.748544	763.052
5023.361155	763.052
5023.973804	689.251
5024.586491	661.576
5025.199214	681.344
5025.811976	715.609
5026.424774	694.523
5027.037610	694.523
5027.650484	661.576
5028.263394	674.754
5028.876343	635.218
5029.489328	581.185
5030.102351	553.509
5030.715412	579.867
5031.328510	606.224
5031.941645	693.205
5032.554818	788.092
5033.168028	763.052
5033.781275	681.344
5034.394560	640.489
5035.007883	748.556
5035.621243	728.787
5036.234640	668.165
5036.848074	600.953
5037.461546	600.953
5038.075056	635.218
5038.688603	681.344
5039.302187	741.966
5039.915809	668.165
5040.529468	722.198
5041.143164	661.576
5041.756898	620.721
5042.370670	627.311
5042.984478	674.754
5043.598324	715.609
5044.212208	768.324
5044.826129	748.556
5045.440087	763.052
5046.054083	674.754
5046.668117	674.754
5047.282187	735.377
5047.896295	755.145
5048.510441	709.019
5049.124624	654.986
5049.738844	661.576
5050.353102	654.986
5050.967397	593.046
5051.581729	673.436
5052.196099	699.794
5052.810507	774.913
5053.424952	701.112
5054.039434	674.754
5054.653953	600.953
5055.268510	715.609
5055.883105	789.41
5056.497737	674.754
5057.112406	620.721
5057.727113	607.542
5058.341857	627.311
5058.956638	600.953
5059.571457	566.688
5060.186314	635.218
5060.801207	728.787
5061.416139	843.443
5062.031107	755.145
5062.646113	728.787
5063.261157	661.575
5063.876238	647.079
5064.491356	694.522
5065.106512	694.522
5065.721705	817.085
5066.336935	722.198
5066.952203	668.165
5067.567508	668.165
5068.182851	668.165
5068.798231	709.019
5069.413649	627.311
5070.029104	620.721
5070.644596	930.423
5071.260126	1004.22
5071.875693	998.953
5072.491298	958.099
5073.106940	1012.13
5073.722620	917.244
5074.338336	830.264
5074.954091	817.085
5075.569882	789.41
5076.185712	776.231
5076.801578	850.032
5077.417482	782.82
5078.033424	748.556
5078.649402	668.165
5079.265419	674.754
5079.881472	728.787
5080.497563	768.324
5081.113692	768.324
5081.729858	836.854
5082.346061	776.231
5082.962302	722.198
5083.578580	743.284
5084.194895	843.443
5084.811248	802.589
5085.427639	674.754
5086.044066	674.754
5086.660531	647.079
5087.277034	653.668
5087.893574	714.291
5088.510152	654.986
5089.126766	654.986
5089.743419	614.132
5090.360108	728.787
5090.976835	795.999
5091.593600	694.523
5092.210402	661.576
5092.827241	668.165
5093.444118	614.132
5094.061032	666.847
5094.677984	607.542
5095.294973	647.079
5095.911999	653.668
5096.529063	666.847
5097.146164	741.966
5097.763303	735.377
5098.380479	782.821
5098.997693	843.443
5099.614943	789.41
5100.232232	755.145
5100.849557	694.523
5101.466921	668.165
5102.084321	689.251
5102.701759	681.344
5103.319235	768.324
5103.936747	640.49
5104.554298	774.913
5105.171885	735.377
5105.789510	755.145
5106.407173	735.377
5107.024873	774.913
5107.642610	755.145
5108.260385	815.768
5108.878197	855.304
5109.496046	701.112
5110.113933	607.542
5110.731858	674.754
5111.349820	776.231
5111.967819	843.443
5112.585855	748.556
5113.203930	755.145
5113.822041	761.735
5114.440190	788.092
5115.058376	748.556
5115.676600	850.033
5116.294861	776.231
5116.913160	715.609
5117.531495	681.344
5118.149869	661.576
5118.768280	607.542
5119.386728	633.9
5120.005213	748.556
5120.623736	782.821
5121.242297	701.112
5121.860895	707.701
5122.479530	701.112
5123.098203	802.589
5123.716913	809.178
5124.335660	782.821
5124.954445	755.145
5125.573268	755.145
5126.192127	761.735
5126.811025	709.019
5127.429959	689.251
5128.048931	668.165
5128.667941	709.019
5129.286988	689.251
5129.906072	722.198
5130.525194	728.788
5131.144353	884.298
5131.763549	836.854
5132.382783	890.887
5133.002054	850.033
5133.621363	1072.75
5134.240709	1146.56
5134.860093	1240.13
5135.479514	1139.97
5136.098972	1045.08
5136.718468	971.278
5137.338001	822.357
5137.957572	796
5138.577180	755.145
5139.196826	755.145
5139.816509	689.251
5140.436229	722.198
5141.055987	654.986
5141.675782	668.165
5142.295614	674.755
5142.915484	661.576
5143.535392	647.079
5144.155337	701.112
5144.775319	674.755
5145.395339	715.609
5146.015396	763.053
5146.635490	802.589
5147.255622	836.854
5147.875791	782.821
5148.495998	743.284
5149.116242	843.443
5149.736524	1186.09
5150.356843	1153.15
5150.977199	1045.08
5151.597593	1004.22
5152.218024	1058.26
5152.838493	1072.75
5153.458999	1025.31
5154.079543	991.046
5154.700123	930.423
5155.320742	910.655
5155.941398	910.655
5156.562091	802.589
5157.182821	748.556
5157.803589	748.556
5158.424395	828.947
5159.045237	855.304
5159.666118	902.748
5160.287035	871.119
5160.907990	904.066
5161.528983	923.834
5162.150013	1112.29
5162.771080	1151.83
5163.392185	1072.75
5164.013327	1004.22
5164.634506	1126.79
5165.255723	1058.26
5165.876978	843.443
[truncated: 6,506 more rows]
