# Supplementary material for: Chemoenzymatic synthesis of genetically-encoded multivalent liquid N-glycan arrays
Source: Nat Commun. 2023 Aug 28;14:5237. doi: 10.1038/s41467-023-40900-y (PMC10462762; doi:10.1038/s41467-023-40900-y)
Supplement: Supplementary file 8 — Supplementary Dataset 4 [file 41467_2023_40900_MOESM8_ESM.zip › Supplementary Data 1_All MALDI Data/MALDI TextFiles for Fig.5 and Fig.6/TL-IV-79-DBCO-SDB110_0003.txt]

TITLE "<<TL-IV-79-DBCO-SDB110_0003>> Voyager Spec #1[BP = 5240.7, 25697]"
TYPE MASSSPEC
3999.789467	90.1869
4000.336058	93.3239
4000.882687	34.5063
4001.429353	52.5437
4001.976057	71.3653
4002.522798	52.5437
4003.069577	26.664
4003.616392	41.5644
4004.163246	30.5851
4004.710136	41.5644
4005.257064	101.166
4005.804030	71.3653
4006.351033	34.5063
4006.898073	56.4649
4007.445151	75.2865
4007.992266	34.5063
4008.539418	19.6058
4009.086608	19.6058
4009.633835	71.3653
4010.181100	52.5437
4010.728402	45.4856
4011.275741	45.4856
4011.823118	90.1869
4012.370532	82.3446
4012.917984	130.183
4013.465473	163.905
4014.012999	93.3239
4014.560563	130.183
4015.108164	141.162
4015.655803	108.224
4016.203479	78.4234
4016.751192	41.5644
4017.298943	60.386
4017.846731	134.104
4018.394556	108.224
4018.942419	97.245
4019.490320	56.4649
4020.038258	30.5851
4020.586233	149.004
4021.134245	207.822
4021.682295	211.743
4022.230383	179.59
4022.778507	119.204
4023.326669	71.3653
4023.874869	30.5851
4024.423106	45.4856
4024.971380	90.1869
4025.519692	60.386
4026.068041	30.5851
4026.616428	15.6847
4027.164852	12.5478
4027.713313	8.62658
4028.261812	26.664
4028.810348	15.6847
4029.358921	78.4234
4029.907532	71.3653
4030.456180	41.5644
4031.004866	34.5063
4031.553589	12.5478
4032.102350	8.52158e-006
4032.651147	82.3446
4033.199983	119.204
4033.748855	75.2865
4034.297766	41.5644
4034.846713	38.4275
4035.395698	78.4234
4035.944720	52.5437
4036.493780	90.1869
4037.042877	78.4234
4037.592011	71.3653
4038.141183	167.042
4038.690392	134.104
4039.239639	86.2658
4039.788923	67.4442
4040.338245	64.3072
4040.887603	49.4068
4041.437000	60.386
4041.986433	86.2658
4042.535904	60.386
4043.085413	26.664
4043.634959	15.6847
4044.184542	49.4068
4044.734162	34.5063
4045.283820	23.527
4045.833516	8.62659
4046.383249	1.74219e-005
4046.933019	29.8009
4047.482826	19.6059
4048.032671	12.5478
4048.582554	1.6151e-005
4049.132474	1.6151e-005
4049.682431	25.8797
4050.232425	116.067
4050.782457	75.2865
4051.332527	86.2658
4051.882634	93.3239
4052.432778	149.005
4052.982959	90.1869
4053.533178	49.4068
4054.083435	30.5851
4054.633728	15.6847
4055.184060	19.6059
4055.734428	26.664
4056.284834	15.6847
4056.835278	49.4068
4057.385758	127.046
4057.936276	71.3653
4058.486832	171.747
4059.037425	112.146
4059.588055	108.224
4060.138723	86.2658
4060.689428	49.4068
4061.240171	19.6059
4061.790951	2.4163e-005
4062.341768	18.8216
4062.892623	12.5478
4063.443515	4.70543
4063.994444	12.5478
4064.545411	8.6266
4065.096416	123.125
4065.647457	86.2658
4066.198536	141.162
4066.749653	119.204
4067.300807	145.083
4067.851998	189.785
4068.403227	149.005
4068.954493	78.4234
4069.505797	34.5063
4070.057137	4.70544
4070.608516	60.3861
4071.159931	71.3653
4071.711384	52.5437
4072.262875	38.4275
4072.814403	30.5852
4073.365968	64.3072
4073.917571	38.4275
4074.469211	34.5063
4075.020888	52.5437
4075.572603	26.664
4076.124356	30.5852
4076.676145	67.4442
4077.227972	123.125
4077.779837	127.046
4078.331739	75.2865
4078.883678	34.5063
4079.435655	71.3653
4079.987669	78.4234
4080.539720	64.3072
4081.091809	30.5852
4081.643935	182.727
4082.196099	167.042
4082.748300	156.063
4083.300538	101.166
4083.852814	64.3073
4084.405127	34.5064
4084.957478	26.664
4085.509866	104.303
4086.062292	78.4235
4086.614754	49.4068
4087.167255	30.5852
4087.719792	26.664
4088.272367	15.6847
4088.824980	4.70546
4089.377630	64.3073
4089.930317	67.4442
4090.483041	45.4856
4091.035803	26.664
4091.588603	23.5271
4092.141440	119.204
4092.694314	123.125
4093.247225	75.2865
4093.800174	56.4649
4094.353161	64.3073
4094.906185	41.5645
4095.459246	56.4649
4096.012344	119.204
4096.565480	101.166
4097.118654	86.2658
4097.671865	45.4856
4098.225113	23.5271
4098.778398	67.4442
4099.331721	97.2451
4099.885082	127.046
4100.438480	90.187
4100.991915	93.3239
4101.545387	108.224
4102.098897	130.183
4102.652445	149.005
4103.206030	141.162
4103.759652	112.146
4104.313311	130.183
4104.867008	123.125
4105.420743	149.005
4105.974514	242.328
4106.528324	212.527
4107.082170	212.527
4107.636054	245.465
4108.189975	160.768
4108.743934	82.3446
4109.297930	52.5437
4109.851964	56.4649
4110.406035	26.664
4110.960143	12.5478
4111.514289	4.70547
4112.068472	78.4235
4112.622693	127.046
4113.176951	93.3239
4113.731246	56.4649
4114.285579	82.3446
4114.839949	45.4856
4115.394356	23.5271
4115.948801	15.6847
4116.503284	23.5271
4117.057803	12.5478
4117.612361	4.70546
4118.166955	52.5437
4118.721587	41.5645
4119.276256	19.6059
4119.830963	23.5271
4120.385707	8.62663
4120.940489	4.98468e-005
4121.495308	108.224
4122.050164	86.2658
4122.605058	52.5437
4123.159989	34.5064
4123.714957	34.5064
4124.269963	12.5478
4124.825007	41.5645
4125.380087	60.3861
4125.935205	60.3861
4126.490361	56.4649
4127.045554	64.3072
4127.600784	82.3446
4128.156052	60.3861
4128.711357	52.5437
4129.266699	23.5271
4129.822079	82.3446
4130.377497	186.648
4130.932951	130.183
4131.488443	86.2658
4132.043973	60.3861
4132.599540	34.5063
4133.155144	86.2658
4133.710786	145.083
4134.266465	149.005
4134.822181	101.166
4135.377935	67.4442
4135.933727	30.5852
4136.489555	45.4856
4137.045421	119.204
4137.601325	159.984
4138.157266	138.025
4138.713244	75.2865
4139.269260	67.4442
4139.825313	108.224
4140.381403	119.204
4140.937531	116.067
4141.493696	78.4235
4142.049899	212.527
4142.606139	286.246
4143.162417	201.548
4143.718732	116.067
4144.275084	64.3073
4144.831473	56.4649
4145.387901	30.5852
4145.944365	108.224
4146.500867	134.104
4147.057406	145.083
4147.613983	104.303
4148.170597	75.2865
4148.727248	64.3073
4149.283937	23.5271
4149.840663	4.70547
4150.397427	8.62664
4150.954228	4.70547
4151.511067	45.4856
4152.067943	56.4649
4152.624856	56.4649
4153.181806	197.627
4153.738794	134.104
4154.295820	93.3239
4154.852883	78.4235
4155.409983	138.025
4155.967121	112.146
4156.524296	149.005
4157.081508	233.702
4157.638758	149.005
4158.196045	116.067
4158.753370	75.2865
4159.310732	38.4275
4159.868131	52.5437
4160.425568	127.046
4160.983043	116.067
4161.540554	56.4649
4162.098103	56.4649
4162.655690	45.4856
4163.213314	12.5478
4163.770975	6.2881e-005
4164.328673	7.8424
4164.886409	244.681
4165.444183	244.681
4166.001994	182.727
4166.559842	227.428
4167.117728	312.125
4167.675651	238.407
4168.233611	134.104
4168.791609	127.046
4169.349644	101.166
4169.907717	56.4649
4170.465827	52.5438
4171.023974	90.187
4171.582159	101.166
4172.140381	75.2866
4172.698641	38.4276
4173.256938	38.4276
4173.815272	41.5645
4174.373644	30.5852
4174.932054	67.4442
4175.490500	78.4235
4176.048984	71.3654
4176.607506	41.5645
4177.166064	97.2451
4177.724661	67.4442
4178.283294	49.4068
4178.841965	141.162
4179.400674	116.067
4179.959420	90.187
4180.518203	52.5438
4181.077023	49.4068
4181.635881	64.3073
4182.194777	56.465
4182.753710	127.046
4183.312680	130.183
4183.871688	86.2658
4184.430733	30.5852
4184.989815	49.4068
4185.548935	56.4649
4186.108092	71.3654
4186.667287	64.3073
4187.226519	34.5064
4187.785788	26.6641
4188.345095	34.5064
4188.904439	30.5852
4189.463821	38.4276
4190.023240	26.6641
4190.582696	15.6848
4191.142190	4.7055
4191.701721	64.3073
4192.261290	52.5438
4192.820896	30.5852
4193.380539	15.6848
4193.940220	26.6641
4194.499938	26.6641
4195.059694	41.5645
4195.619487	56.4649
4196.179317	97.2451
4196.739185	52.5438
4197.299090	49.4068
4197.859033	41.5645
4198.419013	15.6848
4198.979030	90.187
4199.539085	75.2866
4200.099178	71.3654
4200.659307	60.3861
4201.219474	45.4857
4201.779679	116.067
4202.339920	192.922
4202.900200	153.71
4203.460516	93.324
4204.020870	56.4649
4204.581262	30.5852
4205.141690	56.4649
4205.702157	75.2866
4206.262660	52.5438
4206.823201	30.5852
4207.383780	71.3654
4207.944396	45.4857
4208.505049	56.4649
4209.065739	30.5852
4209.626467	23.5271
4210.187233	56.4649
4210.748036	78.4235
4211.308876	64.3073
4211.869754	30.5852
4212.430669	15.6848
4212.991621	12.5478
4213.552611	45.4857
4214.113638	30.5852
4214.674703	30.5852
4215.235805	12.5478
4215.796944	41.5645
4216.358121	71.3654
4216.919335	45.4857
4217.480587	26.6641
4218.041876	4.7055
4218.603202	9.68941e-005
4219.164566	9.68941e-005
4219.725967	18.8217
4220.287406	4.7055
4220.848882	82.3447
4221.410395	82.3447
4221.971946	78.4235
4222.533534	52.5438
4223.095160	38.4276
4223.656823	23.5271
4224.218523	60.3861
4224.780261	141.162
4225.342036	141.162
4225.903849	108.224
4226.465699	78.4235
4227.027587	56.4649
4227.589511	30.5852
4228.151474	8.62667
4228.713473	19.6059
4229.275510	26.664
4229.837585	23.5271
4230.399696	49.4068
4230.961846	30.5852
4231.524032	12.5478
4232.086256	8.62666
4232.648518	8.62666
4233.210817	60.3861
4233.773153	93.324
4234.335527	60.3861
4234.897938	153.71
4235.460386	256.445
4236.022872	190.569
4236.585395	116.067
4237.147956	145.083
4237.710554	231.349
4238.273189	279.187
4238.835862	175.669
4239.398572	179.59
4239.961320	149.005
4240.524105	97.2451
4241.086927	49.4068
4241.649787	26.664
4242.212684	45.4856
4242.775619	82.3447
4243.338591	75.2865
4243.901601	67.4442
4244.464647	30.5852
4245.027732	15.6848
4245.590853	26.664
4246.154012	93.3239
4246.717209	93.3239
4247.280443	60.3861
4247.843714	30.5852
4248.407023	30.5852
4248.970369	15.6848
4249.533752	19.6059
4250.097173	78.4235
4250.660631	82.3447
4251.224127	49.4068
4251.787660	52.5438
4252.351230	41.5645
4252.914838	64.3073
4253.478483	23.5271
4254.042166	19.6059
4254.605886	64.3073
4255.169644	49.4068
4255.733438	75.2866
4256.297271	45.4857
4256.861140	49.4068
4257.425047	56.4649
4257.988992	49.4068
4258.552974	19.6059
4259.116993	34.5064
4259.681050	30.5852
4260.245144	49.4068
4260.809275	67.4442
4261.373444	67.4442
4261.937650	64.3073
4262.501894	93.3239
4263.066175	56.4649
4263.630494	41.5645
4264.194849	49.4068
4264.759243	78.4235
4265.323673	97.2451
4265.888142	67.4442
4266.452647	71.3654
4267.017190	104.303
4267.581770	127.046
4268.146388	130.183
4268.711043	123.125
4269.275735	97.2451
4269.840465	78.4235
4270.405233	56.4649
4270.970037	60.3861
4271.534879	38.4276
4272.099759	82.3447
4272.664676	116.067
4273.229630	67.4442
4273.794622	45.4857
4274.359651	64.3073
4274.924717	78.4235
4275.489821	71.3654
4276.054963	52.5438
4276.620141	26.6641
4277.185357	86.2658
4277.750611	97.2451
4278.315902	78.4235
4278.881230	56.465
4279.446596	38.4276
4280.011999	19.606
4280.577439	45.4857
4281.142917	134.104
4281.708433	119.204
4282.273985	75.2866
4282.839575	101.166
4283.405203	82.3447
4283.970868	75.2866
4284.536570	38.4276
4285.102310	30.5852
4285.668087	19.6059
4286.233902	38.4276
4286.799753	49.4068
4287.365643	41.5645
4287.931570	34.5064
4288.497534	26.6641
4289.063535	45.4857
4289.629574	15.6848
4290.195650	19.6059
4290.761764	9.28276e-005
4291.327915	11.7636
4291.894104	8.62667
4292.460330	9.27622e-005
4293.026593	64.3073
4293.592894	104.303
4294.159232	149.005
4294.725608	138.025
4295.292021	82.3447
4295.858471	116.067
4296.424959	56.465
4296.991484	30.5852
4297.558046	23.5271
4298.124646	12.5478
4298.691284	119.204
4299.257958	119.204
4299.824671	78.4235
4300.391420	56.465
4300.958207	34.5064
4301.525031	49.4069
4302.091893	41.5645
4302.658792	19.606
4303.225729	8.62668
4303.792703	15.6848
4304.359714	12.5479
4304.926763	12.5479
4305.493849	82.3447
4306.060973	167.042
4306.628134	153.71
4307.195332	78.4235
4307.762568	38.4276
4308.329841	127.046
4308.897152	156.063
4309.464500	97.2451
4310.031885	97.2451
4310.599308	78.4235
4311.166768	60.3861
4311.734266	149.005
4312.301801	170.963
4312.869373	207.822
4313.436983	138.025
4314.004630	101.166
4314.572315	56.465
4315.140037	23.5271
4315.707796	8.62669
4316.275593	8.62669
4316.843427	34.5064
4317.411299	119.204
4317.979208	71.3654
4318.547154	78.4235
4319.115138	64.3073
4319.683159	19.606
4320.251218	4.70552
4320.819314	34.5064
4321.387447	60.3861
4321.955618	71.3654
4322.523827	45.4857
4323.092072	49.4069
4323.660355	30.5852
4324.228676	8.62669
4324.797034	8.62669
4325.365429	8.62669
4325.933861	30.5852
4326.502331	34.5064
4327.070839	30.5852
4327.639384	34.5064
4328.207966	30.5852
4328.776586	26.6641
4329.345243	15.6848
4329.913937	12.5479
4330.482669	19.606
4331.051438	12.5479
4331.620245	56.465
4332.189089	52.5438
4332.757971	23.5271
4333.326889	64.3073
4333.895846	219.586
4334.464839	193.706
4335.033871	149.005
4335.602939	90.187
4336.172045	78.4235
4336.741188	60.3861
4337.310369	23.5271
4337.879587	41.5645
4338.448842	26.6641
4339.018135	19.606
4339.587466	15.6848
4340.156833	38.4276
4340.726238	52.5438
4341.295681	38.4276
4341.865161	30.5852
4342.434678	8.62669
4343.004233	0.000114697
4343.573825	14.9006
4344.143455	8.62669
4344.713122	0.000114697
4345.282826	3.92129
4345.852568	22.7429
4346.422347	22.7429
4346.992163	37.6434
4347.562017	51.7596
4348.131909	81.5605
4348.701837	129.399
4349.271803	93.324
4349.841807	41.5645
4350.411848	52.5438
4350.981926	41.5645
4351.552042	15.6848
4352.122195	0.000114126
4352.692386	97.2451
4353.262614	141.162
4353.832879	90.187
4354.403182	64.3073
4354.973522	45.4857
4355.543900	41.5645
4356.114315	90.187
4356.684767	149.005
4357.255257	189.785
4357.825784	119.204
4358.396348	71.3654
4358.966950	41.5645
4359.537590	19.606
4360.108267	90.187
4360.678981	104.303
4361.249732	90.187
4361.820521	116.067
4362.391348	78.4235
4362.962212	52.5438
4363.533113	38.4276
4364.104052	52.5438
4364.675028	78.4235
4365.246041	145.083
4365.817092	141.162
4366.388180	127.046
4366.959306	130.183
4367.530469	86.2659
4368.101669	119.204
4368.672907	201.548
4369.244182	167.042
4369.815495	153.71
4370.386845	119.204
4370.958232	71.3654
4371.529657	223.507
4372.101119	238.407
4372.672619	145.083
4373.244156	108.224
4373.815731	130.183
4374.387342	134.104
4374.958992	67.4442
4375.530678	64.3073
4376.102402	116.067
4376.674164	75.2866
4377.245963	90.187
4377.817799	104.303
4378.389673	56.465
4378.961584	104.303
4379.533532	64.3073
4380.105518	49.4069
4380.677542	23.5271
4381.249602	8.62668
4381.821700	8.62668
4382.393836	15.6848
4382.966009	34.5064
4383.538219	19.606
4384.110467	34.5064
4384.682752	19.606
4385.255075	90.187
4385.827434	231.349
4386.399832	201.548
4386.972267	145.083
4387.544739	82.3447
4388.117248	26.6641
4388.689795	9.13029e-005
4389.262379	29.801
4389.835001	63.5231
4390.407660	34.5064
4390.980357	90.187
4391.553091	90.187
4392.125862	49.4068
4392.698671	38.4276
4393.271517	26.664
4393.844401	19.6059
4394.417322	12.5478
4394.990280	4.70549
4395.563276	26.664
4396.136309	23.5271
4396.709380	34.5064
4397.282488	138.025
4397.855633	127.046
4398.428816	82.3447
4399.002036	130.183
4399.575294	104.303
4400.148589	123.125
4400.721921	116.067
4401.295291	86.2658
4401.868698	49.4068
4402.442143	41.5645
4403.015625	23.5271
4403.589144	12.5478
4404.162701	23.5271
4404.736295	34.5064
4405.309927	30.5852
4405.883596	12.5478
4406.457302	101.166
4407.031046	134.104
4407.604828	97.2451
4408.178646	145.083
4408.752502	97.2451
4409.326396	60.3861
4409.900327	26.6641
4410.474295	116.067
4411.048301	152.926
4411.622344	138.025
4412.196424	71.3654
4412.770542	45.4857
4413.344697	145.083
4413.918890	104.303
4414.493120	112.146
4415.067388	112.146
4415.641693	78.4235
4416.216035	45.4857
4416.790415	56.4649
4417.364832	56.4649
4417.939286	67.4442
4418.513778	41.5645
4419.088307	56.4649
4419.662874	52.5438
4420.237478	78.4235
4420.812120	160.768
4421.386799	138.025
4421.961515	75.2866
4422.536269	38.4276
4423.111060	23.5271
4423.685889	26.6641
4424.260755	23.5271
4424.835658	12.5478
4425.410599	4.7055
4425.985577	9.16489e-005
4426.560592	66.66
4427.135645	77.6393
4427.710736	45.4857
4428.285864	101.166
4428.861029	101.166
4429.436231	108.224
4430.011471	60.3861
4430.586749	23.5271
4431.162064	12.5478
4431.737416	8.62667
4432.312805	130.183
4432.888233	116.067
4433.463697	90.187
4434.039199	130.183
4434.614738	245.465
4435.190315	219.586
4435.765929	116.067
4436.341580	45.4857
4436.917269	38.4276
4437.492995	30.5852
4438.068759	15.6848
4438.644560	4.70549
4439.220398	19.6059
4439.796274	82.3447
4440.372188	60.3861
4440.948138	75.2866
4441.524126	93.3239
4442.100152	90.187
4442.676215	104.303
4443.252315	149.005
4443.828453	112.146
4444.404628	56.4649
4444.980840	26.664
4445.557090	52.5438
4446.133378	108.224
4446.709702	82.3447
4447.286064	71.3654
4447.862464	60.3861
4448.438901	71.3654
4449.015375	90.187
4449.591887	112.146
4450.168436	52.5438
4450.745023	23.5271
4451.321647	26.664
4451.898308	34.5064
4452.475007	26.664
4453.051743	41.5645
4453.628516	149.005
4454.205327	264.287
4454.782176	231.349
4455.359062	167.042
4455.935985	97.2451
4456.512945	41.5645
4457.089943	12.5478
4457.666979	9.53059e-005
4458.244052	25.8798
4458.821162	81.5604
4459.398309	118.419
4459.975494	71.3654
4460.552717	45.4857
4461.129977	23.5271
4461.707274	93.324
4462.284609	116.067
4462.861981	64.3073
4463.439390	41.5645
4464.016837	52.5438
4464.594321	130.183
4465.171843	93.324
4465.749402	56.4649
4466.326998	60.3861
4466.904632	93.324
4467.482303	190.569
4468.060012	145.083
4468.637758	78.4235
4469.215542	82.3447
4469.793363	75.2866
4470.371221	101.166
4470.949117	167.042
4471.527050	170.963
4472.105020	123.125
4472.683028	97.2451
4473.261074	71.3654
4473.839156	56.465
4474.417276	19.606
4474.995434	15.6848
4475.573629	8.62668
4476.151861	0.000106114
4476.730131	64.3073
4477.308438	75.2866
4477.886783	67.4442
4478.465165	116.067
4479.043584	138.025
4479.622041	90.187
4480.200535	45.4857
4480.779067	41.5645
4481.357636	130.183
4481.936242	90.187
4482.514886	52.5438
4483.093567	26.6641
4483.672286	15.6848
4484.251042	12.5479
4484.829835	15.6848
4485.408666	23.5271
4485.987534	26.6641
4486.566440	41.5645
4487.145383	49.4069
4487.724363	52.5438
4488.303381	34.5064
4488.882436	23.5271
4489.461529	8.6267
4490.040659	0.000120419
4490.619827	93.324
4491.199031	82.3447
4491.778274	101.166
4492.357553	86.2659
4492.936870	93.324
4493.516225	41.5645
4494.095617	12.5479
4494.675046	0.000114379
4495.254513	18.8217
4495.834017	33.7222
4496.413558	30.5852
4496.993137	45.4857
4497.572754	86.2659
4498.152407	71.3654
4498.732099	123.125
4499.311827	127.046
4499.891593	71.3654
4500.471396	38.4276
4501.051237	26.6641
4501.631115	8.6267
4502.211031	30.5853
4502.790984	149.005
4503.370974	119.204
4503.951002	97.2452
4504.531067	49.4069
4505.111170	45.4857
4505.691310	34.5064
4506.271487	86.2659
4506.851702	93.324
4507.431954	67.4443
4508.012244	75.2866
4508.592571	90.187
4509.172935	112.146
4509.753337	130.183
4510.333777	130.183
4510.914253	231.349
4511.494767	138.025
4512.075319	181.942
4512.655908	119.204
4513.236534	71.3654
4513.817198	26.6641
4514.397899	38.4276
4514.978637	23.5272
4515.559413	8.62672
4516.140226	4.70555
4516.721077	8.62672
4517.301965	8.62672
4517.882891	64.3073
4518.463854	67.4443
4519.044854	52.5438
4519.625892	60.3862
4520.206967	41.5646
4520.788079	90.1871
4521.369229	104.303
4521.950417	101.166
4522.531641	116.067
4523.112903	64.3073
4523.694203	52.5438
4524.275540	56.465
4524.856914	60.3862
4525.438326	52.5438
4526.019775	60.3862
4526.601262	141.162
4527.182786	130.183
4527.764347	93.324
4528.345946	71.3654
4528.927582	34.5064
4529.509256	41.5645
4530.090967	179.59
4530.672716	171.747
4531.254501	112.146
4531.836325	130.183
4532.418185	104.303
4533.000083	45.4857
4533.582019	19.606
4534.163992	52.5438
4534.746002	71.3654
4535.328050	90.187
4535.910135	90.187
4536.492257	60.3861
4537.074417	19.606
4537.656614	23.5271
4538.238849	71.3654
4538.821121	71.3654
4539.403431	38.4276
4539.985778	8.6267
4540.568162	97.2451
4541.150584	159.984
4541.733043	101.166
4542.315539	86.2659
4542.898073	49.4069
4543.480645	30.5852
4544.063254	12.5479
4544.645900	4.70551
4545.228583	8.62668
4545.811304	15.6848
4546.394063	8.62668
4546.976859	41.5645
4547.559692	26.6641
4548.142562	82.3447
4548.725470	67.4442
4549.308416	71.3654
4549.891399	49.4069
4550.474419	82.3447
4551.057476	49.4069
4551.640572	38.4276
4552.223704	15.6848
4552.806874	4.70551
4553.390081	45.4857
4553.973326	45.4857
4554.556608	19.606
4555.139927	8.62668
4555.723284	4.70551
4556.306679	4.70551
4556.890110	0.000104047
4557.473579	0.000104047
4558.057086	0.000104047
4558.640630	0.000104047
4559.224211	37.6433
4559.807830	34.5064
4560.391486	38.4276
4560.975179	90.187
4561.558910	60.3861
4562.142679	34.5064
4562.726485	15.6848
4563.310328	41.5645
4563.894208	26.6641
4564.478126	8.62668
4565.062082	4.70551
4565.646074	97.2451
4566.230105	71.3654
4566.814172	86.2659
4567.398277	71.3654
4567.982420	41.5645
4568.566600	116.067
4569.150817	141.162
4569.735071	130.183
4570.319363	104.303
4570.903693	71.3654
4571.488060	38.4276
4572.072464	4.70551
4572.656906	90.187
4573.241385	227.428
4573.825901	323.105
4574.410455	208.606
4574.995046	130.183
4575.579675	141.162
4576.164341	159.984
4576.749045	97.2451
4577.333786	52.5438
4577.918564	26.6641
4578.503380	26.6641
4579.088233	9.51176e-005
4579.673123	9.51176e-005
4580.258051	14.9005
4580.843017	33.7222
4581.428020	15.6848
4582.013060	4.7055
4582.598137	15.6848
4583.183252	104.303
4583.768405	170.963
4584.353594	130.183
4584.938822	97.2451
4585.524086	104.303
4586.109388	138.025
4586.694728	75.2866
4587.280105	30.5852
4587.865519	38.4276
4588.450970	38.4276
4589.036460	97.2451
4589.621986	119.204
4590.207550	64.3073
4590.793151	34.5064
4591.378790	45.4857
4591.964466	26.6641
4592.550179	12.5478
4593.135930	12.5478
4593.721719	12.5478
4594.307544	30.5852
4594.893407	60.3861
4595.479308	52.5438
4596.065246	201.548
4596.651221	156.063
4597.237234	112.146
4597.823284	156.063
4598.409372	123.125
4598.995497	71.3654
4599.581659	86.2658
4600.167859	108.224
4600.754096	97.2451
4601.340371	253.308
4601.926683	227.428
4602.513032	149.005
4603.099419	86.2658
4603.685843	78.4235
4604.272305	75.2866
4604.858804	71.3654
4605.445340	49.4068
4606.031914	41.5645
4606.618525	71.3654
4607.205174	90.187
4607.791860	78.4235
4608.378583	64.3073
4608.965344	90.187
4609.552143	71.3654
4610.138978	38.4275
4610.725851	4.70548
4611.312762	15.6848
4611.899710	38.4275
4612.486695	60.3861
4613.073718	156.063
4613.660778	127.046
4614.247876	204.685
4614.835011	160.768
4615.422183	156.063
4616.009393	130.183
4616.596640	64.3073
4617.183924	19.6059
4617.771246	52.5438
4618.358606	119.204
4618.946003	86.2658
4619.533437	93.3239
4620.120909	71.3654
4620.708418	71.3654
4621.295964	75.2865
4621.883548	38.4275
4622.471169	75.2865
4623.058828	119.204
4623.646524	90.187
4624.234257	45.4856
4624.822028	45.4856
4625.409836	45.4856
4625.997682	23.5271
4626.585565	49.4068
4627.173486	26.664
4627.761444	4.70547
4628.349439	12.5478
4628.937472	75.2865
4629.525542	82.3447
4630.113649	52.5438
4630.701794	41.5645
4631.289977	19.6059
4631.878196	6.8032e-005
4632.466454	6.8032e-005
4633.054748	55.6807
4633.643080	92.5397
4634.231450	78.4235
4634.819856	153.71
4635.408301	86.2658
4635.996782	127.046
4636.585301	86.2658
4637.173858	116.067
4637.762451	119.204
4638.351083	145.083
4638.939751	297.225
4639.528457	275.266
4640.117201	256.445
4640.705982	190.569
4641.294800	119.204
4641.883656	78.4235
4642.472549	38.4275
4643.061479	15.6847
4643.650447	56.4649
4644.239453	30.5852
4644.828495	56.4649
4645.417575	71.3654
4646.006693	179.59
4646.595848	112.146
4647.185040	64.3073
4647.774270	30.5852
4648.363537	12.5478
4648.952842	60.3861
4649.542184	112.146
4650.131563	71.3654
4650.720980	34.5064
4651.310434	78.4235
4651.899926	64.3073
4652.489455	49.4068
4653.079021	26.664
4653.668625	101.166
4654.258266	64.3073
4654.847945	156.063
4655.437661	149.005
4656.027415	82.3446
4656.617206	60.3861
4657.207034	30.5852
4657.796900	19.6059
4658.386803	5.65879e-005
4658.976743	37.6433
4659.566721	40.7802
4660.156736	26.664
4660.746789	34.5064
4661.336879	67.4442
4661.927007	41.5645
4662.517172	23.5271
4663.107374	49.4068
4663.697614	141.162
4664.287891	90.187
4664.878206	67.4442
4665.468558	119.204
4666.058947	78.4235
4666.649374	49.4068
4667.239838	15.6847
4667.830340	4.70546
4668.420879	4.70546
4669.011455	12.5478
4669.602069	67.4442
4670.192720	56.4649
4670.783409	101.166
4671.374135	82.3446
4671.964899	56.4649
4672.555700	108.224
4673.146538	145.083
4673.737414	119.204
4674.328327	82.3447
4674.919277	52.5438
4675.510265	45.4856
4676.101291	23.5271
4676.692353	38.4275
4677.283454	71.3654
4677.874591	45.4857
4678.465766	26.664
4679.056978	8.62665
4679.648228	7.36887e-005
4680.239515	40.7802
4680.830840	55.6807
4681.422202	63.523
4682.013602	45.4857
4682.605038	26.664
4683.196513	38.4275
4683.788024	30.5852
4684.379573	8.62665
4684.971160	127.046
4685.562784	101.166
4686.154445	86.2658
4686.746144	56.4649
4687.337880	23.5271
4687.929653	23.5271
4688.521464	38.4275
4689.113313	38.4275
4689.705198	23.5271
4690.297121	4.70548
4690.889082	86.2658
4691.481080	82.3447
4692.073115	64.3073
4692.665188	41.5645
4693.257298	38.4275
4693.849446	149.005
4694.441631	181.942
4695.033853	138.025
4695.626113	116.067
4696.218410	127.046
4696.810745	112.146
4697.403117	56.4649
4697.995526	34.5064
4698.587973	30.5852
4699.180458	26.664
4699.772979	26.664
4700.365538	19.6059
4700.958135	34.5064
4701.550769	71.3654
4702.143440	56.4649
4702.736149	56.4649
4703.328895	30.5852
4703.921678	116.067
4704.514499	82.3446
4705.107358	45.4856
4705.700254	23.5271
4706.293187	38.4275
4706.886157	71.3654
4707.479165	49.4068
4708.072211	64.3073
4708.665294	52.5437
4709.258414	26.664
4709.851571	12.5478
4710.444766	23.5271
4711.037999	56.4649
4711.631269	82.3446
4712.224576	45.4856
4712.817921	56.4649
4713.411303	19.6059
4714.004722	45.4856
4714.598179	49.4068
4715.191673	45.4856
4715.785205	101.166
4716.378774	101.166
4716.972381	82.3446
4717.566025	60.3861
4718.159706	60.3861
4718.753425	160.768
4719.347181	227.428
4719.940975	153.71
4720.534806	90.187
4721.128674	82.3446
4721.722580	97.2451
4722.316523	41.5645
4722.910504	15.6847
4723.504522	116.067
4724.098577	130.183
4724.692670	86.2658
4725.286800	41.5645
4725.880968	15.6847
4726.475173	41.5645
4727.069415	34.5064
4727.663695	67.4442
4728.258013	71.3654
4728.852367	41.5645
4729.446759	23.5271
4730.041189	26.664
4730.635656	15.6848
4731.230160	6.83493e-005
4731.824702	6.83493e-005
4732.419281	6.83493e-005
4733.013898	119.204
4733.608552	108.224
4734.203243	71.3654
4734.797972	78.4235
4735.392738	75.2865
4735.987542	90.187
4736.582383	49.4068
4737.177261	30.5852
4737.772177	19.6059
4738.367130	15.6847
4738.962121	4.70547
4739.557149	6.63765e-005
4740.152214	37.6433
4740.747317	103.519
4741.342458	129.399
4741.937635	78.4235
4742.532851	38.4275
4743.128103	52.5438
4743.723393	145.083
4744.318720	138.025
4744.914085	145.083
4745.509487	104.303
4746.104927	219.586
4746.700404	201.548
4747.295918	216.449
4747.891470	171.747
4748.487059	112.146
4749.082686	75.2866
4749.678350	71.3654
4750.274051	41.5645
4750.869790	64.3073
4751.465566	52.5438
4752.061380	26.664
4752.657231	8.62665
4753.253120	12.5478
4753.849046	8.62665
4754.445009	19.6059
4755.041010	26.664
4755.637048	19.6059
4756.233123	15.6848
4756.829236	19.6059
4757.425387	138.025
4758.021574	93.3239
4758.617800	75.2866
4759.214062	78.4235
4759.810362	71.3654
4760.406699	71.3654
4761.003074	38.4276
4761.599487	26.664
4762.195936	34.5064
4762.792423	19.6059
4763.388948	30.5852
4763.985510	15.6848
4764.582109	30.5852
4765.178745	49.4068
4765.775420	123.125
4766.372131	152.926
4766.968880	149.005
4767.565666	242.328
4768.162490	197.627
4768.759351	123.125
4769.356250	82.3447
4769.953186	64.3073
4770.550159	67.4442
4771.147170	67.4442
4771.744218	45.4857
4772.341304	19.6059
4772.938427	8.62666
4773.535587	8.62666
4774.132785	38.4276
4774.730020	101.166
4775.327293	64.3073
4775.924603	38.4276
4776.521950	12.5478
4777.119335	4.70549
4777.716757	8.62666
4778.314217	34.5064
4778.911714	49.4068
4779.509249	60.3861
4780.106821	30.5852
4780.704430	56.4649
4781.302077	64.3073
4781.899761	38.4276
4782.497482	19.6059
4783.095241	15.6848
4783.693038	30.5852
4784.290872	30.5852
4784.888743	45.4857
4785.486651	23.5271
4786.084597	19.6059
4786.682581	15.6848
4787.280602	52.5438
4787.878660	82.3447
4788.476756	52.5438
4789.074889	56.4649
4789.673059	208.606
4790.271267	156.063
4790.869512	181.942
4791.467795	164.689
4792.066115	134.104
4792.664473	101.166
4793.262868	134.104
4793.861300	104.303
4794.459770	86.2658
4795.058277	45.4857
4795.656822	67.4442
4796.255404	71.3654
4796.854023	38.4276
4797.452680	86.2659
4798.051374	56.465
4798.650106	26.6641
4799.248875	38.4276
4799.847681	30.5852
4800.446525	15.6848
4801.045406	75.2866
4801.644325	134.104
4802.243281	97.2451
4802.842275	86.2658
4803.441305	67.4442
4804.040374	38.4276
4804.639479	108.224
4805.238623	181.942
4805.837803	156.063
4806.437021	279.187
4807.036277	171.747
4807.635569	108.224
4808.234900	179.59
4808.834267	138.025
4809.433672	145.083
4810.033115	108.224
4810.632594	82.3447
4811.232112	82.3447
4811.831666	93.324
4812.431258	101.166
4813.030888	104.303
4813.630555	75.2866
4814.230259	90.187
4814.830001	49.4069
4815.429780	52.5438
4816.029596	41.5645
4816.629450	38.4276
4817.229342	38.4276
4817.829271	45.4857
4818.429237	34.5064
4819.029240	164.689
4819.629281	368.59
4820.229360	256.445
4820.829476	141.162
4821.429629	75.2866
4822.029819	97.2452
4822.630047	64.3073
4823.230313	201.548
4823.830616	141.162
4824.430956	90.187
4825.031334	52.5438
4825.631749	49.4069
4826.232201	78.4235
4826.832691	71.3654
4827.433219	34.5064
4828.033783	12.5479
4828.634386	4.70552
4829.235025	15.6848
4829.835702	75.2866
4830.436416	108.224
4831.037168	149.005
4831.637957	149.005
4832.238784	145.083
4832.839648	138.025
4833.440550	101.166
4834.041488	52.5438
4834.642465	30.5852
4835.243478	30.5852
4835.844529	23.5271
4836.445618	8.62669
4837.046744	4.70552
4837.647907	0.000110722
4838.249108	25.8798
4838.850346	29.801
4839.451622	15.6848
4840.052935	8.62669
4840.654285	23.5271
4841.255673	19.606
4841.857098	8.62669
4842.458560	86.2659
4843.060061	60.3861
4843.661598	30.5852
4844.263173	19.606
4844.864785	4.70551
4845.466435	8.62669
4846.068122	0.000109928
4846.669846	29.801
4847.271608	23.5271
4847.873407	23.5271
4848.475244	67.4442
4849.077118	82.3447
4849.679030	60.3861
4850.280979	60.3861
4850.882965	90.187
4851.484989	152.926
4852.087050	90.187
4852.689149	75.2866
4853.291285	49.4069
4853.893458	15.6848
4854.495669	19.606
4855.097917	23.5271
4855.700203	23.5271
4856.302526	19.606
4856.904886	101.166
4857.507284	145.083
4858.109719	90.187
4858.712192	52.5438
4859.314702	97.2451
4859.917250	93.324
4860.519835	64.3073
4861.122457	82.3447
4861.725117	64.3073
4862.327814	78.4235
4862.930549	93.324
4863.533321	116.067
4864.136130	116.067
4864.738977	71.3654
4865.341861	71.3654
4865.944783	82.3447
4866.547742	49.4069
4867.150738	45.4857
4867.753772	30.5852
4868.356843	97.2451
4868.959952	130.183
4869.563098	130.183
4870.166282	159.984
4870.769503	149.005
4871.372761	127.046
4871.976057	67.4442
4872.579390	41.5645
4873.182760	123.125
4873.786168	123.125
4874.389614	104.303
4874.993097	67.4442
4875.596617	30.5852
4876.200175	38.4276
4876.803770	19.606
4877.407402	12.5479
4878.011072	4.70551
4878.614779	97.2451
4879.218524	82.3447
4879.822306	45.4857
4880.426125	15.6848
4881.029982	12.5479
4881.633877	12.5479
4882.237808	52.5438
4882.841778	86.2659
4883.445784	56.465
4884.049828	56.465
4884.653910	97.2451
4885.258028	75.2866
4885.862185	34.5064
4886.466378	12.5478
4887.070609	4.7055
4887.674878	23.5271
4888.279184	78.4235
4888.883527	160.768
4889.487908	108.224
4890.092326	64.3073
4890.696781	34.5064
4891.301274	15.6848
4891.905804	34.5064
4892.510372	90.187
4893.114977	64.3073
4893.719620	64.3073
4894.324300	49.4069
4894.929017	41.5645
4895.533772	12.5479
4896.138564	8.62668
4896.743394	82.3447
4897.348261	71.3654
4897.953165	52.5438
4898.558107	78.4235
4899.163087	67.4442
4899.768103	26.6641
4900.373157	67.4442
4900.978249	52.5438
4901.583378	23.5271
4902.188544	52.5438
4902.793748	60.3861
4903.398989	64.3073
4904.004268	34.5064
4904.609584	75.2866
4905.214937	75.2866
4905.820328	49.4069
4906.425756	30.5852
4907.031222	23.5271
4907.636725	23.5271
4908.242265	23.5271
4908.847843	15.6848
4909.453458	0.000106496
4910.059111	141.162
4910.664801	271.345
4911.270529	182.727
4911.876294	97.2451
4912.482096	56.465
4913.087936	34.5064
4913.693813	23.5271
4914.299727	12.5479
4914.905679	23.5271
4915.511669	45.4857
4916.117696	38.4276
4916.723760	26.6641
4917.329861	19.606
4917.936000	8.6267
4918.542177	19.606
4919.148391	101.166
4919.754642	86.2659
4920.360931	45.4857
4920.967257	26.6641
4921.573620	23.5271
4922.180021	56.465
4922.786460	30.5852
4923.392935	23.5271
4923.999449	49.4069
4924.605999	141.162
4925.212587	116.067
4925.819213	71.3654
4926.425875	49.4069
4927.032576	45.4857
4927.639313	19.606
4928.246088	19.606
4928.852901	30.5853
4929.459751	26.6641
4930.066638	30.5853
4930.673563	26.6641
4931.280525	75.2866
4931.887524	71.3654
4932.494561	49.4069
4933.101636	75.2866
4933.708747	78.4235
4934.315897	112.146
4934.923083	82.3447
4935.530307	193.706
4936.137569	190.569
4936.744867	130.183
4937.352204	75.2866
4937.959577	52.5438
4938.566988	34.5064
4939.174437	149.005
4939.781923	189.785
4940.389446	134.104
4940.997007	86.2659
4941.604605	60.3862
4942.212241	30.5853
4942.819913	8.6267
4943.427624	0.000124233
4944.035372	37.6434
4944.643157	103.519
4945.250979	82.3447
4945.858839	49.4069
4946.466737	19.606
4947.074672	8.6267
4947.682644	38.4276
4948.290654	26.6641
4948.898701	45.4857
4949.506785	71.3654
4950.114907	97.2451
4950.723066	49.4069
4951.331263	127.046
4951.939497	82.3447
4952.547769	138.025
4953.156078	97.2451
4953.764424	56.465
4954.372808	101.166
4954.981229	82.3447
4955.589688	34.5064
4956.198184	15.6848
4956.806717	26.6641
4957.415288	26.6641
4958.023897	19.606
4958.632542	190.569
4959.241225	245.465
4959.849946	179.59
4960.458704	286.246
4961.067499	186.648
4961.676332	97.2452
4962.285202	90.187
4962.894110	52.5438
4963.503055	86.2659
4964.112037	192.922
4964.721057	290.167
4965.330114	193.706
4965.939209	127.046
4966.548341	90.187
4967.157510	64.3073
4967.766717	45.4857
4968.375961	30.5853
4968.985243	19.606
4969.594562	12.5479
4970.203919	4.70554
4970.813313	30.5853
4971.422744	41.5645
4972.032213	56.465
4972.641719	75.2866
4973.251263	86.2659
4973.860844	49.4069
4974.470462	26.6641
4975.080118	23.5272
4975.689811	49.4069
4976.299542	45.4857
4976.909310	23.5272
4977.519115	15.6848
4978.128958	8.62671
4978.738839	38.4276
4979.348756	78.4235
4979.958711	93.324
4980.568704	138.025
4981.178734	93.324
4981.788801	38.4276
4982.398906	30.5853
4983.009048	112.146
4983.619228	90.187
4984.229445	52.5438
4984.839699	34.5064
4985.449991	26.6641
4986.060321	67.4443
4986.670687	56.465
4987.281091	26.6641
4987.891533	26.6641
4988.502012	8.62669
4989.112528	30.5852
4989.723082	45.4857
4990.333673	26.6641
4990.944302	8.62669
4991.554968	8.62669
4992.165671	8.62669
4992.776412	4.70552
4993.387190	4.70552
4993.998006	23.5271
4994.608859	90.187
4995.219749	52.5438
4995.830677	71.3654
4996.441643	60.3861
4997.052645	30.5853
4997.663685	64.3073
4998.274763	56.465
4998.885878	86.2659
4999.497030	170.963
5000.108220	204.685
5000.719447	193.706
5001.330712	171.747
5001.942014	104.303
5002.553353	134.104
5003.164730	112.146
5003.776144	112.146
5004.387596	112.146
5004.999085	67.4443
5005.610612	41.5645
5006.222176	15.6848
5006.833777	26.6641
5007.445416	56.465
5008.057092	52.5438
5008.668806	38.4276
5009.280556	86.2659
5009.892345	60.3861
5010.504171	26.6641
5011.116034	12.5479
5011.727935	108.224
5012.339873	152.926
5012.951848	101.166
5013.563861	201.548
5014.175911	201.548
5014.787999	119.204
5015.400124	104.303
5016.012287	116.067
5016.624487	71.3654
5017.236724	30.5852
5017.848999	34.5064
5018.461311	41.5645
5019.073661	34.5064
5019.686048	30.5852
5020.298472	19.606
5020.910934	8.62668
5021.523433	0.000104206
5022.135970	60.3861
5022.748544	127.046
5023.361155	86.2659
5023.973804	71.3654
5024.586491	34.5064
5025.199214	15.6848
5025.811976	9.60058e-005
5026.424774	3.92127
5027.037610	3.92127
5027.650484	18.8217
5028.263394	55.6807
5028.876343	81.5604
5029.489328	96.4609
5030.102351	140.378
5030.715412	104.303
5031.328510	78.4235
5031.941645	49.4069
5032.554818	134.104
5033.168028	97.2451
5033.781275	56.465
5034.394560	138.025
5035.007883	127.046
5035.621243	82.3447
5036.234640	26.6641
5036.848074	4.70551
5037.461546	19.606
5038.075056	45.4857
5038.688603	30.5852
5039.302187	60.3861
5039.915809	38.4276
5040.529468	23.5271
5041.143164	45.4857
5041.756898	26.6641
5042.370670	49.4069
5042.984478	30.5852
5043.598324	34.5064
5044.212208	93.324
5044.826129	101.166
5045.440087	101.166
5046.054083	93.324
5046.668117	138.025
5047.282187	192.922
5047.896295	112.146
5048.510441	82.3447
5049.124624	49.4068
5049.738844	23.5271
5050.353102	38.4276
5050.967397	93.324
5051.581729	52.5438
5052.196099	30.5852
5052.810507	12.5478
5053.424952	9.91206e-005
5054.039434	11.7636
5054.653953	4.7055
5055.268510	45.4857
5055.883105	56.465
5056.497737	86.2659
5057.112406	60.3861
5057.727113	231.349
5058.341857	249.387
5058.956638	134.104
5059.571457	75.2866
5060.186314	34.5064
5060.801207	4.70551
5061.416139	41.5645
5062.031107	34.5064
5062.646113	23.5271
5063.261157	12.5479
5063.876238	41.5645
5064.491356	30.5852
5065.106512	12.5479
5065.721705	4.70552
5066.336935	15.6848
5066.952203	153.71
5067.567508	119.204
5068.182851	108.224
5068.798231	64.3073
5069.413649	26.6641
5070.029104	4.70551
5070.644596	4.70551
5071.260126	67.4442
5071.875693	141.162
5072.491298	167.042
5073.106940	112.146
5073.722620	67.4442
5074.338336	41.5645
5074.954091	45.4857
5075.569882	41.5645
5076.185712	34.5064
5076.801578	23.5271
5077.417482	8.62669
5078.033424	30.5852
5078.649402	15.6848
5079.265419	78.4235
5079.881472	190.569
5080.497563	223.507
5081.113692	145.083
5081.729858	75.2866
5082.346061	30.5852
5082.962302	78.4235
5083.578580	175.669
5084.194895	138.025
5084.811248	101.166
5085.427639	86.2659
5086.044066	49.4069
5086.660531	38.4276
5087.277034	23.5271
5087.893574	90.187
5088.510152	141.162
5089.126766	127.046
5089.743419	86.2659
5090.360108	52.5438
5090.976835	34.5064
5091.593600	23.5271
5092.210402	30.5852
5092.827241	30.5852
5093.444118	49.4069
5094.061032	56.465
5094.677984	112.146
5095.294973	185.864
5095.911999	211.743
5096.529063	145.083
5097.146164	82.3447
5097.763303	60.3861
5098.380479	52.5438
5098.997693	26.6641
5099.614943	34.5064
5100.232232	138.025
5100.849557	159.984
5101.466921	156.063
5102.084321	145.083
5102.701759	159.984
5103.319235	112.146
5103.936747	130.183
5104.554298	93.324
5105.171885	64.3073
5105.789510	34.5064
5106.407173	38.4276
5107.024873	149.005
5107.642610	123.125
5108.260385	149.005
5108.878197	104.303
5109.496046	78.4235
5110.113933	49.4069
5110.731858	30.5853
5111.349820	60.3862
5111.967819	60.3862
5112.585855	78.4235
5113.203930	52.5438
5113.822041	41.5645
5114.440190	19.606
5115.058376	4.70553
5115.676600	19.606
5116.294861	12.5479
5116.913160	23.5271
5117.531495	86.2659
5118.149869	104.303
5118.768280	138.025
5119.386728	104.303
5120.005213	93.324
5120.623736	71.3654
5121.242297	49.4069
5121.860895	60.3862
5122.479530	67.4443
5123.098203	93.324
5123.716913	119.204
5124.335660	123.125
5124.954445	75.2866
5125.573268	38.4276
5126.192127	41.5645
5126.811025	38.4276
5127.429959	41.5645
5128.048931	75.2866
5128.667941	90.187
5129.286988	104.303
5129.906072	141.162
5130.525194	141.162
5131.144353	71.3654
5131.763549	101.166
5132.382783	71.3654
5133.002054	41.5645
5133.621363	64.3073
5134.240709	41.5645
5134.860093	56.465
5135.479514	90.187
5136.098972	163.905
5136.718468	153.71
5137.338001	108.224
5137.957572	108.224
5138.577180	49.4069
5139.196826	38.4276
5139.816509	56.465
5140.436229	49.4069
5141.055987	56.465
5141.675782	71.3654
5142.295614	60.3861
5142.915484	82.3447
5143.535392	101.166
5144.155337	56.465
5144.775319	38.4276
5145.395339	67.4443
5146.015396	75.2866
5146.635490	64.3073
5147.255622	41.5645
5147.875791	8.62669
5148.495998	4.70552
5149.116242	45.4857
5149.736524	116.067
5150.356843	86.2659
5150.977199	86.2659
5151.597593	119.204
5152.218024	112.146
5152.838493	149.005
5153.458999	204.685
5154.079543	130.183
5154.700123	112.146
5155.320742	108.224
5155.941398	60.3861
5156.562091	34.5064
5157.182821	156.063
5157.803589	271.345
5158.424395	223.507
5159.045237	145.083
5159.666118	282.324
5160.287035	242.328
5160.907990	145.083
5161.528983	86.2659
5162.150013	67.4443
5162.771080	86.2659
5163.392185	116.067
5164.013327	216.449
5164.634506	201.548
5165.255723	156.063
5165.876978	108.224
[truncated: 6,506 more rows]
