# Supplementary material for: Chemoenzymatic synthesis of genetically-encoded multivalent liquid N-glycan arrays
Source: Nat Commun. 2023 Aug 28;14:5237. doi: 10.1038/s41467-023-40900-y (PMC10462762; doi:10.1038/s41467-023-40900-y)
Supplement: Supplementary file 8 — Supplementary Dataset 4 [file 41467_2023_40900_MOESM8_ESM.zip › Supplementary Data 1_All MALDI Data/MALDI TextFiles for Fig.5 and Fig.6/TL-III-107-2nd day+AzOH_0001.txt]

TITLE "<<TL-III-107-2nd day+AzOH_0001>> Voyager Spec #1[BP = 5243.8, 35849]"
TYPE MASSSPEC
3999.789467	190.366
4000.336058	147.698
4000.882687	100.653
4001.429353	76.5841
4001.976057	91.9009
4002.522798	57.9851
4003.069577	67.8316
4003.616392	43.7623
4004.163246	24.0693
4004.710136	10.9406
4005.257064	10.9406
4005.804030	24.0693
4006.351033	19.6931
4006.898073	10.9406
4007.445151	1.13695e-005
4007.992266	1.13695e-005
4008.539418	42.6683
4009.086608	123.629
4009.633835	199.119
4010.181100	270.232
4010.728402	208.965
4011.275741	176.143
4011.823118	143.322
4012.370532	76.5841
4012.917984	38.292
4013.465473	35.0099
4014.012999	29.5396
4014.560563	29.5396
4015.108164	19.6931
4015.655803	171.767
4016.203479	157.544
4016.751192	138.945
4017.298943	110.5
4017.846731	48.1386
4018.394556	72.2078
4018.942419	100.653
4019.490320	110.5
4020.038258	100.653
4020.586233	48.1386
4021.134245	161.921
4021.682295	233.034
4022.230383	171.767
4022.778507	114.876
4023.326669	76.5841
4023.874869	86.4306
4024.423106	95.1831
4024.971380	100.653
4025.519692	53.6088
4026.068041	38.292
4026.616428	38.292
4027.164852	53.6088
4027.713313	62.3613
4028.261812	43.7623
4028.810348	15.3168
4029.358921	5.47029
4029.907532	10.9406
4030.456180	5.47029
4031.004866	35.0099
4031.553589	29.5396
4032.102350	53.6088
4032.651147	35.0099
4033.199983	91.9009
4033.748855	62.3613
4034.297766	43.7623
4034.846713	38.292
4035.395698	76.5841
4035.944720	82.0544
4036.493780	91.9009
4037.042877	166.297
4037.592011	114.876
4038.141183	67.8316
4038.690392	48.1386
4039.239639	86.4306
4039.788923	110.5
4040.338245	72.2078
4040.887603	29.5396
4041.437000	29.5396
4041.986433	72.2078
4042.535904	62.3613
4043.085413	114.876
4043.634959	100.653
4044.184542	72.2078
4044.734162	48.1386
4045.283820	110.5
4045.833516	143.322
4046.383249	176.143
4046.933019	114.876
4047.482826	128.005
4048.032671	200.213
4048.582554	124.723
4049.132474	138.945
4049.682431	133.475
4050.232425	128.005
4050.782457	91.9009
4051.332527	91.9009
4051.882634	171.767
4052.432778	124.723
4052.982959	72.2078
4053.533178	90.8068
4054.083435	123.629
4054.633728	128.005
4055.184060	128.005
4055.734428	72.2078
4056.284834	43.7623
4056.835278	19.693
4057.385758	10.9406
4057.936276	5.47029
4058.486832	76.5841
4059.037425	82.0544
4059.588055	100.653
4060.138723	57.9851
4060.689428	62.3613
4061.240171	53.6088
4061.790951	48.1385
4062.341768	19.693
4062.892623	91.9009
4063.443515	91.9009
4063.994444	67.8316
4064.545411	38.292
4065.096416	15.3168
4065.647457	48.1386
4066.198536	76.5841
4066.749653	82.0544
4067.300807	82.0544
4067.851998	48.1386
4068.403227	76.5841
4068.954493	100.653
4069.505797	57.9851
4070.057137	38.292
4070.608516	86.4306
4071.159931	91.9009
4071.711384	43.7623
4072.262875	53.6088
4072.814403	35.0099
4073.365968	35.0099
4073.917571	219.906
4074.469211	313.995
4075.020888	238.505
4075.572603	147.698
4076.124356	91.9009
4076.676145	53.6088
4077.227972	57.9851
4077.779837	67.8316
4078.331739	67.8316
4078.883678	138.945
4079.435655	138.945
4079.987669	133.475
4080.539720	82.0544
4081.091809	24.0693
4081.643935	-2.07135e-006
4082.196099	5.47029
4082.748300	15.3168
4083.300538	15.3168
4083.852814	24.0693
4084.405127	19.693
4084.957478	24.0693
4085.509866	56.891
4086.062292	35.0099
4086.614754	29.5396
4087.167255	19.693
4087.719792	114.876
4088.272367	76.5841
4088.824980	43.7623
4089.377630	19.693
4089.930317	5.47029
4090.483041	35.0099
4091.035803	24.0693
4091.588603	15.3168
4092.141440	176.143
4092.694314	256.01
4093.247225	185.99
4093.800174	147.698
4094.353161	82.0543
4094.906185	35.0098
4095.459246	190.366
4096.012344	200.213
4096.565480	176.143
4097.118654	204.589
4097.671865	166.297
4098.225113	114.876
4098.778398	57.9851
4099.331721	328.217
4099.885082	252.727
4100.438480	195.836
4100.991915	214.435
4101.545387	133.475
4102.098897	82.0543
4102.652445	48.1385
4103.206030	62.3613
4103.759652	57.9851
4104.313311	43.7623
4104.867008	43.7623
4105.420743	19.693
4105.974514	38.292
4106.528324	110.5
4107.082170	110.5
4107.636054	62.3613
4108.189975	110.5
4108.743934	72.2078
4109.297930	53.6088
4109.851964	24.0693
4110.406035	166.297
4110.960143	133.475
4111.514289	119.252
4112.068472	161.921
4112.622693	114.876
4113.176951	82.0543
4113.731246	82.0543
4114.285579	119.252
4114.839949	95.183
4115.394356	76.5841
4115.948801	143.322
4116.503284	114.876
4117.057803	82.0543
4117.612361	38.292
4118.166955	124.723
4118.721587	105.03
4119.276256	82.0543
4119.830963	48.1385
4120.385707	48.1385
4120.940489	24.0693
4121.495308	5.47028
4122.050164	147.698
4122.605058	152.074
4123.159989	105.03
4123.714957	95.1831
4124.269963	53.6088
4124.825007	48.1386
4125.380087	48.1386
4125.935205	56.891
4126.490361	43.7623
4127.045554	76.5841
4127.600784	72.2078
4128.156052	35.0098
4128.711357	19.693
4129.266699	19.693
4129.822079	-7.76358e-006
4130.377497	62.3613
4130.932951	53.6088
4131.488443	95.183
4132.043973	67.8316
4132.599540	76.5841
4133.155144	95.183
4133.710786	62.3613
4134.266465	38.292
4134.822181	143.322
4135.377935	119.252
4135.933727	304.148
4136.489555	271.326
4137.045421	176.143
4137.601325	76.5841
4138.157266	29.5396
4138.713244	252.727
4139.269260	347.91
4139.825313	370.886
4140.381403	280.079
4140.937531	152.074
4141.493696	57.9851
4142.049899	19.693
4142.606139	43.7623
4143.162417	72.2078
4143.718732	100.653
4144.275084	190.366
4144.831473	128.005
4145.387901	82.0543
4145.944365	210.059
4146.500867	214.435
4147.057406	128.005
4147.613983	82.0543
4148.170597	166.297
4148.727248	124.723
4149.283937	110.5
4149.840663	72.2078
4150.397427	53.6088
4150.954228	48.1385
4151.511067	35.0098
4152.067943	62.3613
4152.624856	133.475
4153.181806	143.322
4153.738794	190.366
4154.295820	138.945
4154.852883	82.0543
4155.409983	53.6088
4155.967121	62.3613
4156.524296	195.836
4157.081508	171.767
4157.638758	181.614
4158.196045	133.475
4158.753370	119.252
4159.310732	105.03
4159.868131	247.257
4160.425568	228.658
4160.983043	190.366
4161.540554	223.188
4162.098103	285.549
4162.655690	204.589
4163.213314	124.723
4163.770975	200.213
4164.328673	241.787
4164.886409	152.074
4165.444183	110.5
4166.001994	100.653
4166.559842	105.03
4167.117728	100.653
4167.675651	105.03
4168.233611	91.9008
4168.791609	124.723
4169.349644	86.4305
4169.907717	124.723
4170.465827	223.188
4171.023974	271.326
4171.582159	252.727
4172.140381	261.48
4172.698641	247.257
4173.256938	271.326
4173.815272	185.99
4174.373644	147.698
4174.932054	143.322
4175.490500	114.876
4176.048984	119.252
4176.607506	214.435
4177.166064	242.881
4177.724661	152.074
4178.283294	119.252
4178.841965	181.614
4179.400674	114.876
4179.959420	62.3612
4180.518203	29.5395
4181.077023	15.3167
4181.635881	-6.40005e-005
4182.194777	-6.40005e-005
4182.753710	5.47023
4183.312680	19.693
4183.871688	10.9405
4184.430733	62.3612
4184.989815	161.921
4185.548935	100.653
4186.108092	48.1385
4186.667287	95.183
4187.226519	105.03
4187.785788	110.5
4188.345095	252.727
4188.904439	176.143
4189.463821	110.5
4190.023240	72.2078
4190.582696	95.183
4191.142190	208.965
4191.701721	233.034
4192.261290	200.213
4192.820896	119.252
4193.380539	82.0543
4193.940220	53.6088
4194.499938	57.985
4195.059694	38.292
4195.619487	24.0692
4196.179317	24.0692
4196.739185	33.9157
4197.299090	33.9157
4197.859033	5.47022
4198.419013	62.3612
4198.979030	72.2078
4199.539085	233.034
4200.099178	171.767
4200.659307	95.183
4201.219474	62.3612
4201.779679	24.0692
4202.339920	10.9405
4202.900200	-8.39979e-005
4203.460516	-8.39979e-005
4204.020870	9.84644
4204.581262	9.84644
4205.141690	18.5989
4205.702157	15.3167
4206.262660	15.3167
4206.823201	24.0692
4207.383780	-8.218e-005
4207.944396	5.47021
4208.505049	19.693
4209.065739	114.876
4209.626467	100.653
4210.187233	124.723
4210.748036	143.322
4211.308876	100.653
4211.869754	62.3612
4212.430669	35.0098
4212.991621	57.985
4213.552611	72.2077
4214.113638	29.5395
4214.674703	166.297
4215.235805	124.723
4215.796944	76.584
4216.358121	53.6088
4216.919335	67.8315
4217.480587	76.584
4218.041876	67.8315
4218.603202	43.7622
4219.164566	43.7622
4219.725967	82.0543
4220.287406	86.4305
4220.848882	48.1385
4221.410395	76.584
4221.971946	67.8315
4222.533534	35.0098
4223.095160	143.322
4223.656823	133.475
4224.218523	76.584
4224.780261	62.3612
4225.342036	62.3612
4225.903849	119.252
4226.465699	72.2077
4227.027587	35.0098
4227.589511	24.0692
4228.151474	42.6682
4228.713473	56.8909
4229.275510	38.2919
4229.837585	62.3612
4230.399696	35.0098
4230.961846	53.6088
4231.524032	62.3612
4232.086256	35.0098
4232.648518	19.693
4233.210817	10.9405
4233.773153	-9.16273e-005
4234.335527	24.0692
4234.897938	166.297
4235.460386	228.658
4236.022872	171.767
4236.585395	176.143
4237.147956	157.544
4237.710554	100.653
4238.273189	76.584
4238.835862	82.0543
4239.398572	57.985
4239.961320	29.5395
4240.524105	10.9405
4241.086927	-7.92295e-005
4241.649787	18.5989
4242.212684	56.8909
4242.775619	90.8067
4243.338591	105.029
4243.901601	180.52
4244.464647	222.094
4245.027732	176.143
4245.590853	280.079
4246.154012	312.901
4246.717209	266.95
4247.280443	214.435
4247.843714	114.876
4248.407023	105.029
4248.970369	194.742
4249.533752	331.5
4250.097173	242.881
4250.660631	181.614
4251.224127	110.5
4251.787660	48.1385
4252.351230	10.9405
4252.914838	5.47021
4253.478483	19.693
4254.042166	15.3167
4254.605886	43.7622
4255.169644	35.0098
4255.733438	15.3167
4256.297271	38.292
4256.861140	119.252
4257.425047	91.9008
4257.988992	57.985
4258.552974	62.3612
4259.116993	105.03
4259.681050	72.2078
4260.245144	53.6088
4260.809275	38.292
4261.373444	90.8067
4261.937650	260.386
4262.501894	171.767
4263.066175	157.544
4263.630494	91.9008
4264.194849	166.297
4264.759243	157.544
4265.323673	114.876
4265.888142	95.183
4266.452647	62.3612
4267.017190	53.6088
4267.581770	72.2077
4268.146388	80.9602
4268.711043	53.6088
4269.275735	29.5395
4269.840465	62.3612
4270.405233	76.584
4270.970037	105.029
4271.534879	82.0543
4272.099759	72.2077
4272.664676	110.5
4273.229630	110.5
4273.794622	67.8315
4274.359651	38.2919
4274.924717	86.4305
4275.489821	143.322
4276.054963	128.005
4276.620141	86.4305
4277.185357	95.183
4277.750611	53.6088
4278.315902	138.945
4278.881230	91.9008
4279.446596	29.5395
4280.011999	67.8315
4280.577439	76.584
4281.142917	62.3612
4281.708433	62.3612
4282.273985	67.8315
4282.839575	62.3612
4283.405203	35.0098
4283.970868	152.074
4284.536570	133.475
4285.102310	266.95
4285.668087	176.143
4286.233902	119.252
4286.799753	100.653
4287.365643	204.589
4287.931570	247.257
4288.497534	247.257
4289.063535	181.614
4289.629574	210.059
4290.195650	181.614
4290.761764	256.009
4291.327915	181.614
4291.894104	119.252
4292.460330	62.3612
4293.026593	38.2919
4293.592894	19.693
4294.159232	86.4305
4294.725608	124.723
4295.292021	91.9008
4295.858471	91.9008
4296.424959	82.0543
4296.991484	62.3612
4297.558046	24.0692
4298.124646	-9.55314e-005
4298.691284	48.1385
4299.257958	123.628
4299.824671	91.9008
4300.391420	48.1385
4300.958207	24.0692
4301.525031	223.188
4302.091893	214.435
4302.658792	190.366
4303.225729	171.767
4303.792703	91.9008
4304.359714	43.7622
4304.926763	43.7622
4305.493849	24.0692
4306.060973	5.47019
4306.628134	-9.54047e-005
4307.195332	15.3167
4307.762568	5.47019
4308.329841	-9.54047e-005
4308.897152	52.5147
4309.464500	43.7622
4310.031885	86.4305
4310.599308	95.183
4311.166768	72.2077
4311.734266	35.0098
4312.301801	62.3612
4312.869373	204.589
4313.436983	166.297
4314.004630	124.723
4314.572315	114.876
4315.140037	62.3612
4315.707796	38.2919
4316.275593	100.653
4316.843427	171.767
4317.411299	176.143
4317.979208	100.653
4318.547154	62.3612
4319.115138	48.1385
4319.683159	35.0098
4320.251218	57.985
4320.819314	185.99
4321.387447	128.005
4321.955618	72.2077
4322.523827	48.1385
4323.092072	35.0098
4323.660355	48.1385
4324.228676	38.2919
4324.797034	35.0098
4325.365429	43.7622
4325.933861	29.5395
4326.502331	35.0098
4327.070839	67.8315
4327.639384	76.584
4328.207966	53.6087
4328.776586	43.7622
4329.345243	67.8315
4329.913937	57.985
4330.482669	133.475
4331.051438	114.876
4331.620245	100.653
4332.189089	100.653
4332.757971	157.544
4333.326889	76.584
4333.895846	57.985
4334.464839	76.584
4335.033871	62.3612
4335.602939	48.1385
4336.172045	38.2919
4336.741188	184.896
4337.310369	147.698
4337.879587	86.4305
4338.448842	82.0543
4339.018135	62.3612
4339.587466	100.653
4340.156833	72.2077
4340.726238	53.6087
4341.295681	163.015
4341.865161	171.767
4342.434678	91.9008
4343.004233	119.252
4343.573825	119.252
4344.143455	62.3612
4344.713122	38.2919
4345.282826	76.584
4345.852568	114.876
4346.422347	72.2077
4346.992163	38.2919
4347.562017	24.0692
4348.131909	10.9405
4348.701837	10.9405
4349.271803	72.2077
4349.841807	105.029
4350.411848	72.2077
4350.981926	133.475
4351.552042	105.029
4352.122195	67.8315
4352.692386	15.3167
4353.262614	105.029
4353.832879	95.1829
4354.403182	67.8315
4354.973522	53.6087
4355.543900	86.4305
4356.114315	100.653
4356.684767	67.8315
4357.255257	35.0098
4357.825784	105.029
4358.396348	105.029
4358.966950	62.3612
4359.537590	76.584
4360.108267	76.584
4360.678981	43.7622
4361.249732	29.5395
4361.820521	19.6929
4362.391348	35.0098
4362.962212	124.723
4363.533113	95.1829
4364.104052	181.614
4364.675028	143.321
4365.246041	105.029
4365.817092	95.1829
4366.388180	62.3612
4366.959306	86.4305
4367.530469	53.6087
4368.101669	62.3612
4368.672907	76.5839
4369.244182	86.4305
4369.815495	119.252
4370.386845	72.2077
4370.958232	35.0097
4371.529657	95.1829
4372.101119	170.673
4372.672619	124.722
4373.244156	171.767
4373.815731	105.029
4374.387342	67.8315
4374.958992	100.653
4375.530678	91.9007
4376.102402	72.2077
4376.674164	43.7622
4377.245963	24.0691
4377.817799	15.3167
4378.389673	5.47015
4378.961584	-0.000137366
4379.533532	-0.000137366
4380.105518	9.84639
4380.677542	105.029
4381.249602	105.029
4381.821700	62.3612
4382.393836	53.6087
4382.966009	35.0097
4383.538219	5.47015
4384.110467	76.5839
4384.682752	95.1829
4385.255075	62.3612
4385.827434	24.0691
4386.399832	10.9404
4386.972267	5.47015
4387.544739	15.3167
4388.117248	56.8909
4388.689795	113.782
4389.262379	91.9007
4389.835001	128.005
4390.407660	208.965
4390.980357	185.99
4391.553091	200.212
4392.125862	124.722
4392.698671	100.653
4393.271517	91.9007
4393.844401	62.3612
4394.417322	72.2077
4394.990280	72.2077
4395.563276	29.5394
4396.136309	19.6929
4396.709380	10.9404
4397.282488	43.7622
4397.855633	24.0691
4398.428816	15.3167
4399.002036	19.6929
4399.575294	119.252
4400.148589	147.698
4400.721921	86.4304
4401.295291	238.505
4401.868698	238.505
4402.442143	157.544
4403.015625	82.0542
4403.589144	128.005
4404.162701	110.5
4404.736295	62.3612
4405.309927	29.5394
4405.883596	10.9404
4406.457302	53.6087
4407.031046	62.3612
4407.604828	86.4304
4408.178646	114.876
4408.752502	86.4304
4409.326396	100.653
4409.900327	86.4304
4410.474295	57.9849
4411.048301	53.6087
4411.622344	152.074
4412.196424	184.896
4412.770542	133.475
4413.344697	219.906
4413.918890	441.999
4414.493120	351.192
4415.067388	238.505
4415.641693	138.945
4416.216035	82.0542
4416.790415	133.475
4417.364832	100.653
4417.939286	138.945
4418.513778	163.014
4419.088307	210.059
4419.662874	176.143
4420.237478	114.876
4420.812120	143.321
4421.386799	119.252
4421.961515	76.5839
4422.536269	24.0691
4423.111060	19.6929
4423.685889	163.014
4424.260755	105.029
4424.835658	119.252
4425.410599	128.005
4425.985577	119.252
4426.560592	91.9007
4427.135645	62.3611
4427.710736	29.5394
4428.285864	24.0691
4428.861029	-0.000164196
4429.436231	52.5146
4430.011471	118.158
4430.586749	105.029
4431.162064	62.3611
4431.737416	53.6087
4432.312805	62.3611
4432.888233	80.9601
4433.463697	48.1384
4434.039199	80.9601
4434.614738	156.45
4435.190315	105.029
4435.765929	95.1829
4436.341580	72.2077
4436.917269	137.851
4437.492995	114.876
4438.068759	95.1829
4438.644560	53.6087
4439.220398	143.321
4439.796274	124.722
4440.372188	147.698
4440.948138	228.658
4441.524126	128.005
4442.100152	114.876
4442.676215	200.212
4443.252315	208.965
4443.828453	166.297
4444.404628	233.034
4444.980840	200.212
4445.557090	91.9007
4446.133378	48.1384
4446.709702	53.6087
4447.286064	157.544
4447.862464	163.014
4448.438901	185.99
4449.015375	166.297
4449.591887	143.321
4450.168436	57.9849
4450.745023	48.1384
4451.321647	35.0097
4451.898308	10.9404
4452.475007	-0.000148848
4453.051743	18.5988
4453.628516	85.3364
4454.205327	62.3612
4454.782176	19.6929
4455.359062	53.6087
4455.935985	95.1829
4456.512945	53.6087
4457.089943	19.6929
4457.666979	43.7622
4458.244052	82.0542
4458.821162	91.9007
4459.398309	105.029
4459.975494	113.782
4460.552717	105.029
4461.129977	57.9849
4461.707274	147.698
4462.284609	124.722
4462.861981	219.906
4463.439390	266.95
4464.016837	171.767
4464.594321	91.9007
4465.171843	114.876
4465.749402	124.722
4466.326998	62.3612
4466.904632	38.2919
4467.482303	67.8315
4468.060012	43.7622
4468.637758	29.5394
4469.215542	95.1829
4469.793363	82.0542
4470.371221	91.9007
4470.949117	133.475
4471.527050	82.0542
4472.105020	57.9849
4472.683028	114.876
4473.261074	76.5839
4473.839156	86.4304
4474.417276	48.1384
4474.995434	66.7374
4475.573629	80.9601
4476.151861	194.742
4476.730131	163.014
4477.308438	176.143
4477.886783	147.698
4478.465165	181.613
4479.043584	147.698
4479.622041	82.0542
4480.200535	38.2919
4480.779067	19.6929
4481.357636	19.6929
4481.936242	29.5394
4482.514886	100.653
4483.093567	95.1829
4483.672286	152.074
4484.251042	100.653
4484.829835	57.9849
4485.408666	15.3166
4485.987534	43.7621
4486.566440	48.1384
4487.145383	184.896
4487.724363	163.014
4488.303381	110.5
4488.882436	166.297
4489.461529	133.475
4490.040659	62.3611
4490.619827	124.722
4491.199031	76.5839
4491.778274	82.0542
4492.357553	76.5839
4492.936870	67.8314
4493.516225	143.321
4494.095617	128.005
4494.675046	72.2076
4495.254513	80.9601
4495.834017	99.5591
4496.413558	72.2076
4496.993137	35.0097
4497.572754	10.9404
4498.152407	57.9849
4498.732099	43.7621
4499.311827	43.7621
4499.891593	29.5394
4500.471396	138.945
4501.051237	181.613
4501.631115	190.366
4502.211031	242.881
4502.790984	309.618
4503.370974	233.034
4503.951002	185.99
4504.531067	223.188
4505.111170	143.321
4505.691310	82.0541
4506.271487	57.9849
4506.851702	48.1383
4507.431954	29.5394
4508.012244	38.2918
4508.592571	181.613
4509.172935	195.836
4509.753337	185.99
4510.333777	309.618
4510.914253	242.881
4511.494767	128.005
4512.075319	176.143
4512.655908	133.475
4513.236534	82.0541
4513.817198	110.5
4514.397899	152.074
4514.978637	86.4304
4515.559413	53.6086
4516.140226	24.069
4516.721077	19.6928
4517.301965	48.1383
4517.882891	38.2918
4518.463854	29.5393
4519.044854	29.5393
4519.625892	195.836
4520.206967	252.727
4520.788079	219.905
4521.369229	214.435
4521.950417	133.475
4522.531641	57.9848
4523.112903	19.6928
4523.694203	15.3166
4524.275540	5.47005
4524.856914	29.5393
4525.438326	38.2918
4526.019775	195.836
4526.601262	323.841
4527.182786	223.188
4527.764347	128.005
4528.345946	114.876
4528.927582	95.1828
4529.509256	43.7621
4530.090967	53.6086
4530.672716	72.2076
4531.254501	38.2918
4531.836325	43.7621
4532.418185	29.5393
4533.000083	38.2918
4533.582019	80.9601
4534.163992	72.2076
4534.746002	62.3611
4535.328050	86.4304
4535.910135	48.1383
4536.492257	29.5393
4537.074417	5.47006
4537.656614	72.2076
4538.238849	76.5838
4538.821121	128.005
4539.403431	62.3611
4539.985778	105.029
4540.568162	72.2076
4541.150584	29.5393
4541.733043	29.5393
4542.315539	48.1383
4542.898073	86.4304
4543.480645	67.8314
4544.063254	57.9849
4544.645900	72.2076
4545.228583	124.722
4545.811304	82.0541
4546.394063	53.6086
4546.976859	119.252
4547.559692	105.029
4548.142562	57.9848
4548.725470	43.7621
4549.308416	35.0096
4549.891399	43.7621
4550.474419	19.6928
4551.057476	10.9404
4551.640572	15.3166
4552.223704	10.9404
4552.806874	10.9404
4553.390081	-0.000228956
4553.973326	5.47006
4554.556608	10.9404
4555.139927	24.069
4555.723284	15.3166
4556.306679	29.5393
4556.890110	238.504
4557.473579	200.212
4558.057086	128.005
4558.640630	67.8314
4559.224211	24.069
4559.807830	-0.000230953
4560.391486	5.47006
4560.975179	10.9403
4561.558910	-0.000230864
4562.142679	-0.000230864
4562.726485	5.47006
4563.310328	24.069
4563.894208	86.4304
4564.478126	57.9848
4565.062082	38.2918
4565.646074	43.7621
4566.230105	15.3166
4566.814172	29.5393
4567.398277	35.0096
4567.982420	24.069
4568.566600	48.1383
4569.150817	43.7621
4569.735071	105.029
4570.319363	176.143
4570.903693	157.544
4571.488060	91.9006
4572.072464	38.2918
4572.656906	29.5393
4573.241385	76.5838
4573.825901	86.4304
4574.410455	67.8314
4574.995046	19.6928
4575.579675	10.9403
4576.164341	10.9403
4576.749045	-0.000230864
4577.333786	128.005
4577.918564	86.4304
4578.503380	57.9848
4579.088233	35.0096
4579.673123	19.6928
4580.258051	5.47006
4580.843017	-0.000228919
4581.428020	-0.000228919
4582.013060	251.633
4582.598137	195.836
4583.183252	105.029
4583.768405	128.005
4584.353594	95.1828
4584.938822	38.2918
4585.524086	24.069
4586.109388	48.1383
4586.694728	72.2076
4587.280105	43.7621
4587.865519	35.0096
4588.450970	82.0541
4589.036460	147.698
4589.621986	110.5
4590.207550	62.3611
4590.793151	80.96
4591.378790	53.6086
4591.964466	43.7621
4592.550179	67.8313
4593.135930	105.029
4593.721719	57.9848
4594.307544	29.5393
4594.893407	15.3166
4595.479308	5.47004
4596.065246	35.0096
4596.651221	48.1383
4597.237234	35.0096
4597.823284	-0.000252009
4598.409372	38.2918
4598.995497	24.069
4599.581659	10.9403
4600.167859	5.47004
4600.754096	-0.000253715
4601.340371	-0.000253715
4601.926683	24.069
4602.513032	29.5393
4603.099419	119.252
4603.685843	86.4303
4604.272305	43.7621
4604.858804	29.5393
4605.445340	24.069
4606.031914	5.47004
4606.618525	-0.0002499
4607.205174	9.84627
4607.791860	5.47004
4608.378583	-0.0002499
4608.965344	-0.0002499
4609.552143	86.4303
4610.138978	105.029
4610.725851	146.604
4611.312762	128.005
4611.899710	105.029
4612.486695	48.1383
4613.073718	35.0096
4613.660778	15.3166
4614.247876	5.47005
4614.835011	-0.000244178
4615.422183	5.47005
4616.009393	48.1383
4616.596640	48.1383
4617.183924	56.8908
4617.771246	43.7621
4618.358606	15.3166
4618.946003	10.9403
4619.533437	53.6086
4620.120909	38.2918
4620.708418	15.3166
4621.295964	113.782
4621.883548	113.782
4622.471169	113.782
4623.058828	152.074
4623.646524	124.722
4624.234257	62.3611
4624.822028	43.7621
4625.409836	19.6928
4625.997682	67.8314
4626.585565	72.2076
4627.173486	80.9601
4627.761444	105.029
4628.349439	82.0541
4628.937472	195.836
4629.525542	152.074
4630.113649	138.945
4630.701794	185.99
4631.289977	147.698
4631.878196	143.321
4632.466454	138.945
4633.054748	91.9006
4633.643080	82.0541
4634.231450	57.9848
4634.819856	38.2918
4635.408301	56.8908
4635.996782	95.1828
4636.585301	76.5838
4637.173858	43.7621
4637.762451	24.069
4638.351083	-0.000255749
4638.939751	-0.000255749
4639.528457	5.47003
4640.117201	-0.000255622
4640.705982	9.84627
4641.294800	24.069
4641.883656	10.9403
4642.472549	53.6086
4643.061479	72.2076
4643.650447	35.0096
4644.239453	5.47003
4644.828495	38.2918
4645.417575	152.074
4646.006693	91.9006
4646.595848	43.7621
4647.185040	19.6928
4647.774270	15.3165
4648.363537	43.7621
4648.952842	43.7621
4649.542184	53.6086
4650.131563	43.7621
4650.720980	19.6928
4651.310434	163.014
4651.899926	304.148
4652.489455	291.019
4653.079021	195.836
4653.668625	114.876
4654.258266	72.2076
4654.847945	24.069
4655.437661	10.9403
4656.027415	53.6086
4656.617206	72.2076
4657.207034	62.3611
4657.796900	147.698
4658.386803	233.034
4658.976743	163.014
4659.566721	171.767
4660.156736	91.9006
4660.746789	76.5838
4661.336879	100.653
4661.927007	57.9848
4662.517172	53.6086
4663.107374	24.069
4663.697614	19.6928
4664.287891	24.069
4664.878206	19.6928
4665.468558	5.47006
4666.058947	-0.000232734
4666.649374	128.005
4667.239838	143.321
4667.830340	124.722
4668.420879	86.4304
4669.011455	266.95
4669.602069	219.905
4670.192720	185.99
4670.783409	157.544
4671.374135	185.99
4671.964899	114.876
4672.555700	48.1383
4673.146538	19.6928
4673.737414	10.9404
4674.328327	10.9404
4674.919277	5.47008
4675.510265	-0.000209846
4676.101291	-0.000209846
4676.692353	9.84631
4677.283454	143.321
4677.874591	152.074
4678.465766	91.9007
4679.056978	35.0097
4679.648228	5.47009
4680.239515	10.9404
4680.830840	10.9404
4681.422202	114.876
4682.013602	119.252
4682.605038	137.851
4683.196513	86.4304
4683.788024	43.7621
4684.379573	48.1384
4684.971160	56.8908
4685.562784	38.2918
4686.154445	72.2076
4686.746144	95.1829
4687.337880	53.6086
4687.929653	86.4304
4688.521464	72.2076
4689.113313	38.2918
4689.705198	15.3166
4690.297121	-0.000195608
4690.889082	72.2076
4691.481080	62.3611
4692.073115	114.876
4692.665188	72.2076
4693.257298	35.0097
4693.849446	82.0542
4694.441631	95.1829
4695.033853	57.9849
4695.626113	35.0097
4696.218410	19.6928
4696.810745	48.1384
4697.403117	38.2918
4697.995526	72.2076
4698.587973	137.851
4699.180458	105.029
4699.772979	62.3611
4700.365538	43.7621
4700.958135	24.0691
4701.550769	10.9404
4702.143440	5.4701
4702.736149	72.2076
4703.328895	62.3611
4703.921678	86.4304
4704.514499	76.5839
4705.107358	53.6087
4705.700254	200.212
4706.293187	241.787
4706.886157	185.99
4707.479165	138.945
4708.072211	95.1829
4708.665294	72.2076
4709.258414	43.7621
4709.851571	15.3166
4710.444766	133.475
4711.037999	171.767
4711.631269	143.321
4712.224576	190.366
4712.817921	181.613
4713.411303	133.475
4714.004722	53.6086
4714.598179	48.1384
4715.191673	19.6928
4715.785205	29.5394
4716.378774	53.6086
4716.972381	119.252
4717.566025	105.029
4718.159706	72.2076
4718.753425	35.0097
4719.347181	57.9849
4719.940975	38.2918
4720.534806	67.8314
4721.128674	86.4304
4721.722580	143.321
4722.316523	119.252
4722.910504	143.321
4723.504522	82.0541
4724.098577	67.8314
4724.692670	82.0541
4725.286800	114.876
4725.880968	271.326
4726.475173	242.881
4727.069415	152.074
4727.663695	95.1828
4728.258013	43.7621
4728.852367	10.9403
4729.446759	62.3611
4730.041189	152.074
4730.635656	147.698
4731.230160	95.1828
4731.824702	43.7621
4732.419281	19.6928
4733.013898	35.0096
4733.608552	86.4304
4734.203243	57.9848
4734.797972	57.9848
4735.392738	38.2918
4735.987542	35.0096
4736.582383	5.47005
4737.177261	62.3611
4737.772177	43.7621
4738.367130	24.069
4738.962121	48.1383
4739.557149	38.2918
4740.152214	15.3166
4740.747317	24.069
4741.342458	56.8908
4741.937635	53.6086
4742.532851	19.6928
4743.128103	19.6928
4743.723393	29.5393
4744.318720	19.6928
4744.914085	15.3166
4745.509487	56.8908
4746.104927	53.6086
4746.700404	43.7621
4747.295918	67.8314
4747.891470	67.8314
4748.487059	95.1828
4749.082686	133.475
4749.678350	105.029
4750.274051	62.3611
4750.869790	86.4303
4751.465566	82.0541
4752.061380	128.005
4752.657231	72.2076
4753.253120	57.9848
4753.849046	53.6086
4754.445009	95.1828
4755.041010	181.613
4755.637048	200.212
4756.233123	138.945
4756.829236	86.4303
4757.425387	86.4303
4758.021574	62.361
4758.617800	29.5393
4759.214062	38.2918
4759.810362	48.1383
4760.406699	35.0096
4761.003074	76.5838
4761.599487	86.4303
4762.195936	95.1828
4762.792423	57.9848
4763.388948	91.9006
4763.985510	171.767
4764.582109	233.034
4765.178745	176.143
4765.775420	128.005
4766.372131	251.633
4766.968880	214.435
4767.565666	147.698
4768.162490	91.9006
4768.759351	72.2076
4769.356250	76.5838
4769.953186	181.613
4770.550159	119.252
4771.147170	82.0541
4771.744218	86.4304
4772.341304	67.8314
4772.938427	53.6086
4773.535587	24.0691
4774.132785	15.3166
4774.730020	-0.000225172
4775.327293	5.47007
4775.924603	10.9404
4776.521950	10.9404
4777.119335	15.3166
4777.716757	10.9404
4778.314217	-0.000225142
4778.911714	86.4304
4779.509249	133.475
4780.106821	110.5
4780.704430	67.8314
4781.302077	176.143
4781.899761	147.698
4782.497482	124.722
4783.095241	233.034
4783.693038	251.633
4784.290872	176.143
4784.888743	114.876
4785.486651	76.5838
4786.084597	62.3611
4786.682581	72.2076
4787.280602	53.6086
4787.878660	62.3611
4788.476756	80.9601
4789.074889	57.9848
4789.673059	35.0096
4790.271267	10.9403
4790.869512	67.8314
4791.467795	72.2076
4792.066115	38.2918
4792.664473	24.069
4793.262868	-0.000234768
4793.861300	-0.000234768
4794.459770	56.8908
4795.058277	48.1383
4795.656822	66.7373
4796.255404	75.4898
4796.854023	53.6086
4797.452680	43.7621
4798.051374	100.653
4798.650106	105.029
4799.248875	152.074
4799.847681	218.811
4800.446525	147.698
4801.045406	233.034
4801.644325	261.48
4802.243281	157.544
4802.842275	86.4304
4803.441305	38.2918
4804.040374	72.2076
4804.639479	184.896
4805.238623	152.074
4805.837803	100.653
4806.437021	67.8314
4807.036277	133.475
4807.635569	128.005
4808.234900	152.074
4808.834267	95.1828
4809.433672	48.1383
4810.033115	105.029
4810.632594	95.1828
4811.232112	53.6086
4811.831666	29.5393
4812.431258	15.3166
4813.030888	33.9156
4813.630555	113.782
4814.230259	119.252
4814.830001	72.2076
4815.429780	53.6086
4816.029596	91.9007
4816.629450	399.331
4817.229342	313.994
4817.829271	280.079
4818.429237	238.504
4819.029240	133.475
4819.629281	86.4304
4820.229360	43.7621
4820.829476	152.074
4821.429629	138.945
4822.029819	86.4304
4822.630047	114.876
4823.230313	95.1828
4823.830616	48.1383
4824.430956	53.6086
4825.031334	19.6928
4825.631749	38.2918
4826.232201	43.7621
4826.832691	67.8314
4827.433219	86.4304
4828.033783	57.9849
4828.634386	43.7621
4829.235025	82.0541
4829.835702	105.029
4830.436416	157.544
4831.037168	152.074
4831.637957	124.722
4832.238784	100.653
4832.839648	43.7621
4833.440550	10.9404
4834.041488	-0.000209883
4834.642465	5.47008
4835.243478	24.0691
4835.844529	15.3166
4836.445618	5.47008
4837.046744	72.2076
4837.647907	124.722
4838.249108	82.0541
4838.850346	53.6086
4839.451622	86.4304
4840.052935	91.9007
4840.654285	95.1828
4841.255673	48.1383
4841.857098	38.2918
4842.458560	35.0096
4843.060061	35.0096
4843.661598	86.4304
4844.263173	67.8314
4844.864785	35.0096
4845.466435	57.9849
4846.068122	35.0096
4846.669846	163.014
4847.271608	124.722
4847.873407	100.653
4848.475244	48.1383
4849.077118	35.0096
4849.679030	82.0541
4850.280979	76.5839
4850.882965	57.9849
4851.484989	105.029
4852.087050	110.5
4852.689149	100.653
4853.291285	82.0542
4853.893458	72.2076
4854.495669	53.6086
4855.097917	57.9849
4855.700203	67.8314
4856.302526	82.0542
4856.904886	95.1829
4857.507284	124.722
4858.109719	67.8314
4858.712192	38.2918
4859.314702	137.851
4859.917250	284.455
4860.519835	280.079
4861.122457	219.905
4861.725117	152.074
4862.327814	114.876
4862.930549	95.1829
4863.533321	67.8314
4864.136130	86.4304
4864.738977	200.212
4865.341861	200.212
4865.944783	95.1829
4866.547742	86.4304
4867.150738	72.2076
4867.753772	29.5394
4868.356843	35.0097
4868.959952	110.5
4869.563098	266.95
4870.166282	275.702
4870.769503	313.994
4871.372761	214.435
4871.976057	119.252
4872.579390	124.722
4873.182760	76.5839
4873.786168	29.5394
4874.389614	15.3166
4874.993097	19.6929
4875.596617	5.47011
4876.200175	5.47011
4876.803770	-0.00018505
4877.407402	-0.00018505
4878.011072	72.2076
4878.614779	67.8314
4879.218524	43.7621
4879.822306	53.6087
4880.426125	29.5394
4881.029982	15.3166
4881.633877	95.1829
4882.237808	128.005
4882.841778	86.4304
4883.445784	53.6087
4884.049828	247.257
4884.653910	285.549
4885.258028	242.881
4885.862185	181.613
4886.466378	110.5
4887.070609	82.0542
4887.674878	67.8314
4888.279184	38.2919
4888.883527	95.1829
4889.487908	110.5
4890.092326	128.005
4890.696781	105.029
4891.301274	62.3611
4891.905804	86.4304
4892.510372	133.475
4893.114977	105.029
4893.719620	76.5839
4894.324300	35.0097
4894.929017	15.3166
4895.533772	-0.000171766
4896.138564	-0.000171766
4896.743394	-0.000171766
4897.348261	38.2919
4897.953165	110.5
4898.558107	190.366
4899.163087	157.544
4899.768103	147.698
4900.373157	275.702
4900.978249	171.767
4901.583378	163.014
4902.188544	128.005
4902.793748	86.4304
4903.398989	76.5839
4904.004268	48.1383
4904.609584	24.0691
4905.214937	15.3166
4905.820328	33.9156
4906.425756	42.6681
4907.031222	105.029
4907.636725	62.3611
4908.242265	24.0691
4908.847843	19.6928
4909.453458	19.6928
4910.059111	5.47008
4910.664801	-0.00021366
4911.270529	80.9601
4911.876294	57.9849
4912.482096	57.9849
4913.087936	86.4304
4913.693813	57.9849
4914.299727	43.7621
4914.905679	114.876
4915.511669	91.9007
4916.117696	35.0096
4916.723760	15.3166
4917.329861	29.5394
4917.936000	53.6086
4918.542177	35.0096
4919.148391	19.6928
4919.754642	53.6086
4920.360931	38.2918
4920.967257	67.8314
4921.573620	100.653
4922.180021	95.1828
4922.786460	137.851
4923.392935	156.45
4923.999449	100.653
4924.605999	147.698
4925.212587	105.029
4925.819213	95.1828
4926.425875	48.1383
4927.032576	24.0691
4927.639313	24.0691
4928.246088	38.2918
4928.852901	124.722
4929.459751	228.658
4930.066638	247.257
4930.673563	157.544
4931.280525	100.653
4931.887524	100.653
4932.494561	124.722
4933.101636	86.4304
4933.708747	119.252
4934.315897	119.252
4934.923083	82.0541
4935.530307	119.252
4936.137569	137.851
4936.744867	161.92
4937.352204	100.653
4937.959577	53.6086
4938.566988	53.6086
4939.174437	86.4304
4939.781923	53.6086
4940.389446	24.069
4940.997007	10.9404
4941.604605	48.1383
4942.212241	90.8066
4942.819913	156.45
4943.427624	165.203
4944.035372	95.1828
4944.643157	62.3611
4945.250979	57.9849
4945.858839	48.1383
4946.466737	15.3166
4947.074672	5.47007
4947.682644	15.3166
4948.290654	67.8314
4948.898701	82.0541
4949.506785	124.722
4950.114907	100.653
4950.723066	133.475
4951.331263	114.876
4951.939497	67.8314
4952.547769	105.029
4953.156078	91.9007
4953.764424	171.767
4954.372808	176.143
4954.981229	138.945
4955.589688	72.2076
4956.198184	67.8314
4956.806717	133.475
4957.415288	105.029
4958.023897	100.653
4958.632542	110.5
4959.241225	119.252
4959.849946	166.297
4960.458704	171.767
4961.067499	143.321
4961.676332	72.2076
4962.285202	67.8314
4962.894110	53.6086
4963.503055	29.5394
4964.112037	19.6928
4964.721057	15.3166
4965.330114	19.6928
4965.939209	67.8314
4966.548341	43.7621
4967.157510	19.6928
4967.766717	43.7621
4968.375961	29.5394
4968.985243	62.3611
4969.594562	62.3611
4970.203919	38.2918
4970.813313	15.3166
4971.422744	5.47008
4972.032213	5.47008
4972.641719	19.6928
4973.251263	53.6086
4973.860844	76.5839
4974.470462	100.653
4975.080118	62.3611
4975.689811	67.8314
4976.299542	82.0541
4976.909310	110.5
4977.519115	82.0541
4978.128958	181.613
4978.738839	114.876
4979.348756	38.2918
4979.958711	15.3166
4980.568704	5.47009
4981.178734	100.653
4981.788801	223.188
4982.398906	241.787
4983.009048	163.014
4983.619228	119.252
4984.229445	143.321
4984.839699	124.722
4985.449991	57.9849
4986.060321	72.2076
4986.670687	105.029
4987.281091	72.2076
4987.891533	48.1383
4988.502012	38.2918
4989.112528	110.5
4989.723082	72.2076
4990.333673	147.698
4990.944302	133.475
4991.554968	138.945
4992.165671	176.143
4992.776412	157.544
4993.387190	114.876
4993.998006	91.9007
4994.608859	43.7621
4995.219749	62.3611
4995.830677	43.7621
4996.441643	114.876
4997.052645	95.1828
4997.663685	91.9007
4998.274763	43.7621
4998.885878	24.0691
4999.497030	24.0691
5000.108220	86.4304
5000.719447	280.079
5001.330712	223.188
5001.942014	133.475
5002.553353	82.0541
5003.164730	35.0096
5003.776144	76.5838
5004.387596	114.876
5004.999085	114.876
5005.610612	219.905
5006.222176	266.95
5006.833777	389.484
5007.445416	309.618
5008.057092	233.034
5008.668806	163.014
5009.280556	157.544
5009.892345	128.005
5010.504171	95.1829
5011.116034	53.6086
5011.727935	72.2076
5012.339873	86.4304
5012.951848	124.722
5013.563861	157.544
5014.175911	200.212
5014.787999	166.297
5015.400124	76.5839
5016.012287	29.5394
5016.624487	15.3166
5017.236724	19.6928
5017.848999	138.945
5018.461311	128.005
5019.073661	72.2076
5019.686048	35.0096
5020.298472	72.2076
5020.910934	48.1383
5021.523433	29.5394
5022.135970	15.3166
5022.748544	10.9404
5023.361155	10.9404
5023.973804	5.47008
5024.586491	-0.000214614
5025.199214	-0.000214614
5025.811976	15.3166
5026.424774	5.47008
5027.037610	-0.000214614
5027.650484	-0.000214614
5028.263394	38.2918
5028.876343	38.2918
5029.489328	56.8908
5030.102351	119.252
5030.715412	128.005
5031.328510	100.653
5031.941645	48.1383
5032.554818	24.0691
5033.168028	86.4304
5033.781275	114.876
5034.394560	114.876
5035.007883	114.876
5035.621243	86.4304
5036.234640	43.7621
5036.848074	29.5394
5037.461546	15.3166
5038.075056	80.9601
5038.688603	152.074
5039.302187	124.722
5039.915809	110.5
5040.529468	157.544
5041.143164	242.881
5041.756898	195.836
5042.370670	114.876
5042.984478	67.8314
5043.598324	48.1383
5044.212208	29.5394
5044.826129	57.9849
5045.440087	114.876
5046.054083	124.722
5046.668117	105.029
5047.282187	289.925
5047.896295	247.257
5048.510441	152.074
5049.124624	76.5839
5049.738844	76.5839
5050.353102	114.876
5050.967397	128.005
5051.581729	157.544
5052.196099	228.658
5052.810507	195.836
5053.424952	119.252
5054.039434	72.2076
5054.653953	90.8066
5055.268510	67.8314
5055.883105	82.0541
5056.497737	110.5
5057.112406	95.1828
5057.727113	67.8314
5058.341857	35.0097
5058.956638	29.5394
5059.571457	15.3166
5060.186314	-0.000203237
5060.801207	29.5394
5061.416139	48.1384
5062.031107	43.7621
5062.646113	38.2918
5063.261157	124.722
5063.876238	100.653
5064.491356	67.8314
5065.106512	53.6086
5065.721705	35.0097
5066.336935	19.6928
5066.952203	29.5394
5067.567508	91.9007
5068.182851	133.475
5068.798231	242.881
5069.413649	171.767
5070.029104	95.1829
5070.644596	57.9849
5071.260126	29.5394
5071.875693	38.2918
5072.491298	56.8908
5073.106940	72.2076
5073.722620	29.5394
5074.338336	19.6929
5074.954091	76.5839
5075.569882	105.029
5076.185712	100.653
5076.801578	82.0542
5077.417482	95.1829
5078.033424	91.9007
5078.649402	157.544
5079.265419	119.252
5079.881472	133.475
5080.497563	76.5839
5081.113692	43.7621
5081.729858	53.6087
5082.346061	35.0097
5082.962302	43.7621
5083.578580	15.3166
5084.194895	38.2918
5084.811248	86.4304
5085.427639	53.6087
5086.044066	19.6929
5086.660531	10.9404
5087.277034	48.1384
5087.893574	56.8908
5088.510152	19.6929
5089.126766	19.6929
5089.743419	48.1384
5090.360108	90.8066
5090.976835	95.1829
5091.593600	157.544
5092.210402	105.029
5092.827241	184.896
5093.444118	152.074
5094.061032	76.5839
5094.677984	86.4304
5095.294973	95.1829
5095.911999	57.9849
5096.529063	43.7621
5097.146164	38.2918
5097.763303	15.3166
5098.380479	48.1384
5098.997693	86.4304
5099.614943	43.7621
5100.232232	43.7621
5100.849557	38.2918
5101.466921	48.1384
5102.084321	43.7621
5102.701759	24.0691
5103.319235	19.6929
5103.936747	91.9007
5104.554298	128.005
5105.171885	114.876
5105.789510	53.6087
5106.407173	38.2918
5107.024873	29.5394
5107.642610	38.2918
5108.260385	43.7621
5108.878197	67.8314
5109.496046	62.3611
5110.113933	24.0691
5110.731858	48.1384
5111.349820	90.8066
5111.967819	72.2076
5112.585855	72.2076
5113.203930	29.5394
5113.822041	24.0691
5114.440190	42.6681
5115.058376	66.7374
5115.676600	29.5394
5116.294861	10.9404
5116.913160	82.0542
5117.531495	67.8314
5118.149869	163.014
5118.768280	228.658
5119.386728	163.014
5120.005213	133.475
5120.623736	119.252
5121.242297	86.4304
5121.860895	53.6087
5122.479530	72.2076
5123.098203	62.3611
5123.716913	53.6087
5124.335660	82.0542
5124.954445	128.005
5125.573268	114.876
5126.192127	76.5839
5126.811025	67.8314
5127.429959	38.2918
5128.048931	48.1384
5128.667941	53.6087
5129.286988	48.1384
5129.906072	15.3166
5130.525194	19.6929
5131.144353	24.0691
5131.763549	42.6681
5132.382783	38.2918
5133.002054	80.9601
5133.621363	143.321
5134.240709	166.297
5134.860093	100.653
5135.479514	48.1384
5136.098972	113.782
5136.718468	146.604
5137.338001	82.0542
5137.957572	48.1384
5138.577180	35.0097
5139.196826	15.3166
5139.816509	-0.000167951
5140.436229	113.782
5141.055987	200.212
5141.675782	157.544
5142.295614	171.767
5142.915484	114.876
5143.535392	72.2076
5144.155337	57.9849
5144.775319	43.7621
5145.395339	15.3166
5146.015396	10.9404
5146.635490	10.9404
5147.255622	24.0691
5147.875791	38.2918
5148.495998	43.7621
5149.116242	29.5394
5149.736524	5.47011
5150.356843	5.47011
5150.977199	48.1384
5151.597593	137.851
5152.218024	251.633
5152.838493	181.613
5153.458999	105.029
5154.079543	91.9007
5154.700123	67.8314
5155.320742	35.0097
5155.941398	72.2077
5156.562091	90.8066
5157.182821	43.7621
5157.803589	35.0097
5158.424395	105.029
5159.045237	119.252
5159.666118	110.5
5160.287035	91.9007
5160.907990	72.2077
5161.528983	29.5394
5162.150013	35.0097
5162.771080	24.0691
5163.392185	53.6087
5164.013327	110.5
5164.634506	91.9007
5165.255723	62.3611
5165.876978	53.6087
[truncated: 6,506 more rows]
