# Supplementary material for: Chemoenzymatic synthesis of genetically-encoded multivalent liquid N-glycan arrays
Source: Nat Commun. 2023 Aug 28;14:5237. doi: 10.1038/s41467-023-40900-y (PMC10462762; doi:10.1038/s41467-023-40900-y)
Supplement: Supplementary file 8 — Supplementary Dataset 4 [file 41467_2023_40900_MOESM8_ESM.zip › Supplementary Data 1_All MALDI Data/MALDI TextFiles for Fig.5 and Fig.6/TL-IV-79-DBCO-SDB158-30min_0004.txt]

TITLE "<<TL-IV-79-DBCO-SDB158-30min_0004>> Voyager Spec #1[BP = 5238.2, 15935]"
TYPE MASSSPEC
3999.789467	38.905
4000.336058	46.686
4000.882687	56.8986
4001.429353	42.3092
4001.976057	42.3092
4002.522798	24.3156
4003.069577	11.1852
4003.616392	24.3156
4004.163246	26.2609
4004.710136	52.0354
4005.257064	54.9533
4005.804030	21.3977
4006.351033	13.1304
4006.898073	38.905
4007.445151	70.029
4007.992266	86.0773
4008.539418	73.4332
4009.086608	52.0354
4009.633835	32.0966
4010.181100	8.2673
4010.728402	24.3156
4011.275741	24.3156
4011.823118	32.0966
4012.370532	19.4525
4012.917984	47.1723
4013.465473	32.0966
4014.012999	19.4525
4014.560563	16.0483
4015.108164	52.0354
4015.655803	81.2142
4016.203479	68.0837
4016.751192	57.3849
4017.298943	29.1787
4017.846731	11.1852
4018.394556	3.40417
4018.942419	-1.46123e-005
4019.490320	7.78098
4020.038258	51.5491
4020.586233	93.8583
4021.134245	86.0773
4021.682295	65.1659
4022.230383	140.058
4022.778507	194.039
4023.326669	176.045
4023.874869	150.271
4024.423106	99.2077
4024.971380	169.237
4025.519692	112.338
4026.068041	63.2206
4026.616428	44.2544
4027.164852	57.3848
4027.713313	65.1658
4028.261812	70.029
4028.810348	47.1723
4029.358921	21.3977
4029.907532	19.4525
4030.456180	37.446
4031.004866	37.446
4031.553589	29.1787
4032.102350	13.1304
4032.651147	11.1852
4033.199983	63.2206
4033.748855	42.3092
4034.297766	47.1723
4034.846713	32.0966
4035.395698	54.9533
4035.944720	50.0901
4036.493780	26.2608
4037.042877	60.3027
4037.592011	184.312
4038.141183	127.414
4038.690392	78.2963
4039.239639	44.2544
4039.788923	44.2544
4040.338245	65.1658
4040.887603	63.2206
4041.437000	32.0966
4041.986433	72.9468
4042.535904	50.0901
4043.085413	166.319
4043.634959	179.449
4044.184542	125.469
4044.734162	99.2077
4045.283820	60.3027
4045.833516	42.3092
4046.383249	34.0418
4046.933019	16.0483
4047.482826	36.9597
4048.032671	29.1787
4048.582554	39.3913
4049.132474	44.2544
4049.682431	29.1787
4050.232425	140.058
4050.782457	150.271
4051.332527	104.071
4051.882634	75.3784
4052.432778	55.4396
4052.982959	78.2963
4053.533178	145.407
4054.083435	189.176
4054.633728	213.005
4055.184060	202.306
4055.734428	161.456
4056.284834	104.071
4056.835278	73.4331
4057.385758	75.3784
4057.936276	52.0354
4058.486832	39.3913
4059.037425	19.4525
4059.588055	32.0966
4060.138723	24.3156
4060.689428	50.0901
4061.240171	50.0901
4061.790951	108.934
4062.341768	68.0837
4062.892623	34.0418
4063.443515	65.1658
4063.994444	60.3027
4064.545411	81.2141
4065.096416	150.271
4065.647457	150.271
4066.198536	143.462
4066.749653	99.2077
4067.300807	70.0289
4067.851998	34.0418
4068.403227	32.0966
4068.954493	52.0354
4069.505797	37.446
4070.057137	50.0901
4070.608516	50.0901
4071.159931	54.9533
4071.711384	62.7343
4072.262875	60.3027
4072.814403	55.4396
4073.365968	39.3913
4073.917571	21.3977
4074.469211	19.4524
4075.020888	73.4331
4075.572603	78.2962
4076.124356	47.1723
4076.676145	29.1787
4077.227972	34.0418
4077.779837	90.9404
4078.331739	68.0837
4078.883678	83.1594
4079.435655	68.0837
4079.987669	81.2141
4080.539720	78.2962
4081.091809	68.0837
4081.643935	119.146
4082.196099	117.201
4082.748300	86.0772
4083.300538	44.2544
4083.852814	21.3977
4084.405127	101.153
4084.957478	96.2898
4085.509866	68.0837
4086.062292	34.0418
4086.614754	54.9533
4087.167255	34.0418
4087.719792	19.4524
4088.272367	16.0483
4088.824980	6.322
4089.377630	11.1851
4089.930317	13.1304
4090.483041	29.1787
4091.035803	39.3912
4091.588603	55.4396
4092.141440	88.0225
4092.694314	73.4331
4093.247225	42.3091
4093.800174	96.2898
4094.353161	132.277
4094.906185	109.42
4095.459246	65.1658
4096.012344	75.3784
4096.565480	57.3848
4097.118654	57.3848
4097.671865	50.0901
4098.225113	32.0966
4098.778398	16.0483
4099.331721	38.9049
4099.885082	43.7681
4100.438480	26.2608
4100.991915	210.087
4101.545387	197.443
4102.098897	169.237
4102.652445	119.147
4103.206030	101.153
4103.759652	91.4267
4104.313311	60.3027
4104.867008	39.3913
4105.420743	21.3977
4105.974514	32.0966
4106.528324	32.0966
4107.082170	32.0966
4107.636054	36.9597
4108.189975	19.4525
4108.743934	16.0483
4109.297930	3.40414
4109.851964	11.1851
4110.406035	6.32202
4110.960143	-4.63128e-005
4111.514289	16.0483
4112.068472	20.9114
4112.622693	13.1304
4113.176951	13.1304
4113.731246	44.2544
4114.285579	63.2206
4114.839949	44.2544
4115.394356	44.2544
4115.948801	37.446
4116.503284	21.3977
4117.057803	57.3848
4117.612361	60.3027
4118.166955	37.446
4118.721587	44.2544
4119.276256	96.2898
4119.830963	73.4331
4120.385707	50.0901
4120.940489	52.0354
4121.495308	44.2544
4122.050164	117.201
4122.605058	86.0773
4123.159989	55.4396
4123.714957	32.0966
4124.269963	26.2608
4124.825007	19.4525
4125.380087	6.32202
4125.935205	19.4525
4126.490361	24.3156
4127.045554	47.1723
4127.600784	78.2963
4128.156052	75.3784
4128.711357	57.3848
4129.266699	57.3848
4129.822079	70.029
4130.377497	65.1658
4130.932951	108.934
4131.488443	94.3446
4132.043973	75.3784
4132.599540	57.3848
4133.155144	39.3913
4133.710786	34.0418
4134.266465	93.8583
4134.822181	116.715
4135.377935	99.2077
4135.933727	55.4396
4136.489555	50.0901
4137.045421	99.2077
4137.601325	114.283
4138.157266	117.201
4138.713244	68.0837
4139.269260	44.2544
4139.825313	91.4267
4140.381403	132.277
4140.937531	83.1594
4141.493696	86.0773
4142.049899	99.2077
4142.606139	73.4331
4143.162417	86.0773
4143.718732	57.3848
4144.275084	68.0837
4144.831473	39.3913
4145.387901	26.2608
4145.944365	109.42
4146.500867	73.4332
4147.057406	99.2077
4147.613983	78.2963
4148.170597	73.4332
4148.727248	44.2544
4149.283937	47.1723
4149.840663	96.2898
4150.397427	88.0225
4150.954228	57.3848
4151.511067	34.0418
4152.067943	21.3977
4152.624856	39.3913
4153.181806	24.3156
4153.738794	24.3156
4154.295820	39.3913
4154.852883	37.446
4155.409983	32.0966
4155.967121	16.0483
4156.524296	56.8985
4157.081508	50.0901
4157.638758	34.0418
4158.196045	24.3156
4158.753370	16.0483
4159.310732	13.1304
4159.868131	44.2544
4160.425568	65.1658
4160.983043	57.3848
4161.540554	39.3913
4162.098103	19.4525
4162.655690	11.1852
4163.213314	3.40415
4163.770975	3.40415
4164.328673	52.0354
4164.886409	129.845
4165.444183	96.2898
4166.001994	81.2142
4166.559842	60.3027
4167.117728	91.4267
4167.675651	114.283
4168.233611	99.2077
4168.791609	135.195
4169.349644	96.2899
4169.907717	75.3784
4170.465827	68.0837
4171.023974	60.3027
4171.582159	88.0225
4172.140381	68.0837
4172.698641	52.0354
4173.256938	37.446
4173.815272	21.3977
4174.373644	-1.48736e-005
4174.932054	72.9469
4175.490500	68.0837
4176.048984	114.283
4176.607506	101.153
4177.166064	78.2963
4177.724661	57.3848
4178.283294	57.3848
4178.841965	32.0966
4179.400674	50.0902
4179.959420	60.3027
4180.518203	39.3913
4181.077023	145.407
4181.635881	101.153
4182.194777	63.2206
4182.753710	60.3027
4183.312680	42.3092
4183.871688	44.2544
4184.430733	65.1659
4184.989815	52.0354
4185.548935	39.3913
4186.108092	13.1304
4186.667287	34.0419
4187.226519	63.2206
4187.785788	50.0902
4188.345095	19.4525
4188.904439	11.1852
4189.463821	6.32205
4190.023240	19.4525
4190.582696	78.2963
4191.142190	68.0837
4191.701721	138.113
4192.261290	138.113
4192.820896	88.0225
4193.380539	50.0902
4193.940220	21.3977
4194.499938	3.40417
4195.059694	-1.29434e-005
4195.619487	23.8293
4196.179317	36.9597
4196.739185	26.2609
4197.299090	29.1787
4197.859033	50.0902
4198.419013	81.2142
4198.979030	99.2077
4199.539085	106.989
4200.099178	75.3784
4200.659307	138.113
4201.219474	148.325
4201.779679	94.3446
4202.339920	52.0354
4202.900200	52.0354
4203.460516	39.3913
4204.020870	21.3977
4204.581262	21.3977
4205.141690	34.0419
4205.702157	44.2544
4206.262660	73.4332
4206.823201	55.4396
4207.383780	21.3977
4207.944396	13.1304
4208.505049	3.40417
4209.065739	19.4525
4209.626467	37.446
4210.187233	32.0966
4210.748036	21.3977
4211.308876	37.446
4211.869754	24.3156
4212.430669	13.1304
4212.991621	8.2673
4213.552611	21.3977
4214.113638	81.2142
4214.674703	68.0837
4215.235805	47.1723
4215.796944	47.1723
4216.358121	81.2142
4216.919335	73.4332
4217.480587	81.2142
4218.041876	47.1723
4218.603202	29.1787
4219.164566	16.0483
4219.725967	13.1304
4220.287406	72.9468
4220.848882	65.1658
4221.410395	44.2544
4221.971946	24.3156
4222.533534	21.3977
4223.095160	11.1852
4223.656823	32.0966
4224.218523	32.0966
4224.780261	96.2898
4225.342036	83.1594
4225.903849	44.2544
4226.465699	21.3977
4227.027587	6.32204
4227.589511	6.32204
4228.151474	29.1787
4228.713473	24.3156
4229.275510	13.1304
4229.837585	16.0483
4230.399696	52.0354
4230.961846	32.0966
4231.524032	42.3092
4232.086256	55.4396
4232.648518	68.0837
4233.210817	50.0902
4233.773153	39.3913
4234.335527	47.1723
4234.897938	90.9404
4235.460386	81.2142
4236.022872	68.0837
4236.585395	42.3092
4237.147956	24.3156
4237.710554	16.0483
4238.273189	36.9597
4238.835862	38.905
4239.398572	29.1787
4239.961320	29.1787
4240.524105	52.0354
4241.086927	29.1787
4241.649787	57.3848
4242.212684	63.2206
4242.775619	63.2206
4243.338591	42.3092
4243.901601	26.2609
4244.464647	29.1787
4245.027732	13.1304
4245.590853	6.32204
4246.154012	-2.15173e-005
4246.717209	-2.15173e-005
4247.280443	-2.15173e-005
4247.843714	13.1304
4248.407023	13.1304
4248.970369	47.1723
4249.533752	57.3848
4250.097173	39.3913
4250.660631	24.3156
4251.224127	8.26729
4251.787660	163.401
4252.351230	169.237
4252.914838	119.147
4253.478483	107.475
4254.042166	68.0837
4254.605886	78.2963
4255.169644	50.0902
4255.733438	32.0966
4256.297271	24.3156
4256.861140	21.3977
4257.425047	24.3156
4257.988992	19.4525
4258.552974	13.1304
4259.116993	20.9114
4259.681050	16.0483
4260.245144	29.1787
4260.809275	21.3977
4261.373444	6.32204
4261.937650	13.1304
4262.501894	6.32204
4263.066175	6.32204
4263.630494	19.4525
4264.194849	26.2609
4264.759243	26.2609
4265.323673	50.0902
4265.888142	44.2544
4266.452647	57.3848
4267.017190	52.0354
4267.581770	37.446
4268.146388	104.071
4268.711043	114.283
4269.275735	119.147
4269.840465	78.2963
4270.405233	83.1594
4270.970037	39.3913
4271.534879	16.0483
4272.099759	8.26727
4272.664676	39.3913
4273.229630	32.0966
4273.794622	16.0483
4274.359651	38.905
4274.924717	54.9533
4275.489821	39.3913
4276.054963	26.2608
4276.620141	50.0901
4277.185357	70.029
4277.750611	70.029
4278.315902	74.8921
4278.881230	100.667
4279.446596	68.0837
4280.011999	57.3848
4280.577439	57.3848
4281.142917	32.0966
4281.708433	13.1304
4282.273985	18.9661
4282.839575	23.8293
4283.405203	28.6924
4283.970868	13.1304
4284.536570	18.9661
4285.102310	18.9661
4285.668087	16.0483
4286.233902	8.26727
4286.799753	37.446
4287.365643	140.058
4287.931570	119.147
4288.497534	65.1658
4289.063535	39.3913
4289.629574	50.0901
4290.195650	54.9533
4290.761764	42.3092
4291.327915	24.3156
4291.894104	11.1852
4292.460330	-3.37408e-005
4293.026593	2.91784
4293.592894	16.0483
4294.159232	38.905
4294.725608	32.0966
4295.292021	74.8921
4295.858471	57.3848
4296.424959	34.0418
4296.991484	41.8228
4297.558046	26.2608
4298.124646	83.1594
4298.691284	88.0225
4299.257958	90.9404
4299.824671	83.1594
4300.391420	60.3027
4300.958207	26.2608
4301.525031	26.2608
4302.091893	117.201
4302.658792	78.2963
4303.225729	228.081
4303.792703	230.998
4304.359714	187.23
4304.926763	148.325
4305.493849	109.42
4306.060973	135.195
4306.628134	96.2898
4307.195332	70.029
4307.762568	32.0966
4308.329841	19.4525
4308.897152	86.0773
4309.464500	96.2898
4310.031885	57.3848
4310.599308	37.446
4311.166768	42.3091
4311.734266	37.446
4312.301801	39.3913
4312.869373	42.3091
4313.436983	88.0225
4314.004630	83.1594
4314.572315	44.2544
4315.140037	19.4525
4315.707796	109.42
4316.275593	127.414
4316.843427	127.414
4317.411299	122.064
4317.979208	81.2141
4318.547154	47.1723
4319.115138	24.3156
4319.683159	68.0837
4320.251218	60.3027
4320.819314	50.0901
4321.387447	29.1787
4321.955618	21.3977
4322.523827	16.0483
4323.092072	16.0483
4323.660355	59.8164
4324.228676	52.0354
4324.797034	54.9533
4325.365429	37.446
4325.933861	39.3913
4326.502331	135.195
4327.070839	88.0225
4327.639384	99.2077
4328.207966	153.188
4328.776586	194.039
4329.345243	130.332
4329.913937	65.1658
4330.482669	63.2206
4331.051438	60.3027
4331.620245	57.3848
4332.189089	50.0901
4332.757971	32.0966
4333.326889	36.9597
4333.895846	43.7681
4334.464839	43.7681
4335.033871	19.4525
4335.602939	44.2544
4336.172045	70.029
4336.741188	47.1723
4337.310369	24.3156
4337.879587	6.32202
4338.448842	16.0483
4339.018135	56.8985
4339.587466	55.4396
4340.156833	34.0418
4340.726238	52.0354
4341.295681	52.0354
4341.865161	34.0418
4342.434678	36.9597
4343.004233	21.3977
4343.573825	16.0483
4344.143455	26.2608
4344.713122	26.2608
4345.282826	47.1723
4345.852568	37.446
4346.422347	24.3156
4346.992163	21.3977
4347.562017	57.3848
4348.131909	57.3848
4348.701837	39.3913
4349.271803	34.0418
4349.841807	38.905
4350.411848	41.8228
4350.981926	37.446
4351.552042	29.1787
4352.122195	42.3091
4352.692386	65.1658
4353.262614	55.4396
4353.832879	34.0418
4354.403182	16.0483
4354.973522	-3.64276e-005
4355.543900	25.7745
4356.114315	67.5974
4356.684767	162.915
4357.255257	148.325
4357.825784	104.071
4358.396348	68.0837
4358.966950	39.3913
4359.537590	37.446
4360.108267	42.3092
4360.678981	107.475
4361.249732	75.3784
4361.820521	44.2544
4362.391348	29.1787
4362.962212	78.2963
4363.533113	65.1658
4364.104052	75.3784
4364.675028	78.2963
4365.246041	127.414
4365.817092	107.475
4366.388180	94.3446
4366.959306	70.029
4367.530469	55.4396
4368.101669	21.3977
4368.672907	50.0901
4369.244182	50.0901
4369.815495	34.0418
4370.386845	114.283
4370.958232	101.153
4371.529657	91.4267
4372.101119	132.277
4372.672619	83.1594
4373.244156	99.2077
4373.815731	148.325
4374.387342	86.0773
4374.958992	68.0837
4375.530678	42.3091
4376.102402	55.4396
4376.674164	24.3156
4377.245963	13.1304
4377.817799	6.32202
4378.389673	8.26727
4378.961584	6.32202
4379.533532	19.4525
4380.105518	21.3977
4380.677542	16.0483
4381.249602	50.0901
4381.821700	50.0901
4382.393836	29.1787
4382.966009	21.3977
4383.538219	16.0483
4384.110467	11.1851
4384.682752	11.1851
4385.255075	13.1304
4385.827434	11.1851
4386.399832	18.9661
4386.972267	18.9661
4387.544739	41.8228
4388.117248	21.3977
4388.689795	19.4525
4389.262379	57.3848
4389.835001	68.0837
4390.407660	78.2963
4390.980357	75.3784
4391.553091	60.3027
4392.125862	29.1787
4392.698671	57.3848
4393.271517	63.2206
4393.844401	42.3091
4394.417322	29.1787
4394.990280	16.0483
4395.563276	29.1787
4396.136309	63.2206
4396.709380	50.0901
4397.282488	50.0901
4397.855633	44.2544
4398.428816	37.446
4399.002036	21.3977
4399.575294	8.26726
4400.148589	34.0418
4400.721921	59.8164
4401.295291	57.3848
4401.868698	70.0289
4402.442143	50.0901
4403.015625	26.2608
4403.589144	29.1787
4404.162701	24.3156
4404.736295	13.1304
4405.309927	38.9049
4405.883596	24.3156
4406.457302	13.1304
4407.031046	6.32201
4407.604828	21.3977
4408.178646	26.2608
4408.752502	16.0483
4409.326396	8.26726
4409.900327	39.3913
4410.474295	34.0418
4411.048301	19.4524
4411.622344	34.0418
4412.196424	19.4524
4412.770542	21.3977
4413.344697	19.4524
4413.918890	29.1787
4414.493120	34.0418
4415.067388	32.0966
4415.641693	44.2544
4416.216035	50.0901
4416.790415	70.0289
4417.364832	37.446
4417.939286	50.0901
4418.513778	47.1723
4419.088307	145.407
4419.662874	145.407
4420.237478	75.3784
4420.812120	78.2962
4421.386799	47.1723
4421.961515	21.3977
4422.536269	32.0966
4423.111060	32.0966
4423.685889	32.0966
4424.260755	16.0483
4424.835658	11.1851
4425.410599	18.9661
4425.985577	6.32201
4426.560592	16.0483
4427.135645	11.1851
4427.710736	29.1787
4428.285864	21.3977
4428.861029	8.26725
4429.436231	21.3977
4430.011471	44.2544
4430.586749	91.4267
4431.162064	65.1658
4431.737416	42.3091
4432.312805	50.0901
4432.888233	26.2608
4433.463697	11.1851
4434.039199	24.3156
4434.614738	19.4524
4435.190315	50.0901
4435.765929	65.1658
4436.341580	55.4396
4436.917269	34.0418
4437.492995	24.3156
4438.068759	21.3977
4438.644560	29.1787
4439.220398	42.3091
4439.796274	68.0837
4440.372188	86.0772
4440.948138	88.0225
4441.524126	70.0289
4442.100152	93.8582
4442.676215	75.3784
4443.252315	81.2141
4443.828453	81.2141
4444.404628	70.0289
4444.980840	32.0966
4445.557090	44.2544
4446.133378	75.3784
4446.709702	75.3784
4447.286064	127.414
4447.862464	101.153
4448.438901	81.2141
4449.015375	55.4396
4449.591887	50.0901
4450.168436	26.2608
4450.745023	13.1304
4451.321647	29.1787
4451.898308	29.1787
4452.475007	34.0418
4453.051743	26.2608
4453.628516	19.4524
4454.205327	65.1658
4454.782176	122.064
4455.359062	96.2898
4455.935985	125.469
4456.512945	81.2141
4457.089943	83.1594
4457.666979	99.2077
4458.244052	142.976
4458.821162	112.338
4459.398309	99.2077
4459.975494	88.0225
4460.552717	57.3848
4461.129977	39.3912
4461.707274	21.3977
4462.284609	8.26724
4462.861981	-7.04664e-005
4463.439390	5.83568
4464.016837	3.40412
4464.594321	16.0482
4465.171843	52.0354
4465.749402	34.0418
4466.326998	21.3977
4466.904632	11.1851
4467.482303	18.9661
4468.060012	16.0482
4468.637758	41.8228
4469.215542	26.2608
4469.793363	24.3156
4470.371221	13.1304
4470.949117	13.1304
4471.527050	8.26724
4472.105020	6.32199
4472.683028	34.0418
4473.261074	26.2608
4473.839156	63.2206
4474.417276	135.195
4474.995434	104.071
4475.573629	106.989
4476.151861	70.0289
4476.730131	39.3912
4477.308438	86.0772
4477.886783	55.4395
4478.465165	60.3027
4479.043584	57.3848
4479.622041	44.2544
4480.200535	24.3156
4480.779067	21.3977
4481.357636	21.3977
4481.936242	16.0482
4482.514886	13.1304
4483.093567	34.0418
4483.672286	34.0418
4484.251042	63.2206
4484.829835	75.3784
4485.408666	91.4267
4485.987534	81.2141
4486.566440	73.4331
4487.145383	50.0901
4487.724363	32.0966
4488.303381	38.9049
4488.882436	29.1787
4489.461529	34.0418
4490.040659	119.146
4490.619827	126.927
4491.199031	94.3446
4491.778274	60.3027
4492.357553	73.4331
4492.936870	60.3027
4493.516225	70.0289
4494.095617	83.1594
4494.675046	60.3027
4495.254513	57.3848
4495.834017	70.0289
4496.413558	101.153
4496.993137	70.0289
4497.572754	42.3091
4498.152407	16.0482
4498.732099	8.26725
4499.311827	26.2608
4499.891593	57.3848
4500.471396	63.2206
4501.051237	83.1594
4501.631115	50.0901
4502.211031	47.1722
4502.790984	47.1722
4503.370974	122.064
4503.951002	187.23
4504.531067	148.325
4505.111170	101.153
4505.691310	63.2206
4506.271487	101.153
4506.851702	60.3027
4507.431954	44.2544
4508.012244	107.475
4508.592571	153.188
4509.172935	104.071
4509.753337	60.3027
4510.333777	42.3091
4510.914253	44.2544
4511.494767	42.3091
4512.075319	21.3977
4512.655908	8.26725
4513.236534	37.446
4513.817198	60.3027
4514.397899	63.2206
4514.978637	37.446
4515.559413	13.1304
4516.140226	20.9114
4516.721077	23.8293
4517.301965	16.0483
4517.882891	50.0901
4518.463854	29.1787
4519.044854	16.0483
4519.625892	6.322
4520.206967	55.4396
4520.788079	63.2206
4521.369229	117.201
4521.950417	81.2141
4522.531641	78.2962
4523.112903	63.2206
4523.694203	81.2141
4524.275540	68.0837
4524.856914	63.2206
4525.438326	88.0225
4526.019775	95.8035
4526.601262	47.1722
4527.182786	47.1722
4527.764347	54.9532
4528.345946	52.0354
4528.927582	86.0772
4529.509256	78.2962
4530.090967	140.058
4530.672716	201.82
4531.254501	214.95
4531.836325	158.051
4532.418185	91.4267
4533.000083	42.3091
4533.582019	44.2544
4534.163992	26.2608
4534.746002	37.446
4535.328050	26.2608
4535.910135	13.1304
4536.492257	26.2608
4537.074417	68.0837
4537.656614	60.3027
4538.238849	78.2962
4538.821121	132.277
4539.403431	158.051
4539.985778	176.045
4540.568162	119.146
4541.150584	68.0837
4541.733043	34.0418
4542.315539	13.1304
4542.898073	8.26725
4543.480645	13.1304
4544.063254	13.1304
4544.645900	6.322
4545.228583	21.3977
4545.811304	32.0966
4546.394063	29.1787
4546.976859	19.4524
4547.559692	13.1304
4548.142562	26.2608
4548.725470	104.071
4549.308416	122.064
4549.891399	114.283
4550.474419	166.319
4551.057476	150.27
4551.640572	99.2077
4552.223704	42.3091
4552.806874	21.3977
4553.390081	37.446
4553.973326	104.071
4554.556608	83.1594
4555.139927	63.2206
4555.723284	37.446
4556.306679	32.0966
4556.890110	16.0482
4557.473579	13.1304
4558.057086	47.1722
4558.640630	44.2544
4559.224211	47.1722
4559.807830	26.2608
4560.391486	34.0418
4560.975179	38.9049
4561.558910	68.0837
4562.142679	42.3091
4562.726485	19.4524
4563.310328	8.26725
4563.894208	11.1851
4564.478126	11.1851
4565.062082	34.0418
4565.646074	52.0354
4566.230105	37.446
4566.814172	39.3912
4567.398277	32.0966
4567.982420	24.3156
4568.566600	21.3977
4569.150817	94.3446
4569.735071	101.153
4570.319363	86.0772
4570.903693	50.0901
4571.488060	24.3156
4572.072464	11.1851
4572.656906	11.1851
4573.241385	8.26725
4573.825901	6.322
4574.410455	19.4524
4574.995046	65.1658
4575.579675	138.113
4576.164341	132.277
4576.749045	75.3784
4577.333786	39.3913
4577.918564	47.1722
4578.503380	81.2141
4579.088233	60.3027
4579.673123	60.3027
4580.258051	78.2962
4580.843017	47.1722
4581.428020	29.1787
4582.013060	32.0966
4582.598137	70.0289
4583.183252	113.797
4583.768405	99.2077
4584.353594	63.2206
4584.938822	39.3912
4585.524086	44.2544
4586.109388	63.2206
4586.694728	106.989
4587.280105	104.071
4587.865519	99.2077
4588.450970	91.4267
4589.036460	107.475
4589.621986	104.071
4590.207550	75.3784
4590.793151	60.3027
4591.378790	57.3848
4591.964466	52.0354
4592.550179	59.8164
4593.135930	67.5974
4593.721719	111.852
4594.307544	75.3784
4594.893407	32.0966
4595.479308	52.0354
4596.065246	59.8164
4596.651221	55.4396
4597.237234	42.3091
4597.823284	34.0418
4598.409372	26.2608
4598.995497	32.0966
4599.581659	21.3977
4600.167859	104.071
4600.754096	94.3446
4601.340371	63.2206
4601.926683	55.4396
4602.513032	24.3156
4603.099419	8.26725
4603.685843	-6.56981e-005
4604.272305	-6.56981e-005
4604.858804	-6.56981e-005
4605.445340	2.91781
4606.031914	5.83568
4606.618525	10.6988
4607.205174	18.9661
4607.791860	8.26725
4608.378583	34.0418
4608.965344	26.2608
4609.552143	13.1304
4610.138978	29.1787
4610.725851	70.0289
4611.312762	86.0772
4611.899710	81.2141
4612.486695	75.3784
4613.073718	86.0772
4613.660778	68.0837
4614.247876	135.195
4614.835011	194.039
4615.422183	192.093
4616.009393	119.146
4616.596640	60.3027
4617.183924	29.1787
4617.771246	132.277
4618.358606	130.332
4618.946003	117.201
4619.533437	88.0225
4620.120909	47.1722
4620.708418	13.1304
4621.295964	44.2544
4621.883548	68.0837
4622.471169	78.2962
4623.058828	57.3848
4623.646524	47.1722
4624.234257	26.2608
4624.822028	8.26724
4625.409836	13.1304
4625.997682	18.9661
4626.585565	32.0966
4627.173486	47.1722
4627.761444	39.3912
4628.349439	34.0418
4628.937472	19.4524
4629.525542	32.0966
4630.113649	24.3156
4630.701794	29.1787
4631.289977	57.3848
4631.878196	44.2544
4632.466454	32.0966
4633.054748	36.9597
4633.643080	36.9597
4634.231450	80.7278
4634.819856	68.0837
4635.408301	52.0354
4635.996782	21.3977
4636.585301	13.1304
4637.173858	34.0418
4637.762451	34.0418
4638.351083	19.4524
4638.939751	6.32199
4639.528457	13.1304
4640.117201	6.32199
4640.705982	8.26724
4641.294800	29.1787
4641.883656	21.3977
4642.472549	8.26724
4643.061479	6.32199
4643.650447	50.0901
4644.239453	42.3091
4644.828495	63.2205
4645.417575	68.0837
4646.006693	50.0901
4646.595848	16.0482
4647.185040	44.2544
4647.774270	50.0901
4648.363537	104.071
4648.952842	119.146
4649.542184	75.3784
4650.131563	42.3091
4650.720980	24.3155
4651.310434	32.0965
4651.899926	34.0418
4652.489455	74.892
4653.079021	74.892
4653.668625	57.3848
4654.258266	34.0418
4654.847945	21.3977
4655.437661	8.26724
4656.027415	3.40411
4656.617206	8.26724
4657.207034	11.1851
4657.796900	39.3912
4658.386803	39.3912
4658.976743	42.3091
4659.566721	32.0965
4660.156736	32.0965
4660.746789	26.2608
4661.336879	19.4524
4661.927007	39.3912
4662.517172	70.0289
4663.107374	55.4395
4663.697614	26.2608
4664.287891	19.4524
4664.878206	21.3977
4665.468558	8.26723
4666.058947	81.2141
4666.649374	106.989
4667.239838	81.2141
4667.830340	70.0289
4668.420879	70.0289
4669.011455	60.3027
4669.602069	88.0225
4670.192720	174.1
4670.783409	117.201
4671.374135	78.2962
4671.964899	114.283
4672.555700	122.064
4673.146538	99.2076
4673.737414	138.113
4674.328327	112.338
4674.919277	70.0289
4675.510265	50.0901
4676.101291	29.1787
4676.692353	19.4524
4677.283454	11.1851
4677.874591	3.40409
4678.465766	24.3155
4679.056978	19.4524
4679.648228	11.1851
4680.239515	3.40409
4680.830840	13.1303
4681.422202	60.3027
4682.013602	65.1658
4682.605038	72.9468
4683.196513	111.852
4683.788024	109.42
4684.379573	65.1658
4684.971160	50.0901
4685.562784	29.1786
4686.154445	8.26721
4686.746144	21.3976
4687.337880	16.0482
4687.929653	44.2543
4688.521464	70.0289
4689.113313	95.8035
4689.705198	65.1658
4690.297121	63.2205
4690.889082	60.3026
4691.481080	39.3912
4692.073115	52.0353
4692.665188	47.1722
4693.257298	99.2076
4693.849446	91.4266
4694.441631	127.414
4695.033853	91.4266
4695.626113	44.2543
4696.218410	26.2608
4696.810745	73.4331
4697.403117	68.0836
4697.995526	52.0353
4698.587973	63.2205
4699.180458	91.4266
4699.772979	73.4331
4700.365538	47.1722
4700.958135	39.3912
4701.550769	26.2608
4702.143440	8.26721
4702.736149	3.40408
4703.328895	13.1303
4703.921678	11.1851
4704.514499	-0.000104313
4705.107358	50.0901
4705.700254	83.1593
4706.293187	50.0901
4706.886157	50.0901
4707.479165	32.0965
4708.072211	142.976
4708.665294	132.277
4709.258414	184.312
4709.851571	176.045
4710.444766	176.045
4711.037999	140.058
4711.631269	81.2141
4712.224576	70.0289
4712.817921	101.153
4713.411303	130.332
4714.004722	125.468
4714.598179	114.283
4715.191673	88.0224
4715.785205	60.3026
4716.378774	42.3091
4716.972381	32.0965
4717.566025	11.1851
4718.159706	16.0482
4718.753425	8.26719
4719.347181	13.1303
4719.940975	13.1303
4720.534806	6.32194
4721.128674	19.4524
4721.722580	24.3155
4722.316523	39.3912
4722.910504	91.4266
4723.504522	68.0836
4724.098577	90.9403
4724.692670	131.791
4725.286800	86.0772
4725.880968	37.446
4726.475173	11.1851
4727.069415	72.9468
4727.663695	104.071
4728.258013	91.4266
4728.852367	60.3026
4729.446759	32.0965
4730.041189	16.0482
4730.635656	50.0901
4731.230160	50.0901
4731.824702	90.9403
4732.419281	113.797
4733.013898	147.839
4733.608552	140.058
4734.203243	104.071
4734.797972	81.2141
4735.392738	42.3091
4735.987542	24.3155
4736.582383	21.3976
4737.177261	75.3783
4737.772177	86.0772
4738.367130	63.2205
4738.962121	63.2205
4739.557149	60.3026
4740.152214	70.0289
4740.747317	42.3091
4741.342458	60.3026
4741.937635	47.1722
4742.532851	47.1722
4743.128103	47.1722
4743.723393	72.9468
4744.318720	111.852
4744.914085	83.1593
4745.509487	63.2205
4746.104927	44.2543
4746.700404	37.4459
4747.295918	44.2543
4747.891470	104.071
4748.487059	99.2076
4749.082686	73.4331
4749.678350	65.1658
4750.274051	70.0289
4750.869790	83.1593
4751.465566	114.283
4752.061380	112.338
4752.657231	135.195
4753.253120	138.113
4753.849046	160.969
4754.445009	101.153
4755.041010	57.3848
4755.637048	94.3445
4756.233123	107.475
4756.829236	205.224
4757.425387	184.312
4758.021574	150.27
4758.617800	161.456
4759.214062	119.146
4759.810362	75.3783
4760.406699	73.4331
4761.003074	122.064
4761.599487	114.283
4762.195936	166.319
4762.792423	158.051
4763.388948	86.0772
4763.985510	42.3091
4764.582109	60.3026
4765.178745	37.446
4765.775420	81.2141
4766.372131	65.1658
4766.968880	42.3091
4767.565666	32.0965
4768.162490	52.0353
4768.759351	83.1593
4769.356250	101.153
4769.953186	70.0289
4770.550159	72.9468
4771.147170	50.0901
4771.744218	44.2543
4772.341304	37.446
4772.938427	42.3091
4773.535587	68.0836
4774.132785	153.188
4774.730020	125.469
4775.327293	107.475
4775.924603	114.283
4776.521950	86.0772
4777.119335	90.9403
4777.716757	55.4395
4778.314217	37.446
4778.911714	63.2205
4779.509249	55.4395
4780.106821	42.3091
4780.704430	37.446
4781.302077	24.3155
4781.899761	42.3091
4782.497482	57.3848
4783.095241	65.1658
4783.693038	65.1658
4784.290872	90.9403
4784.888743	70.0289
4785.486651	60.3026
4786.084597	29.1786
4786.682581	26.2608
4787.280602	86.0772
4787.878660	99.2076
4788.476756	91.4266
4789.074889	70.0289
4789.673059	131.791
4790.271267	178.963
4790.869512	122.064
4791.467795	96.2898
4792.066115	94.3445
4792.664473	91.4266
4793.262868	68.0836
4793.861300	42.3091
4794.459770	19.4524
4795.058277	8.2672
4795.656822	16.0482
4796.255404	20.9113
4796.854023	16.0482
4797.452680	36.9596
4798.051374	19.4524
4798.650106	24.3155
4799.248875	34.0418
4799.847681	26.2608
4800.446525	55.4395
4801.045406	88.0224
4801.644325	78.2962
4802.243281	68.0836
4802.842275	90.9403
4803.441305	68.0836
4804.040374	47.1722
4804.639479	83.1593
4805.238623	60.3026
4805.837803	57.3848
4806.437021	122.064
4807.036277	109.42
4807.635569	65.1658
4808.234900	37.4459
4808.834267	26.2608
4809.433672	34.0418
4810.033115	56.8984
4810.632594	64.6794
4811.232112	29.1786
4811.831666	19.4524
4812.431258	24.3155
4813.030888	39.3912
4813.630555	63.2205
4814.230259	75.3783
4814.830001	50.0901
4815.429780	34.0418
4816.029596	24.3155
4816.629450	16.0482
4817.229342	32.0965
4817.829271	47.1722
4818.429237	34.0418
4819.029240	44.2543
4819.629281	34.0418
4820.229360	32.0965
4820.829476	21.3976
4821.429629	13.1303
4822.029819	13.1303
4822.630047	6.32195
4823.230313	63.2205
4823.830616	127.414
4824.430956	94.3445
4825.031334	73.4331
4825.631749	57.3848
4826.232201	39.3912
4826.832691	65.1658
4827.433219	44.2543
4828.033783	52.0353
4828.634386	29.1786
4829.235025	13.1303
4829.835702	3.40408
4830.436416	3.40408
4831.037168	57.3848
4831.637957	52.0353
4832.238784	83.1593
4832.839648	73.4331
4833.440550	99.2076
4834.041488	86.0772
4834.642465	106.989
4835.243478	96.2898
4835.844529	101.153
4836.445618	63.2205
4837.046744	37.4459
4837.647907	65.1658
4838.249108	63.2205
4838.850346	50.0901
4839.451622	78.2962
4840.052935	91.4266
4840.654285	70.0289
4841.255673	42.3091
4841.857098	37.4459
4842.458560	81.2141
4843.060061	210.087
4843.661598	166.319
4844.263173	99.2076
4844.864785	70.0289
4845.466435	34.0417
4846.068122	59.8163
4846.669846	70.0289
4847.271608	55.4395
4847.873407	37.4459
4848.475244	11.1851
4849.077118	13.1303
4849.679030	13.1303
4850.280979	13.1303
4850.882965	11.1851
4851.484989	21.3976
4852.087050	73.4331
4852.689149	60.3026
4853.291285	34.0418
4853.893458	29.1786
4854.495669	21.3976
4855.097917	24.3155
4855.700203	21.3976
4856.302526	42.3091
4856.904886	34.0418
4857.507284	124.982
4858.109719	160.969
4858.712192	145.407
4859.314702	99.2076
4859.917250	94.3445
4860.519835	81.2141
4861.122457	68.0836
4861.725117	70.0289
4862.327814	101.153
4862.930549	78.2962
4863.533321	34.0418
4864.136130	13.1303
4864.738977	-0.000109393
4865.341861	25.7745
4865.944783	25.7745
4866.547742	19.4524
4867.150738	13.1303
4867.753772	18.9661
4868.356843	62.7342
4868.959952	124.982
4869.563098	96.2898
4870.166282	65.1658
4870.769503	37.4459
4871.372761	16.0482
4871.976057	-0.000114629
4872.579390	-0.000114629
4873.182760	16.0482
4873.786168	11.1851
4874.389614	11.1851
4874.993097	6.32195
4875.596617	21.3976
4876.200175	44.2543
4876.803770	37.4459
4877.407402	44.2543
4878.011072	57.3848
4878.614779	63.2205
4879.218524	42.3091
4879.822306	50.0901
4880.426125	63.2205
4881.029982	26.2608
4881.633877	19.4524
4882.237808	26.2608
4882.841778	44.2543
4883.445784	101.153
4884.049828	78.2962
4884.653910	47.1722
4885.258028	153.188
4885.862185	158.051
4886.466378	96.2898
4887.070609	50.0901
4887.674878	78.2962
4888.279184	47.1722
4888.883527	21.3976
4889.487908	19.4524
4890.092326	13.1303
4890.696781	13.1303
4891.301274	44.2543
4891.905804	47.1722
4892.510372	54.9532
4893.114977	70.0289
4893.719620	47.1722
4894.324300	24.3155
4894.929017	96.2898
4895.533772	70.0289
4896.138564	44.2543
4896.743394	16.0482
4897.348261	8.2672
4897.953165	29.1786
4898.558107	44.2543
4899.163087	44.2543
4899.768103	32.0965
4900.373157	108.934
4900.978249	108.934
4901.583378	217.868
4902.188544	202.306
4902.793748	119.146
4903.398989	91.4266
4904.004268	73.4331
4904.609584	60.3026
4905.214937	32.0965
4905.820328	52.0353
4906.425756	44.2543
4907.031222	21.3976
4907.636725	19.4524
4908.242265	37.446
4908.847843	21.3976
4909.453458	24.3155
4910.059111	26.2608
4910.664801	19.4524
4911.270529	24.3155
4911.876294	19.4524
4912.482096	42.3091
4913.087936	19.4524
4913.693813	42.3091
4914.299727	42.3091
4914.905679	34.0418
4915.511669	16.0482
4916.117696	6.32196
4916.723760	-0.000101149
4917.329861	-0.000101149
4917.936000	20.9113
4918.542177	20.9113
4919.148391	20.9113
4919.754642	46.6859
4920.360931	36.9596
4920.967257	21.3976
4921.573620	11.1851
4922.180021	88.0225
4922.786460	95.8035
4923.392935	78.2962
4923.999449	57.3848
4924.605999	47.1722
4925.212587	26.2608
4925.819213	34.0418
4926.425875	114.283
4927.032576	86.0772
4927.639313	52.0353
4928.246088	44.2543
4928.852901	44.2543
4929.459751	63.2205
4930.066638	50.0901
4930.673563	34.0418
4931.280525	19.4524
4931.887524	24.3155
4932.494561	26.2608
4933.101636	68.0836
4933.708747	52.0353
4934.315897	26.2608
4934.923083	13.1303
4935.530307	-0.000106532
4936.137569	-0.000106532
4936.744867	-0.000106532
4937.352204	-0.000106532
4937.959577	-0.000106532
4938.566988	-0.000106532
4939.174437	11.1851
4939.781923	32.0965
4940.389446	26.2608
4940.997007	13.1303
4941.604605	101.153
4942.212241	96.2898
4942.819913	68.0836
4943.427624	101.153
4944.035372	96.2898
4944.643157	169.237
4945.250979	122.064
4945.858839	68.0836
4946.466737	34.0418
4947.074672	8.26721
4947.682644	39.3912
4948.290654	37.446
4948.898701	32.0965
4949.506785	19.4524
4950.114907	8.2672
4950.723066	47.1722
4951.331263	44.2543
4951.939497	70.0289
4952.547769	90.9403
4953.156078	86.0772
4953.764424	83.1593
4954.372808	47.1722
4954.981229	86.0772
4955.589688	101.153
4956.198184	112.338
4956.806717	94.3445
4957.415288	86.0772
4958.023897	60.3027
4958.632542	29.1787
4959.241225	29.1787
4959.849946	19.4524
4960.458704	11.1851
4961.067499	8.26722
4961.676332	6.32197
4962.285202	29.1787
4962.894110	26.2608
4963.503055	13.1303
4964.112037	34.0418
4964.721057	32.0965
4965.330114	32.0965
4965.939209	72.9468
4966.548341	90.9403
4967.157510	63.2205
4967.766717	47.1722
4968.375961	26.2608
4968.985243	24.3155
4969.594562	21.3976
4970.203919	19.4524
4970.813313	6.32196
4971.422744	32.0965
4972.032213	72.9468
4972.641719	52.0353
4973.251263	42.3091
4973.860844	86.0772
4974.470462	101.153
4975.080118	78.2962
4975.689811	63.2205
4976.299542	78.2962
4976.909310	44.2543
4977.519115	78.2962
4978.128958	78.2962
4978.738839	68.0836
4979.348756	47.1722
4979.958711	24.3155
4980.568704	63.2205
4981.178734	83.1593
4981.788801	47.1722
4982.398906	16.0482
4983.009048	3.40407
4983.619228	13.1303
4984.229445	13.1303
4984.839699	8.2672
4985.449991	6.32195
4986.060321	6.32195
4986.670687	6.32195
4987.281091	13.1303
4987.891533	13.1303
4988.502012	29.1786
4989.112528	36.9596
4989.723082	24.3155
4990.333673	8.2672
4990.944302	6.32195
4991.554968	60.3026
4992.165671	39.3912
4992.776412	21.3976
4993.387190	11.1851
4993.998006	24.3155
4994.608859	13.1303
4995.219749	65.1658
4995.830677	117.201
4996.441643	124.982
4997.052645	96.2897
4997.663685	65.1657
4998.274763	55.4395
4998.885878	52.0353
4999.497030	32.0965
5000.108220	42.3091
5000.719447	125.468
5001.330712	163.401
5001.942014	130.332
5002.553353	91.4266
5003.164730	57.3847
5003.776144	65.1657
5004.387596	47.1722
5004.999085	65.1657
5005.610612	55.4395
5006.222176	60.3026
5006.833777	55.4395
5007.445416	37.4459
5008.057092	21.3976
5008.668806	29.1786
5009.280556	21.3976
5009.892345	16.0482
5010.504171	65.1657
5011.116034	83.1593
5011.727935	57.3848
5012.339873	63.2205
5012.951848	81.2141
5013.563861	47.1722
5014.175911	32.0965
5014.787999	52.0353
5015.400124	29.1786
5016.012287	24.3155
5016.624487	81.2141
5017.236724	81.2141
5017.848999	81.2141
5018.461311	60.3026
5019.073661	42.3091
5019.686048	86.0772
5020.298472	75.3783
5020.910934	44.2543
5021.523433	26.2608
5022.135970	39.3912
5022.748544	19.4524
5023.361155	32.0965
5023.973804	56.8984
5024.586491	56.8984
5025.199214	104.071
5025.811976	68.0836
5026.424774	42.3091
5027.037610	42.3091
5027.650484	42.3091
5028.263394	75.3783
5028.876343	101.153
5029.489328	75.3783
5030.102351	57.3848
5030.715412	52.0353
5031.328510	68.0836
5031.941645	135.195
5032.554818	86.0772
5033.168028	55.4395
5033.781275	39.3912
5034.394560	63.2205
5035.007883	60.3026
5035.621243	68.0836
5036.234640	55.4395
5036.848074	81.2141
5037.461546	73.4331
5038.075056	50.0901
5038.688603	32.0965
5039.302187	47.1722
5039.915809	26.2608
5040.529468	24.3155
5041.143164	127.414
5041.756898	127.414
5042.370670	109.42
5042.984478	200.361
5043.598324	200.361
5044.212208	197.443
5044.826129	143.462
5045.440087	101.153
5046.054083	50.0901
5046.668117	24.3155
5047.282187	21.3976
5047.896295	8.2672
5048.510441	6.32195
5049.124624	11.1851
5049.738844	6.32195
5050.353102	6.32195
5050.967397	19.4524
5051.581729	11.1851
5052.196099	63.2205
5052.810507	106.989
5053.424952	96.2898
5054.039434	107.475
5054.653953	83.1593
5055.268510	86.0772
5055.883105	119.146
5056.497737	99.2076
5057.112406	83.1593
5057.727113	73.4331
5058.341857	52.0353
5058.956638	74.892
5059.571457	90.9403
5060.186314	86.0772
5060.801207	156.106
5061.416139	187.23
5062.031107	114.283
5062.646113	163.401
5063.261157	150.27
5063.876238	88.0225
5064.491356	52.0353
5065.106512	24.3155
5065.721705	29.1786
5066.336935	36.9596
5066.952203	43.768
5067.567508	34.0418
5068.182851	16.0482
5068.798231	3.40409
5069.413649	-0.000101158
5070.029104	101.153
5070.644596	138.113
5071.260126	117.201
5071.875693	132.277
5072.491298	114.283
5073.106940	94.3445
5073.722620	70.0289
5074.338336	65.1658
5074.954091	138.113
5075.569882	107.475
5076.185712	99.2076
5076.801578	86.0772
5077.417482	187.23
5078.033424	169.237
5078.649402	119.146
5079.265419	176.045
5079.881472	163.401
5080.497563	163.401
5081.113692	182.367
5081.729858	135.195
5082.346061	182.367
5082.962302	119.146
5083.578580	75.3783
5084.194895	39.3912
5084.811248	73.4331
5085.427639	99.2076
5086.044066	63.2205
5086.660531	83.1593
5087.277034	52.0353
5087.893574	72.9468
5088.510152	98.7213
5089.126766	78.2962
5089.743419	34.0418
5090.360108	59.8163
5090.976835	50.0901
5091.593600	34.0418
5092.210402	56.8984
5092.827241	93.8582
5093.444118	116.715
5094.061032	88.0224
5094.677984	57.3848
5095.294973	34.0418
5095.911999	21.3976
5096.529063	6.32195
5097.146164	3.40408
5097.763303	3.40408
5098.380479	6.32195
5098.997693	-0.000110209
5099.614943	-0.000110209
5100.232232	16.0482
5100.849557	50.0901
5101.466921	81.2141
5102.084321	50.0901
5102.701759	39.3912
5103.319235	75.3783
5103.936747	140.058
5104.554298	112.338
5105.171885	70.0289
5105.789510	86.0772
5106.407173	156.106
5107.024873	148.325
5107.642610	153.188
5108.260385	101.153
5108.878197	88.0225
5109.496046	68.0836
5110.113933	57.3848
5110.731858	50.0901
5111.349820	37.446
5111.967819	13.1303
5112.585855	68.0836
5113.203930	74.892
5113.822041	68.0836
5114.440190	50.0901
5115.058376	44.2543
5115.676600	42.3091
5116.294861	52.0353
5116.913160	86.0772
5117.531495	73.4331
5118.149869	75.3783
5118.768280	99.2076
5119.386728	70.0289
5120.005213	37.4459
5120.623736	21.3976
5121.242297	68.0836
5121.860895	63.2205
5122.479530	39.3912
5123.098203	50.0901
5123.716913	47.1722
5124.335660	21.3976
5124.954445	8.2672
5125.573268	11.1851
5126.192127	11.1851
5126.811025	3.40408
5127.429959	26.2608
5128.048931	37.4459
5128.667941	34.0418
5129.286988	38.9049
5129.906072	131.791
5130.525194	104.071
5131.144353	70.0289
5131.763549	39.3912
5132.382783	29.1786
5133.002054	21.3976
5133.621363	68.0836
5134.240709	78.2962
5134.860093	52.0353
5135.479514	42.3091
5136.098972	125.469
5136.718468	122.064
5137.338001	109.42
5137.957572	91.4266
5138.577180	55.4395
5139.196826	37.446
5139.816509	42.3091
5140.436229	44.2543
5141.055987	21.3976
5141.675782	34.0418
5142.295614	34.0418
5142.915484	81.2141
5143.535392	55.4395
5144.155337	39.3912
5144.775319	60.3026
5145.395339	42.3091
5146.015396	55.4395
5146.635490	83.1593
5147.255622	112.338
5147.875791	107.475
5148.495998	163.401
5149.116242	156.106
5149.736524	156.106
5150.356843	117.201
5150.977199	83.1593
5151.597593	78.2962
5152.218024	60.3026
5152.838493	55.4395
5153.458999	68.0836
5154.079543	47.1722
5154.700123	47.1722
5155.320742	54.9532
5155.941398	37.4459
5156.562091	42.3091
5157.182821	88.0224
5157.803589	90.9403
5158.424395	70.0289
5159.045237	90.9403
5159.666118	90.9403
5160.287035	60.3026
5160.907990	96.2898
5161.528983	119.146
5162.150013	150.27
5162.771080	109.42
5163.392185	132.277
5164.013327	117.201
5164.634506	88.0225
5165.255723	113.797
5165.876978	116.715
[truncated: 6,506 more rows]
