# Supplementary material for: Chemoenzymatic synthesis of genetically-encoded multivalent liquid N-glycan arrays
Source: Nat Commun. 2023 Aug 28;14:5237. doi: 10.1038/s41467-023-40900-y (PMC10462762; doi:10.1038/s41467-023-40900-y)
Supplement: Supplementary file 8 — Supplementary Dataset 4 [file 41467_2023_40900_MOESM8_ESM.zip › Supplementary Data 1_All MALDI Data/MALDI TextFiles for Fig.5 and Fig.6/TL-IV-79-DBCO-SDB156_0005.txt]

TITLE "<<TL-IV-79-DBCO-SDB156_0005>> Voyager Spec #1[BP = 5239.4, 30983]"
TYPE MASSSPEC
3999.789467	129.541
4000.336058	307.305
4000.882687	245.844
4001.429353	181.547
4001.976057	161.69
4002.522798	106.848
4003.069577	181.547
4003.616392	202.349
4004.163246	376.331
4004.710136	478.451
4005.257064	414.153
4005.804030	390.514
4006.351033	270.429
4006.898073	158.853
4007.445151	260.028
4007.992266	205.185
4008.539418	260.028
4009.086608	304.469
4009.633835	390.514
4010.181100	355.529
4010.728402	287.449
4011.275741	209.913
4011.823118	147.507
4012.370532	335.672
4012.917984	239.225
4013.465473	304.469
4014.012999	291.231
4014.560563	229.77
4015.108164	229.77
4015.655803	253.409
4016.203479	325.271
4016.751192	325.271
4017.298943	233.552
4017.846731	212.75
4018.394556	175.873
4018.942419	120.085
4019.490320	130.487
4020.038258	96.4466
4020.586233	151.289
4021.134245	147.507
4021.682295	192.893
4022.230383	359.311
4022.778507	379.168
4023.326669	345.128
4023.874869	243.008
4024.423106	202.349
4024.971380	185.329
4025.519692	161.69
4026.068041	219.369
4026.616428	202.349
4027.164852	407.534
4027.713313	366.875
4028.261812	212.75
4028.810348	192.893
4029.358921	140.888
4029.907532	144.67
4030.456180	89.8277
4031.004866	79.4266
4031.553589	284.612
4032.102350	267.592
4032.651147	212.75
4033.199983	243.008
4033.748855	171.145
4034.297766	164.527
4034.846713	168.309
4035.395698	185.329
4035.944720	205.185
4036.493780	188.165
4037.042877	311.088
4037.592011	226.933
4038.141183	253.409
4038.690392	294.068
4039.239639	239.225
4039.788923	229.77
4040.338245	209.913
4040.887603	151.289
4041.437000	205.185
4041.986433	171.145
4042.535904	147.507
4043.085413	147.507
4043.634959	192.893
4044.184542	236.389
4044.734162	284.612
4045.283820	202.349
4045.833516	318.652
4046.383249	311.088
4046.933019	277.048
4047.482826	192.893
4048.032671	202.349
4048.582554	178.71
4049.132474	110.63
4049.682431	195.73
4050.232425	308.251
4050.782457	382.95
4051.332527	284.612
4051.882634	233.552
4052.432778	226.933
4052.982959	280.83
4053.533178	349.855
4054.083435	338.509
4054.633728	263.81
4055.184060	403.752
4055.734428	519.11
4056.284834	615.556
4056.835278	547.476
4057.385758	400.915
4057.936276	345.128
4058.486832	233.552
4059.037425	236.389
4059.588055	267.592
4060.138723	216.532
4060.689428	219.369
4061.240171	188.165
4061.790951	154.125
4062.341768	198.567
4062.892623	151.289
4063.443515	147.507
4063.994444	253.409
4064.545411	274.211
4065.096416	308.251
4065.647457	475.614
4066.198536	414.153
4066.749653	297.85
4067.300807	243.008
4067.851998	222.205
4068.403227	250.572
4068.954493	239.225
4069.505797	328.108
4070.057137	253.409
4070.608516	318.652
4071.159931	530.456
4071.711384	482.233
4072.262875	431.173
4072.814403	379.168
4073.365968	301.632
4073.917571	263.81
4074.469211	185.329
4075.020888	191.948
4075.572603	127.65
4076.124356	89.8278
4076.676145	103.066
4077.227972	245.844
4077.779837	266.647
4078.331739	202.349
4078.883678	110.63
4079.435655	59.57
4079.987669	89.8278
4080.539720	161.69
4081.091809	260.028
4081.643935	328.108
4082.196099	373.494
4082.748300	328.108
4083.300538	359.311
4083.852814	335.672
4084.405127	553.15
4084.957478	576.789
4085.509866	437.792
4086.062292	431.173
4086.614754	453.866
4087.167255	359.311
4087.719792	284.612
4088.272367	233.552
4088.824980	294.068
4089.377630	284.612
4089.930317	349.855
4090.483041	390.514
4091.035803	291.231
4091.588603	243.008
4092.141440	226.933
4092.694314	280.83
4093.247225	270.429
4093.800174	175.873
4094.353161	168.309
4094.906185	239.225
4095.459246	393.351
4096.012344	390.514
4096.565480	414.153
4097.118654	308.251
4097.671865	352.692
4098.225113	359.311
4098.778398	253.409
4099.331721	284.612
4099.885082	260.028
4100.438480	317.707
4100.991915	277.048
4101.545387	267.592
4102.098897	280.83
4102.652445	366.875
4103.206030	373.494
4103.759652	478.451
4104.313311	407.534
4104.867008	540.858
4105.420743	530.456
4105.974514	506.818
4106.528324	451.03
4107.082170	427.391
4107.636054	420.772
4108.189975	304.469
4108.743934	198.567
4109.297930	349.855
4109.851964	373.494
4110.406035	338.509
4110.960143	291.231
4111.514289	202.349
4112.068472	154.126
4112.622693	191.948
4113.176951	168.309
4113.731246	188.166
4114.285579	171.146
4114.839949	161.69
4115.394356	216.532
4115.948801	256.245
4116.503284	335.672
4117.057803	335.672
4117.612361	219.369
4118.166955	263.81
4118.721587	349.855
4119.276256	403.752
4119.830963	396.188
4120.385707	424.554
4120.940489	318.652
4121.495308	318.652
4122.050164	267.592
4122.605058	301.632
4123.159989	198.567
4123.714957	233.552
4124.269963	383.895
4124.825007	383.895
4125.380087	287.449
4125.935205	205.185
4126.490361	198.567
4127.045554	226.933
4127.600784	246.79
4128.156052	181.547
4128.711357	202.349
4129.266699	296.904
4129.822079	277.048
4130.377497	195.73
4130.932951	280.83
4131.488443	400.915
4132.043973	294.068
4132.599540	280.83
4133.155144	202.349
4133.710786	362.148
4134.266465	362.148
4134.822181	335.672
4135.377935	297.85
4135.933727	301.632
4136.489555	202.349
4137.045421	195.73
4137.601325	386.732
4138.157266	591.917
4138.713244	567.333
4139.269260	434.01
4139.825313	488.852
4140.381403	417.935
4140.937531	451.03
4141.493696	277.048
4142.049899	317.707
4142.606139	402.807
4143.162417	416.99
4143.718732	474.669
4144.275084	311.088
4144.831473	291.231
4145.387901	226.933
4145.944365	212.75
4146.500867	175.873
4147.057406	144.67
4147.613983	96.4467
4148.170597	175.873
4148.727248	144.67
4149.283937	420.772
4149.840663	492.634
4150.397427	390.514
4150.954228	308.251
4151.511067	263.81
4152.067943	222.206
4152.624856	260.028
4153.181806	192.893
4153.738794	236.389
4154.295820	222.206
4154.852883	267.592
4155.409983	424.554
4155.967121	434.01
4156.524296	417.935
4157.081508	386.732
4157.638758	294.068
4158.196045	331.89
4158.753370	291.231
4159.310732	233.552
4159.868131	195.73
4160.425568	239.226
4160.983043	277.048
4161.540554	317.707
4162.098103	331.89
4162.655690	311.088
4163.213314	365.93
4163.770975	382.95
4164.328673	393.351
4164.886409	267.592
4165.444183	414.153
4166.001994	590.972
4166.559842	400.915
4167.117728	209.913
4167.675651	137.106
4168.233611	216.532
4168.791609	198.567
4169.349644	212.75
4169.907717	250.572
4170.465827	291.231
4171.023974	280.83
4171.582159	274.211
4172.140381	345.128
4172.698641	291.231
4173.256938	382.95
4173.815272	277.048
4174.373644	205.186
4174.932054	211.804
4175.490500	402.807
4176.048984	419.827
4176.607506	417.935
4177.166064	338.509
4177.724661	267.592
4178.283294	175.873
4178.841965	188.166
4179.400674	211.804
4179.959420	235.443
4180.518203	348.91
4181.077023	304.469
4181.635881	229.77
4182.194777	161.69
4182.753710	123.868
4183.312680	308.251
4183.871688	246.79
4184.430733	342.291
4184.989815	359.311
4185.548935	318.652
4186.108092	250.572
4186.667287	205.186
4187.226519	222.206
4187.785788	393.351
4188.345095	294.068
4188.904439	202.349
4189.463821	212.75
4190.023240	137.106
4190.582696	274.211
4191.142190	441.574
4191.701721	345.128
4192.261290	216.532
4192.820896	239.226
4193.380539	260.028
4193.940220	287.449
4194.499938	311.088
4195.059694	256.246
4195.619487	284.612
4196.179317	338.509
4196.739185	294.068
4197.299090	304.469
4197.859033	239.226
4198.419013	267.592
4198.979030	219.369
4199.539085	205.186
4200.099178	188.166
4200.659307	208.968
4201.219474	208.968
4201.779679	147.507
4202.339920	198.567
4202.900200	236.389
4203.460516	253.409
4204.020870	202.349
4204.581262	222.206
4205.141690	314.87
4205.702157	297.85
4206.262660	284.612
4206.823201	345.128
4207.383780	267.592
4207.944396	233.552
4208.505049	253.409
4209.065739	315.815
4209.626467	328.108
4210.187233	379.168
4210.748036	382.95
4211.308876	243.008
4211.869754	245.844
4212.430669	328.108
4212.991621	342.291
4213.552611	239.226
4214.113638	171.146
4214.674703	106.848
4215.235805	79.4267
4215.796944	175.873
4216.358121	168.309
4216.919335	130.487
4217.480587	202.349
4218.041876	352.692
4218.603202	352.692
4219.164566	226.933
4219.725967	274.211
4220.287406	328.108
4220.848882	301.632
4221.410395	226.933
4221.971946	321.489
4222.533534	267.592
4223.095160	219.369
4223.656823	137.106
4224.218523	89.8279
4224.780261	137.106
4225.342036	168.309
4225.903849	198.567
4226.465699	158.853
4227.027587	185.329
4227.589511	127.65
4228.151474	137.106
4228.713473	270.429
4229.275510	328.108
4229.837585	233.552
4230.399696	236.389
4230.961846	212.75
4231.524032	243.008
4232.086256	164.527
4232.648518	154.126
4233.210817	256.246
4233.773153	195.73
4234.335527	178.71
4234.897938	137.106
4235.460386	243.008
4236.022872	202.349
4236.585395	185.329
4237.147956	178.71
4237.710554	123.868
4238.273189	246.79
4238.835862	338.509
4239.398572	431.173
4239.961320	550.313
4240.524105	386.732
4241.086927	239.226
4241.649787	192.893
4242.212684	243.008
4242.775619	164.527
4243.338591	178.71
4243.901601	212.75
4244.464647	414.153
4245.027732	355.529
4245.590853	243.008
4246.154012	209.913
4246.717209	117.249
4247.280443	137.106
4247.843714	130.487
4248.407023	267.592
4248.970369	280.83
4249.533752	304.469
4250.097173	523.838
4250.660631	499.253
4251.224127	403.752
4251.787660	345.128
4252.351230	325.271
4252.914838	277.048
4253.478483	260.028
4254.042166	212.75
4254.605886	178.71
4255.169644	198.567
4255.733438	209.913
4256.297271	267.592
4256.861140	239.226
4257.425047	154.126
4257.988992	188.166
4258.552974	185.329
4259.116993	291.231
4259.681050	345.128
4260.245144	402.807
4260.809275	436.847
4261.373444	359.311
4261.937650	246.79
4262.501894	168.309
4263.066175	110.63
4263.630494	154.126
4264.194849	151.289
4264.759243	202.349
4265.323673	243.008
4265.888142	192.893
4266.452647	239.226
4267.017190	274.211
4267.581770	219.369
4268.146388	229.77
4268.711043	175.873
4269.275735	195.73
4269.840465	188.166
4270.405233	171.146
4270.970037	191.948
4271.534879	137.106
4272.099759	147.507
4272.664676	154.126
4273.229630	103.066
4273.794622	154.126
4274.359651	164.527
4274.924717	134.269
4275.489821	147.507
4276.054963	127.65
4276.620141	185.329
4277.185357	216.532
4277.750611	164.527
4278.315902	158.853
4278.881230	103.066
4279.446596	113.467
4280.011999	243.008
4280.577439	219.369
4281.142917	229.77
4281.708433	338.509
4282.273985	263.81
4282.839575	229.77
4283.405203	147.507
4283.970868	113.467
4284.536570	93.6102
4285.102310	154.126
4285.668087	208.968
4286.233902	215.587
4286.799753	144.67
4287.365643	130.487
4287.931570	164.527
4288.497534	178.71
4289.063535	168.309
4289.629574	212.75
4290.195650	243.008
4290.761764	337.563
4291.327915	246.79
4291.894104	212.75
4292.460330	308.251
4293.026593	202.349
4293.592894	168.309
4294.159232	110.63
4294.725608	103.066
4295.292021	89.8279
4295.858471	69.0257
4296.424959	205.186
4296.991484	178.71
4297.558046	222.206
4298.124646	192.893
4298.691284	250.572
4299.257958	349.856
4299.824671	301.632
4300.391420	263.81
4300.958207	263.81
4301.525031	338.509
4302.091893	304.469
4302.658792	209.913
4303.225729	250.572
4303.792703	212.75
4304.359714	178.71
4304.926763	154.126
4305.493849	110.63
4306.060973	137.106
4306.628134	171.146
4307.195332	185.329
4307.762568	311.088
4308.329841	263.81
4308.897152	291.231
4309.464500	325.271
4310.031885	488.852
4310.599308	414.153
4311.166768	345.128
4311.734266	277.048
4312.301801	379.168
4312.869373	427.391
4313.436983	458.594
4314.004630	311.088
4314.572315	274.211
4315.140037	233.552
4315.707796	311.088
4316.275593	297.85
4316.843427	205.186
4317.411299	144.67
4317.979208	106.848
4318.547154	164.527
4319.115138	216.532
4319.683159	178.71
4320.251218	158.853
4320.819314	147.507
4321.387447	239.226
4321.955618	314.87
4322.523827	291.231
4323.092072	246.79
4323.660355	256.246
4324.228676	325.271
4324.797034	345.128
4325.365429	567.333
4325.933861	530.456
4326.502331	441.574
4327.070839	325.271
4327.639384	277.048
4328.207966	334.727
4328.776586	406.589
4329.345243	396.188
4329.913937	308.251
4330.482669	308.251
4331.051438	226.933
4331.620245	274.211
4332.189089	185.329
4332.757971	137.106
4333.326889	236.389
4333.895846	399.97
4334.464839	274.211
4335.033871	267.592
4335.602939	256.246
4336.172045	239.226
4336.741188	229.77
4337.310369	233.552
4337.879587	212.75
4338.448842	376.331
4339.018135	458.594
4339.587466	349.855
4340.156833	417.935
4340.726238	366.875
4341.295681	236.389
4341.865161	178.71
4342.434678	185.329
4343.004233	164.527
4343.573825	192.893
4344.143455	158.853
4344.713122	198.567
4345.282826	270.429
4345.852568	280.83
4346.422347	352.692
4346.992163	359.311
4347.562017	308.251
4348.131909	229.77
4348.701837	280.83
4349.271803	345.128
4349.841807	351.747
4350.411848	308.251
4350.981926	270.429
4351.552042	212.75
4352.122195	202.349
4352.692386	229.77
4353.262614	181.547
4353.832879	181.547
4354.403182	158.853
4354.973522	233.552
4355.543900	540.858
4356.114315	567.333
4356.684767	420.772
4357.255257	291.231
4357.825784	260.028
4358.396348	325.271
4358.966950	243.008
4359.537590	212.75
4360.108267	270.429
4360.678981	308.251
4361.249732	280.83
4361.820521	437.792
4362.391348	475.614
4362.962212	359.311
4363.533113	396.188
4364.104052	485.07
4364.675028	519.11
4365.246041	444.411
4365.817092	311.088
4366.388180	328.108
4366.959306	198.567
4367.530469	134.269
4368.101669	86.0458
4368.672907	82.2635
4369.244182	105.902
4369.815495	82.2635
4370.386845	96.4469
4370.958232	120.086
4371.529657	194.785
4372.101119	197.621
4372.672619	337.563
4373.244156	311.088
4373.815731	274.211
4374.387342	239.226
4374.958992	243.008
4375.530678	226.933
4376.102402	246.79
4376.674164	164.527
4377.245963	236.389
4377.817799	304.469
4378.389673	352.692
4378.961584	308.251
4379.533532	355.529
4380.105518	280.83
4380.677542	277.048
4381.249602	270.429
4381.821700	229.77
4382.393836	417.936
4382.966009	318.652
4383.538219	246.79
4384.110467	246.79
4384.682752	533.293
4385.255075	485.07
4385.827434	451.03
4386.399832	453.867
4386.972267	352.692
4387.544739	472.778
4388.117248	472.778
4388.689795	454.812
4389.262379	342.291
4389.835001	256.246
4390.407660	399.97
4390.980357	304.469
4391.553091	338.509
4392.125862	318.652
4392.698671	212.75
4393.271517	137.106
4393.844401	127.65
4394.417322	158.854
4394.990280	253.409
4395.563276	311.088
4396.136309	362.148
4396.709380	359.311
4397.282488	236.389
4397.855633	297.85
4398.428816	260.028
4399.002036	314.87
4399.575294	297.85
4400.148589	495.471
4400.721921	390.514
4401.295291	294.068
4401.868698	202.349
4402.442143	279.885
4403.015625	382.95
4403.589144	399.97
4404.162701	399.97
4404.736295	328.108
4405.309927	373.494
4405.883596	475.614
4406.457302	475.614
4407.031046	407.534
4407.604828	304.469
4408.178646	226.933
4408.752502	202.349
4409.326396	359.311
4409.900327	311.088
4410.474295	331.89
4411.048301	331.89
4411.622344	519.11
4412.196424	584.353
4412.770542	465.213
4413.344697	366.876
4413.918890	294.068
4414.493120	239.226
4415.067388	175.874
4415.641693	256.246
4416.216035	328.108
4416.790415	315.816
4417.364832	311.088
4417.939286	256.246
4418.513778	311.088
4419.088307	334.727
4419.662874	256.246
4420.237478	250.572
4420.812120	246.79
4421.386799	154.126
4421.961515	117.249
4422.536269	239.226
4423.111060	318.652
4423.685889	216.532
4424.260755	130.487
4424.835658	99.2836
4425.410599	76.5903
4425.985577	185.329
4426.560592	279.885
4427.135645	362.148
4427.710736	280.83
4428.285864	291.231
4428.861029	368.767
4429.436231	542.749
4430.011471	559.769
4430.586749	526.674
4431.162064	308.251
4431.737416	233.552
4432.312805	260.028
4432.888233	304.469
4433.463697	355.529
4434.039199	383.896
4434.614738	301.632
4435.190315	260.028
4435.765929	256.246
4436.341580	270.429
4436.917269	407.534
4437.492995	485.07
4438.068759	325.271
4438.644560	222.206
4439.220398	164.527
4439.796274	144.67
4440.372188	93.6102
4440.948138	151.289
4441.524126	164.527
4442.100152	236.389
4442.676215	321.489
4443.252315	267.592
4443.828453	164.527
4444.404628	93.6102
4444.980840	117.249
4445.557090	185.329
4446.133378	250.572
4446.709702	315.816
4447.286064	195.73
4447.862464	202.349
4448.438901	260.028
4449.015375	362.148
4449.591887	482.233
4450.168436	417.936
4450.745023	321.489
4451.321647	236.389
4451.898308	274.211
4452.475007	270.429
4453.051743	315.816
4453.628516	222.206
4454.205327	250.572
4454.782176	304.469
4455.359062	280.83
4455.935985	198.567
4456.512945	332.836
4457.089943	458.594
4457.666979	315.816
4458.244052	345.128
4458.821162	359.311
4459.398309	345.128
4459.975494	260.028
4460.552717	198.567
4461.129977	140.888
4461.707274	178.71
4462.284609	188.166
4462.861981	208.968
4463.439390	337.563
4464.016837	344.182
4464.594321	354.583
4465.171843	361.202
4465.749402	291.231
4466.326998	304.469
4466.904632	321.489
4467.482303	280.83
4468.060012	284.612
4468.637758	270.429
4469.215542	362.148
4469.793363	345.128
4470.371221	315.816
4470.949117	297.85
4471.527050	229.77
4472.105020	171.146
4472.683028	127.65
4473.261074	117.249
4473.839156	174.928
4474.417276	262.865
4474.995434	296.905
4475.573629	410.371
4476.151861	304.469
4476.730131	178.71
4477.308438	151.289
4477.886783	161.69
4478.465165	158.854
4479.043584	284.612
4479.622041	465.213
4480.200535	359.311
4480.779067	250.572
4481.357636	291.231
4481.936242	280.83
4482.514886	263.81
4483.093567	236.389
4483.672286	297.85
4484.251042	277.048
4484.829835	317.707
4485.408666	256.246
4485.987534	262.865
4486.566440	250.572
4487.145383	205.186
4487.724363	198.567
4488.303381	158.854
4488.882436	127.65
4489.461529	117.249
4490.040659	137.106
4490.619827	198.567
4491.199031	373.494
4491.778274	369.712
4492.357553	410.371
4492.936870	403.752
4493.516225	434.01
4494.095617	376.331
4494.675046	294.068
4495.254513	236.389
4495.834017	137.106
4496.413558	177.765
4496.993137	402.807
4497.572754	482.233
4498.152407	461.431
4498.732099	461.431
4499.311827	352.692
4499.891593	366.876
4500.471396	236.389
4501.051237	205.186
4501.631115	151.289
4502.211031	106.848
4502.790984	99.2835
4503.370974	147.507
4503.951002	171.146
4504.531067	239.226
4505.111170	164.527
4505.691310	400.916
4506.271487	311.088
4506.851702	219.369
4507.431954	161.69
4508.012244	158.853
4508.592571	120.086
4509.172935	120.086
4509.753337	197.621
4510.333777	314.87
4510.914253	423.609
4511.494767	393.351
4512.075319	416.99
4512.655908	393.351
4513.236534	318.652
4513.817198	260.028
4514.397899	188.166
4514.978637	256.246
4515.559413	277.048
4516.140226	219.369
4516.721077	195.73
4517.301965	369.712
4517.882891	396.188
4518.463854	294.068
4519.044854	317.707
4519.625892	277.048
4520.206967	226.933
4520.788079	362.148
4521.369229	338.509
4521.950417	304.469
4522.531641	349.856
4523.112903	287.449
4523.694203	205.186
4524.275540	164.527
4524.856914	376.331
4525.438326	355.529
4526.019775	297.85
4526.601262	274.211
4527.182786	385.787
4527.764347	423.609
4528.345946	352.692
4528.927582	308.251
4529.509256	198.567
4530.090967	89.8279
4530.672716	52.0057
4531.254501	92.6646
4531.836325	177.765
4532.418185	296.904
4533.000083	414.153
4533.582019	325.271
4534.163992	342.291
4534.746002	499.253
4535.328050	434.01
4535.910135	525.729
4536.492257	485.07
4537.074417	359.311
4537.656614	325.271
4538.238849	471.832
4538.821121	369.712
4539.403431	250.572
4539.985778	379.168
4540.568162	325.271
4541.150584	253.409
4541.733043	335.672
4542.315539	267.592
4542.898073	342.291
4543.480645	536.13
4544.063254	434.01
4544.645900	338.509
4545.228583	345.128
4545.811304	301.632
4546.394063	216.532
4546.976859	120.086
4547.559692	76.5902
4548.142562	171.146
4548.725470	270.429
4549.308416	209.913
4549.891399	270.429
4550.474419	243.008
4551.057476	222.206
4551.640572	294.068
4552.223704	304.469
4552.806874	178.71
4553.390081	123.868
4553.973326	82.2635
4554.556608	55.7879
4555.139927	18.9113
4555.723284	55.7879
4556.306679	103.066
4556.890110	137.106
4557.473579	154.126
4558.057086	185.329
4558.640630	175.873
4559.224211	376.331
4559.807830	441.574
4560.391486	332.836
4560.975179	212.75
4561.558910	185.329
4562.142679	120.086
4562.726485	62.4068
4563.310328	31.2035
4563.894208	59.5701
4564.478126	52.0057
4565.062082	99.2834
4565.646074	65.2435
4566.230105	62.4068
4566.814172	147.507
4567.398277	117.249
4567.982420	82.2634
4568.566600	154.126
4569.150817	321.489
4569.735071	308.251
4570.319363	226.933
4570.903693	192.893
4571.488060	359.311
4572.072464	393.351
4572.656906	332.836
4573.241385	311.088
4573.825901	226.933
4574.410455	144.67
4574.995046	147.507
4575.579675	181.547
4576.164341	222.206
4576.749045	205.186
4577.333786	270.429
4577.918564	253.409
4578.503380	239.226
4579.088233	311.088
4579.673123	396.188
4580.258051	287.449
4580.843017	233.552
4581.428020	212.75
4582.013060	185.329
4582.598137	130.487
4583.183252	328.108
4583.768405	512.491
4584.353594	431.173
4584.938822	280.83
4585.524086	171.146
4586.109388	130.487
4586.694728	263.81
4587.280105	250.572
4587.865519	253.409
4588.450970	181.547
4589.036460	120.086
4589.621986	110.63
4590.207550	76.5901
4590.793151	137.106
4591.378790	311.088
4591.964466	342.291
4592.550179	399.97
4593.135930	359.311
4593.721719	294.068
4594.307544	198.567
4594.893407	345.128
4595.479308	525.729
4596.065246	441.574
4596.651221	311.088
4597.237234	277.048
4597.823284	202.349
4598.409372	229.77
4598.995497	277.048
4599.581659	256.246
4600.167859	318.652
4600.754096	284.612
4601.340371	229.77
4601.926683	239.226
4602.513032	296.904
4603.099419	226.933
4603.685843	250.572
4604.272305	250.572
4604.858804	338.509
4605.445340	291.231
4606.031914	294.068
4606.618525	202.349
4607.205174	267.592
4607.791860	390.514
4608.378583	458.594
4608.965344	417.935
4609.552143	274.211
4610.138978	178.71
4610.725851	117.249
4611.312762	185.329
4611.899710	171.146
4612.486695	250.572
4613.073718	434.01
4613.660778	482.233
4614.247876	559.769
4614.835011	659.052
4615.422183	502.09
4616.009393	400.915
4616.596640	386.732
4617.183924	393.351
4617.771246	386.732
4618.358606	260.028
4618.946003	202.349
4619.533437	216.532
4620.120909	222.206
4620.708418	236.389
4621.295964	161.69
4621.883548	260.028
4622.471169	325.271
4623.058828	304.469
4623.646524	270.429
4624.234257	239.226
4624.822028	314.87
4625.409836	406.589
4625.997682	460.485
4626.585565	383.896
4627.173486	414.153
4627.761444	352.692
4628.349439	301.632
4628.937472	216.532
4629.525542	219.369
4630.113649	161.69
4630.701794	140.888
4631.289977	144.67
4631.878196	123.868
4632.466454	222.206
4633.054748	202.349
4633.643080	158.853
4634.231450	209.913
4634.819856	410.371
4635.408301	407.534
4635.996782	321.489
4636.585301	212.75
4637.173858	164.527
4637.762451	226.933
4638.351083	209.913
4638.939751	164.527
4639.528457	123.868
4640.117201	280.83
4640.705982	369.712
4641.294800	362.148
4641.883656	342.291
4642.472549	267.592
4643.061479	263.81
4643.650447	256.246
4644.239453	246.79
4644.828495	386.732
4645.417575	407.534
4646.006693	390.514
4646.595848	369.712
4647.185040	458.594
4647.774270	383.895
4648.363537	328.108
4648.952842	318.652
4649.542184	260.028
4650.131563	151.289
4650.720980	137.106
4651.310434	274.211
4651.899926	277.048
4652.489455	461.431
4653.079021	403.752
4653.668625	369.712
4654.258266	396.188
4654.847945	321.489
4655.437661	308.251
4656.027415	216.532
4656.617206	154.126
4657.207034	222.206
4657.796900	396.188
4658.386803	383.895
4658.976743	267.592
4659.566721	263.81
4660.156736	256.246
4660.746789	253.409
4661.336879	202.349
4661.927007	120.086
4662.517172	99.2834
4663.107374	137.106
4663.697614	127.65
4664.287891	134.269
4664.878206	434.01
4665.468558	410.371
4666.058947	376.331
4666.649374	301.632
4667.239838	229.77
4667.830340	175.873
4668.420879	130.487
4669.011455	202.349
4669.602069	233.552
4670.192720	171.146
4670.783409	151.289
4671.374135	291.231
4671.964899	233.552
4672.555700	158.853
4673.146538	134.269
4673.737414	277.048
4674.328327	212.75
4674.919277	171.146
4675.510265	151.289
4676.101291	216.532
4676.692353	321.489
4677.283454	311.088
4677.874591	287.449
4678.465766	212.75
4679.056978	297.85
4679.648228	345.128
4680.239515	239.225
4680.830840	256.245
4681.422202	284.612
4682.013602	216.532
4682.605038	151.289
4683.196513	185.329
4683.788024	216.532
4684.379573	164.527
4684.971160	185.329
4685.562784	239.225
4686.154445	348.91
4686.746144	318.652
4687.337880	458.594
4687.929653	386.732
4688.521464	277.048
4689.113313	123.868
4689.705198	113.467
4690.297121	137.106
4690.889082	321.489
4691.481080	495.471
4692.073115	611.774
4692.665188	666.616
4693.257298	454.812
4693.849446	352.692
4694.441631	304.469
4695.033853	260.028
4695.626113	260.028
4696.218410	260.028
4696.810745	239.225
4697.403117	164.527
4697.995526	222.205
4698.587973	219.369
4699.180458	229.77
4699.772979	229.77
4700.365538	308.251
4700.958135	402.806
4701.550769	328.108
4702.143440	263.81
4702.736149	164.527
4703.328895	226.933
4703.921678	209.913
4704.514499	188.165
4705.107358	147.507
4705.700254	161.69
4706.293187	216.532
4706.886157	263.81
4707.479165	301.632
4708.072211	253.409
4708.665294	291.231
4709.258414	260.028
4709.851571	287.449
4710.444766	308.251
4711.037999	301.632
4711.631269	294.068
4712.224576	321.489
4712.817921	506.817
4713.411303	485.07
4714.004722	448.193
4714.598179	393.351
4715.191673	263.81
4715.785205	175.873
4716.378774	130.487
4716.972381	185.329
4717.566025	314.87
4718.159706	431.173
4718.753425	386.732
4719.347181	359.311
4719.940975	256.245
4720.534806	198.567
4721.128674	345.128
4721.722580	338.509
4722.316523	342.291
4722.910504	284.612
4723.504522	256.245
4724.098577	229.77
4724.692670	359.311
4725.286800	407.534
4725.880968	414.153
4726.475173	424.554
4727.069415	431.173
4727.663695	376.331
4728.258013	229.77
4728.852367	161.69
4729.446759	284.612
4730.041189	216.532
4730.635656	277.048
4731.230160	317.706
4731.824702	277.048
4732.419281	402.806
4733.013898	553.15
4733.608552	556.932
4734.203243	639.195
4734.797972	594.754
4735.392738	352.692
4735.987542	267.592
4736.582383	304.469
4737.177261	284.612
4737.772177	297.85
4738.367130	301.632
4738.962121	369.712
4739.557149	349.855
4740.152214	294.068
4740.747317	185.329
4741.342458	158.853
4741.937635	239.225
4742.532851	277.048
4743.128103	359.311
4743.723393	410.371
4744.318720	376.331
4744.914085	414.153
4745.509487	475.614
4746.104927	390.514
4746.700404	393.351
4747.295918	373.494
4747.891470	451.03
4748.487059	376.331
4749.082686	379.168
4749.678350	390.514
4750.274051	407.534
4750.869790	499.253
4751.465566	499.253
4752.061380	509.654
4752.657231	670.398
4753.253120	516.273
4753.849046	458.594
4754.445009	458.594
4755.041010	547.476
4755.637048	649.596
4756.233123	635.413
4756.829236	611.774
4757.425387	468.05
4758.021574	519.11
4758.617800	550.313
4759.214062	700.656
4759.810362	806.558
4760.406699	789.538
4761.003074	564.496
4761.599487	577.734
4762.195936	594.754
4762.792423	687.419
4763.388948	700.656
4763.985510	751.716
4764.582109	697.82
4765.178745	642.032
4765.775420	557.878
4766.372131	441.574
4766.968880	502.09
4767.565666	622.175
4768.162490	512.491
4768.759351	468.05
4769.356250	414.153
4769.953186	716.731
4770.550159	577.734
4771.147170	472.778
4771.744218	468.05
4772.341304	485.07
4772.938427	488.852
4773.535587	478.451
4774.132785	588.135
4774.730020	750.771
4775.327293	591.918
4775.924603	550.313
4776.521950	625.012
4777.119335	608.938
4777.716757	495.471
4778.314217	451.03
4778.911714	417.935
4779.509249	523.838
4780.106821	649.596
4780.704430	526.674
4781.302077	557.878
4781.899761	615.556
4782.497482	448.193
4783.095241	407.534
4783.693038	400.915
4784.290872	376.331
4784.888743	461.431
4785.486651	683.636
4786.084597	553.15
4786.682581	437.792
4787.280602	287.449
4787.878660	294.068
4788.476756	376.331
4789.074889	414.153
4789.673059	376.331
4790.271267	458.594
4790.869512	472.778
4791.467795	461.431
4792.066115	499.253
4792.664473	502.09
4793.262868	355.529
4793.861300	315.815
4794.459770	407.534
4795.058277	489.798
4795.656822	540.858
4796.255404	693.092
4796.854023	591.918
4797.452680	448.193
4798.051374	400.915
4798.650106	359.311
4799.248875	291.231
4799.847681	304.469
4800.446525	267.592
4801.045406	373.494
4801.644325	349.855
4802.243281	301.632
4802.842275	209.913
4803.441305	236.389
4804.040374	379.168
4804.639479	402.807
4805.238623	376.331
4805.837803	260.028
4806.437021	246.79
4807.036277	536.13
4807.635569	523.838
4808.234900	485.07
4808.834267	448.193
4809.433672	437.792
4810.033115	437.792
4810.632594	444.411
4811.232112	369.712
4811.831666	349.855
4812.431258	308.251
4813.030888	345.128
4813.630555	448.193
4814.230259	598.536
4814.830001	472.778
4815.429780	475.614
4816.029596	349.855
4816.629450	209.913
4817.229342	147.507
4817.829271	308.251
4818.429237	321.489
4819.029240	345.128
4819.629281	226.933
4820.229360	506.818
4820.829476	611.774
4821.429629	506.818
4822.029819	536.13
4822.630047	682.691
4823.230313	567.333
4823.830616	414.153
4824.430956	332.835
4825.031334	267.592
4825.631749	335.672
4826.232201	250.572
4826.832691	256.246
4827.433219	296.904
4828.033783	280.83
4828.634386	379.168
4829.235025	301.632
4829.835702	175.873
4830.436416	144.67
4831.037168	216.532
4831.637957	212.75
4832.238784	134.269
4832.839648	157.908
4833.440550	252.463
4834.041488	269.483
4834.642465	474.669
4835.243478	400.915
4835.844529	427.391
4836.445618	390.514
4837.046744	403.752
4837.647907	291.231
4838.249108	296.904
4838.850346	331.89
4839.451622	294.068
4840.052935	314.87
4840.654285	465.213
4841.255673	567.333
4841.857098	400.915
4842.458560	349.855
4843.060061	338.509
4843.661598	342.291
4844.263173	352.692
4844.864785	373.494
4845.466435	328.108
4846.068122	291.231
4846.669846	256.246
4847.271608	284.612
4847.873407	284.612
4848.475244	335.672
4849.077118	393.351
4849.679030	512.491
4850.280979	396.188
4850.882965	325.271
4851.484989	291.231
4852.087050	373.494
4852.689149	458.594
4853.291285	383.895
4853.893458	335.672
4854.495669	315.816
4855.097917	246.79
4855.700203	315.816
4856.302526	315.816
4856.904886	246.79
4857.507284	250.572
4858.109719	311.088
4858.712192	222.206
4859.314702	335.672
4859.917250	270.429
4860.519835	192.893
4861.122457	239.226
4861.725117	229.77
4862.327814	267.592
4862.930549	294.068
4863.533321	419.827
4864.136130	376.331
4864.738977	318.652
4865.341861	383.895
4865.944783	369.712
4866.547742	461.431
4867.150738	414.153
4867.753772	471.832
4868.356843	505.872
4868.959952	420.772
4869.563098	434.01
4870.166282	291.231
4870.769503	253.409
4871.372761	349.855
4871.976057	414.153
4872.579390	465.213
4873.182760	519.11
4873.786168	502.09
4874.389614	508.709
4874.993097	304.469
4875.596617	205.186
4876.200175	198.567
4876.803770	192.893
4877.407402	144.67
4878.011072	352.692
4878.614779	485.07
4879.218524	576.789
4879.822306	441.574
4880.426125	434.01
4881.029982	434.01
4881.633877	359.311
4882.237808	287.449
4882.841778	188.166
4883.445784	175.873
4884.049828	297.85
4884.653910	328.108
4885.258028	488.852
4885.862185	516.273
4886.466378	622.175
4887.070609	540.858
4887.674878	431.173
4888.279184	478.451
4888.883527	468.05
4889.487908	482.233
4890.092326	458.594
4890.696781	512.491
4891.301274	458.594
4891.905804	417.935
4892.510372	454.812
4893.114977	328.108
4893.719620	277.048
4894.324300	263.81
4894.929017	376.331
4895.533772	379.168
4896.138564	342.291
4896.743394	403.752
4897.348261	437.792
4897.953165	564.496
4898.558107	557.877
4899.163087	608.937
4899.768103	468.05
4900.373157	352.692
4900.978249	284.612
4901.583378	236.389
4902.188544	420.772
4902.793748	577.734
4903.398989	635.413
4904.004268	407.534
4904.609584	253.409
4905.214937	185.329
4905.820328	127.65
4906.425756	130.487
4907.031222	349.855
4907.636725	342.291
4908.242265	256.245
4908.847843	365.93
4909.453458	308.251
4910.059111	250.572
4910.664801	253.409
4911.270529	267.592
4911.876294	219.369
4912.482096	219.369
4913.087936	243.008
4913.693813	294.068
4914.299727	304.469
4914.905679	321.489
4915.511669	461.431
4916.117696	414.153
4916.723760	414.153
4917.329861	373.494
4917.936000	325.271
4918.542177	539.912
4919.148391	468.05
4919.754642	332.835
4920.360931	246.79
4920.967257	164.527
4921.573620	195.73
4922.180021	212.75
4922.786460	434.01
4923.392935	499.253
4923.999449	482.233
4924.605999	431.173
4925.212587	451.03
4925.819213	297.85
4926.425875	270.429
4927.032576	222.205
4927.639313	158.853
4928.246088	181.547
4928.852901	267.592
4929.459751	205.185
4930.066638	216.532
4930.673563	151.289
4931.280525	106.848
4931.887524	287.449
4932.494561	301.632
4933.101636	304.469
4933.708747	400.915
4934.315897	393.351
4934.923083	304.469
4935.530307	458.594
4936.137569	427.391
4936.744867	284.612
4937.352204	349.855
4937.959577	335.672
4938.566988	219.369
4939.174437	181.547
4939.781923	192.893
4940.389446	171.145
4940.997007	147.507
4941.604605	147.507
4942.212241	277.048
4942.819913	300.687
4943.427624	236.389
4944.035372	301.632
4944.643157	332.835
4945.250979	376.331
4945.858839	291.231
4946.466737	274.211
4947.074672	219.369
4947.682644	175.873
4948.290654	164.527
4948.898701	161.69
4949.506785	158.853
4950.114907	205.185
4950.723066	270.429
4951.331263	342.291
4951.939497	373.494
4952.547769	318.652
4953.156078	239.225
4953.764424	458.594
4954.372808	444.411
4954.981229	318.652
4955.589688	321.489
4956.198184	284.612
4956.806717	297.85
4957.415288	393.351
4958.023897	416.99
4958.632542	563.551
4959.241225	519.11
4959.849946	379.168
4960.458704	335.672
4961.067499	270.429
4961.676332	492.634
4962.285202	533.293
4962.894110	509.654
4963.503055	366.875
4964.112037	315.815
4964.721057	270.429
4965.330114	246.79
4965.939209	212.75
4966.548341	280.83
4967.157510	253.409
4967.766717	178.71
4968.375961	137.106
4968.985243	103.066
4969.594562	82.2633
4970.203919	208.968
4970.813313	253.409
4971.422744	236.389
4972.032213	222.205
4972.641719	219.369
4973.251263	158.853
4973.860844	103.066
4974.470462	52.0056
4975.080118	105.902
4975.689811	303.523
4976.299542	307.305
4976.909310	301.632
4977.519115	311.088
4978.128958	277.048
4978.738839	222.205
4979.348756	212.75
4979.958711	168.309
4980.568704	168.309
4981.178734	225.988
4981.788801	325.271
4982.398906	325.271
4983.009048	362.148
4983.619228	410.371
4984.229445	403.752
4984.839699	325.271
4985.449991	396.188
4986.060321	468.05
4986.670687	355.529
4987.281091	291.231
4987.891533	291.231
4988.502012	195.73
4989.112528	267.592
4989.723082	280.83
4990.333673	239.225
4990.944302	345.128
4991.554968	508.709
4992.165671	396.188
4992.776412	294.068
4993.387190	253.409
4993.998006	216.532
4994.608859	205.185
4995.219749	296.904
4995.830677	325.271
4996.441643	588.135
4997.052645	550.313
4997.663685	629.74
4998.274763	803.722
4998.885878	584.353
4999.497030	410.371
5000.108220	390.514
5000.719447	390.514
5001.330712	352.692
5001.942014	369.712
5002.553353	311.088
5003.164730	222.205
5003.776144	175.873
5004.387596	209.913
5004.999085	181.547
5005.610612	246.79
5006.222176	188.165
5006.833777	267.592
5007.445416	475.614
5008.057092	393.351
5008.668806	226.933
5009.280556	349.855
5009.892345	373.494
5010.504171	280.83
5011.116034	260.028
5011.727935	266.646
5012.339873	317.706
5012.951848	447.247
5013.563861	294.068
5014.175911	359.311
5014.787999	301.632
5015.400124	212.75
5016.012287	151.289
5016.624487	188.165
5017.236724	348.91
5017.848999	291.231
5018.461311	202.349
5019.073661	263.81
5019.686048	212.75
5020.298472	147.506
5020.910934	263.81
5021.523433	212.75
5022.135970	198.566
5022.748544	280.83
5023.361155	260.027
5023.973804	448.193
5024.586491	451.03
5025.199214	431.173
5025.811976	338.509
5026.424774	226.933
5027.037610	291.231
5027.650484	427.391
5028.263394	342.291
5028.876343	219.369
5029.489328	154.125
5030.102351	144.67
5030.715412	181.546
5031.328510	161.69
5031.941645	219.369
5032.554818	239.225
5033.168028	399.97
5033.781275	396.187
5034.394560	301.632
5035.007883	212.75
5035.621243	222.205
5036.234640	338.509
5036.848074	226.933
5037.461546	287.449
5038.075056	383.895
5038.688603	294.067
5039.302187	236.389
5039.915809	185.329
5040.529468	225.988
5041.143164	362.147
5041.756898	338.509
5042.370670	250.572
5042.984478	216.532
5043.598324	308.251
5044.212208	427.391
5044.826129	526.674
5045.440087	383.895
5046.054083	359.311
5046.668117	315.815
5047.282187	233.552
5047.896295	151.289
5048.510441	151.289
5049.124624	202.349
5049.738844	359.311
5050.353102	414.153
5050.967397	436.846
5051.581729	427.391
5052.196099	308.251
5052.810507	308.251
5053.424952	239.225
5054.039434	164.527
5054.653953	164.527
5055.268510	328.108
5055.883105	424.554
5056.497737	557.877
5057.112406	588.135
5057.727113	444.411
5058.341857	390.514
5058.956638	434.01
5059.571457	478.451
5060.186314	547.476
5060.801207	472.777
5061.416139	390.514
5062.031107	328.107
5062.646113	270.429
5063.261157	297.85
5063.876238	396.187
5064.491356	458.594
5065.106512	475.614
5065.721705	649.596
5066.336935	659.052
5066.952203	560.714
5067.567508	461.431
5068.182851	448.193
5068.798231	559.768
5069.413649	444.411
5070.029104	332.835
5070.644596	420.772
5071.260126	417.935
5071.875693	393.351
5072.491298	416.99
5073.106940	304.469
5073.722620	366.875
5074.338336	349.855
5074.954091	427.391
5075.569882	376.331
5076.185712	519.109
5076.801578	584.353
5077.417482	611.774
5078.033424	615.556
5078.649402	454.812
5079.265419	328.107
5079.881472	325.271
5080.497563	436.846
5081.113692	431.173
5081.729858	355.528
5082.346061	311.087
5082.962302	212.75
5083.578580	158.853
5084.194895	236.389
5084.811248	181.546
5085.427639	246.79
5086.044066	280.83
5086.660531	274.211
5087.277034	209.913
5087.893574	181.546
5088.510152	291.231
5089.126766	270.428
5089.743419	315.815
5090.360108	352.692
5090.976835	407.534
5091.593600	332.835
5092.210402	366.875
5092.827241	461.431
5093.444118	495.471
5094.061032	393.351
5094.677984	321.488
5095.294973	233.552
5095.911999	181.546
5096.529063	117.249
5097.146164	82.263
5097.763303	134.269
5098.380479	287.448
5098.997693	291.231
5099.614943	296.904
5100.232232	414.153
5100.849557	362.147
5101.466921	359.311
5102.084321	263.81
5102.701759	284.612
5103.319235	407.534
5103.936747	577.734
5104.554298	461.431
5105.171885	519.109
5105.789510	519.109
5106.407173	373.494
5107.024873	342.291
5107.642610	291.231
5108.260385	202.349
5108.878197	185.329
5109.496046	328.107
5110.113933	338.508
5110.731858	349.855
5111.349820	420.772
5111.967819	431.173
5112.585855	308.251
5113.203930	277.047
5113.822041	219.369
5114.440190	198.566
5115.058376	140.887
5115.676600	291.231
5116.294861	419.826
5116.913160	379.167
5117.531495	431.173
5118.149869	338.508
5118.768280	465.213
5119.386728	475.614
5120.005213	427.391
5120.623736	315.815
5121.242297	226.933
5121.860895	256.245
5122.479530	373.494
5123.098203	280.83
5123.716913	233.552
5124.335660	270.428
5124.954445	236.388
5125.573268	171.145
5126.192127	191.947
5126.811025	266.646
5127.429959	269.483
5128.048931	222.205
5128.667941	308.251
5129.286988	270.428
5129.906072	393.351
5130.525194	458.594
5131.144353	352.692
5131.763549	465.213
5132.382783	710.112
5133.002054	713.894
5133.621363	767.79
5134.240709	649.596
5134.860093	605.155
5135.479514	431.173
5136.098972	393.351
5136.718468	349.855
5137.338001	321.488
5137.957572	267.592
5138.577180	291.231
5139.196826	543.694
5139.816509	526.674
5140.436229	485.069
5141.055987	434.009
5141.675782	453.866
5142.295614	536.129
5142.915484	465.213
5143.535392	512.49
5144.155337	444.411
5144.775319	564.496
5145.395339	553.149
5146.015396	699.71
5146.635490	911.515
5147.255622	768.736
5147.875791	748.879
5148.495998	912.46
5149.116242	806.558
5149.736524	690.255
5150.356843	560.714
5150.977199	594.754
5151.597593	485.069
5152.218024	373.494
5152.838493	516.273
5153.458999	577.734
5154.079543	649.596
5154.700123	594.754
5155.320742	700.656
5155.941398	594.754
5156.562091	444.41
5157.182821	536.129
5157.803589	576.788
5158.424395	557.877
5159.045237	642.032
5159.666118	642.032
5160.287035	594.754
5160.907990	560.714
5161.528983	540.857
5162.150013	536.129
5162.771080	605.155
5163.392185	533.293
5164.013327	605.155
5164.634506	610.828
5165.255723	648.65
5165.876978	720.513
[truncated: 6,506 more rows]
