# Supplementary material for: Chemoenzymatic synthesis of genetically-encoded multivalent liquid N-glycan arrays
Source: Nat Commun. 2023 Aug 28;14:5237. doi: 10.1038/s41467-023-40900-y (PMC10462762; doi:10.1038/s41467-023-40900-y)
Supplement: Supplementary file 8 — Supplementary Dataset 4 [file 41467_2023_40900_MOESM8_ESM.zip › Supplementary Data 1_All MALDI Data/MALDI TextFiles for Fig.5 and Fig.6/TL-III-103-3-DBCO-SDB20_0002.txt]

TITLE "<<TL-III-103-3-DBCO-SDB20_0002>> Voyager Spec #1[BP = 5241.3, 45470]"
TYPE MASSSPEC
3999.789467	205.376
4000.336058	351.082
4000.882687	517.603
4001.429353	437.118
4001.976057	359.408
4002.522798	298.35
4003.069577	212.315
4003.616392	255.332
4004.163246	201.213
4004.710136	192.887
4005.257064	222.028
4005.804030	162.358
4006.351033	138.768
4006.898073	92.9743
4007.445151	44.4056
4007.992266	127.666
4008.539418	184.561
4009.086608	144.318
4009.633835	119.34
4010.181100	138.768
4010.728402	138.768
4011.275741	170.684
4011.823118	201.213
4012.370532	265.046
4012.917984	238.68
4013.465473	302.513
4014.012999	283.086
4014.560563	359.408
4015.108164	337.205
4015.655803	345.531
4016.203479	462.096
4016.751192	432.955
4017.298943	370.51
4017.846731	410.752
4018.394556	452.383
4018.942419	389.937
4019.490320	301.126
4020.038258	287.249
4020.586233	337.205
4021.134245	290.024
4021.682295	341.368
4022.230383	370.51
4022.778507	351.082
4023.326669	467.647
4023.874869	430.18
4024.423106	452.383
4024.971380	462.096
4025.519692	480.136
4026.068041	356.633
4026.616428	283.086
4027.164852	213.702
4027.713313	190.112
4028.261812	244.231
4028.810348	222.028
4029.358921	162.358
4029.907532	176.235
4030.456180	235.905
4031.004866	287.249
4031.553589	321.941
4032.102350	324.716
4032.651147	292.8
4033.199983	262.271
4033.748855	248.394
4034.297766	244.231
4034.846713	283.086
4035.395698	353.858
4035.944720	413.528
4036.493780	333.042
4037.042877	298.35
4037.592011	219.253
4038.141183	216.478
4038.690392	224.804
4039.239639	313.615
4039.788923	301.126
4040.338245	224.804
4040.887603	283.086
4041.437000	302.514
4041.986433	313.615
4042.535904	212.315
4043.085413	159.583
4043.634959	165.134
4044.184542	274.76
4044.734162	317.778
4045.283820	313.615
4045.833516	305.289
4046.383249	301.126
4046.933019	235.905
4047.482826	256.72
4048.032671	367.734
4048.582554	276.148
4049.132474	316.39
4049.682431	335.818
4050.232425	273.372
4050.782457	205.376
4051.332527	210.927
4051.882634	262.271
4052.432778	328.879
4052.982959	348.307
4053.533178	302.514
4054.083435	301.126
4054.633728	265.046
4055.184060	266.434
4055.734428	244.231
4056.284834	233.13
4056.835278	262.271
4057.385758	342.756
4057.936276	259.496
4058.486832	356.633
4059.037425	413.528
4059.588055	445.444
4060.138723	407.977
4060.689428	265.046
4061.240171	192.887
4061.790951	205.376
4062.341768	216.478
4062.892623	212.315
4063.443515	247.007
4063.994444	216.478
4064.545411	362.184
4065.096416	335.818
4065.647457	316.39
4066.198536	290.025
4066.749653	265.046
4067.300807	222.028
4067.851998	179.01
4068.403227	181.786
4068.954493	133.217
4069.505797	230.354
4070.057137	192.887
4070.608516	122.116
4071.159931	127.666
4071.711384	159.583
4072.262875	301.126
4072.814403	287.249
4073.365968	222.028
4073.917571	267.822
4074.469211	273.372
4075.020888	205.376
4075.572603	231.742
4076.124356	265.046
4076.676145	259.496
4077.227972	233.13
4077.779837	219.253
4078.331739	224.804
4078.883678	267.822
4079.435655	367.734
4079.987669	319.166
4080.539720	356.633
4081.091809	324.716
4081.643935	341.369
4082.196099	452.383
4082.748300	473.198
4083.300538	473.198
4083.852814	453.77
4084.405127	351.082
4084.957478	235.905
4085.509866	256.72
4086.062292	313.615
4086.614754	344.144
4087.167255	355.245
4087.719792	351.082
4088.272367	330.267
4088.824980	233.13
4089.377630	179.01
4089.930317	273.372
4090.483041	274.76
4091.035803	190.112
4091.588603	205.376
4092.141440	242.844
4092.694314	363.571
4093.247225	380.224
4093.800174	356.633
4094.353161	327.492
4094.906185	424.629
4095.459246	502.339
4096.012344	453.77
4096.565480	484.299
4097.118654	410.752
4097.671865	399.651
4098.225113	359.408
4098.778398	276.148
4099.331721	208.152
4099.885082	179.01
4100.438480	165.134
4100.991915	273.372
4101.545387	248.394
4102.098897	316.39
4102.652445	247.007
4103.206030	233.13
4103.759652	248.394
4104.313311	235.905
4104.867008	267.822
4105.420743	213.702
4105.974514	302.514
4106.528324	233.13
4107.082170	187.336
4107.636054	308.064
4108.189975	262.271
4108.743934	240.068
4109.297930	203.989
4109.851964	205.376
4110.406035	205.376
4110.960143	251.17
4111.514289	274.76
4112.068472	485.687
4112.622693	467.647
4113.176951	327.492
4113.731246	337.206
4114.285579	342.756
4114.839949	273.372
4115.394356	169.297
4115.948801	144.319
4116.503284	205.376
4117.057803	187.336
4117.612361	259.496
4118.166955	238.681
4118.721587	192.887
4119.276256	216.478
4119.830963	213.702
4120.385707	278.923
4120.940489	251.17
4121.495308	230.354
4122.050164	184.561
4122.605058	133.217
4123.159989	106.851
4123.714957	130.442
4124.269963	111.014
4124.825007	76.3223
4125.380087	197.05
4125.935205	288.637
4126.490361	363.571
4127.045554	316.39
4127.600784	283.086
4128.156052	213.702
4128.711357	256.72
4129.266699	278.923
4129.822079	290.025
4130.377497	335.818
4130.932951	308.064
4131.488443	305.289
4132.043973	212.315
4132.599540	255.333
4133.155144	205.376
4133.710786	219.253
4134.266465	195.663
4134.822181	251.17
4135.377935	197.05
4135.933727	138.768
4136.489555	79.0977
4137.045421	80.4854
4137.601325	199.826
4138.157266	248.394
4138.713244	278.923
4139.269260	227.579
4139.825313	287.249
4140.381403	224.804
4140.937531	165.134
4141.493696	294.188
4142.049899	251.17
4142.606139	362.184
4143.162417	362.184
4143.718732	374.673
4144.275084	251.17
4144.831473	248.394
4145.387901	235.905
4145.944365	255.333
4146.500867	222.028
4147.057406	162.358
4147.613983	185.949
4148.170597	212.315
4148.727248	228.967
4149.283937	306.677
4149.840663	406.589
4150.397427	405.202
4150.954228	474.586
4151.511067	566.172
4152.067943	434.343
4152.624856	302.514
4153.181806	353.858
4153.738794	345.532
4154.295820	337.206
4154.852883	270.597
4155.409983	230.354
4155.967121	273.372
4156.524296	274.76
4157.081508	205.376
4157.638758	165.134
4158.196045	173.46
4158.753370	170.684
4159.310732	270.597
4159.868131	187.336
4160.425568	205.376
4160.983043	364.959
4161.540554	362.184
4162.098103	294.188
4162.655690	213.702
4163.213314	187.336
4163.770975	197.05
4164.328673	210.927
4164.886409	253.945
4165.444183	255.333
4166.001994	251.17
4166.559842	267.822
4167.117728	227.579
4167.675651	190.112
4168.233611	173.46
4168.791609	176.235
4169.349644	242.843
4169.907717	184.561
4170.465827	176.235
4171.023974	216.478
4171.582159	270.597
4172.140381	313.615
4172.698641	442.669
4173.256938	337.205
4173.815272	335.818
4174.373644	255.333
4174.932054	251.17
4175.490500	296.963
4176.048984	251.17
4176.607506	235.905
4177.166064	255.333
4177.724661	364.959
4178.283294	419.078
4178.841965	407.977
4179.400674	432.955
4179.959420	319.166
4180.518203	248.394
4181.077023	190.112
4181.635881	154.032
4182.194777	98.5251
4182.753710	87.4237
4183.312680	106.851
4183.871688	138.768
4184.430733	195.662
4184.989815	201.213
4185.548935	181.786
4186.108092	170.684
4186.667287	197.05
4187.226519	220.641
4187.785788	420.466
4188.345095	351.082
4188.904439	363.571
4189.463821	287.249
4190.023240	251.17
4190.582696	216.478
4191.142190	219.253
4191.701721	197.05
4192.261290	192.887
4192.820896	165.134
4193.380539	127.666
4193.940220	84.6483
4194.499938	135.992
4195.059694	247.007
4195.619487	502.339
4196.179317	437.118
4196.739185	345.532
4197.299090	410.752
4197.859033	319.166
4198.419013	276.148
4198.979030	387.162
4199.539085	389.937
4200.099178	324.716
4200.659307	238.68
4201.219474	179.01
4201.779679	344.144
4202.339920	276.148
4202.900200	335.818
4203.460516	298.351
4204.020870	227.579
4204.581262	184.561
4205.141690	144.318
4205.702157	84.6484
4206.262660	173.46
4206.823201	230.354
4207.383780	201.213
4207.944396	259.496
4208.505049	310.84
4209.065739	310.84
4209.626467	251.17
4210.187233	281.698
4210.748036	294.188
4211.308876	316.39
4211.869754	391.325
4212.430669	387.162
4212.991621	324.716
4213.552611	270.597
4214.113638	316.39
4214.674703	283.086
4215.235805	334.43
4215.796944	302.514
4216.358121	367.734
4216.919335	333.042
4217.480587	391.325
4218.041876	273.372
4218.603202	278.923
4219.164566	212.315
4219.725967	130.442
4220.287406	147.094
4220.848882	159.583
4221.410395	190.112
4221.971946	267.822
4222.533534	276.148
4223.095160	248.394
4223.656823	201.213
4224.218523	283.086
4224.780261	240.068
4225.342036	208.152
4225.903849	251.17
4226.465699	219.253
4227.027587	147.094
4227.589511	116.565
4228.151474	167.909
4228.713473	184.561
4229.275510	281.698
4229.837585	240.068
4230.399696	203.989
4230.961846	235.905
4231.524032	378.836
4232.086256	324.716
4232.648518	290.025
4233.210817	224.804
4233.773153	162.358
4234.335527	213.702
4234.897938	283.086
4235.460386	396.876
4236.022872	319.166
4236.585395	281.698
4237.147956	216.478
4237.710554	149.869
4238.273189	184.561
4238.835862	116.565
4239.398572	165.134
4239.961320	219.253
4240.524105	212.315
4241.086927	147.094
4241.649787	119.34
4242.212684	90.1991
4242.775619	122.116
4243.338591	95.7498
4243.901601	81.873
4244.464647	135.992
4245.027732	90.1991
4245.590853	65.2209
4246.154012	79.0977
4246.717209	84.6484
4247.280443	151.257
4247.843714	197.05
4248.407023	262.271
4248.970369	265.046
4249.533752	288.637
4250.097173	337.206
4250.660631	348.307
4251.224127	319.166
4251.787660	255.333
4252.351230	235.905
4252.914838	259.496
4253.478483	230.354
4254.042166	187.336
4254.605886	169.297
4255.169644	235.905
4255.733438	244.231
4256.297271	230.354
4256.861140	222.028
4257.425047	294.188
4257.988992	327.492
4258.552974	359.408
4259.116993	290.025
4259.681050	233.13
4260.245144	298.351
4260.809275	208.152
4261.373444	158.195
4261.937650	216.478
4262.501894	301.126
4263.066175	310.84
4263.630494	292.8
4264.194849	302.514
4264.759243	308.064
4265.323673	292.8
4265.888142	273.372
4266.452647	270.597
4267.017190	301.126
4267.581770	240.068
4268.146388	181.786
4268.711043	141.543
4269.275735	184.561
4269.840465	192.887
4270.405233	147.094
4270.970037	169.297
4271.534879	212.315
4272.099759	216.478
4272.664676	227.579
4273.229630	184.561
4273.794622	154.032
4274.359651	165.134
4274.924717	138.768
4275.489821	144.319
4276.054963	138.768
4276.620141	122.116
4277.185357	98.5252
4277.750611	72.1594
4278.315902	106.851
4278.881230	203.989
4279.446596	283.086
4280.011999	328.88
4280.577439	290.025
4281.142917	219.253
4281.708433	285.862
4282.273985	385.774
4282.839575	450.995
4283.405203	364.959
4283.970868	262.271
4284.536570	219.253
4285.102310	208.152
4285.668087	187.337
4286.233902	130.442
4286.799753	141.543
4287.365643	185.949
4287.931570	230.354
4288.497534	203.989
4289.063535	165.134
4289.629574	158.195
4290.195650	116.565
4290.761764	201.213
4291.327915	244.231
4291.894104	173.46
4292.460330	169.297
4293.026593	176.235
4293.592894	208.152
4294.159232	283.086
4294.725608	327.492
4295.292021	376.061
4295.858471	362.184
4296.424959	244.231
4296.991484	197.05
4297.558046	208.152
4298.124646	173.46
4298.691284	227.579
4299.257958	319.166
4299.824671	240.068
4300.391420	224.804
4300.958207	259.496
4301.525031	310.84
4302.091893	290.025
4302.658792	308.064
4303.225729	259.496
4303.792703	283.086
4304.359714	270.597
4304.926763	170.684
4305.493849	162.358
4306.060973	185.949
4306.628134	210.927
4307.195332	192.887
4307.762568	316.39
4308.329841	248.394
4308.897152	273.372
4309.464500	292.8
4310.031885	380.224
4310.599308	359.408
4311.166768	370.51
4311.734266	380.224
4312.301801	305.289
4312.869373	240.068
4313.436983	238.68
4314.004630	240.068
4314.572315	248.394
4315.140037	389.937
4315.707796	475.973
4316.275593	548.132
4316.843427	456.546
4317.411299	453.77
4317.979208	441.281
4318.547154	407.977
4319.115138	410.752
4319.683159	426.017
4320.251218	364.959
4320.819314	321.941
4321.387447	376.06
4321.955618	344.144
4322.523827	301.126
4323.092072	251.17
4323.660355	203.989
4324.228676	341.369
4324.797034	313.615
4325.365429	259.496
4325.933861	296.963
4326.502331	256.72
4327.070839	195.663
4327.639384	216.478
4328.207966	213.702
4328.776586	278.923
4329.345243	265.046
4329.913937	216.478
4330.482669	203.989
4331.051438	159.583
4331.620245	222.028
4332.189089	301.126
4332.757971	308.064
4333.326889	227.579
4333.895846	219.253
4334.464839	281.698
4335.033871	259.496
4335.602939	278.923
4336.172045	321.941
4336.741188	345.532
4337.310369	278.923
4337.879587	222.028
4338.448842	240.068
4339.018135	296.963
4339.587466	396.876
4340.156833	292.8
4340.726238	378.836
4341.295681	484.299
4341.865161	502.339
4342.434678	370.51
4343.004233	364.959
4343.573825	290.024
4344.143455	205.376
4344.713122	165.134
4345.282826	213.702
4345.852568	270.597
4346.422347	405.202
4346.992163	398.263
4347.562017	348.307
4348.131909	353.858
4348.701837	305.289
4349.271803	230.354
4349.841807	208.152
4350.411848	181.786
4350.981926	170.684
4351.552042	265.046
4352.122195	255.333
4352.692386	290.024
4353.262614	224.804
4353.832879	197.05
4354.403182	363.571
4354.973522	281.698
4355.543900	389.937
4356.114315	362.184
4356.684767	362.184
4357.255257	414.915
4357.825784	448.22
4358.396348	391.325
4358.966950	308.064
4359.537590	331.655
4360.108267	262.271
4360.678981	248.394
4361.249732	212.315
4361.820521	316.39
4362.391348	424.629
4362.962212	348.307
4363.533113	464.872
4364.104052	419.078
4364.675028	416.303
4365.246041	364.959
4365.817092	305.289
4366.388180	292.8
4366.959306	265.046
4367.530469	309.452
4368.101669	358.021
4368.672907	294.188
4369.244182	212.315
4369.815495	184.561
4370.386845	238.68
4370.958232	227.579
4371.529657	356.633
4372.101119	327.492
4372.672619	378.836
4373.244156	316.39
4373.815731	327.492
4374.387342	262.271
4374.958992	274.76
4375.530678	273.372
4376.102402	283.086
4376.674164	342.756
4377.245963	371.897
4377.817799	448.22
4378.389673	456.546
4378.961584	356.633
4379.533532	564.784
4380.105518	539.806
4380.677542	419.078
4381.249602	305.289
4381.821700	421.854
4382.393836	464.872
4382.966009	448.22
4383.538219	394.1
4384.110467	380.224
4384.682752	399.651
4385.255075	351.082
4385.827434	434.343
4386.399832	405.202
4386.972267	370.51
4387.544739	402.426
4388.117248	450.995
4388.689795	421.854
4389.262379	337.206
4389.835001	428.792
4390.407660	494.013
4390.980357	367.734
4391.553091	362.184
4392.125862	396.876
4392.698671	359.408
4393.271517	475.973
4393.844401	442.669
4394.417322	344.144
4394.990280	308.064
4395.563276	302.514
4396.136309	302.514
4396.709380	313.615
4397.282488	367.734
4397.855633	413.528
4398.428816	355.245
4399.002036	270.597
4399.575294	235.905
4400.148589	294.188
4400.721921	313.615
4401.295291	344.144
4401.868698	287.249
4402.442143	248.394
4403.015625	184.561
4403.589144	283.086
4404.162701	251.17
4404.736295	267.822
4405.309927	389.937
4405.883596	319.166
4406.457302	235.905
4407.031046	151.257
4407.604828	138.768
4408.178646	135.992
4408.752502	184.561
4409.326396	216.478
4409.900327	222.028
4410.474295	224.804
4411.048301	203.989
4411.622344	270.597
4412.196424	294.188
4412.770542	256.72
4413.344697	247.007
4413.918890	262.271
4414.493120	244.231
4415.067388	169.297
4415.641693	162.358
4416.216035	219.253
4416.790415	147.094
4417.364832	90.1991
4417.939286	65.2209
4418.513778	38.8551
4419.088307	65.2209
4419.662874	165.134
4420.237478	270.597
4420.812120	391.325
4421.386799	356.633
4421.961515	273.372
4422.536269	230.354
4423.111060	351.082
4423.685889	321.941
4424.260755	265.046
4424.835658	259.496
4425.410599	281.699
4425.985577	265.046
4426.560592	181.786
4427.135645	181.786
4427.710736	356.633
4428.285864	442.669
4428.861029	432.955
4429.436231	370.51
4430.011471	308.064
4430.586749	327.492
4431.162064	294.188
4431.737416	230.354
4432.312805	205.376
4432.888233	216.478
4433.463697	296.963
4434.039199	348.307
4434.614738	367.734
4435.190315	344.144
4435.765929	255.333
4436.341580	255.333
4436.917269	308.064
4437.492995	298.351
4438.068759	248.394
4438.644560	265.046
4439.220398	309.452
4439.796274	320.553
4440.372188	290.025
4440.948138	287.249
4441.524126	270.597
4442.100152	437.118
4442.676215	364.959
4443.252315	270.597
4443.828453	216.478
4444.404628	173.46
4444.980840	192.887
4445.557090	169.297
4446.133378	162.358
4446.709702	231.742
4447.286064	245.619
4447.862464	277.535
4448.438901	417.691
4449.015375	402.426
4449.591887	359.408
4450.168436	233.13
4450.745023	181.786
4451.321647	227.579
4451.898308	222.028
4452.475007	208.152
4453.051743	190.112
4453.628516	165.134
4454.205327	151.257
4454.782176	192.887
4455.359062	159.583
4455.935985	195.662
4456.512945	170.684
4457.089943	187.336
4457.666979	248.394
4458.244052	262.271
4458.821162	212.315
4459.398309	208.152
4459.975494	195.662
4460.552717	179.01
4461.129977	181.786
4461.707274	169.297
4462.284609	184.561
4462.861981	197.05
4463.439390	181.786
4464.016837	176.235
4464.594321	149.869
4465.171843	154.032
4465.749402	138.768
4466.326998	92.9744
4466.904632	147.094
4467.482303	149.869
4468.060012	135.992
4468.637758	73.547
4469.215542	90.1991
4469.793363	115.177
4470.371221	149.869
4470.949117	305.289
4471.527050	359.408
4472.105020	351.082
4472.683028	439.894
4473.261074	398.263
4473.839156	399.651
4474.417276	373.285
4474.995434	283.086
4475.573629	227.579
4476.151861	195.662
4476.730131	158.195
4477.308438	149.869
4477.886783	144.318
4478.465165	124.891
4479.043584	162.358
4479.622041	170.684
4480.200535	230.354
4480.779067	270.597
4481.357636	212.315
4481.936242	240.068
4482.514886	283.086
4483.093567	256.72
4483.672286	298.351
4484.251042	355.245
4484.829835	324.716
4485.408666	238.68
4485.987534	203.989
4486.566440	298.351
4487.145383	376.06
4487.724363	337.206
4488.303381	362.184
4488.882436	348.307
4489.461529	414.915
4490.040659	367.734
4490.619827	321.941
4491.199031	345.532
4491.778274	371.897
4492.357553	324.716
4492.936870	281.698
4493.516225	313.615
4494.095617	339.981
4494.675046	298.351
4495.254513	247.007
4495.834017	281.698
4496.413558	330.267
4496.993137	240.068
4497.572754	259.496
4498.152407	292.8
4498.732099	301.126
4499.311827	539.806
4499.891593	502.339
4500.471396	384.387
4501.051237	294.188
4501.631115	251.17
4502.211031	274.76
4502.790984	238.68
4503.370974	224.804
4503.951002	413.528
4504.531067	413.528
4505.111170	464.872
4505.691310	437.118
4506.271487	426.017
4506.851702	335.818
4507.431954	276.148
4508.012244	256.72
4508.592571	235.905
4509.172935	184.561
4509.753337	265.046
4510.333777	270.597
4510.914253	244.231
4511.494767	278.923
4512.075319	251.17
4512.655908	281.698
4513.236534	308.064
4513.817198	294.188
4514.397899	203.989
4514.978637	233.13
4515.559413	330.267
4516.140226	230.354
4516.721077	230.354
4517.301965	240.068
4517.882891	179.01
4518.463854	135.992
4519.044854	111.014
4519.625892	208.152
4520.206967	248.394
4520.788079	240.068
4521.369229	251.17
4521.950417	187.336
4522.531641	158.195
4523.112903	135.992
4523.694203	104.076
4524.275540	144.318
4524.856914	203.989
4525.438326	259.496
4526.019775	230.354
4526.601262	259.496
4527.182786	259.496
4527.764347	290.025
4528.345946	345.532
4528.927582	255.333
4529.509256	187.336
4530.090967	162.358
4530.672716	321.941
4531.254501	310.84
4531.836325	244.231
4532.418185	308.064
4533.000083	273.372
4533.582019	201.213
4534.163992	176.235
4534.746002	177.623
4535.328050	165.134
4535.910135	197.05
4536.492257	302.514
4537.074417	267.822
4537.656614	267.822
4538.238849	219.253
4538.821121	192.887
4539.403431	162.358
4539.985778	274.76
4540.568162	308.064
4541.150584	342.756
4541.733043	374.673
4542.315539	238.681
4542.898073	201.213
4543.480645	244.231
4544.063254	203.989
4544.645900	149.869
4545.228583	122.116
4545.811304	122.116
4546.394063	159.583
4546.976859	176.235
4547.559692	195.663
4548.142562	151.257
4548.725470	106.851
4549.308416	87.4237
4549.891399	113.79
4550.474419	154.032
4551.057476	180.398
4551.640572	170.684
4552.223704	376.06
4552.806874	445.444
4553.390081	335.818
4553.973326	259.496
4554.556608	294.188
4555.139927	396.876
4555.723284	406.589
4556.306679	362.184
4556.890110	333.043
4557.473579	345.532
4558.057086	353.858
4558.640630	287.249
4559.224211	181.786
4559.807830	159.583
4560.391486	144.318
4560.975179	235.905
4561.558910	278.923
4562.142679	256.72
4562.726485	240.068
4563.310328	248.394
4563.894208	192.887
4564.478126	333.043
4565.062082	373.285
4565.646074	448.22
4566.230105	405.202
4566.814172	370.51
4567.398277	308.064
4567.982420	256.72
4568.566600	205.376
4569.150817	224.804
4569.735071	179.01
4570.319363	159.583
4570.903693	201.213
4571.488060	201.213
4572.072464	230.354
4572.656906	158.195
4573.241385	149.869
4573.825901	179.01
4574.410455	176.235
4574.995046	197.05
4575.579675	259.496
4576.164341	296.963
4576.749045	351.082
4577.333786	456.546
4577.918564	499.564
4578.503380	407.977
4579.088233	310.84
4579.673123	290.025
4580.258051	255.333
4580.843017	219.253
4581.428020	251.17
4582.013060	203.989
4582.598137	313.615
4583.183252	259.496
4583.768405	162.358
4584.353594	227.579
4584.938822	251.17
4585.524086	248.394
4586.109388	165.134
4586.694728	101.301
4587.280105	95.7498
4587.865519	49.9565
4588.450970	90.1991
4589.036460	98.5252
4589.621986	116.565
4590.207550	127.666
4590.793151	305.289
4591.378790	335.818
4591.964466	298.351
4592.550179	219.253
4593.135930	149.869
4593.721719	108.239
4594.307544	119.34
4594.893407	188.724
4595.479308	169.297
4596.065246	149.869
4596.651221	181.786
4597.237234	283.086
4597.823284	291.412
4598.409372	222.028
4598.995497	173.46
4599.581659	98.5251
4600.167859	99.9128
4600.754096	102.688
4601.340371	142.931
4601.926683	177.623
4602.513032	265.046
4603.099419	305.289
4603.685843	342.756
4604.272305	420.466
4604.858804	394.1
4605.445340	378.836
4606.031914	292.8
4606.618525	305.289
4607.205174	281.698
4607.791860	213.702
4608.378583	301.126
4608.965344	359.408
4609.552143	394.1
4610.138978	463.484
4610.725851	348.307
4611.312762	267.822
4611.899710	333.042
4612.486695	233.13
4613.073718	195.662
4613.660778	267.822
4614.247876	319.166
4614.835011	319.166
4615.422183	351.082
4616.009393	294.187
4616.596640	363.571
4617.183924	321.941
4617.771246	276.148
4618.358606	290.024
4618.946003	259.496
4619.533437	244.231
4620.120909	235.905
4620.708418	176.235
4621.295964	230.354
4621.883548	219.253
4622.471169	256.72
4623.058828	216.478
4623.646524	141.543
4624.234257	124.891
4624.822028	92.9743
4625.409836	165.133
4625.997682	188.724
4626.585565	197.05
4627.173486	187.336
4627.761444	187.336
4628.349439	187.336
4628.937472	262.271
4629.525542	385.774
4630.113649	428.792
4630.701794	345.531
4631.289977	330.267
4631.878196	235.905
4632.466454	255.332
4633.054748	302.513
4633.643080	475.973
4634.231450	351.082
4634.819856	321.941
4635.408301	321.941
4635.996782	292.8
4636.585301	327.492
4637.173858	262.271
4637.762451	402.426
4638.351083	467.647
4638.939751	356.633
4639.528457	251.169
4640.117201	233.13
4640.705982	159.583
4641.294800	130.442
4641.883656	185.949
4642.472549	305.289
4643.061479	302.514
4643.650447	267.822
4644.239453	378.836
4644.828495	273.372
4645.417575	165.133
4646.006693	144.318
4646.595848	170.684
4647.185040	176.235
4647.774270	267.822
4648.363537	348.307
4648.952842	399.651
4649.542184	283.086
4650.131563	413.528
4650.720980	399.651
4651.310434	432.955
4651.899926	380.223
4652.489455	305.289
4653.079021	212.314
4653.668625	240.068
4654.258266	328.879
4654.847945	276.148
4655.437661	192.887
4656.027415	127.666
4656.617206	104.076
4657.207034	130.442
4657.796900	130.442
4658.386803	147.094
4658.976743	138.768
4659.566721	147.094
4660.156736	119.34
4660.746789	165.133
4661.336879	313.615
4661.927007	308.064
4662.517172	265.046
4663.107374	265.046
4663.697614	308.064
4664.287891	256.72
4664.878206	238.68
4665.468558	259.495
4666.058947	283.086
4666.649374	265.046
4667.239838	197.05
4667.830340	181.786
4668.420879	235.905
4669.011455	205.376
4669.602069	130.442
4670.192720	165.133
4670.783409	210.927
4671.374135	273.372
4671.964899	270.597
4672.555700	287.249
4673.146538	240.068
4673.737414	230.354
4674.328327	256.72
4674.919277	244.231
4675.510265	224.804
4676.101291	310.84
4676.692353	219.253
4677.283454	144.318
4677.874591	184.561
4678.465766	253.945
4679.056978	305.289
4679.648228	337.205
4680.239515	294.187
4680.830840	356.633
4681.422202	364.959
4682.013602	235.905
4682.605038	181.786
4683.196513	208.151
4683.788024	216.478
4684.379573	151.257
4684.971160	167.909
4685.562784	197.05
4686.154445	147.094
4686.746144	169.296
4687.337880	165.133
4687.929653	147.094
4688.521464	141.543
4689.113313	142.931
4689.705198	111.014
4690.297121	176.235
4690.889082	185.949
4691.481080	159.583
4692.073115	213.702
4692.665188	292.8
4693.257298	310.84
4693.849446	262.271
4694.441631	305.289
4695.033853	238.68
4695.626113	192.887
4696.218410	165.133
4696.810745	256.72
4697.403117	292.8
4697.995526	230.354
4698.587973	238.68
4699.180458	335.818
4699.772979	287.249
4700.365538	270.597
4700.958135	305.289
4701.550769	265.046
4702.143440	216.477
4702.736149	203.988
4703.328895	292.8
4703.921678	294.187
4704.514499	235.905
4705.107358	244.231
4705.700254	276.148
4706.293187	187.336
4706.886157	216.477
4707.479165	238.68
4708.072211	208.151
4708.665294	238.68
4709.258414	181.786
4709.851571	169.296
4710.444766	179.01
4711.037999	256.72
4711.631269	278.923
4712.224576	227.579
4712.817921	290.024
4713.411303	238.68
4714.004722	197.05
4714.598179	230.354
4715.191673	222.028
4715.785205	244.231
4716.378774	222.028
4716.972381	203.988
4717.566025	224.803
4718.159706	212.314
4718.753425	283.086
4719.347181	190.112
4719.940975	154.032
4720.534806	159.583
4721.128674	144.318
4721.722580	195.662
4722.316523	238.68
4722.910504	267.821
4723.504522	240.068
4724.098577	222.028
4724.692670	190.112
4725.286800	169.296
4725.880968	170.684
4726.475173	213.702
4727.069415	251.169
4727.663695	169.296
4728.258013	149.869
4728.852367	197.05
4729.446759	240.068
4730.041189	219.253
4730.635656	224.803
4731.230160	294.187
4731.824702	244.231
4732.419281	179.01
4733.013898	203.988
4733.608552	203.988
4734.203243	187.336
4734.797972	158.195
4735.392738	192.887
4735.987542	176.235
4736.582383	170.684
4737.177261	335.818
4737.772177	387.162
4738.367130	462.096
4738.962121	367.734
4739.557149	305.289
4740.152214	276.148
4740.747317	359.408
4741.342458	364.959
4741.937635	278.923
4742.532851	335.818
4743.128103	321.941
4743.723393	281.698
4744.318720	462.096
4744.914085	527.317
4745.509487	599.476
4746.104927	512.053
4746.700404	487.074
4747.295918	505.114
4747.891470	539.806
4748.487059	584.212
4749.082686	636.943
4749.678350	585.599
4750.274051	580.049
4750.869790	600.864
4751.465566	746.57
4752.061380	716.041
4752.657231	790.975
4753.253120	704.94
4753.849046	631.393
4754.445009	607.802
4755.041010	530.092
4755.637048	573.11
4756.233123	548.132
4756.829236	494.013
4757.425387	467.647
4758.021574	505.114
4758.617800	464.871
4759.214062	531.48
4759.810362	512.052
4760.406699	441.281
4761.003074	521.766
4761.599487	564.784
4762.195936	596.701
4762.792423	631.393
4763.388948	634.168
4763.985510	685.512
4764.582109	779.874
4765.178745	599.476
4765.775420	505.114
4766.372131	539.806
4766.968880	584.212
4767.565666	516.216
4768.162490	559.234
4768.759351	591.15
4769.356250	574.498
4769.953186	445.444
4770.550159	410.752
4771.147170	399.651
4771.744218	480.136
4772.341304	456.545
4772.938427	351.082
4773.535587	406.589
4774.132785	432.955
4774.730020	439.893
4775.327293	502.339
4775.924603	459.321
4776.521950	467.647
4777.119335	426.017
4777.716757	373.285
4778.314217	356.633
4778.911714	387.162
4779.509249	445.444
4780.106821	430.18
4780.704430	545.357
4781.302077	763.222
4781.899761	863.135
4782.497482	742.407
4783.095241	765.997
4783.693038	613.353
4784.290872	539.806
4784.888743	475.973
4785.486651	577.273
4786.084597	399.651
4786.682581	362.184
4787.280602	410.752
4787.878660	367.734
4788.476756	351.082
4789.074889	385.774
4789.673059	335.818
4790.271267	301.126
4790.869512	255.332
4791.467795	376.06
4792.066115	398.263
4792.664473	376.06
4793.262868	464.872
4793.861300	464.872
4794.459770	391.325
4795.058277	464.872
4795.656822	453.77
4796.255404	530.092
4796.854023	553.683
4797.452680	487.074
4798.051374	410.752
4798.650106	378.836
4799.248875	378.836
4799.847681	407.977
4800.446525	548.132
4801.045406	728.53
4801.644325	725.755
4802.243281	631.393
4802.842275	564.784
4803.441305	564.784
4804.040374	487.074
4804.639479	448.22
4805.238623	426.017
4805.837803	531.48
4806.437021	530.092
4807.036277	502.339
4807.635569	512.053
4808.234900	394.1
4808.834267	355.245
4809.433672	441.281
4810.033115	469.035
4810.632594	528.705
4811.232112	549.52
4811.831666	473.198
4812.431258	419.078
4813.030888	399.651
4813.630555	402.426
4814.230259	345.531
4814.830001	313.615
4815.429780	301.126
4816.029596	359.408
4816.629450	259.495
4817.229342	267.822
4817.829271	310.839
4818.429237	316.39
4819.029240	348.307
4819.629281	351.082
4820.229360	542.581
4820.829476	631.393
4821.429629	570.335
4822.029819	469.035
4822.630047	398.263
4823.230313	362.183
4823.830616	399.651
4824.430956	434.343
4825.031334	410.752
4825.631749	337.205
4826.232201	290.024
4826.832691	273.372
4827.433219	265.046
4828.033783	396.875
4828.634386	503.726
4829.235025	487.074
4829.835702	518.991
4830.436416	494.013
4831.037168	410.752
4831.637957	426.017
4832.238784	410.752
4832.839648	537.031
4833.440550	538.418
4834.041488	430.18
4834.642465	384.386
4835.243478	421.854
4835.844529	378.836
4836.445618	308.064
4837.046744	244.231
4837.647907	281.698
4838.249108	240.068
4838.850346	348.307
4839.451622	356.633
4840.052935	410.752
4840.654285	387.162
4841.255673	324.716
4841.857098	290.024
4842.458560	399.651
4843.060061	355.245
4843.661598	278.923
4844.263173	356.633
4844.864785	265.046
4845.466435	240.068
4846.068122	201.213
4846.669846	278.923
4847.271608	430.18
4847.873407	419.078
4848.475244	407.977
4849.077118	424.629
4849.679030	413.527
4850.280979	480.136
4850.882965	426.017
4851.484989	413.528
4852.087050	507.89
4852.689149	494.013
4853.291285	373.285
4853.893458	441.281
4854.495669	337.205
4855.097917	238.68
4855.700203	287.249
4856.302526	316.39
4856.904886	421.854
4857.507284	432.955
4858.109719	364.959
4858.712192	330.267
4859.314702	262.271
4859.917250	296.963
4860.519835	294.187
4861.122457	267.821
4861.725117	267.821
4862.327814	294.187
4862.930549	491.237
4863.533321	484.299
4864.136130	613.353
4864.738977	734.081
4865.341861	767.385
4865.944783	648.045
4866.547742	580.049
4867.150738	505.114
4867.753772	441.281
4868.356843	452.382
4868.959952	477.361
4869.563098	410.752
4870.166282	387.162
4870.769503	348.307
4871.372761	560.621
4871.976057	473.198
4872.579390	384.386
4873.182760	416.303
4873.786168	337.205
4874.389614	437.118
4874.993097	448.219
4875.596617	376.06
4876.200175	310.839
4876.803770	359.408
4877.407402	371.897
4878.011072	319.165
4878.614779	305.289
4879.218524	290.024
4879.822306	276.148
4880.426125	265.046
4881.029982	288.637
4881.633877	317.778
4882.237808	320.553
4882.841778	366.347
4883.445784	369.122
4884.049828	528.705
4884.653910	487.074
4885.258028	484.299
4885.862185	507.89
4886.466378	477.361
4887.070609	389.937
4887.674878	373.285
4888.279184	262.271
4888.883527	389.937
4889.487908	391.325
4890.092326	294.187
4890.696781	345.531
4891.301274	430.18
4891.905804	387.162
4892.510372	531.48
4893.114977	416.303
4893.719620	276.148
4894.324300	169.296
4894.929017	227.579
4895.533772	405.201
4896.138564	431.567
4896.743394	398.263
4897.348261	421.854
4897.953165	341.368
4898.558107	345.531
4899.163087	456.546
4899.768103	499.563
4900.373157	556.458
4900.978249	573.11
4901.583378	475.973
4902.188544	534.255
4902.793748	424.629
4903.398989	445.444
4904.004268	402.426
4904.609584	421.854
4905.214937	410.752
4905.820328	419.078
4906.425756	416.303
4907.031222	419.078
4907.636725	355.245
4908.242265	341.368
4908.847843	373.285
4909.453458	330.267
4910.059111	319.165
4910.664801	330.267
4911.270529	298.35
4911.876294	356.633
4912.482096	356.633
4913.087936	302.513
4913.693813	219.253
4914.299727	253.945
4914.905679	253.945
4915.511669	316.39
4916.117696	283.086
4916.723760	240.068
4917.329861	281.698
4917.936000	270.597
4918.542177	230.354
4919.148391	251.169
4919.754642	327.492
4920.360931	370.509
4920.967257	378.836
4921.573620	273.372
4922.180021	219.253
4922.786460	176.235
4923.392935	224.803
4923.999449	169.296
4924.605999	227.579
4925.212587	233.129
4925.819213	316.39
4926.425875	348.307
4927.032576	321.941
4927.639313	313.615
4928.246088	262.271
4928.852901	283.086
4929.459751	320.553
4930.066638	294.187
4930.673563	244.231
4931.280525	203.988
4931.887524	205.376
4932.494561	230.354
4933.101636	405.201
4933.708747	450.995
4934.315897	469.035
4934.923083	410.752
4935.530307	290.024
4936.137569	247.006
4936.744867	442.669
4937.352204	464.872
4937.959577	384.386
4938.566988	319.165
4939.174437	356.633
4939.781923	227.579
4940.389446	201.213
4940.997007	154.032
4941.604605	101.3
4942.212241	76.322
4942.819913	181.785
4943.427624	147.094
4944.035372	195.662
4944.643157	230.354
4945.250979	240.068
4945.858839	184.561
4946.466737	179.01
4947.074672	227.579
4947.682644	333.042
4948.290654	391.325
4948.898701	356.633
4949.506785	345.531
4950.114907	262.271
4950.723066	316.39
4951.331263	419.078
4951.939497	530.092
4952.547769	405.201
4953.156078	387.162
4953.764424	380.223
4954.372808	510.665
4954.981229	462.096
4955.589688	399.651
4956.198184	305.289
4956.806717	240.068
4957.415288	394.1
4958.023897	488.462
4958.632542	442.669
4959.241225	327.492
4959.849946	376.06
4960.458704	391.325
4961.067499	335.818
4961.676332	399.651
4962.285202	335.818
4962.894110	359.408
4963.503055	283.086
4964.112037	270.597
4964.721057	378.836
4965.330114	432.955
4965.939209	313.615
4966.548341	344.144
4967.157510	467.647
4967.766717	516.216
4968.375961	467.647
4968.985243	356.633
4969.594562	287.249
4970.203919	310.84
4970.813313	405.202
4971.422744	514.828
4972.032213	496.788
4972.641719	537.031
4973.251263	545.357
4973.860844	557.846
4974.470462	499.563
4975.080118	426.017
4975.689811	319.165
4976.299542	294.187
4976.909310	299.738
4977.519115	317.778
4978.128958	287.249
4978.738839	273.372
4979.348756	417.691
4979.958711	487.074
4980.568704	432.955
4981.178734	421.854
4981.788801	327.492
4982.398906	224.803
4983.009048	165.133
4983.619228	115.177
4984.229445	127.666
4984.839699	162.358
4985.449991	210.927
4986.060321	351.082
4986.670687	388.549
4987.281091	514.828
4987.891533	402.426
4988.502012	356.633
4989.112528	394.1
4989.723082	428.792
4990.333673	466.259
4990.944302	506.502
4991.554968	538.418
4992.165671	405.201
4992.776412	305.289
4993.387190	399.651
4993.998006	351.082
4994.608859	335.818
4995.219749	356.633
4995.830677	356.633
4996.441643	335.818
4997.052645	255.332
4997.663685	262.271
4998.274763	190.111
4998.885878	181.785
4999.497030	233.129
5000.108220	351.082
5000.719447	424.629
5001.330712	310.839
5001.942014	273.372
5002.553353	205.376
5003.164730	283.086
5003.776144	278.923
5004.387596	227.579
5004.999085	216.477
5005.610612	233.129
5006.222176	216.477
5006.833777	227.579
5007.445416	281.698
5008.057092	192.887
5008.668806	235.905
5009.280556	255.332
5009.892345	208.151
5010.504171	281.698
5011.116034	333.042
5011.727935	298.35
5012.339873	224.803
5012.951848	190.112
5013.563861	248.394
5014.175911	335.818
5014.787999	355.245
5015.400124	378.836
5016.012287	380.223
5016.624487	414.915
5017.236724	389.937
5017.848999	351.082
5018.461311	281.698
5019.073661	302.513
5019.686048	259.495
5020.298472	238.68
5020.910934	480.136
5021.523433	534.255
5022.135970	467.647
5022.748544	389.937
5023.361155	327.492
5023.973804	230.354
5024.586491	253.945
5025.199214	313.615
5025.811976	281.698
5026.424774	230.354
5027.037610	227.579
5027.650484	308.064
5028.263394	316.39
5028.876343	321.941
5029.489328	255.332
5030.102351	259.495
5030.715412	344.144
5031.328510	434.343
5031.941645	499.563
5032.554818	426.017
5033.168028	426.017
5033.781275	434.343
5034.394560	398.263
5035.007883	348.307
5035.621243	313.615
5036.234640	292.8
5036.848074	248.394
5037.461546	197.05
5038.075056	345.531
5038.688603	410.752
5039.302187	475.973
5039.915809	480.136
5040.529468	345.531
5041.143164	278.923
5041.756898	321.941
5042.370670	265.046
5042.984478	328.879
5043.598324	409.364
5044.212208	391.325
5044.826129	321.941
5045.440087	224.803
5046.054083	176.235
5046.668117	188.724
5047.282187	170.684
5047.896295	240.068
5048.510441	248.394
5049.124624	278.923
5049.738844	310.839
5050.353102	376.06
5050.967397	356.633
5051.581729	421.854
5052.196099	413.527
5052.810507	473.198
5053.424952	430.18
5054.039434	389.937
5054.653953	367.734
5055.268510	351.082
5055.883105	281.698
5056.497737	389.937
5057.112406	370.51
5057.727113	247.006
5058.341857	165.133
5058.956638	181.786
5059.571457	327.492
5060.186314	344.144
5060.801207	362.184
5061.416139	337.205
5062.031107	460.709
5062.646113	399.651
5063.261157	456.546
5063.876238	424.629
5064.491356	389.937
5065.106512	416.303
5065.721705	321.941
5066.336935	389.937
5066.952203	389.937
5067.567508	321.941
5068.182851	398.263
5068.798231	518.991
5069.413649	437.118
5070.029104	313.615
5070.644596	387.162
5071.260126	487.074
5071.875693	445.444
5072.491298	441.281
5073.106940	432.955
5073.722620	453.77
5074.338336	442.669
5074.954091	341.368
5075.569882	301.126
5076.185712	327.492
5076.801578	333.042
5077.417482	373.285
5078.033424	373.285
5078.649402	319.166
5079.265419	283.086
5079.881472	281.698
5080.497563	335.818
5081.113692	364.959
5081.729858	367.734
5082.346061	333.042
5082.962302	469.035
5083.578580	548.132
5084.194895	623.067
5084.811248	631.393
5085.427639	527.317
5086.044066	442.669
5086.660531	426.017
5087.277034	387.162
5087.893574	321.941
5088.510152	398.263
5089.126766	335.818
5089.743419	434.343
5090.360108	426.017
5090.976835	373.285
5091.593600	308.064
5092.210402	235.905
5092.827241	173.459
5093.444118	130.442
5094.061032	133.217
5094.677984	370.51
5095.294973	426.017
5095.911999	376.06
5096.529063	402.426
5097.146164	364.959
5097.763303	319.166
5098.380479	459.321
5098.997693	502.339
5099.614943	562.009
5100.232232	548.132
5100.849557	516.216
5101.466921	426.017
5102.084321	467.647
5102.701759	491.237
5103.319235	359.408
5103.936747	359.408
5104.554298	574.498
5105.171885	585.6
5105.789510	593.926
5106.407173	596.701
5107.024873	494.013
5107.642610	410.752
5108.260385	376.06
5108.878197	437.118
5109.496046	528.705
5110.113933	452.383
5110.731858	494.013
5111.349820	549.52
5111.967819	548.132
5112.585855	456.546
5113.203930	410.752
5113.822041	345.531
5114.440190	413.528
5115.058376	453.77
5115.676600	512.053
5116.294861	448.22
5116.913160	448.22
5117.531495	482.911
5118.149869	566.172
5118.768280	663.309
5119.386728	475.973
5120.005213	518.991
5120.623736	556.458
5121.242297	487.075
5121.860895	407.977
5122.479530	402.426
5123.098203	434.343
5123.716913	459.321
5124.335660	528.705
5124.954445	516.216
5125.573268	593.926
5126.192127	545.357
5126.811025	545.357
5127.429959	534.256
5128.048931	725.755
5128.667941	725.755
5129.286988	648.045
5129.906072	618.904
5130.525194	681.349
5131.144353	696.614
5131.763549	736.856
5132.382783	685.512
5133.002054	709.103
5133.621363	605.027
5134.240709	659.146
5134.860093	607.802
5135.479514	534.255
5136.098972	507.89
5136.718468	688.288
5137.338001	707.715
5137.957572	747.958
5138.577180	716.041
5139.196826	623.067
5139.816509	539.806
5140.436229	516.216
5141.055987	542.581
5141.675782	716.041
5142.295614	774.323
5142.915484	623.067
5143.535392	566.172
5144.155337	537.031
5144.775319	473.198
5145.395339	442.669
5146.015396	499.563
5146.635490	496.788
5147.255622	577.273
5147.875791	596.701
5148.495998	648.045
5149.116242	742.407
5149.736524	716.041
5150.356843	871.461
5150.977199	842.32
5151.597593	906.153
5152.218024	871.461
5152.838493	908.928
5153.458999	871.461
5154.079543	771.548
5154.700123	677.186
5155.320742	512.053
5155.941398	534.255
5156.562091	568.947
5157.182821	645.27
5157.803589	605.027
5158.424395	559.234
5159.045237	734.081
5159.666118	739.632
5160.287035	725.755
5160.907990	620.291
5161.528983	613.353
5162.150013	642.494
5162.771080	874.236
5163.392185	940.845
5164.013327	857.584
5164.634506	813.178
5165.255723	785.425
5165.876978	777.099
[truncated: 6,506 more rows]
