# Supplementary material for: Chemoenzymatic synthesis of genetically-encoded multivalent liquid N-glycan arrays
Source: Nat Commun. 2023 Aug 28;14:5237. doi: 10.1038/s41467-023-40900-y (PMC10462762; doi:10.1038/s41467-023-40900-y)
Supplement: Supplementary file 8 — Supplementary Dataset 4 [file 41467_2023_40900_MOESM8_ESM.zip › Supplementary Data 1_All MALDI Data/MALDI TextFiles for Fig.5 and Fig.6/TL-IV-89-0614_0002.txt]

TITLE "<<TL-IV-89-0614_0002>> Voyager Spec #1[BP = 5238.2, 44767]"
TYPE MASSSPEC
3999.789467	250.019
4000.336058	159.848
4000.882687	209.032
4001.429353	247.286
4001.976057	188.539
4002.522798	198.102
4003.069577	159.848
4003.616392	117.495
4004.163246	143.453
4004.710136	159.848
4005.257064	183.074
4005.804030	153.017
4006.351033	105.199
4006.898073	120.228
4007.445151	98.368
4007.992266	127.059
4008.539418	233.624
4009.086608	209.032
4009.633835	131.157
4010.181100	86.072
4010.728402	117.495
4011.275741	240.455
4011.823118	224.06
4012.370532	240.455
4012.917984	159.848
4013.465473	198.102
4014.012999	204.933
4014.560563	150.284
4015.108164	159.848
4015.655803	218.596
4016.203479	157.116
4016.751192	140.721
4017.298943	209.032
4017.846731	159.848
4018.394556	131.157
4018.942419	131.157
4019.490320	114.763
4020.038258	140.721
4020.586233	153.017
4021.134245	140.721
4021.682295	101.1
4022.230383	98.368
4022.778507	143.453
4023.326669	204.933
4023.874869	207.666
4024.423106	172.144
4024.971380	117.495
4025.519692	183.074
4026.068041	180.341
4026.616428	114.763
4027.164852	124.326
4027.713313	146.186
4028.261812	169.412
4028.810348	157.116
4029.358921	105.199
4029.907532	140.721
4030.456180	228.159
4031.004866	195.37
4031.553589	169.412
4032.102350	174.876
4032.651147	157.116
4033.199983	159.848
4033.748855	117.495
4034.297766	127.059
4034.846713	124.326
4035.395698	88.8044
4035.944720	46.4516
4036.493780	36.888
4037.042877	120.228
4037.592011	166.679
4038.141183	172.144
4038.690392	124.326
4039.239639	120.228
4039.788923	153.017
4040.338245	311.499
4040.887603	289.639
4041.437000	273.244
4041.986433	232.258
4042.535904	263.681
4043.085413	303.301
4043.634959	232.258
4044.184542	192.637
4044.734162	127.059
4045.283820	127.059
4045.833516	112.03
4046.383249	98.368
4046.933019	129.791
4047.482826	174.876
4048.032671	181.708
4048.582554	180.341
4049.132474	150.284
4049.682431	124.326
4050.232425	181.708
4050.782457	217.229
4051.332527	150.284
4051.882634	200.835
4052.432778	247.286
4052.982959	169.412
4053.533178	166.679
4054.083435	280.076
4054.633728	338.823
4055.184060	400.303
4055.734428	331.992
4056.284834	209.032
4056.835278	209.032
4057.385758	195.37
4057.936276	176.243
4058.486832	163.947
4059.037425	150.285
4059.588055	289.639
4060.138723	280.076
4060.689428	214.497
4061.240171	124.326
4061.790951	211.764
4062.341768	351.119
4062.892623	347.02
4063.443515	338.823
4063.994444	266.413
4064.545411	188.539
4065.096416	166.679
4065.647457	153.017
4066.198536	114.763
4066.749653	211.765
4067.300807	183.074
4067.851998	133.89
4068.403227	140.721
4068.954493	172.144
4069.505797	157.116
4070.057137	114.763
4070.608516	101.101
4071.159931	143.453
4071.711384	195.37
4072.262875	221.328
4072.814403	360.683
4073.365968	389.373
4073.917571	280.076
4074.469211	157.116
4075.020888	140.721
4075.572603	334.725
4076.124356	357.95
4076.676145	280.076
4077.227972	202.201
4077.779837	195.37
4078.331739	237.723
4078.883678	195.37
4079.435655	146.186
4079.987669	94.2694
4080.539720	79.241
4081.091809	159.848
4081.643935	176.243
4082.196099	192.637
4082.748300	146.186
4083.300538	143.453
4083.852814	101.101
4084.405127	106.565
4084.957478	142.087
4085.509866	148.918
4086.062292	110.664
4086.614754	124.326
4087.167255	79.241
4087.719792	131.157
4088.272367	146.186
4088.824980	120.228
4089.377630	136.622
4089.930317	105.199
4090.483041	172.144
4091.035803	133.89
4091.588603	166.679
4092.141440	221.328
4092.694314	206.3
4093.247225	195.37
4093.800174	226.793
4094.353161	188.539
4094.906185	185.806
4095.459246	183.074
4096.012344	244.554
4096.565480	308.766
4097.118654	263.681
4097.671865	308.766
4098.225113	250.019
4098.778398	188.539
4099.331721	176.243
4099.885082	195.37
4100.438480	379.81
4100.991915	367.514
4101.545387	286.907
4102.098897	195.37
4102.652445	143.453
4103.206030	260.949
4103.759652	295.104
4104.313311	372.979
4104.867008	321.062
4105.420743	260.949
4105.974514	273.245
4106.528324	289.639
4107.082170	280.076
4107.636054	176.243
4108.189975	143.453
4108.743934	91.537
4109.297930	163.947
4109.851964	150.285
4110.406035	107.932
4110.960143	107.932
4111.514289	60.1139
4112.068472	39.6206
4112.622693	34.1557
4113.176951	86.0721
4113.731246	72.4099
4114.285579	56.0152
4114.839949	98.3681
4115.394356	101.101
4115.948801	200.835
4116.503284	163.947
4117.057803	146.186
4117.612361	169.412
4118.166955	140.721
4118.721587	94.2694
4119.276256	221.328
4119.830963	198.102
4120.385707	195.37
4120.940489	166.679
4121.495308	202.201
4122.050164	218.596
4122.605058	166.679
4123.159989	98.3681
4123.714957	112.03
4124.269963	105.199
4124.825007	91.537
4125.380087	69.6775
4125.935205	60.1139
4126.490361	46.4517
4127.045554	127.059
4127.600784	153.017
4128.156052	210.398
4128.711357	150.285
4129.266699	224.061
4129.822079	266.413
4130.377497	321.062
4130.932951	228.159
4131.488443	244.554
4132.043973	172.144
4132.599540	137.989
4133.155144	133.89
4133.710786	94.2695
4134.266465	39.6206
4134.822181	79.241
4135.377935	91.537
4135.933727	98.3681
4136.489555	114.763
4137.045421	157.116
4137.601325	169.412
4138.157266	150.285
4138.713244	127.059
4139.269260	129.791
4139.825313	75.1424
4140.381403	103.833
4140.937531	158.482
4141.493696	198.102
4142.049899	140.721
4142.606139	98.3681
4143.162417	140.721
4143.718732	91.537
4144.275084	62.8464
4144.831473	79.241
4145.387901	131.157
4145.944365	86.0721
4146.500867	83.3397
4147.057406	107.932
4147.613983	62.8464
4148.170597	98.3681
4148.727248	98.3681
4149.283937	53.2828
4149.840663	69.6775
4150.397427	49.1841
4150.954228	27.3246
4151.511067	23.2259
4152.067943	46.4517
4152.624856	39.6206
4153.181806	46.4517
4153.738794	75.1424
4154.295820	98.3681
4154.852883	75.1424
4155.409983	53.2828
4155.967121	69.6775
4156.524296	137.989
4157.081508	94.2695
4157.638758	200.835
4158.196045	217.229
4158.753370	166.679
4159.310732	277.343
4159.868131	221.328
4160.425568	176.243
4160.983043	224.061
4161.540554	159.848
4162.098103	101.101
4162.655690	53.2828
4163.213314	46.4517
4163.770975	77.8748
4164.328673	132.524
4164.886409	117.495
4165.444183	159.848
4166.001994	224.061
4166.559842	163.947
4167.117728	254.117
4167.675651	273.245
4168.233611	286.907
4168.791609	315.598
4169.349644	237.723
4169.907717	183.074
4170.465827	228.159
4171.023974	228.159
4171.582159	206.3
4172.140381	163.947
4172.698641	169.412
4173.256938	178.975
4173.815272	200.835
4174.373644	281.442
4174.932054	232.258
4175.490500	206.3
4176.048984	157.116
4176.607506	146.186
4177.166064	133.89
4177.724661	124.326
4178.283294	107.932
4178.841965	221.328
4179.400674	183.074
4179.959420	124.326
4180.518203	83.3397
4181.077023	75.1424
4181.635881	94.2695
4182.194777	88.8046
4182.753710	146.186
4183.312680	181.708
4183.871688	163.947
4184.430733	101.101
4184.989815	114.763
4185.548935	150.285
4186.108092	143.454
4186.667287	98.3682
4187.226519	75.1424
4187.785788	127.059
4188.345095	120.228
4188.904439	129.791
4189.463821	181.708
4190.023240	127.059
4190.582696	112.03
4191.142190	143.454
4191.701721	120.228
4192.261290	155.75
4192.820896	143.454
4193.380539	105.199
4193.940220	120.228
4194.499938	124.326
4195.059694	124.326
4195.619487	79.2411
4196.179317	250.019
4196.739185	218.596
4197.299090	260.949
4197.859033	237.723
4198.419013	244.554
4198.979030	295.104
4199.539085	218.596
4200.099178	157.116
4200.659307	143.454
4201.219474	133.89
4201.779679	101.101
4202.339920	155.75
4202.900200	178.975
4203.460516	153.017
4204.020870	105.199
4204.581262	65.5789
4205.141690	53.2829
4205.702157	69.6775
4206.262660	133.89
4206.823201	107.932
4207.383780	124.326
4207.944396	129.791
4208.505049	117.495
4209.065739	140.721
4209.626467	180.342
4210.187233	214.497
4210.748036	180.342
4211.308876	159.848
4211.869754	124.326
4212.430669	181.708
4212.991621	127.059
4213.552611	136.622
4214.113638	181.708
4214.674703	217.23
4215.235805	195.37
4215.796944	237.723
4216.358121	331.992
4216.919335	232.258
4217.480587	209.032
4218.041876	150.285
4218.603202	133.89
4219.164566	75.1424
4219.725967	117.495
4220.287406	86.0722
4220.848882	88.8046
4221.410395	88.8046
4221.971946	53.2829
4222.533534	86.0722
4223.095160	75.1424
4223.656823	150.285
4224.218523	181.708
4224.780261	133.89
4225.342036	91.5371
4225.903849	60.114
4226.465699	62.8464
4227.027587	224.061
4227.589511	224.061
4228.151474	195.37
4228.713473	260.949
4229.275510	381.176
4229.837585	325.161
4230.399696	250.019
4230.961846	172.144
4231.524032	94.2695
4232.086256	91.5371
4232.648518	185.806
4233.210817	209.032
4233.773153	180.342
4234.335527	172.144
4234.897938	157.116
4235.460386	83.3398
4236.022872	62.8464
4236.585395	101.101
4237.147956	86.0722
4237.710554	131.158
4238.273189	124.326
4238.835862	101.101
4239.398572	94.2695
4239.961320	172.144
4240.524105	166.679
4241.086927	112.03
4241.649787	114.763
4242.212684	157.116
4242.775619	124.326
4243.338591	120.228
4243.901601	174.877
4244.464647	150.285
4245.027732	83.3398
4245.590853	117.495
4246.154012	131.158
4246.717209	114.763
4247.280443	79.2411
4247.843714	86.0722
4248.407023	117.495
4248.970369	127.059
4249.533752	129.791
4250.097173	172.144
4250.660631	133.89
4251.224127	202.201
4251.787660	211.765
4252.351230	277.343
4252.914838	185.806
4253.478483	137.989
4254.042166	163.947
4254.605886	146.186
4255.169644	124.326
4255.733438	83.3398
4256.297271	69.6776
4256.861140	140.721
4257.425047	133.89
4257.988992	172.144
4258.552974	230.892
4259.116993	188.539
4259.681050	140.721
4260.245144	94.2695
4260.809275	62.8464
4261.373444	127.059
4261.937650	198.102
4262.501894	240.455
4263.066175	224.061
4263.630494	157.116
4264.194849	107.932
4264.759243	94.2695
4265.323673	56.0153
4265.888142	81.9735
4266.452647	65.5789
4267.017190	39.6207
4267.581770	101.101
4268.146388	166.679
4268.711043	273.245
4269.275735	211.765
4269.840465	127.059
4270.405233	62.8465
4270.970037	69.6776
4271.534879	157.116
4272.099759	157.116
4272.664676	157.116
4273.229630	137.989
4273.794622	202.201
4274.359651	218.596
4274.924717	202.201
4275.489821	143.454
4276.054963	98.3682
4276.620141	56.0153
4277.185357	23.226
4277.750611	98.3682
4278.315902	146.186
4278.881230	178.975
4279.446596	214.497
4280.011999	176.243
4280.577439	166.679
4281.142917	254.118
4281.708433	228.159
4282.273985	157.116
4282.839575	117.495
4283.405203	163.947
4283.970868	120.228
4284.536570	321.062
4285.102310	250.019
4285.668087	140.721
4286.233902	101.101
4286.799753	53.2829
4287.365643	34.1558
4287.931570	46.4518
4288.497534	75.1424
4289.063535	146.186
4289.629574	188.539
4290.195650	237.723
4290.761764	163.947
4291.327915	211.765
4291.894104	169.412
4292.460330	98.3682
4293.026593	65.5789
4293.592894	133.89
4294.159232	159.848
4294.725608	117.495
4295.292021	88.8046
4295.858471	131.158
4296.424959	105.199
4296.991484	79.2411
4297.558046	69.6775
4298.124646	65.5789
4298.691284	46.4518
4299.257958	56.0153
4299.824671	46.4518
4300.391420	65.5789
4300.958207	131.158
4301.525031	117.495
4302.091893	166.679
4302.658792	209.032
4303.225729	237.723
4303.792703	221.328
4304.359714	185.806
4304.926763	98.3682
4305.493849	209.032
4306.060973	166.679
4306.628134	192.638
4307.195332	250.019
4307.762568	188.539
4308.329841	133.89
4308.897152	133.89
4309.464500	117.495
4310.031885	143.454
4310.599308	157.116
4311.166768	140.721
4311.734266	91.5371
4312.301801	46.4517
4312.869373	120.228
4313.436983	88.8046
4314.004630	83.3397
4314.572315	91.5371
4315.140037	60.114
4315.707796	36.8882
4316.275593	56.0153
4316.843427	49.1842
4317.411299	88.8046
4317.979208	101.101
4318.547154	72.41
4319.115138	60.114
4319.683159	46.4517
4320.251218	94.2695
4320.819314	79.2411
4321.387447	176.243
4321.955618	157.116
4322.523827	105.199
4323.092072	69.6775
4323.660355	180.342
4324.228676	188.539
4324.797034	308.766
4325.365429	254.118
4325.933861	157.116
4326.502331	91.5371
4327.070839	43.7193
4327.639384	53.2829
4328.207966	53.2829
4328.776586	133.89
4329.345243	146.186
4329.913937	131.158
4330.482669	105.199
4331.051438	146.186
4331.620245	174.877
4332.189089	172.144
4332.757971	252.751
4333.326889	224.061
4333.895846	157.116
4334.464839	131.158
4335.033871	183.074
4335.602939	228.159
4336.172045	159.848
4336.741188	107.932
4337.310369	65.5789
4337.879587	69.6775
4338.448842	117.495
4339.018135	289.639
4339.587466	277.343
4340.156833	250.019
4340.726238	218.596
4341.295681	159.848
4341.865161	101.101
4342.434678	60.114
4343.004233	53.2828
4343.573825	49.1842
4344.143455	58.7477
4344.713122	36.8882
4345.282826	23.226
4345.852568	129.791
4346.422347	139.355
4346.992163	139.355
4347.562017	91.5371
4348.131909	62.8464
4348.701837	79.2411
4349.271803	286.907
4349.841807	250.019
4350.411848	188.539
4350.981926	131.158
4351.552042	98.3682
4352.122195	60.114
4352.692386	39.6206
4353.262614	27.3246
4353.832879	17.7611
4354.403182	30.0571
4354.973522	110.664
4355.543900	230.892
4356.114315	202.201
4356.684767	127.059
4357.255257	107.932
4357.825784	150.285
4358.396348	143.454
4358.966950	237.723
4359.537590	188.539
4360.108267	120.228
4360.678981	75.1424
4361.249732	117.495
4361.820521	211.765
4362.391348	176.243
4362.962212	308.766
4363.533113	325.161
4364.104052	234.99
4364.675028	153.017
4365.246041	117.495
4365.817092	101.101
4366.388180	247.286
4366.959306	232.258
4367.530469	269.146
4368.101669	209.032
4368.672907	169.412
4369.244182	117.495
4369.815495	75.1424
4370.386845	91.5371
4370.958232	107.932
4371.529657	69.6776
4372.101119	140.721
4372.672619	188.539
4373.244156	166.679
4373.815731	260.949
4374.387342	289.639
4374.958992	289.639
4375.530678	247.286
4376.102402	166.679
4376.674164	192.638
4377.245963	221.328
4377.817799	214.497
4378.389673	221.328
4378.961584	273.245
4379.533532	250.019
4380.105518	166.679
4380.677542	114.763
4381.249602	88.8046
4381.821700	60.114
4382.393836	140.721
4382.966009	166.679
4383.538219	127.059
4384.110467	150.285
4384.682752	131.158
4385.255075	153.017
4385.827434	137.989
4386.399832	133.89
4386.972267	198.102
4387.544739	172.144
4388.117248	204.934
4388.689795	150.285
4389.262379	105.199
4389.835001	214.497
4390.407660	312.865
4390.980357	256.85
4391.553091	221.328
4392.125862	131.158
4392.698671	143.454
4393.271517	174.877
4393.844401	244.554
4394.417322	266.414
4394.990280	172.144
4395.563276	157.116
4396.136309	137.989
4396.709380	133.89
4397.282488	79.2411
4397.855633	140.721
4398.428816	114.763
4399.002036	105.199
4399.575294	124.326
4400.148589	129.791
4400.721921	86.0722
4401.295291	86.0722
4401.868698	79.2411
4402.442143	72.41
4403.015625	94.2696
4403.589144	107.932
4404.162701	133.89
4404.736295	127.059
4405.309927	153.017
4405.883596	120.228
4406.457302	166.679
4407.031046	166.679
4407.604828	163.947
4408.178646	140.721
4408.752502	127.059
4409.326396	105.199
4409.900327	124.326
4410.474295	86.0722
4411.048301	120.228
4411.622344	101.101
4412.196424	65.5789
4412.770542	101.101
4413.344697	146.186
4413.918890	114.763
4414.493120	72.41
4415.067388	39.6207
4415.641693	105.199
4416.216035	140.721
4416.790415	329.26
4417.364832	334.725
4417.939286	218.596
4418.513778	127.059
4419.088307	117.495
4419.662874	105.199
4420.237478	192.638
4420.812120	299.203
4421.386799	214.497
4421.961515	166.679
4422.536269	153.017
4423.111060	94.2696
4423.685889	266.414
4424.260755	209.032
4424.835658	260.949
4425.410599	244.554
4425.985577	254.118
4426.560592	321.062
4427.135645	282.808
4427.710736	269.146
4428.285864	172.144
4428.861029	163.947
4429.436231	98.3682
4430.011471	69.6775
4430.586749	34.1558
4431.162064	94.2695
4431.737416	172.144
4432.312805	131.158
4432.888233	180.342
4433.463697	150.285
4434.039199	133.89
4434.614738	114.763
4435.190315	75.1424
4435.765929	53.2829
4436.341580	46.4518
4436.917269	140.721
4437.492995	163.947
4438.068759	137.989
4438.644560	120.228
4439.220398	162.581
4439.796274	224.061
4440.372188	221.328
4440.948138	195.37
4441.524126	341.556
4442.100152	295.104
4442.676215	166.679
4443.252315	150.285
4443.828453	140.721
4444.404628	224.061
4444.980840	159.848
4445.557090	98.3682
4446.133378	94.2695
4446.709702	136.622
4447.286064	181.708
4447.862464	299.203
4448.438901	338.823
4449.015375	341.556
4449.591887	273.245
4450.168436	198.102
4450.745023	143.454
4451.321647	101.101
4451.898308	72.41
4452.475007	94.2696
4453.051743	163.947
4453.628516	150.285
4454.205327	195.37
4454.782176	140.721
4455.359062	143.454
4455.935985	137.989
4456.512945	192.638
4457.089943	159.848
4457.666979	105.199
4458.244052	157.116
4458.821162	221.328
4459.398309	195.37
4459.975494	137.989
4460.552717	263.681
4461.129977	206.3
4461.707274	146.186
4462.284609	174.877
4462.861981	221.328
4463.439390	202.201
4464.016837	133.89
4464.594321	146.186
4465.171843	114.763
4465.749402	172.144
4466.326998	207.666
4466.904632	291.006
4467.482303	247.286
4468.060012	159.848
4468.637758	124.326
4469.215542	114.763
4469.793363	195.37
4470.371221	157.116
4470.949117	120.228
4471.527050	65.5789
4472.105020	30.0571
4472.683028	46.4518
4473.261074	86.0722
4473.839156	91.5371
4474.417276	172.144
4474.995434	174.877
4475.573629	330.626
4476.151861	392.106
4476.730131	301.935
4477.308438	228.159
4477.886783	185.806
4478.465165	146.186
4479.043584	266.414
4479.622041	315.598
4480.200535	318.33
4480.779067	266.414
4481.357636	275.977
4481.936242	202.201
4482.514886	131.158
4483.093567	188.539
4483.672286	280.076
4484.251042	228.159
4484.829835	218.596
4485.408666	256.85
4485.987534	176.243
4486.566440	153.017
4487.145383	146.186
4487.724363	221.328
4488.303381	221.328
4488.882436	202.201
4489.461529	146.186
4490.040659	105.199
4490.619827	150.285
4491.199031	207.666
4491.778274	327.894
4492.357553	269.146
4492.936870	240.455
4493.516225	192.638
4494.095617	166.679
4494.675046	176.243
4495.254513	169.412
4495.834017	117.495
4496.413558	131.158
4496.993137	107.932
4497.572754	75.1424
4498.152407	60.114
4498.732099	46.4518
4499.311827	77.8749
4499.891593	113.397
4500.471396	86.0722
4501.051237	120.228
4501.631115	143.454
4502.211031	159.848
4502.790984	137.989
4503.370974	172.144
4503.951002	221.328
4504.531067	169.412
4505.111170	159.848
4505.691310	185.806
4506.271487	329.26
4506.851702	263.681
4507.431954	166.679
4508.012244	195.37
4508.592571	209.032
4509.172935	172.144
4509.753337	214.497
4510.333777	218.596
4510.914253	256.85
4511.494767	269.146
4512.075319	183.074
4512.655908	224.061
4513.236534	221.328
4513.817198	169.412
4514.397899	140.721
4514.978637	75.1424
4515.559413	88.8047
4516.140226	91.5371
4516.721077	75.1424
4517.301965	77.8749
4517.882891	94.2696
4518.463854	94.2696
4519.044854	88.8047
4519.625892	101.101
4520.206967	106.566
4520.788079	86.0722
4521.369229	188.539
4521.950417	195.37
4522.531641	172.144
4523.112903	150.285
4523.694203	178.975
4524.275540	131.158
4524.856914	209.032
4525.438326	172.144
4526.019775	143.454
4526.601262	209.032
4527.182786	188.539
4527.764347	172.144
4528.345946	150.285
4528.927582	178.975
4529.509256	133.89
4530.090967	169.412
4530.672716	133.89
4531.254501	83.3398
4531.836325	127.059
4532.418185	132.524
4533.000083	178.975
4533.582019	198.102
4534.163992	176.243
4534.746002	234.99
4535.328050	240.455
4535.910135	301.935
4536.492257	237.723
4537.074417	169.412
4537.656614	112.03
4538.238849	114.763
4538.821121	98.3682
4539.403431	114.763
4539.985778	143.454
4540.568162	146.186
4541.150584	94.2695
4541.733043	117.495
4542.315539	153.017
4542.898073	127.059
4543.480645	98.3682
4544.063254	91.5371
4544.645900	117.495
4545.228583	124.326
4545.811304	188.539
4546.394063	211.765
4546.976859	202.201
4547.559692	214.497
4548.142562	202.201
4548.725470	137.989
4549.308416	101.101
4549.891399	72.41
4550.474419	192.638
4551.057476	183.074
4551.640572	331.992
4552.223704	256.85
4552.806874	202.201
4553.390081	146.186
4553.973326	120.228
4554.556608	86.0722
4555.139927	83.3398
4555.723284	86.0722
4556.306679	127.059
4556.890110	112.03
4557.473579	91.5371
4558.057086	94.2695
4558.640630	72.41
4559.224211	103.833
4559.807830	72.41
4560.391486	107.932
4560.975179	98.3682
4561.558910	155.75
4562.142679	107.932
4562.726485	94.2695
4563.310328	98.3682
4563.894208	94.2695
4564.478126	88.8047
4565.062082	83.3398
4565.646074	86.0722
4566.230105	86.0722
4566.814172	65.5789
4567.398277	124.326
4567.982420	120.228
4568.566600	120.228
4569.150817	112.03
4569.735071	79.2411
4570.319363	127.059
4570.903693	136.622
4571.488060	230.892
4572.072464	188.539
4572.656906	124.326
4573.241385	79.2411
4573.825901	88.8047
4574.410455	211.765
4574.995046	140.721
4575.579675	94.2696
4576.164341	62.8465
4576.749045	86.0722
4577.333786	62.8465
4577.918564	159.848
4578.503380	198.102
4579.088233	157.116
4579.673123	117.495
4580.258051	94.2696
4580.843017	72.41
4581.428020	114.763
4582.013060	146.186
4582.598137	98.3682
4583.183252	88.8047
4583.768405	98.3682
4584.353594	143.454
4584.938822	83.3398
4585.524086	56.0153
4586.109388	58.7478
4586.694728	101.101
4587.280105	143.454
4587.865519	117.495
4588.450970	140.721
4589.036460	117.495
4589.621986	131.158
4590.207550	120.228
4590.793151	120.228
4591.378790	101.101
4591.964466	230.892
4592.550179	218.596
4593.135930	163.947
4593.721719	124.326
4594.307544	114.763
4594.893407	117.495
4595.479308	117.495
4596.065246	91.5371
4596.651221	105.199
4597.237234	250.019
4597.823284	275.977
4598.409372	224.061
4598.995497	230.892
4599.581659	214.497
4600.167859	143.454
4600.754096	124.326
4601.340371	221.328
4601.926683	211.765
4602.513032	263.681
4603.099419	260.949
4603.685843	409.867
4604.272305	377.078
4604.858804	234.99
4605.445340	140.721
4606.031914	105.199
4606.618525	105.199
4607.205174	65.5789
4607.791860	72.41
4608.378583	69.6775
4608.965344	65.5789
4609.552143	81.9735
4610.138978	84.706
4610.725851	62.8464
4611.312762	69.6775
4611.899710	39.6206
4612.486695	86.0722
4613.073718	72.41
4613.660778	140.721
4614.247876	240.455
4614.835011	286.907
4615.422183	374.345
4616.009393	325.161
4616.596640	250.019
4617.183924	289.639
4617.771246	277.343
4618.358606	247.286
4618.946003	224.061
4619.533437	157.116
4620.120909	127.059
4620.708418	107.932
4621.295964	107.932
4621.883548	75.1425
4622.471169	62.8465
4623.058828	36.8882
4623.646524	49.1842
4624.234257	77.8749
4624.822028	113.397
4625.409836	105.199
4625.997682	53.2829
4626.585565	101.101
4627.173486	86.0722
4627.761444	140.721
4628.349439	140.721
4628.937472	120.228
4629.525542	107.932
4630.113649	94.2696
4630.701794	120.228
4631.289977	133.89
4631.878196	202.201
4632.466454	202.201
4633.054748	146.186
4633.643080	120.228
4634.231450	146.186
4634.819856	214.497
4635.408301	327.894
4635.996782	260.949
4636.585301	180.342
4637.173858	185.806
4637.762451	146.186
4638.351083	146.186
4638.939751	247.286
4639.528457	282.808
4640.117201	195.37
4640.705982	180.342
4641.294800	153.017
4641.883656	214.497
4642.472549	273.245
4643.061479	330.626
4643.650447	330.626
4644.239453	240.455
4644.828495	185.806
4645.417575	218.596
4646.006693	137.989
4646.595848	137.989
4647.185040	211.765
4647.774270	192.638
4648.363537	163.947
4648.952842	124.326
4649.542184	83.3398
4650.131563	34.1558
4650.720980	39.6207
4651.310434	137.989
4651.899926	221.328
4652.489455	226.793
4653.079021	172.144
4653.668625	185.806
4654.258266	157.116
4654.847945	143.454
4655.437661	107.932
4656.027415	117.495
4656.617206	120.228
4657.207034	188.539
4657.796900	228.159
4658.386803	211.765
4658.976743	228.159
4659.566721	172.144
4660.156736	157.116
4660.746789	114.763
4661.336879	105.199
4661.927007	195.37
4662.517172	140.721
4663.107374	94.2696
4663.697614	101.101
4664.287891	181.708
4664.878206	299.203
4665.468558	280.076
4666.058947	206.3
4666.649374	107.932
4667.239838	105.199
4667.830340	56.0154
4668.420879	56.0154
4669.011455	195.37
4669.602069	282.808
4670.192720	250.019
4670.783409	315.598
4671.374135	240.455
4671.964899	183.074
4672.555700	133.89
4673.146538	88.8047
4673.737414	91.5372
4674.328327	75.1425
4674.919277	46.4518
4675.510265	46.4518
4676.101291	46.4518
4676.692353	46.4518
4677.283454	77.875
4677.874591	84.7061
4678.465766	136.622
4679.056978	150.285
4679.648228	91.5372
4680.239515	188.539
4680.830840	280.076
4681.422202	209.032
4682.013602	180.342
4682.605038	157.116
4683.196513	124.327
4683.788024	169.412
4684.379573	133.89
4684.971160	176.243
4685.562784	150.285
4686.154445	140.721
4686.746144	107.932
4687.337880	79.2412
4687.929653	39.6208
4688.521464	86.0723
4689.113313	157.116
4689.705198	260.949
4690.297121	234.991
4690.889082	228.159
4691.481080	292.372
4692.073115	206.3
4692.665188	124.327
4693.257298	137.989
4693.849446	195.37
4694.441631	159.848
4695.033853	112.031
4695.626113	120.228
4696.218410	101.101
4696.810745	98.3683
4697.403117	86.0723
4697.995526	60.1141
4698.587973	36.8883
4699.180458	39.6208
4699.772979	94.2697
4700.365538	110.664
4700.958135	146.186
4701.550769	237.723
4702.143440	202.201
4702.736149	159.848
4703.328895	143.454
4703.921678	286.907
4704.514499	209.032
4705.107358	159.848
4705.700254	260.949
4706.293187	277.343
4706.886157	198.103
4707.479165	117.495
4708.072211	69.6776
4708.665294	131.158
4709.258414	101.101
4709.851571	79.2412
4710.444766	75.1425
4711.037999	81.9736
4711.631269	79.2412
4712.224576	98.3683
4712.817921	143.454
4713.411303	169.412
4714.004722	124.327
4714.598179	98.3683
4715.191673	53.283
4715.785205	94.2697
4716.378774	195.37
4716.972381	221.328
4717.566025	185.807
4718.159706	146.186
4718.753425	105.199
4719.347181	183.074
4719.940975	120.228
4720.534806	162.581
4721.128674	243.188
4721.722580	228.159
4722.316523	396.205
4722.910504	412.599
4723.504522	347.021
4724.098577	263.681
4724.692670	452.22
4725.286800	474.079
4725.880968	315.598
4726.475173	260.949
4727.069415	266.414
4727.663695	209.032
4728.258013	277.343
4728.852367	308.766
4729.446759	224.061
4730.041189	206.3
4730.635656	240.455
4731.230160	295.104
4731.824702	282.808
4732.419281	198.102
4733.013898	250.019
4733.608552	211.765
4734.203243	157.116
4734.797972	101.101
4735.392738	65.5789
4735.987542	75.1425
4736.582383	124.326
4737.177261	124.326
4737.772177	137.989
4738.367130	172.144
4738.962121	192.638
4739.557149	286.907
4740.152214	351.119
4740.747317	321.062
4741.342458	237.723
4741.937635	198.102
4742.532851	143.454
4743.128103	91.5372
4743.723393	174.877
4744.318720	166.679
4744.914085	195.37
4745.509487	150.285
4746.104927	211.765
4746.700404	185.806
4747.295918	247.286
4747.891470	347.021
4748.487059	321.062
4749.082686	273.245
4749.678350	214.497
4750.274051	185.806
4750.869790	299.203
4751.465566	330.626
4752.061380	269.146
4752.657231	244.554
4753.253120	176.243
4753.849046	221.328
4754.445009	325.161
4755.041010	334.725
4755.637048	357.95
4756.233123	295.104
4756.829236	318.33
4757.425387	224.061
4758.021574	321.062
4758.617800	424.895
4759.214062	403.036
4759.810362	435.825
4760.406699	367.514
4761.003074	334.725
4761.599487	237.723
4762.195936	206.3
4762.792423	163.947
4763.388948	140.721
4763.985510	107.932
4764.582109	133.89
4765.178745	198.102
4765.775420	146.186
4766.372131	120.228
4766.968880	188.539
4767.565666	192.638
4768.162490	131.158
4768.759351	101.101
4769.356250	98.3682
4769.953186	79.2411
4770.550159	146.186
4771.147170	224.061
4771.744218	252.751
4772.341304	415.332
4772.938427	338.823
4773.535587	393.472
4774.132785	315.598
4774.730020	306.034
4775.327293	260.949
4775.924603	367.514
4776.521950	381.176
4777.119335	237.723
4777.716757	214.497
4778.314217	172.144
4778.911714	94.2696
4779.509249	39.6207
4780.106821	36.8882
4780.704430	91.5371
4781.302077	127.059
4781.899761	98.3682
4782.497482	112.03
4783.095241	91.5371
4783.693038	117.495
4784.290872	131.158
4784.888743	146.186
4785.486651	192.638
4786.084597	312.865
4786.682581	228.159
4787.280602	218.596
4787.878660	295.104
4788.476756	228.159
4789.074889	172.144
4789.673059	321.062
4790.271267	382.542
4790.869512	306.034
4791.467795	228.159
4792.066115	221.328
4792.664473	266.414
4793.262868	234.99
4793.861300	150.285
4794.459770	107.932
4795.058277	124.326
4795.656822	133.89
4796.255404	114.763
4796.854023	94.2696
4797.452680	65.5789
4798.051374	79.2412
4798.650106	36.8883
4799.248875	65.5789
4799.847681	79.2412
4800.446525	79.2412
4801.045406	72.41
4801.644325	60.1141
4802.243281	46.4518
4802.842275	129.791
4803.441305	198.102
4804.040374	192.638
4804.639479	166.679
4805.238623	209.032
4805.837803	269.146
4806.437021	232.258
4807.036277	198.103
4807.635569	176.243
4808.234900	157.116
4808.834267	137.989
4809.433672	221.328
4810.033115	341.556
4810.632594	357.951
4811.232112	280.076
4811.831666	198.103
4812.431258	163.947
4813.030888	209.032
4813.630555	157.116
4814.230259	185.807
4814.830001	169.412
4815.429780	183.074
4816.029596	198.102
4816.629450	169.412
4817.229342	260.949
4817.829271	325.161
4818.429237	286.907
4819.029240	237.723
4819.629281	209.032
4820.229360	120.228
4820.829476	62.8465
4821.429629	127.059
4822.029819	174.877
4822.630047	174.877
4823.230313	250.019
4823.830616	327.894
4824.430956	202.201
4825.031334	124.327
4825.631749	133.89
4826.232201	166.679
4826.832691	237.723
4827.433219	331.992
4828.033783	315.598
4828.634386	206.3
4829.235025	143.454
4829.835702	86.0723
4830.436416	60.1141
4831.037168	34.1559
4831.637957	62.8465
4832.238784	56.0154
4832.839648	69.6776
4833.440550	98.3683
4834.041488	198.103
4834.642465	163.947
4835.243478	107.932
4835.844529	75.1425
4836.445618	39.6208
4837.046744	137.989
4837.647907	131.158
4838.249108	98.3683
4838.850346	91.5372
4839.451622	117.495
4840.052935	301.935
4840.654285	347.021
4841.255673	289.639
4841.857098	176.243
4842.458560	218.596
4843.060061	195.37
4843.661598	146.186
4844.263173	91.5372
4844.864785	53.283
4845.466435	112.031
4846.068122	105.199
4846.669846	65.579
4847.271608	117.495
4847.873407	124.327
4848.475244	94.2697
4849.077118	120.228
4849.679030	169.412
4850.280979	146.186
4850.882965	204.934
4851.484989	210.399
4852.087050	255.484
4852.689149	202.201
4853.291285	195.37
4853.893458	172.144
4854.495669	88.8048
4855.097917	53.283
4855.700203	127.059
4856.302526	181.708
4856.904886	143.454
4857.507284	133.89
4858.109719	127.059
4858.712192	204.934
4859.314702	304.668
4859.917250	266.414
4860.519835	244.554
4861.122457	260.949
4861.725117	218.596
4862.327814	176.243
4862.930549	127.059
4863.533321	65.579
4864.136130	56.0154
4864.738977	65.579
4865.341861	117.495
4865.944783	131.158
4866.547742	163.947
4867.150738	244.554
4867.753772	244.554
4868.356843	183.074
4868.959952	180.342
4869.563098	150.285
4870.166282	207.666
4870.769503	233.624
4871.372761	236.357
4871.976057	188.539
4872.579390	120.228
4873.182760	83.3399
4873.786168	69.6776
4874.389614	105.199
4874.993097	65.579
4875.596617	91.5372
4876.200175	105.199
4876.803770	127.059
4877.407402	91.5372
4878.011072	75.1425
4878.614779	69.6776
4879.218524	49.1843
4879.822306	101.101
4880.426125	88.8047
4881.029982	62.8465
4881.633877	105.199
4882.237808	114.763
4882.841778	88.8047
4883.445784	60.1141
4884.049828	79.2412
4884.653910	101.101
4885.258028	101.101
4885.862185	192.638
4886.466378	209.032
4887.070609	169.412
4887.674878	172.144
4888.279184	230.892
4888.883527	180.342
4889.487908	169.412
4890.092326	221.328
4890.696781	157.116
4891.301274	146.186
4891.905804	114.763
4892.510372	137.989
4893.114977	192.638
4893.719620	254.118
4894.324300	237.723
4894.929017	133.89
4895.533772	88.8047
4896.138564	86.0723
4896.743394	105.199
4897.348261	133.89
4897.953165	195.37
4898.558107	230.892
4899.163087	188.539
4899.768103	221.328
4900.373157	226.793
4900.978249	159.848
4901.583378	180.342
4902.188544	209.032
4902.793748	163.947
4903.398989	195.37
4904.004268	163.947
4904.609584	101.101
4905.214937	106.566
4905.820328	98.3683
4906.425756	94.2696
4907.031222	127.059
4907.636725	169.412
4908.242265	174.877
4908.847843	137.989
4909.453458	140.721
4910.059111	120.228
4910.664801	181.708
4911.270529	210.398
4911.876294	150.285
4912.482096	137.989
4913.087936	105.199
4913.693813	202.201
4914.299727	256.85
4914.905679	214.497
4915.511669	163.947
4916.117696	124.326
4916.723760	112.03
4917.329861	289.639
4917.936000	325.161
4918.542177	295.104
4919.148391	250.019
4919.754642	195.37
4920.360931	140.721
4920.967257	172.144
4921.573620	181.708
4922.180021	159.848
4922.786460	140.721
4923.392935	153.017
4923.999449	143.454
4924.605999	140.721
4925.212587	163.947
4925.819213	206.3
4926.425875	157.116
4927.032576	112.031
4927.639313	146.186
4928.246088	211.765
4928.852901	185.807
4929.459751	163.947
4930.066638	117.495
4930.673563	75.1425
4931.280525	46.4519
4931.887524	39.6208
4932.494561	56.0154
4933.101636	53.283
4933.708747	185.807
4934.315897	247.287
4934.923083	234.991
4935.530307	260.949
4936.137569	228.159
4936.744867	159.848
4937.352204	91.5372
4937.959577	65.579
4938.566988	127.059
4939.174437	158.482
4939.781923	191.271
4940.389446	194.004
4940.997007	137.989
4941.604605	94.2696
4942.212241	204.934
4942.819913	304.668
4943.427624	375.711
4944.035372	292.372
4944.643157	232.258
4945.250979	183.074
4945.858839	98.3683
4946.466737	86.0723
4947.074672	86.0723
4947.682644	112.031
4948.290654	94.2696
4948.898701	155.75
4949.506785	217.23
4950.114907	219.962
4950.723066	204.934
4951.331263	247.287
4951.939497	247.287
4952.547769	327.894
4953.156078	224.061
4953.764424	166.679
4954.372808	101.101
4954.981229	207.666
4955.589688	247.286
4956.198184	273.245
4956.806717	273.245
4957.415288	289.639
4958.023897	240.455
4958.632542	153.017
4959.241225	218.596
4959.849946	234.99
4960.458704	214.497
4961.067499	150.285
4961.676332	107.932
4962.285202	153.017
4962.894110	131.158
4963.503055	169.412
4964.112037	163.947
4964.721057	114.763
4965.330114	88.8047
4965.939209	101.101
4966.548341	69.6776
4967.157510	101.101
4967.766717	79.2412
4968.375961	280.076
4968.985243	318.33
4969.594562	263.681
4970.203919	176.243
4970.813313	180.342
4971.422744	221.328
4972.032213	226.793
4972.641719	159.848
4973.251263	295.104
4973.860844	318.33
4974.470462	234.99
4975.080118	318.33
4975.689811	250.019
4976.299542	198.102
4976.909310	211.765
4977.519115	127.059
4978.128958	107.932
4978.738839	79.2411
4979.348756	46.4518
4979.958711	30.0571
4980.568704	65.5789
4981.178734	81.9736
4981.788801	113.397
4982.398906	79.2411
4983.009048	114.763
4983.619228	195.37
4984.229445	195.37
4984.839699	159.848
4985.449991	91.5371
4986.060321	72.41
4986.670687	91.5371
4987.281091	69.6776
4987.891533	86.0723
4988.502012	62.8465
4989.112528	150.285
4989.723082	107.932
4990.333673	79.2411
4990.944302	53.2829
4991.554968	69.6776
4992.165671	72.41
4992.776412	65.5789
4993.387190	101.101
4993.998006	117.495
4994.608859	140.721
4995.219749	140.721
4995.830677	140.721
4996.441643	163.947
4997.052645	137.989
4997.663685	153.017
4998.274763	107.932
4998.885878	65.5789
4999.497030	53.2829
5000.108220	30.0571
5000.719447	72.41
5001.330712	69.6776
5001.942014	176.243
5002.553353	124.326
5003.164730	83.3398
5003.776144	60.114
5004.387596	49.1842
5004.999085	46.4518
5005.610612	86.0722
5006.222176	163.947
5006.833777	153.017
5007.445416	263.681
5008.057092	234.99
5008.668806	163.947
5009.280556	124.326
5009.892345	133.89
5010.504171	153.017
5011.116034	155.75
5011.727935	285.541
5012.339873	263.681
5012.951848	211.765
5013.563861	176.243
5014.175911	140.721
5014.787999	143.454
5015.400124	183.074
5016.012287	143.454
5016.624487	169.412
5017.236724	221.328
5017.848999	172.144
5018.461311	146.186
5019.073661	150.285
5019.686048	94.2696
5020.298472	39.6207
5020.910934	75.1425
5021.523433	120.228
5022.135970	124.326
5022.748544	94.2696
5023.361155	72.41
5023.973804	86.0723
5024.586491	72.41
5025.199214	60.114
5025.811976	176.243
5026.424774	206.3
5027.037610	163.947
5027.650484	124.326
5028.263394	211.765
5028.876343	286.907
5029.489328	214.497
5030.102351	183.074
5030.715412	188.539
5031.328510	112.03
5031.941645	98.3682
5032.554818	143.454
5033.168028	209.032
5033.781275	150.285
5034.394560	159.848
5035.007883	137.989
5035.621243	105.199
5036.234640	146.186
5036.848074	131.158
5037.461546	98.3682
5038.075056	91.5371
5038.688603	79.2411
5039.302187	75.1425
5039.915809	81.9736
5040.529468	158.482
5041.143164	178.975
5041.756898	204.934
5042.370670	224.061
5042.984478	202.201
5043.598324	163.947
5044.212208	228.159
5044.826129	163.947
5045.440087	157.116
5046.054083	101.101
5046.668117	136.622
5047.282187	88.8047
5047.896295	75.1424
5048.510441	124.326
5049.124624	88.8047
5049.738844	240.455
5050.353102	254.118
5050.967397	247.286
5051.581729	318.33
5052.196099	244.554
5052.810507	169.412
5053.424952	133.89
5054.039434	91.5371
5054.653953	124.326
5055.268510	79.2411
5055.883105	72.41
5056.497737	60.114
5057.112406	36.8882
5057.727113	60.114
5058.341857	133.89
5058.956638	237.723
5059.571457	218.596
5060.186314	301.935
5060.801207	247.286
5061.416139	250.019
5062.031107	195.37
5062.646113	200.835
5063.261157	137.989
5063.876238	79.2411
5064.491356	69.6776
5065.106512	94.2696
5065.721705	240.455
5066.336935	211.765
5066.952203	185.806
5067.567508	254.118
5068.182851	211.765
5068.798231	163.947
5069.413649	98.3682
5070.029104	107.932
5070.644596	202.201
5071.260126	153.017
5071.875693	162.581
5072.491298	143.454
5073.106940	146.186
5073.722620	124.326
5074.338336	137.989
5074.954091	202.201
5075.569882	169.412
5076.185712	127.059
5076.801578	91.5371
5077.417482	72.41
5078.033424	69.6776
5078.649402	91.5371
5079.265419	266.414
5079.881472	372.979
5080.497563	467.248
5081.113692	329.26
5081.729858	202.201
5082.346061	209.032
5082.962302	124.326
5083.578580	79.2411
5084.194895	53.2829
5084.811248	114.763
5085.427639	237.723
5086.044066	247.286
5086.660531	363.415
5087.277034	403.036
5087.893574	331.992
5088.510152	308.766
5089.126766	202.201
5089.743419	198.102
5090.360108	153.017
5090.976835	155.75
5091.593600	174.877
5092.210402	169.412
5092.827241	327.894
5093.444118	327.894
5094.061032	344.288
5094.677984	273.245
5095.294973	221.328
5095.911999	295.104
5096.529063	337.457
5097.146164	303.302
5097.763303	224.061
5098.380479	250.019
5098.997693	244.554
5099.614943	240.455
5100.232232	206.3
5100.849557	211.765
5101.466921	143.454
5102.084321	124.326
5102.701759	140.721
5103.319235	114.763
5103.936747	163.947
5104.554298	137.989
5105.171885	172.144
5105.789510	247.286
5106.407173	260.949
5107.024873	325.161
5107.642610	327.894
5108.260385	273.245
5108.878197	234.99
5109.496046	209.032
5110.113933	263.681
5110.731858	232.258
5111.349820	169.412
5111.967819	131.158
5112.585855	75.1424
5113.203930	77.8749
5113.822041	98.3682
5114.440190	127.059
5115.058376	140.721
5115.676600	166.679
5116.294861	209.032
5116.913160	169.412
5117.531495	131.158
5118.149869	105.199
5118.768280	143.454
5119.386728	163.947
5120.005213	159.848
5120.623736	250.019
5121.242297	263.681
5121.860895	166.679
5122.479530	256.85
5123.098203	254.118
5123.716913	269.146
5124.335660	285.541
5124.954445	382.542
5125.573268	427.628
5126.192127	289.639
5126.811025	266.414
5127.429959	295.104
5128.048931	318.33
5128.667941	386.641
5129.286988	351.119
5129.906072	351.119
5130.525194	308.766
5131.144353	232.258
5131.763549	209.032
5132.382783	166.679
5133.002054	221.328
5133.621363	256.85
5134.240709	266.414
5134.860093	172.144
5135.479514	166.679
5136.098972	237.723
5136.718468	263.681
5137.338001	256.85
5137.957572	299.203
5138.577180	308.766
5139.196826	334.725
5139.816509	467.248
5140.436229	444.022
5141.055987	476.812
5141.675782	400.303
5142.295614	389.374
5142.915484	377.078
5143.535392	282.808
5144.155337	172.144
5144.775319	137.989
5145.395339	228.159
5146.015396	280.076
5146.635490	282.808
5147.255622	277.343
5147.875791	329.26
5148.495998	331.992
5149.116242	360.683
5149.736524	303.302
5150.356843	312.865
5150.977199	325.161
5151.597593	318.33
5152.218024	338.823
5152.838493	315.598
5153.458999	282.808
5154.079543	269.146
5154.700123	338.823
5155.320742	292.372
5155.941398	347.021
5156.562091	232.258
5157.182821	180.342
5157.803589	254.118
5158.424395	195.37
5159.045237	234.991
5159.666118	286.907
5160.287035	266.414
5160.907990	224.061
5161.528983	255.484
5162.150013	463.15
5162.771080	576.546
5163.392185	467.248
5164.013327	329.26
5164.634506	234.99
5165.255723	159.848
5165.876978	98.3683
[truncated: 6,506 more rows]
