# Supplementary material for: Chemoenzymatic synthesis of genetically-encoded multivalent liquid N-glycan arrays
Source: Nat Commun. 2023 Aug 28;14:5237. doi: 10.1038/s41467-023-40900-y (PMC10462762; doi:10.1038/s41467-023-40900-y)
Supplement: Supplementary file 8 — Supplementary Dataset 4 [file 41467_2023_40900_MOESM8_ESM.zip › Supplementary Data 1_All MALDI Data/MALDI TextFiles for Fig.5 and Fig.6/TL-IV-136-SDB225_1118_0002.txt]

TITLE "<<TL-IV-136-SDB225_1118_0002>> Voyager Spec #1[BP = 5241.3, 14893]"
TYPE MASSSPEC
3999.789467	309.068
4000.336058	242.255
4000.882687	218.166
4001.429353	206.349
4001.976057	324.067
4002.522798	274.071
4003.069577	251.345
4003.616392	239.073
4004.163246	221.347
4004.710136	186.35
4005.257064	268.162
4005.804030	589.048
4006.351033	524.052
4006.898073	451.331
4007.445151	433.15
4007.992266	374.063
4008.539418	424.06
4009.086608	336.339
4009.633835	348.156
4010.181100	468.147
4010.728402	401.334
4011.275741	421.333
4011.823118	501.327
4012.370532	492.237
4012.917984	380.427
4013.465473	304.069
4014.012999	242.255
4014.560563	224.074
4015.108164	283.161
4015.655803	336.339
4016.203479	327.249
4016.751192	268.162
4017.298943	298.16
4017.846731	451.331
4018.394556	668.133
4018.942419	580.412
4019.490320	589.048
4020.038258	527.234
4020.586233	598.138
4021.134245	571.322
4021.682295	948.112
4022.230383	877.208
4022.778507	807.214
4023.326669	601.32
4023.874869	536.324
4024.423106	445.422
4024.971380	362.246
4025.519692	401.334
4026.068041	336.339
4026.616428	242.255
4027.164852	259.072
4027.713313	379.972
4028.261812	321.34
4028.810348	295.433
4029.358921	563.141
4029.907532	604.047
4030.456180	545.415
4031.004866	454.058
4031.553589	436.332
4032.102350	430.423
4032.651147	545.415
4033.199983	512.235
4033.748855	427.241
4034.297766	410.424
4034.846713	460.421
4035.395698	392.244
4035.944720	318.158
4036.493780	421.333
4037.042877	430.423
4037.592011	424.06
4038.141183	468.147
4038.690392	564.959
4039.239639	504.054
4039.788923	410.424
4040.338245	415.424
4040.887603	354.065
4041.437000	324.067
4041.986433	321.34
4042.535904	292.251
4043.085413	262.253
4043.634959	268.162
4044.184542	218.166
4044.734162	224.074
4045.283820	227.256
4045.833516	283.161
4046.383249	304.069
4046.933019	286.343
4047.482826	351.338
4048.032671	418.151
4048.582554	395.426
4049.132474	430.423
4049.682431	415.424
4050.232425	342.248
4050.782457	301.341
4051.332527	307.25
4051.882634	256.345
4052.432778	230.438
4052.982959	233.165
4053.533178	242.255
4054.083435	277.252
4054.633728	351.338
4055.184060	339.066
4055.734428	383.154
4056.284834	583.139
4056.835278	551.323
4057.385758	442.24
4057.936276	351.338
4058.486832	377.245
4059.037425	315.431
4059.588055	301.341
4060.138723	386.335
4060.689428	348.156
4061.240171	286.343
4061.790951	286.343
4062.341768	280.434
4062.892623	239.073
4063.443515	218.166
4063.994444	301.341
4064.545411	262.253
4065.096416	209.075
4065.647457	177.26
4066.198536	189.077
4066.749653	235.892
4067.300807	267.708
4067.851998	361.792
4068.403227	438.604
4068.954493	377.245
4069.505797	362.246
4070.057137	298.16
4070.608516	268.162
4071.159931	224.074
4071.711384	183.168
4072.262875	271.344
4072.814403	336.339
4073.365968	412.242
4073.917571	427.241
4074.469211	389.062
4075.020888	380.427
4075.572603	315.431
4076.124356	312.25
4076.676145	410.424
4077.227972	410.424
4077.779837	407.243
4078.331739	377.245
4078.883678	280.434
4079.435655	289.07
4079.987669	280.434
4080.539720	268.162
4081.091809	286.343
4081.643935	336.339
4082.196099	286.343
4082.748300	256.345
4083.300538	224.074
4083.852814	186.35
4084.405127	301.341
4084.957478	348.156
4085.509866	374.063
4086.062292	385.881
4086.614754	339.066
4087.167255	283.161
4087.719792	283.161
4088.272367	254.072
4088.824980	239.073
4089.377630	294.978
4089.930317	277.252
4090.483041	315.431
4091.035803	289.07
4091.588603	309.068
4092.141440	320.885
4092.694314	376.79
4093.247225	420.878
4093.800174	426.787
4094.353161	380.427
4094.906185	321.34
4095.459246	324.067
4096.012344	342.248
4096.565480	280.434
4097.118654	259.072
4097.671865	283.161
4098.225113	404.061
4098.778398	386.335
4099.331721	495.418
4099.885082	386.335
4100.438480	362.246
4100.991915	359.065
4101.545387	370.882
4102.098897	368.155
4102.652445	301.341
4103.206030	304.069
4103.759652	268.162
4104.313311	279.979
4104.867008	304.069
4105.420743	342.248
4105.974514	460.421
4106.528324	530.416
4107.082170	433.15
4107.636054	368.155
4108.189975	357.246
4108.743934	345.429
4109.297930	430.423
4109.851964	477.238
4110.406035	442.24
4110.960143	383.154
4111.514289	394.971
4112.068472	394.971
4112.622693	324.067
4113.176951	245.436
4113.731246	254.072
4114.285579	268.162
4114.839949	318.158
4115.394356	354.065
4115.948801	336.339
4116.503284	295.433
4117.057803	259.072
4117.612361	245.436
4118.166955	206.348
4118.721587	218.166
4119.276256	256.345
4119.830963	233.165
4120.385707	309.068
4120.940489	335.884
4121.495308	385.881
4122.050164	359.065
4122.605058	345.429
4123.159989	318.158
4123.714957	286.343
4124.269963	289.07
4124.825007	312.25
4125.380087	289.07
4125.935205	312.25
4126.490361	321.34
4127.045554	286.343
4127.600784	265.435
4128.156052	301.341
4128.711357	304.069
4129.266699	298.16
4129.822079	248.164
4130.377497	259.072
4130.932951	333.157
4131.488443	374.063
4132.043973	459.966
4132.599540	439.059
4133.155144	430.423
4133.710786	362.246
4134.266465	404.061
4134.822181	365.428
4135.377935	362.246
4135.933727	292.251
4136.489555	221.347
4137.045421	224.074
4137.601325	215.439
4138.157266	218.166
4138.713244	339.066
4139.269260	327.249
4139.825313	330.43
4140.381403	451.33
4140.937531	615.409
4141.493696	724.038
4142.049899	757.217
4142.606139	551.323
4143.162417	451.331
4143.718732	365.428
4144.275084	289.07
4144.831473	256.345
4145.387901	268.162
4145.944365	324.067
4146.500867	327.249
4147.057406	312.25
4147.613983	289.07
4148.170597	335.884
4148.727248	321.34
4149.283937	342.248
4149.840663	371.336
4150.397427	454.058
4150.954228	574.049
4151.511067	563.141
4152.067943	486.328
4152.624856	368.155
4153.181806	359.065
4153.738794	295.433
4154.295820	304.069
4154.852883	494.964
4155.409983	462.239
4155.967121	433.15
4156.524296	407.243
4157.081508	365.428
4157.638758	448.149
4158.196045	489.055
4158.753370	454.058
4159.310732	418.151
4159.868131	365.428
4160.425568	301.341
4160.983043	351.338
4161.540554	318.158
4162.098103	307.25
4162.655690	251.345
4163.213314	218.166
4163.770975	204.076
4164.328673	205.894
4164.886409	294.978
4165.444183	450.876
4166.001994	476.783
4166.559842	427.241
4167.117728	424.06
4167.675651	351.338
4168.233611	315.431
4168.791609	359.065
4169.349644	414.97
4169.907717	412.242
4170.465827	362.246
4171.023974	327.249
4171.582159	307.25
4172.140381	318.158
4172.698641	262.253
4173.256938	271.344
4173.815272	254.072
4174.373644	227.256
4174.932054	209.076
4175.490500	242.255
4176.048984	242.255
4176.607506	236.346
4177.166064	218.166
4177.724661	204.076
4178.283294	244.982
4178.841965	236.346
4179.400674	262.253
4179.959420	280.434
4180.518203	298.16
4181.077023	336.339
4181.635881	274.071
4182.194777	221.347
4182.753710	218.166
4183.312680	254.072
4183.871688	285.888
4184.430733	239.073
4184.989815	283.161
4185.548935	336.339
4186.108092	304.069
4186.667287	324.067
4187.226519	362.246
4187.785788	289.07
4188.345095	265.435
4188.904439	354.065
4189.463821	345.429
4190.023240	368.155
4190.582696	357.247
4191.142190	295.433
4191.701721	271.344
4192.261290	280.434
4192.820896	324.067
4193.380539	324.067
4193.940220	327.249
4194.499938	318.158
4195.059694	309.068
4195.619487	357.247
4196.179317	401.334
4196.739185	383.154
4197.299090	351.338
4197.859033	365.428
4198.419013	345.429
4198.979030	383.154
4199.539085	324.067
4200.099178	262.253
4200.659307	251.345
4201.219474	312.25
4201.779679	433.15
4202.339920	448.149
4202.900200	504.054
4203.460516	412.242
4204.020870	324.067
4204.581262	236.346
4205.141690	268.162
4205.702157	386.335
4206.262660	515.417
4206.823201	430.423
4207.383780	357.247
4207.944396	339.066
4208.505049	304.069
4209.065739	362.246
4209.626467	304.069
4210.187233	277.252
4210.748036	239.073
4211.308876	218.166
4211.869754	212.257
4212.430669	256.345
4212.991621	271.344
4213.552611	212.257
4214.113638	286.343
4214.674703	339.066
4215.235805	368.155
4215.796944	333.157
4216.358121	371.336
4216.919335	321.34
4217.480587	327.249
4218.041876	333.157
4218.603202	344.975
4219.164566	342.248
4219.725967	304.069
4220.287406	283.161
4220.848882	256.345
4221.410395	289.07
4221.971946	251.345
4222.533534	224.074
4223.095160	329.976
4223.656823	356.792
4224.218523	315.431
4224.780261	254.072
4225.342036	209.076
4225.903849	250.891
4226.465699	350.883
4227.027587	321.34
4227.589511	292.251
4228.151474	312.25
4228.713473	307.25
4229.275510	262.253
4229.837585	206.348
4230.399696	295.433
4230.961846	327.249
4231.524032	377.245
4232.086256	298.16
4232.648518	289.07
4233.210817	280.434
4233.773153	239.073
4234.335527	195.44
4234.897938	212.257
4235.460386	239.073
4236.022872	289.07
4236.585395	300.887
4237.147956	277.252
4237.710554	256.345
4238.273189	206.348
4238.835862	212.257
4239.398572	204.076
4239.961320	209.076
4240.524105	214.984
4241.086927	224.074
4241.649787	209.076
4242.212684	224.074
4242.775619	248.164
4243.338591	264.981
4243.901601	291.797
4244.464647	444.967
4245.027732	407.243
4245.590853	501.327
4246.154012	507.236
4246.717209	395.426
4247.280443	336.339
4247.843714	318.158
4248.407023	368.155
4248.970369	365.428
4249.533752	362.246
4250.097173	336.339
4250.660631	392.244
4251.224127	362.246
4251.787660	374.063
4252.351230	345.429
4252.914838	351.338
4253.478483	265.435
4254.042166	242.255
4254.605886	298.16
4255.169644	389.062
4255.733438	312.25
4256.297271	292.251
4256.861140	336.339
4257.425047	345.429
4257.988992	327.249
4258.552974	295.433
4259.116993	292.251
4259.681050	433.15
4260.245144	430.423
4260.809275	392.244
4261.373444	339.066
4261.937650	383.154
4262.501894	386.335
4263.066175	324.067
4263.630494	280.434
4264.194849	274.071
4264.759243	245.437
4265.323673	227.256
4265.888142	201.349
4266.452647	198.167
4267.017190	183.168
4267.581770	304.069
4268.146388	409.97
4268.711043	386.335
4269.275735	430.423
4269.840465	410.424
4270.405233	474.056
4270.970037	392.244
4271.534879	365.428
4272.099759	418.151
4272.664676	345.429
4273.229630	271.344
4273.794622	251.345
4274.359651	289.07
4274.924717	307.25
4275.489821	245.437
4276.054963	221.347
4276.620141	242.255
4277.185357	230.438
4277.750611	221.347
4278.315902	345.429
4278.881230	401.334
4279.446596	392.244
4280.011999	304.069
4280.577439	230.438
4281.142917	221.347
4281.708433	321.34
4282.273985	295.433
4282.839575	277.252
4283.405203	221.347
4283.970868	221.347
4284.536570	262.253
4285.102310	251.345
4285.668087	248.164
4286.233902	327.249
4286.799753	351.338
4287.365643	339.066
4287.931570	265.435
4288.497534	206.348
4289.063535	274.071
4289.629574	304.069
4290.195650	312.25
4290.761764	342.248
4291.327915	289.07
4291.894104	242.255
4292.460330	242.255
4293.026593	374.063
4293.592894	404.061
4294.159232	462.239
4294.725608	410.424
4295.292021	433.15
4295.858471	415.424
4296.424959	321.34
4296.991484	298.16
4297.558046	295.433
4298.124646	277.252
4298.691284	259.072
4299.257958	364.973
4299.824671	348.156
4300.391420	330.43
4300.958207	365.428
4301.525031	471.329
4302.091893	383.154
4302.658792	286.343
4303.225729	342.248
4303.792703	365.428
4304.359714	327.249
4304.926763	324.067
4305.493849	362.246
4306.060973	404.061
4306.628134	327.249
4307.195332	262.253
4307.762568	304.069
4308.329841	342.248
4308.897152	354.065
4309.464500	315.431
4310.031885	307.25
4310.599308	380.427
4311.166768	324.067
4311.734266	307.25
4312.301801	345.429
4312.869373	351.338
4313.436983	421.333
4314.004630	339.066
4314.572315	271.344
4315.140037	265.435
4315.707796	227.256
4316.275593	333.157
4316.843427	327.249
4317.411299	354.065
4317.979208	301.342
4318.547154	233.165
4319.115138	227.256
4319.683159	262.253
4320.251218	345.429
4320.819314	410.424
4321.387447	489.055
4321.955618	548.142
4322.523827	577.23
4323.092072	510.417
4323.660355	433.15
4324.228676	345.429
4324.797034	274.071
4325.365429	227.256
4325.933861	262.254
4326.502331	292.251
4327.070839	339.066
4327.639384	262.254
4328.207966	262.254
4328.776586	439.059
4329.345243	474.056
4329.913937	424.06
4330.482669	333.157
4331.051438	342.248
4331.620245	318.159
4332.189089	333.157
4332.757971	277.252
4333.326889	259.072
4333.895846	209.076
4334.464839	250.891
4335.033871	306.796
4335.602939	350.883
4336.172045	364.973
4336.741188	312.25
4337.310369	307.25
4337.879587	286.343
4338.448842	289.07
4339.018135	348.156
4339.587466	295.433
4340.156833	298.16
4340.726238	389.062
4341.295681	400.88
4341.865161	336.339
4342.434678	298.16
4343.004233	329.976
4343.573825	418.151
4344.143455	345.429
4344.713122	354.065
4345.282826	379.972
4345.852568	327.249
4346.422347	289.07
4346.992163	292.251
4347.562017	256.345
4348.131909	277.252
4348.701837	430.423
4349.271803	527.234
4349.841807	492.237
4350.411848	424.06
4350.981926	395.426
4351.552042	345.429
4352.122195	433.15
4352.692386	404.061
4353.262614	362.246
4353.832879	380.427
4354.403182	401.334
4354.973522	359.065
4355.543900	289.07
4356.114315	335.885
4356.684767	382.699
4357.255257	329.976
4357.825784	400.88
4358.396348	450.876
4358.966950	445.422
4359.537590	460.421
4360.108267	445.422
4360.678981	433.15
4361.249732	318.159
4361.820521	318.159
4362.391348	398.153
4362.962212	454.058
4363.533113	479.965
4364.104052	424.06
4364.675028	457.239
4365.246041	524.053
4365.817092	445.422
4366.388180	395.426
4366.959306	398.153
4367.530469	318.159
4368.101669	289.07
4368.672907	307.25
4369.244182	298.16
4369.815495	333.157
4370.386845	407.243
4370.958232	430.423
4371.529657	336.339
4372.101119	289.07
4372.672619	329.976
4373.244156	339.066
4373.815731	295.433
4374.387342	318.159
4374.958992	344.975
4375.530678	391.79
4376.102402	357.247
4376.674164	283.161
4377.245963	265.435
4377.817799	309.068
4378.389673	274.071
4378.961584	236.346
4379.533532	180.441
4380.105518	277.252
4380.677542	268.162
4381.249602	265.435
4381.821700	262.254
4382.393836	268.162
4382.966009	256.345
4383.538219	256.345
4384.110467	274.071
4384.682752	350.883
4385.255075	411.788
4385.827434	348.156
4386.399832	348.156
4386.972267	339.066
4387.544739	289.07
4388.117248	259.072
4388.689795	364.973
4389.262379	345.429
4389.835001	389.062
4390.407660	357.247
4390.980357	315.431
4391.553091	348.156
4392.125862	324.067
4392.698671	304.069
4393.271517	268.162
4393.844401	259.072
4394.417322	283.161
4394.990280	262.254
4395.563276	242.255
4396.136309	262.254
4396.709380	307.25
4397.282488	277.252
4397.855633	330.43
4398.428816	336.339
4399.002036	289.07
4399.575294	236.346
4400.148589	245.437
4400.721921	186.35
4401.295291	292.251
4401.868698	321.34
4402.442143	348.156
4403.015625	342.248
4403.589144	383.154
4404.162701	368.155
4404.736295	283.161
4405.309927	333.157
4405.883596	301.342
4406.457302	324.067
4407.031046	433.15
4407.604828	468.148
4408.178646	398.153
4408.752502	368.155
4409.326396	394.971
4409.900327	330.43
4410.474295	318.159
4411.048301	329.976
4411.622344	389.062
4412.196424	336.339
4412.770542	301.342
4413.344697	262.254
4413.918890	183.168
4414.493120	298.16
4415.067388	318.159
4415.641693	324.067
4416.216035	315.431
4416.790415	318.159
4417.364832	251.345
4417.939286	242.255
4418.513778	286.343
4419.088307	324.067
4419.662874	359.065
4420.237478	298.16
4420.812120	224.075
4421.386799	270.889
4421.961515	350.883
4422.536269	309.068
4423.111060	339.066
4423.685889	324.067
4424.260755	245.437
4424.835658	221.348
4425.410599	286.343
4425.985577	242.255
4426.560592	265.435
4427.135645	245.437
4427.710736	280.434
4428.285864	274.071
4428.861029	268.162
4429.436231	321.34
4430.011471	395.426
4430.586749	389.063
4431.162064	414.97
4431.737416	354.065
4432.312805	295.433
4432.888233	407.243
4433.463697	336.339
4434.039199	374.064
4434.614738	412.243
4435.190315	377.245
4435.765929	374.064
4436.341580	315.432
4436.917269	268.162
4437.492995	304.069
4438.068759	271.344
4438.644560	254.072
4439.220398	307.25
4439.796274	307.25
4440.372188	312.25
4440.948138	286.343
4441.524126	221.348
4442.100152	312.25
4442.676215	321.34
4443.252315	292.251
4443.828453	274.071
4444.404628	239.073
4444.980840	227.256
4445.557090	304.069
4446.133378	312.25
4446.709702	271.344
4447.286064	318.159
4447.862464	295.433
4448.438901	348.156
4449.015375	336.339
4449.591887	339.066
4450.168436	359.065
4450.745023	364.973
4451.321647	274.071
4451.898308	239.073
4452.475007	212.257
4453.051743	242.255
4453.628516	259.072
4454.205327	227.256
4454.782176	295.433
4455.359062	348.156
4455.935985	401.334
4456.512945	374.064
4457.089943	348.156
4457.666979	392.244
4458.244052	430.423
4458.821162	348.156
4459.398309	292.251
4459.975494	245.437
4460.552717	295.433
4461.129977	315.432
4461.707274	345.429
4462.284609	448.149
4462.861981	433.15
4463.439390	494.964
4464.016837	498.145
4464.594321	445.422
4465.171843	368.155
4465.749402	336.339
4466.326998	362.246
4466.904632	277.253
4467.482303	218.166
4468.060012	215.439
4468.637758	304.069
4469.215542	265.435
4469.793363	206.349
4470.371221	277.253
4470.949117	309.068
4471.527050	327.249
4472.105020	271.344
4472.683028	239.073
4473.261074	255.89
4473.839156	255.89
4474.417276	264.981
4474.995434	311.795
4475.573629	286.343
4476.151861	233.165
4476.730131	242.255
4477.308438	239.074
4477.886783	236.346
4478.465165	209.076
4479.043584	174.078
4479.622041	171.351
4480.200535	171.351
4480.779067	218.166
4481.357636	195.44
4481.936242	274.071
4482.514886	274.071
4483.093567	327.249
4483.672286	307.25
4484.251042	283.161
4484.829835	383.154
4485.408666	380.427
4485.987534	312.25
4486.566440	239.074
4487.145383	244.982
4487.724363	356.792
4488.303381	339.066
4488.882436	315.432
4489.461529	295.433
4490.040659	365.428
4490.619827	371.337
4491.199031	345.429
4491.778274	359.065
4492.357553	424.06
4492.936870	351.338
4493.516225	324.067
4494.095617	259.072
4494.675046	279.98
4495.254513	242.255
4495.834017	204.076
4496.413558	224.075
4496.993137	318.159
4497.572754	307.25
4498.152407	307.25
4498.732099	377.245
4499.311827	327.249
4499.891593	359.065
4500.471396	483.147
4501.051237	494.964
4501.631115	386.335
4502.211031	315.432
4502.790984	321.34
4503.370974	283.161
4503.951002	271.344
4504.531067	242.255
4505.111170	242.255
4505.691310	201.349
4506.271487	242.255
4506.851702	215.439
4507.431954	206.349
4508.012244	206.349
4508.592571	398.153
4509.172935	371.337
4509.753337	309.068
4510.333777	298.16
4510.914253	368.155
4511.494767	351.338
4512.075319	309.068
4512.655908	314.977
4513.236534	312.25
4513.817198	430.423
4514.397899	410.425
4514.978637	342.248
4515.559413	362.246
4516.140226	436.332
4516.721077	374.064
4517.301965	407.243
4517.882891	401.334
4518.463854	324.067
4519.044854	251.345
4519.625892	262.254
4520.206967	304.069
4520.788079	301.342
4521.369229	351.338
4521.950417	295.433
4522.531641	254.072
4523.112903	245.437
4523.694203	215.439
4524.275540	212.257
4524.856914	168.17
4525.438326	168.17
4526.019775	271.344
4526.601262	254.072
4527.182786	312.25
4527.764347	292.251
4528.345946	365.428
4528.927582	354.065
4529.509256	295.433
4530.090967	342.248
4530.672716	298.16
4531.254501	289.07
4531.836325	374.064
4532.418185	339.066
4533.000083	339.066
4533.582019	342.248
4534.163992	274.071
4534.746002	259.072
4535.328050	264.981
4535.910135	236.346
4536.492257	433.15
4537.074417	448.149
4537.656614	412.243
4538.238849	451.331
4538.821121	439.059
4539.403431	494.964
4539.985778	548.142
4540.568162	433.15
4541.150584	424.06
4541.733043	374.064
4542.315539	280.434
4542.898073	309.068
4543.480645	256.345
4544.063254	277.253
4544.645900	277.253
4545.228583	254.072
4545.811304	224.075
4546.394063	221.348
4546.976859	215.439
4547.559692	230.438
4548.142562	230.438
4548.725470	227.256
4549.308416	206.349
4549.891399	377.245
4550.474419	365.428
4551.057476	330.431
4551.640572	307.25
4552.223704	262.254
4552.806874	289.07
4553.390081	354.065
4553.973326	368.155
4554.556608	479.965
4555.139927	439.059
4555.723284	392.244
4556.306679	354.065
4556.890110	274.071
4557.473579	218.166
4558.057086	256.345
4558.640630	357.247
4559.224211	404.061
4559.807830	401.334
4560.391486	342.248
4560.975179	307.25
4561.558910	283.161
4562.142679	265.435
4562.726485	274.071
4563.310328	339.066
4563.894208	404.061
4564.478126	398.153
4565.062082	362.246
4565.646074	312.25
4566.230105	295.433
4566.814172	292.251
4567.398277	307.25
4567.982420	395.426
4568.566600	374.064
4569.150817	385.881
4569.735071	385.881
4570.319363	362.246
4570.903693	365.428
4571.488060	318.159
4572.072464	339.066
4572.656906	277.253
4573.241385	248.164
4573.825901	274.071
4574.410455	309.068
4574.995046	271.344
4575.579675	245.437
4576.164341	224.075
4576.749045	309.068
4577.333786	292.251
4577.918564	236.346
4578.503380	271.344
4579.088233	277.253
4579.673123	295.433
4580.258051	256.345
4580.843017	221.348
4581.428020	268.162
4582.013060	254.072
4582.598137	255.891
4583.183252	274.071
4583.768405	318.159
4584.353594	265.435
4584.938822	224.075
4585.524086	227.256
4586.109388	298.16
4586.694728	327.249
4587.280105	318.159
4587.865519	274.071
4588.450970	248.164
4589.036460	294.979
4589.621986	283.161
4590.207550	312.25
4590.793151	321.34
4591.378790	280.434
4591.964466	292.251
4592.550179	239.074
4593.135930	183.169
4593.721719	229.983
4594.307544	239.074
4594.893407	350.884
4595.479308	354.065
4596.065246	336.339
4596.651221	289.07
4597.237234	324.067
4597.823284	333.158
4598.409372	339.066
4598.995497	383.154
4599.581659	414.97
4600.167859	368.155
4600.754096	324.067
4601.340371	321.34
4601.926683	283.161
4602.513032	283.161
4603.099419	318.159
4603.685843	298.16
4604.272305	248.164
4604.858804	264.981
4605.445340	529.961
4606.031914	507.236
4606.618525	412.243
4607.205174	333.158
4607.791860	321.34
4608.378583	324.067
4608.965344	318.159
4609.552143	414.97
4610.138978	392.244
4610.725851	471.329
4611.312762	401.334
4611.899710	412.243
4612.486695	354.065
4613.073718	318.159
4613.660778	286.343
4614.247876	357.247
4614.835011	342.248
4615.422183	324.067
4616.009393	344.975
4616.596640	277.253
4617.183924	209.076
4617.771246	292.251
4618.358606	468.148
4618.946003	477.238
4619.533437	371.337
4620.120909	307.25
4620.708418	292.251
4621.295964	312.25
4621.883548	301.342
4622.471169	268.162
4623.058828	321.34
4623.646524	336.339
4624.234257	368.155
4624.822028	330.43
4625.409836	315.432
4625.997682	289.07
4626.585565	412.243
4627.173486	521.326
4627.761444	457.239
4628.349439	377.245
4628.937472	324.067
4629.525542	359.065
4630.113649	324.067
4630.701794	307.25
4631.289977	289.07
4631.878196	286.343
4632.466454	324.067
4633.054748	385.881
4633.643080	482.692
4634.231450	451.331
4634.819856	465.421
4635.408301	486.328
4635.996782	548.142
4636.585301	507.236
4637.173858	448.149
4637.762451	407.243
4638.351083	421.333
4638.939751	348.156
4639.528457	351.338
4640.117201	318.159
4640.705982	321.34
4641.294800	312.25
4641.883656	265.435
4642.472549	212.257
4643.061479	254.072
4643.650447	255.89
4644.239453	320.886
4644.828495	315.432
4645.417575	354.065
4646.006693	342.248
4646.595848	307.25
4647.185040	315.432
4647.774270	383.154
4648.363537	362.246
4648.952842	359.065
4649.542184	324.067
4650.131563	286.343
4650.720980	209.076
4651.310434	204.076
4651.899926	229.983
4652.489455	270.889
4653.079021	251.345
4653.668625	206.349
4654.258266	192.259
4654.847945	154.08
4655.437661	235.892
4656.027415	221.348
4656.617206	351.338
4657.207034	354.065
4657.796900	268.162
4658.386803	233.165
4658.976743	227.256
4659.566721	256.345
4660.156736	254.072
4660.746789	227.256
4661.336879	289.07
4661.927007	312.25
4662.517172	286.343
4663.107374	398.153
4663.697614	383.154
4664.287891	307.25
4664.878206	262.254
4665.468558	242.255
4666.058947	309.068
4666.649374	409.97
4667.239838	468.148
4667.830340	407.243
4668.420879	351.338
4669.011455	359.065
4669.602069	321.34
4670.192720	292.251
4670.783409	333.158
4671.374135	248.164
4671.964899	227.256
4672.555700	212.257
4673.146538	209.076
4673.737414	201.349
4674.328327	177.26
4674.919277	280.434
4675.510265	357.247
4676.101291	357.247
4676.692353	280.434
4677.283454	254.072
4677.874591	245.437
4678.465766	251.345
4679.056978	301.342
4679.648228	401.334
4680.239515	368.155
4680.830840	307.25
4681.422202	233.165
4682.013602	236.346
4682.605038	251.345
4683.196513	286.343
4683.788024	259.072
4684.379573	236.346
4684.971160	204.076
4685.562784	192.259
4686.154445	177.26
4686.746144	159.079
4687.337880	248.164
4687.929653	324.067
4688.521464	339.066
4689.113313	301.342
4689.705198	262.254
4690.297121	254.072
4690.889082	230.438
4691.481080	239.074
4692.073115	227.256
4692.665188	242.255
4693.257298	277.253
4693.849446	324.067
4694.441631	368.155
4695.033853	392.244
4695.626113	327.249
4696.218410	268.162
4696.810745	248.164
4697.403117	233.165
4697.995526	301.342
4698.587973	271.344
4699.180458	236.346
4699.772979	177.26
4700.365538	162.261
4700.958135	180.441
4701.550769	204.076
4702.143440	171.351
4702.736149	159.079
4703.328895	145.444
4703.921678	148.171
4704.514499	159.079
4705.107358	183.169
4705.700254	244.982
4706.293187	306.796
4706.886157	251.345
4707.479165	318.159
4708.072211	298.16
4708.665294	254.072
4709.258414	242.255
4709.851571	251.345
4710.444766	368.155
4711.037999	339.066
4711.631269	309.068
4712.224576	271.344
4712.817921	233.165
4713.411303	286.343
4714.004722	230.438
4714.598179	271.344
4715.191673	292.251
4715.785205	259.072
4716.378774	254.072
4716.972381	224.075
4717.566025	215.439
4718.159706	171.351
4718.753425	198.167
4719.347181	214.984
4719.940975	291.797
4720.534806	335.885
4721.128674	450.876
4721.722580	392.244
4722.316523	354.065
4722.910504	307.25
4723.504522	274.071
4724.098577	251.345
4724.692670	301.342
4725.286800	271.344
4725.880968	221.348
4726.475173	256.345
4727.069415	212.257
4727.663695	177.26
4728.258013	142.262
4728.852367	162.261
4729.446759	292.251
4730.041189	342.248
4730.635656	433.15
4731.230160	362.246
4731.824702	307.25
4732.419281	289.07
4733.013898	224.075
4733.608552	215.439
4734.203243	198.167
4734.797972	229.983
4735.392738	209.076
4735.987542	212.257
4736.582383	209.076
4737.177261	183.169
4737.772177	194.986
4738.367130	241.801
4738.962121	241.801
4739.557149	311.795
4740.152214	254.072
4740.747317	412.243
4741.342458	410.425
4741.937635	327.249
4742.532851	330.43
4743.128103	333.158
4743.723393	536.324
4744.318720	486.328
4744.914085	404.061
4745.509487	386.335
4746.104927	318.159
4746.700404	295.433
4747.295918	265.435
4747.891470	212.257
4748.487059	259.072
4749.082686	248.164
4749.678350	268.162
4750.274051	289.07
4750.869790	359.065
4751.465566	324.067
4752.061380	339.066
4752.657231	392.244
4753.253120	568.14
4753.849046	589.048
4754.445009	533.143
4755.041010	457.239
4755.637048	395.426
4756.233123	433.15
4756.829236	377.245
4757.425387	371.337
4758.021574	324.067
4758.617800	329.976
4759.214062	329.976
4759.810362	350.884
4760.406699	367.7
4761.003074	292.251
4761.599487	248.164
4762.195936	233.165
4762.792423	324.067
4763.388948	344.975
4763.985510	307.25
4764.582109	342.248
4765.178745	395.426
4765.775420	389.063
4766.372131	336.339
4766.968880	286.343
4767.565666	262.254
4768.162490	292.251
4768.759351	283.161
4769.356250	364.973
4769.953186	383.154
4770.550159	414.97
4771.147170	392.244
4771.744218	374.064
4772.341304	304.069
4772.938427	283.161
4773.535587	265.435
4774.132785	321.34
4774.730020	315.432
4775.327293	362.246
4775.924603	342.248
4776.521950	339.066
4777.119335	327.249
4777.716757	309.068
4778.314217	254.072
4778.911714	318.159
4779.509249	404.061
4780.106821	404.061
4780.704430	318.159
4781.302077	344.975
4781.899761	283.161
4782.497482	248.164
4783.095241	277.253
4783.693038	298.16
4784.290872	265.435
4784.888743	218.166
4785.486651	186.35
4786.084597	165.443
4786.682581	230.438
4787.280602	265.435
4787.878660	333.158
4788.476756	451.331
4789.074889	442.24
4789.673059	557.232
4790.271267	474.056
4790.869512	410.425
4791.467795	398.153
4792.066115	357.247
4792.664473	377.245
4793.262868	421.333
4793.861300	504.054
4794.459770	480.419
4795.058277	386.335
4795.656822	362.246
4796.255404	351.338
4796.854023	274.071
4797.452680	239.074
4798.051374	215.439
4798.650106	262.254
4799.248875	283.161
4799.847681	236.346
4800.446525	312.25
4801.045406	339.066
4801.644325	357.247
4802.243281	324.067
4802.842275	271.344
4803.441305	357.247
4804.040374	327.249
4804.639479	312.25
4805.238623	283.161
4805.837803	304.069
4806.437021	283.161
4807.036277	294.979
4807.635569	350.884
4808.234900	411.788
4808.834267	386.336
4809.433672	342.248
4810.033115	321.34
4810.632594	301.342
4811.232112	330.431
4811.831666	474.056
4812.431258	485.874
4813.030888	398.153
4813.630555	345.429
4814.230259	392.244
4814.830001	348.156
4815.429780	289.07
4816.029596	350.884
4816.629450	295.433
4817.229342	256.345
4817.829271	410.425
4818.429237	418.151
4819.029240	501.327
4819.629281	445.422
4820.229360	389.063
4820.829476	427.242
4821.429629	401.334
4822.029819	404.061
4822.630047	433.15
4823.230313	424.06
4823.830616	351.338
4824.430956	327.249
4825.031334	259.072
4825.631749	230.438
4826.232201	212.257
4826.832691	230.438
4827.433219	327.249
4828.033783	415.424
4828.634386	351.338
4829.235025	407.243
4829.835702	498.146
4830.436416	536.325
4831.037168	510.417
4831.637957	442.241
4832.238784	362.246
4832.839648	395.426
4833.440550	339.066
4834.041488	289.07
4834.642465	294.979
4835.243478	379.972
4835.844529	379.972
4836.445618	315.432
4837.046744	304.069
4837.647907	362.246
4838.249108	465.421
4838.850346	395.426
4839.451622	412.243
4840.052935	330.431
4840.654285	292.252
4841.255673	339.066
4841.857098	307.25
4842.458560	242.255
4843.060061	221.348
4843.661598	189.077
4844.263173	229.983
4844.864785	224.075
4845.466435	229.983
4846.068122	239.074
4846.669846	204.076
4847.271608	165.443
4847.873407	204.076
4848.475244	165.443
4849.077118	183.169
4849.679030	421.333
4850.280979	389.063
4850.882965	374.064
4851.484989	474.056
4852.087050	451.331
4852.689149	415.424
4853.291285	433.15
4853.893458	494.964
4854.495669	430.423
4855.097917	357.247
4855.700203	339.066
4856.302526	312.25
4856.904886	259.072
4857.507284	212.257
4858.109719	221.348
4858.712192	251.345
4859.314702	327.249
4859.917250	377.245
4860.519835	371.337
4861.122457	439.059
4861.725117	424.06
4862.327814	448.149
4862.930549	412.243
4863.533321	348.157
4864.136130	307.25
4864.738977	309.069
4865.341861	374.064
4865.944783	348.157
4866.547742	371.337
4867.150738	424.06
4867.753772	401.334
4868.356843	362.246
4868.959952	345.429
4869.563098	424.06
4870.166282	374.064
4870.769503	374.064
4871.372761	309.069
4871.976057	320.886
4872.579390	374.064
4873.182760	342.248
4873.786168	336.339
4874.389614	318.159
4874.993097	401.334
4875.596617	395.426
4876.200175	362.246
4876.803770	292.252
4877.407402	298.16
4878.011072	374.064
4878.614779	292.252
4879.218524	233.165
4879.822306	189.077
4880.426125	374.064
4881.029982	330.431
4881.633877	368.155
4882.237808	512.235
4882.841778	377.245
4883.445784	286.343
4884.049828	224.075
4884.653910	294.979
4885.258028	383.154
4885.862185	477.238
4886.466378	489.055
4887.070609	418.151
4887.674878	351.338
4888.279184	274.071
4888.883527	314.977
4889.487908	307.25
4890.092326	365.428
4890.696781	295.433
4891.301274	357.247
4891.905804	327.249
4892.510372	254.073
4893.114977	189.077
4893.719620	212.257
4894.324300	206.349
4894.929017	218.166
4895.533772	236.347
4896.138564	242.255
4896.743394	268.162
4897.348261	242.255
4897.953165	242.255
4898.558107	277.253
4899.163087	315.432
4899.768103	251.345
4900.373157	268.162
4900.978249	251.345
4901.583378	304.069
4902.188544	327.249
4902.793748	333.158
4903.398989	259.072
4904.004268	327.249
4904.609584	274.071
4905.214937	254.073
4905.820328	209.076
4906.425756	174.078
4907.031222	154.08
4907.636725	139.081
4908.242265	194.986
4908.847843	314.977
4909.453458	283.161
4910.059111	254.073
4910.664801	254.073
4911.270529	307.25
4911.876294	289.07
4912.482096	329.976
4913.087936	301.342
4913.693813	259.072
4914.299727	248.164
4914.905679	251.345
4915.511669	254.072
4916.117696	279.98
4916.723760	289.07
4917.329861	294.979
4917.936000	289.07
4918.542177	350.884
4919.148391	342.248
4919.754642	345.429
4920.360931	354.065
4920.967257	385.881
4921.573620	389.063
4922.180021	398.153
4922.786460	424.06
4923.392935	374.064
4923.999449	333.158
4924.605999	348.156
4925.212587	324.067
4925.819213	259.072
4926.425875	309.068
4927.032576	333.158
4927.639313	309.068
4928.246088	292.251
4928.852901	377.245
4929.459751	342.248
4930.066638	333.158
4930.673563	292.251
4931.280525	274.071
4931.887524	283.161
4932.494561	324.067
4933.101636	335.885
4933.708747	295.433
4934.315897	301.342
4934.923083	357.247
4935.530307	392.244
4936.137569	395.426
4936.744867	412.243
4937.352204	357.247
4937.959577	336.339
4938.566988	321.34
4939.174437	283.161
4939.781923	283.161
4940.389446	292.252
4940.997007	274.071
4941.604605	233.165
4942.212241	212.257
4942.819913	180.442
4943.427624	183.169
4944.035372	198.167
4944.643157	218.166
4945.250979	218.166
4945.858839	259.072
4946.466737	264.981
4947.074672	283.161
4947.682644	312.25
4948.290654	339.066
4948.898701	344.975
4949.506785	398.153
4950.114907	389.063
4950.723066	359.065
4951.331263	345.429
4951.939497	327.249
4952.547769	268.162
4953.156078	242.255
4953.764424	230.438
4954.372808	248.164
4954.981229	212.257
4955.589688	301.342
4956.198184	345.429
4956.806717	433.15
4957.415288	398.153
4958.023897	486.328
4958.632542	477.238
4959.241225	439.059
4959.849946	442.24
4960.458704	554.05
4961.067499	536.325
4961.676332	415.424
4962.285202	301.342
4962.894110	254.072
4963.503055	242.255
4964.112037	259.072
4964.721057	300.887
4965.330114	344.975
4965.939209	321.34
4966.548341	333.158
4967.157510	318.159
4967.766717	295.433
4968.375961	242.255
4968.985243	212.257
4969.594562	183.169
4970.203919	212.257
4970.813313	412.243
4971.422744	398.153
4972.032213	321.34
4972.641719	321.34
4973.251263	301.342
4973.860844	304.069
4974.470462	254.072
4975.080118	254.072
4975.689811	236.347
4976.299542	227.256
4976.909310	189.077
4977.519115	194.986
4978.128958	177.26
4978.738839	295.433
4979.348756	301.342
4979.958711	227.256
4980.568704	201.349
4981.178734	251.345
4981.788801	304.069
4982.398906	280.434
4983.009048	315.432
4983.619228	254.072
4984.229445	251.345
4984.839699	218.166
4985.449991	201.349
4986.060321	227.256
4986.670687	186.35
4987.281091	321.34
4987.891533	395.426
4988.502012	392.244
4989.112528	377.245
4989.723082	410.425
4990.333673	415.424
4990.944302	404.062
4991.554968	330.431
4992.165671	315.432
4992.776412	339.066
4993.387190	307.25
4993.998006	271.344
4994.608859	227.256
4995.219749	218.166
4995.830677	279.98
4996.441643	259.072
4997.052645	398.153
4997.663685	414.97
4998.274763	386.336
4998.885878	359.065
4999.497030	368.155
5000.108220	295.433
5000.719447	254.072
5001.330712	279.98
5001.942014	304.069
5002.553353	389.063
5003.164730	327.249
5003.776144	295.433
5004.387596	283.161
5004.999085	280.434
5005.610612	301.342
5006.222176	362.246
5006.833777	374.064
5007.445416	315.432
5008.057092	283.161
5008.668806	242.255
5009.280556	180.441
5009.892345	165.443
5010.504171	139.081
5011.116034	255.891
5011.727935	259.072
5012.339873	254.072
5012.951848	242.255
5013.563861	262.254
5014.175911	242.255
5014.787999	248.164
5015.400124	309.068
5016.012287	274.071
5016.624487	289.07
5017.236724	298.16
5017.848999	312.25
5018.461311	280.434
5019.073661	204.076
5019.686048	192.259
5020.298472	230.438
5020.910934	242.255
5021.523433	224.075
5022.135970	209.076
5022.748544	206.349
5023.361155	289.07
5023.973804	274.071
5024.586491	320.886
5025.199214	341.793
5025.811976	277.253
5026.424774	230.438
5027.037610	292.251
5027.650484	289.07
5028.263394	280.434
5028.876343	324.067
5029.489328	292.251
5030.102351	239.074
5030.715412	230.438
5031.328510	227.256
5031.941645	321.34
5032.554818	274.071
5033.168028	327.249
5033.781275	377.245
5034.394560	315.432
5035.007883	254.072
5035.621243	279.98
5036.234640	306.796
5036.848074	230.438
5037.461546	254.072
5038.075056	279.98
5038.688603	242.255
5039.302187	259.072
5039.915809	298.16
5040.529468	277.253
5041.143164	239.074
5041.756898	283.161
5042.370670	394.971
5042.984478	518.144
5043.598324	474.056
5044.212208	412.243
5044.826129	359.065
5045.440087	289.07
5046.054083	314.977
5046.668117	262.254
5047.282187	271.344
5047.896295	362.246
5048.510441	339.066
5049.124624	348.156
5049.738844	277.253
5050.353102	298.16
5050.967397	262.254
5051.581729	404.061
5052.196099	354.065
5052.810507	289.07
5053.424952	283.161
5054.039434	298.16
5054.653953	312.25
5055.268510	351.338
5055.883105	365.428
5056.497737	339.066
5057.112406	304.069
5057.727113	289.07
5058.341857	320.886
5058.956638	315.432
5059.571457	312.25
5060.186314	271.344
5060.801207	248.164
5061.416139	329.976
5062.031107	391.79
5062.646113	321.34
5063.261157	362.246
5063.876238	427.242
5064.491356	377.245
5065.106512	395.426
5065.721705	386.336
5066.336935	362.246
5066.952203	486.328
5067.567508	421.333
5068.182851	389.063
5068.798231	318.159
5069.413649	262.254
5070.029104	283.161
5070.644596	312.25
5071.260126	259.072
5071.875693	279.98
5072.491298	239.074
5073.106940	339.066
5073.722620	324.067
5074.338336	333.158
5074.954091	344.975
5075.569882	268.162
5076.185712	227.256
5076.801578	189.077
5077.417482	309.069
5078.033424	329.976
5078.649402	295.433
5079.265419	274.071
5079.881472	251.345
5080.497563	254.073
5081.113692	318.159
5081.729858	348.157
5082.346061	304.069
5082.962302	339.066
5083.578580	350.884
5084.194895	330.431
5084.811248	304.069
5085.427639	251.346
5086.044066	198.168
5086.660531	165.443
5087.277034	198.168
5087.893574	262.254
5088.510152	312.25
5089.126766	304.069
5089.743419	259.072
5090.360108	248.164
5090.976835	212.257
5091.593600	418.151
5092.210402	357.247
5092.827241	330.431
5093.444118	301.342
5094.061032	336.339
5094.677984	274.071
5095.294973	271.344
5095.911999	292.252
5096.529063	304.069
5097.146164	320.886
5097.763303	271.344
5098.380479	289.07
5098.997693	256.345
5099.614943	206.349
5100.232232	256.345
5100.849557	251.346
5101.466921	265.435
5102.084321	227.256
5102.701759	274.071
5103.319235	277.253
5103.936747	386.336
5104.554298	362.247
5105.171885	324.068
5105.789510	298.16
5106.407173	383.154
5107.024873	374.064
5107.642610	327.249
5108.260385	359.065
5108.878197	339.066
5109.496046	435.878
5110.113933	427.242
5110.731858	398.153
5111.349820	421.333
5111.967819	351.338
5112.585855	318.159
5113.203930	283.161
5113.822041	271.344
5114.440190	259.072
5115.058376	236.347
5115.676600	251.346
5116.294861	218.166
5116.913160	215.439
5117.531495	351.338
5118.149869	415.424
5118.768280	395.426
5119.386728	330.431
5120.005213	295.433
5120.623736	342.248
5121.242297	383.154
5121.860895	298.16
5122.479530	351.338
5123.098203	304.069
5123.716913	304.069
5124.335660	268.163
5124.954445	262.254
5125.573268	221.348
5126.192127	254.073
5126.811025	307.251
5127.429959	309.069
5128.048931	268.163
5128.667941	312.25
5129.286988	307.251
5129.906072	245.437
5130.525194	233.165
5131.144353	289.07
5131.763549	318.159
5132.382783	329.976
5133.002054	304.069
5133.621363	327.249
5134.240709	339.066
5134.860093	368.155
5135.479514	362.247
5136.098972	318.159
5136.718468	295.433
5137.338001	271.344
5137.957572	215.439
5138.577180	212.258
5139.196826	168.17
5139.816509	224.075
5140.436229	212.258
5141.055987	265.435
5141.675782	274.071
5142.295614	227.256
5142.915484	327.249
5143.535392	348.157
5144.155337	477.238
5144.775319	427.242
5145.395339	433.15
5146.015396	374.064
5146.635490	348.157
5147.255622	318.159
5147.875791	398.153
5148.495998	386.336
5149.116242	345.43
5149.736524	342.248
5150.356843	342.248
5150.977199	298.16
5151.597593	298.16
5152.218024	462.239
5152.838493	451.331
5153.458999	380.427
5154.079543	307.251
5154.700123	265.435
5155.320742	245.437
5155.941398	324.068
5156.562091	350.884
5157.182821	397.698
5157.803589	377.245
5158.424395	580.412
5159.045237	510.417
5159.666118	424.06
5160.287035	395.426
5160.907990	327.249
5161.528983	283.161
5162.150013	333.158
5162.771080	386.336
5163.392185	410.425
5164.013327	412.243
5164.634506	433.15
5165.255723	351.338
5165.876978	407.243
[truncated: 6,506 more rows]
