# Supplementary material for: Chemoenzymatic synthesis of genetically-encoded multivalent liquid N-glycan arrays
Source: Nat Commun. 2023 Aug 28;14:5237. doi: 10.1038/s41467-023-40900-y (PMC10462762; doi:10.1038/s41467-023-40900-y)
Supplement: Supplementary file 8 — Supplementary Dataset 4 [file 41467_2023_40900_MOESM8_ESM.zip › Supplementary Data 1_All MALDI Data/MALDI TextFiles for Fig.5 and Fig.6/TL-III-111-DBCO-SDB120_0003.txt]

TITLE "<<TL-III-111-DBCO-SDB120_0003>> Voyager Spec #1[BP = 5241.3, 9339]"
TYPE MASSSPEC
3999.789467	19.9509
4000.336058	11.1155
4000.882687	3.13514
4001.429353	-5.31e-007
4001.976057	-5.31e-007
4002.522798	-5.31e-007
4003.069577	9.12039
4003.616392	11.1155
4004.163246	14.2506
4004.710136	14.2506
4005.257064	6.27027
4005.804030	3.13513
4006.351033	-1.00784e-006
4006.898073	19.9509
4007.445151	9.12039
4007.992266	3.13514
4008.539418	-7.69418e-007
4009.086608	-7.69418e-007
4009.633835	-7.69418e-007
4010.181100	-7.69418e-007
4010.728402	-7.69418e-007
4011.275741	-7.69418e-007
4011.823118	-7.69418e-007
4012.370532	-7.69418e-007
4012.917984	57.8575
4013.465473	39.0467
4014.012999	22.231
4014.560563	6.27027
4015.108164	14.2506
4015.655803	6.27027
4016.203479	20.2359
4016.751192	9.1204
4017.298943	3.13514
4017.846731	2.0916e-006
4018.394556	17.1007
4018.942419	22.231
4019.490320	11.1155
4020.038258	3.13514
4020.586233	2.33002e-006
4021.134245	11.1155
4021.682295	20.2359
4022.230383	14.2506
4022.778507	3.13514
4023.326669	2.80686e-006
4023.874869	9.1204
4024.423106	3.05025e-006
4024.971380	3.05025e-006
4025.519692	9.1204
4026.068041	22.231
4026.616428	20.2359
4027.164852	3.13514
4027.713313	25.0811
4028.261812	36.1966
4028.810348	14.2506
4029.358921	9.1204
4029.907532	2.09658e-006
4030.456180	2.09658e-006
4031.004866	2.09658e-006
4031.553589	2.09658e-006
4032.102350	2.09658e-006
4032.651147	5.98526
4033.199983	11.1155
4033.748855	14.2506
4034.297766	6.27027
4034.846713	1.79902e-006
4035.395698	5.98526
4035.944720	3.13514
4036.493780	1.85319e-006
4037.042877	1.85319e-006
4037.592011	9.1204
4038.141183	22.231
4038.690392	22.231
4039.239639	9.1204
4039.788923	3.05025e-006
4040.338245	3.05025e-006
4040.887603	3.05025e-006
4041.437000	3.05025e-006
4041.986433	3.05025e-006
4042.535904	11.1155
4043.085413	22.231
4043.634959	11.1155
4044.184542	6.27027
4044.734162	6.27027
4045.283820	20.2359
4045.833516	30.2113
4046.383249	36.1966
4046.933019	20.2359
4047.482826	22.231
4048.032671	11.1155
4048.582554	3.13514
4049.132474	6.27027
4049.682431	3.13514
4050.232425	2.33002e-006
4050.782457	2.33002e-006
4051.332527	5.98526
4051.882634	5.98526
4052.432778	2.38916e-006
4052.982959	2.38916e-006
4053.533178	2.38916e-006
4054.083435	2.38916e-006
4054.633728	5.98526
4055.184060	9.1204
4055.734428	9.1204
4056.284834	2.09658e-006
4056.835278	2.09658e-006
4057.385758	2.09658e-006
4057.936276	13.9656
4058.486832	27.9312
4059.037425	17.1007
4059.588055	25.0811
4060.138723	17.1007
4060.689428	11.1155
4061.240171	9.1204
4061.790951	28.2162
4062.341768	74.1032
4062.892623	41.0418
4063.443515	20.2359
4063.994444	6.27028
4064.545411	30.2113
4065.096416	25.0811
4065.647457	11.1155
4066.198536	3.13514
4066.749653	9.1204
4067.300807	3.13514
4067.851998	4.95263e-006
4068.403227	4.95263e-006
4068.954493	4.95263e-006
4069.505797	4.95263e-006
4070.057137	4.95263e-006
4070.608516	4.95263e-006
4071.159931	4.95263e-006
4071.711384	13.9656
4072.262875	51.8723
4072.814403	50.1622
4073.365968	17.1007
4073.917571	9.1204
4074.469211	107.165
4075.020888	112.01
4075.572603	60.1376
4076.124356	33.0614
4076.676145	17.1007
4077.227972	6.27027
4077.779837	-1.062e-006
4078.331739	3.13513
4078.883678	20.2359
4079.435655	9.12039
4079.987669	3.13513
4080.539720	-1.72309e-006
4081.091809	-1.72309e-006
4081.643935	-1.72309e-006
4082.196099	-1.72309e-006
4082.748300	13.9656
4083.300538	43.8919
4083.852814	36.1966
4084.405127	44.1769
4084.957478	39.0467
4085.509866	30.2113
4086.062292	44.1769
4086.614754	20.2359
4087.167255	11.1155
4087.719792	6.27027
4088.272367	17.1007
4088.824980	17.1007
4089.377630	28.2162
4089.930317	9.12039
4090.483041	25.0811
4091.035803	20.2359
4091.588603	22.231
4092.141440	6.27027
4092.694314	6.27027
4093.247225	-1.062e-006
4093.800174	-1.062e-006
4094.353161	11.1155
4094.906185	22.231
4095.459246	20.2359
4096.012344	11.1155
4096.565480	6.27027
4097.118654	20.2359
4097.671865	6.27027
4098.225113	-1.53884e-006
4098.778398	-1.53884e-006
4099.331721	5.98526
4099.885082	5.98526
4100.438480	41.0418
4100.991915	30.2113
4101.545387	11.1155
4102.098897	3.13514
4102.652445	-5.31e-007
4103.206030	3.13514
4103.759652	-5.31e-007
4104.313311	3.13514
4104.867008	-5.31e-007
4105.420743	-5.31e-007
4105.974514	17.1007
4106.528324	11.1155
4107.082170	-6.03845e-007
4107.636054	25.0811
4108.189975	20.2359
4108.743934	6.27027
4109.297930	3.13513
4109.851964	74.1032
4110.406035	123.125
4110.960143	79.2334
4111.514289	47.027
4112.068472	20.2359
4112.622693	33.0614
4113.176951	28.2162
4113.731246	22.231
4114.285579	107.165
4114.839949	74.1032
4115.394356	41.0418
4115.948801	17.1007
4116.503284	11.1155
4117.057803	6.27026
4117.612361	-8.21456e-006
4118.166955	-8.21456e-006
4118.721587	60.1376
4119.276256	41.0418
4119.830963	25.0811
4120.385707	68.973
4120.940489	60.1376
4121.495308	25.0811
4122.050164	3.13513
4122.605058	-8.16039e-006
4123.159989	-8.16039e-006
4123.714957	11.1155
4124.269963	6.27026
4124.825007	-8.21456e-006
4125.380087	-8.21456e-006
4125.935205	19.9509
4126.490361	9.12039
4127.045554	6.27026
4127.600784	14.2506
4128.156052	11.1155
4128.711357	17.1007
4129.266699	9.12039
4129.822079	-8.39384e-006
4130.377497	-8.39384e-006
4130.932951	5.98525
4131.488443	-8.5781e-006
4132.043973	-8.5781e-006
4132.599540	-8.5781e-006
4133.155144	5.98525
4133.710786	47.027
4134.266465	33.0614
4134.822181	20.2359
4135.377935	96.0492
4135.933727	104.03
4136.489555	50.1622
4137.045421	22.231
4137.601325	11.1155
4138.157266	6.27026
4138.713244	30.2113
4139.269260	33.0614
4139.825313	78.9484
4140.381403	52.1573
4140.937531	25.0811
4141.493696	11.1155
4142.049899	3.13513
4142.606139	-4.3457e-006
4143.162417	-4.3457e-006
4143.718732	-4.3457e-006
4144.275084	43.8919
4144.831473	41.0418
4145.387901	20.2359
4145.944365	52.1573
4146.500867	33.0614
4147.057406	17.1007
4147.613983	11.1155
4148.170597	6.27027
4148.727248	-4.39986e-006
4149.283937	-4.39986e-006
4149.840663	-4.39986e-006
4150.397427	-4.39986e-006
4150.954228	21.9459
4151.511067	21.9459
4152.067943	9.12039
4152.624856	3.13513
4153.181806	-3.63044e-006
4153.738794	-3.63044e-006
4154.295820	21.9459
4154.852883	21.9459
4155.409983	9.12039
4155.967121	20.2359
4156.524296	17.1007
4157.081508	9.12039
4157.638758	14.2506
4158.196045	6.27027
4158.753370	3.13513
4159.310732	-2.91519e-006
4159.868131	-2.91519e-006
4160.425568	-2.91519e-006
4160.983043	119.99
4161.540554	96.0492
4162.098103	58.1425
4162.655690	36.1966
4163.213314	17.1007
4163.770975	6.27026
4164.328673	-8.69139e-006
4164.886409	3.13513
4165.444183	11.1155
4166.001994	6.27026
4166.559842	-8.21456e-006
4167.117728	-8.21456e-006
4167.675651	-8.21456e-006
4168.233611	-8.21456e-006
4168.791609	11.1155
4169.349644	22.231
4169.907717	14.2506
4170.465827	3.13513
4171.023974	-8.63723e-006
4171.582159	11.1155
4172.140381	6.27026
4172.698641	-8.21456e-006
4173.256938	-8.21456e-006
4173.815272	-8.21456e-006
4174.373644	-8.21456e-006
4174.932054	21.9459
4175.490500	17.1007
4176.048984	14.2506
4176.607506	-8.52582e-006
4177.166064	5.98525
4177.724661	-8.5781e-006
4178.283294	-8.5781e-006
4178.841965	41.0418
4179.400674	101.179
4179.959420	85.2187
4180.518203	60.1376
4181.077023	50.1622
4181.635881	28.2162
4182.194777	9.12039
4182.753710	-8.39384e-006
4183.312680	-8.39384e-006
4183.871688	-8.39384e-006
4184.430733	11.1155
4184.989815	52.1573
4185.548935	66.1229
4186.108092	39.0467
4186.667287	22.231
4187.226519	6.27026
4187.785788	-1.25061e-005
4188.345095	-1.25061e-005
4188.904439	-1.25061e-005
4189.463821	-1.25061e-005
4190.023240	5.98525
4190.582696	17.1007
4191.142190	14.2506
4191.701721	11.1155
4192.261290	25.0811
4192.820896	22.231
4193.380539	17.1007
4193.940220	9.12038
4194.499938	6.27026
4195.059694	3.13512
4195.619487	-1.19751e-005
4196.179317	3.13512
4196.739185	-1.19751e-005
4197.299090	-1.19751e-005
4197.859033	13.9656
4198.419013	9.12038
4198.979030	3.13512
4199.539085	-1.22135e-005
4200.099178	-1.22135e-005
4200.659307	-1.22135e-005
4201.219474	-1.22135e-005
4201.779679	47.027
4202.339920	50.1622
4202.900200	39.0467
4203.460516	25.0811
4204.020870	66.1229
4204.581262	44.1769
4205.141690	22.231
4205.702157	11.1155
4206.262660	14.2506
4206.823201	9.12038
4207.383780	22.231
4207.944396	20.2359
4208.505049	11.1155
4209.065739	33.0614
4209.626467	28.2162
4210.187233	11.1155
4210.748036	62.9877
4211.308876	55.0074
4211.869754	39.0467
4212.430669	60.1376
4212.991621	41.0418
4213.552611	22.2309
4214.113638	9.12038
4214.674703	-1.60232e-005
4215.235805	-1.60232e-005
4215.796944	-1.60232e-005
4216.358121	3.13512
4216.919335	3.13512
4217.480587	-1.60282e-005
4218.041876	-1.60282e-005
4218.603202	-1.60282e-005
4219.164566	-1.60282e-005
4219.725967	3.13512
4220.287406	-1.60282e-005
4220.848882	-1.60282e-005
4221.410395	-1.60282e-005
4221.971946	-1.60282e-005
4222.533534	27.9312
4223.095160	22.2309
4223.656823	33.0614
4224.218523	22.2309
4224.780261	9.12038
4225.342036	11.1155
4225.903849	9.12038
4226.465699	-1.60232e-005
4227.027587	21.9459
4227.589511	35.9115
4228.151474	49.8771
4228.713473	30.2113
4229.275510	25.0811
4229.837585	17.1007
4230.399696	22.2309
4230.961846	14.2506
4231.524032	3.13512
4232.086256	6.27026
4232.648518	6.27026
4233.210817	-1.63208e-005
4233.773153	19.9508
4234.335527	14.2506
4234.897938	6.27026
4235.460386	-1.53671e-005
4236.022872	-1.53671e-005
4236.585395	-1.53671e-005
4237.147956	19.9508
4237.710554	17.1007
4238.273189	109.16
4238.835862	142.221
4239.398572	115.145
4239.961320	63.2727
4240.524105	30.2113
4241.086927	9.12038
4241.649787	14.2506
4242.212684	11.1155
4242.775619	6.27025
4243.338591	3.13512
4243.901601	11.1155
4244.464647	3.13512
4245.027732	-1.96045e-005
4245.590853	-1.96045e-005
4246.154012	9.12038
4246.717209	9.12038
4247.280443	11.1155
4247.843714	11.1155
4248.407023	3.13512
4248.970369	9.12038
4249.533752	11.1155
4250.097173	6.27025
4250.660631	-1.96586e-005
4251.224127	-1.96586e-005
4251.787660	-1.96586e-005
4252.351230	-1.96586e-005
4252.914838	-1.96586e-005
4253.478483	-1.96586e-005
4254.042166	88.0688
4254.605886	69.258
4255.169644	39.0467
4255.733438	22.2309
4256.297271	11.1155
4256.861140	-1.68163e-005
4257.425047	-1.68163e-005
4257.988992	9.12038
4258.552974	14.2506
4259.116993	17.1007
4259.681050	30.2113
4260.245144	22.2309
4260.809275	9.12038
4261.373444	-1.60232e-005
4261.937650	19.9508
4262.501894	17.1007
4263.066175	9.12038
4263.630494	11.1155
4264.194849	3.13512
4264.759243	-1.57898e-005
4265.323673	57.8575
4265.888142	44.1769
4266.452647	25.0811
4267.017190	9.12038
4267.581770	-1.22085e-005
4268.146388	-1.22085e-005
4268.711043	35.9115
4269.275735	25.0811
4269.840465	14.2506
4270.405233	-1.23405e-005
4270.970037	-1.23405e-005
4271.534879	-1.23405e-005
4272.099759	-1.23405e-005
4272.664676	25.0811
4273.229630	36.1966
4273.794622	30.2113
4274.359651	11.1155
4274.924717	6.27026
4275.489821	30.2113
4276.054963	60.1376
4276.620141	33.0614
4277.185357	11.1155
4277.750611	3.13512
4278.315902	11.1155
4278.881230	9.12038
4279.446596	3.13512
4280.011999	-1.69819e-005
4280.577439	-1.69819e-005
4281.142917	5.98524
4281.708433	-1.71612e-005
4282.273985	17.1007
4282.839575	39.0467
4283.405203	88.0688
4283.970868	90.0639
4284.536570	58.1425
4285.102310	33.0614
4285.668087	20.2359
4286.233902	6.27026
4286.799753	-1.67976e-005
4287.365643	-1.67976e-005
4287.931570	-1.67976e-005
4288.497534	-1.67976e-005
4289.063535	-1.67976e-005
4289.629574	17.1007
4290.195650	6.27026
4290.761764	6.27026
4291.327915	-1.63208e-005
4291.894104	5.98524
4292.460330	27.9312
4293.026593	41.0418
4293.592894	30.2113
4294.159232	14.2506
4294.725608	6.27026
4295.292021	-1.63208e-005
4295.858471	-1.63208e-005
4296.424959	13.9656
4296.991484	9.12038
4297.558046	6.27026
4298.124646	9.12038
4298.691284	52.1572
4299.257958	39.0467
4299.824671	30.2113
4300.391420	22.2309
4300.958207	11.1155
4301.525031	-1.68163e-005
4302.091893	76.9533
4302.658792	88.0688
4303.225729	69.258
4303.792703	44.1769
4304.359714	22.2309
4304.926763	6.27026
4305.493849	11.1155
4306.060973	6.27026
4306.628134	3.13512
4307.195332	14.2506
4307.762568	11.1155
4308.329841	58.1425
4308.897152	69.258
4309.464500	60.1376
4310.031885	33.0614
4310.599308	11.1155
4311.166768	-1.68163e-005
4311.734266	-1.68163e-005
4312.301801	3.13512
4312.869373	-1.67435e-005
4313.436983	-1.67435e-005
4314.004630	-1.67435e-005
4314.572315	-1.67435e-005
4315.140037	11.1155
4315.707796	6.27026
4316.275593	-1.67976e-005
4316.843427	-1.67976e-005
4317.411299	11.1155
4317.979208	17.1007
4318.547154	11.1155
4319.115138	9.12038
4319.683159	17.1007
4320.251218	9.12038
4320.819314	3.13512
4321.387447	55.0074
4321.955618	39.0467
4322.523827	47.027
4323.092072	22.2309
4323.660355	22.2309
4324.228676	9.12038
4324.797034	-1.60232e-005
4325.365429	-1.60232e-005
4325.933861	9.12038
4326.502331	3.13512
4327.070839	-1.60282e-005
4327.639384	-1.60282e-005
4328.207966	55.0074
4328.776586	50.1622
4329.345243	52.1572
4329.913937	28.2162
4330.482669	14.2506
4331.051438	-1.61552e-005
4331.620245	-1.61552e-005
4332.189089	-1.61552e-005
4332.757971	-1.61552e-005
4333.326889	-1.61552e-005
4333.895846	27.9312
4334.464839	22.2309
4335.033871	17.1007
4335.602939	39.0467
4336.172045	50.1622
4336.741188	50.1622
4337.310369	28.2162
4337.879587	11.1155
4338.448842	-1.58626e-005
4339.018135	-1.58626e-005
4339.587466	-1.58626e-005
4340.156833	49.8771
4340.726238	49.8771
4341.295681	28.2162
4341.865161	39.0467
4342.434678	28.2162
4343.004233	60.1376
4343.573825	36.1966
4344.143455	17.1007
4344.713122	20.2359
4345.282826	14.2506
4345.852568	3.13512
4346.422347	-1.24519e-005
4346.992163	9.12038
4347.562017	6.27026
4348.131909	3.13512
4348.701837	-1.19751e-005
4349.271803	11.1155
4349.841807	3.13512
4350.411848	-1.19751e-005
4350.981926	-1.19751e-005
4351.552042	-1.19751e-005
4352.122195	-1.19751e-005
4352.692386	-1.19751e-005
4353.262614	-1.19751e-005
4353.832879	-1.19751e-005
4354.403182	-1.19751e-005
4354.973522	-1.19751e-005
4355.543900	5.98525
4356.114315	5.98525
4356.684767	-1.1916e-005
4357.255257	-1.1916e-005
4357.825784	-1.1916e-005
4358.396348	5.98525
4358.966950	3.13512
4359.537590	17.1007
4360.108267	33.0614
4360.678981	30.2113
4361.249732	44.1769
4361.820521	22.231
4362.391348	9.12038
4362.962212	66.1229
4363.533113	104.03
4364.104052	119.99
4364.675028	69.258
4365.246041	33.0614
4365.817092	9.12039
4366.388180	3.13513
4366.959306	-9.35249e-006
4367.530469	-9.35249e-006
4368.101669	-9.35249e-006
4368.672907	-9.35249e-006
4369.244182	-9.35249e-006
4369.815495	-9.35249e-006
4370.386845	5.98525
4370.958232	21.9459
4371.529657	21.9459
4372.101119	17.1007
4372.672619	3.13513
4373.244156	-1.05446e-005
4373.815731	-1.05446e-005
4374.387342	17.1007
4374.958992	17.1007
4375.530678	14.2506
4376.102402	33.0614
4376.674164	17.1007
4377.245963	3.13513
4377.817799	3.13513
4378.389673	3.13513
4378.961584	-8.63723e-006
4379.533532	-8.63723e-006
4380.105518	-8.63723e-006
4380.677542	9.12039
4381.249602	22.231
4381.821700	11.1155
4382.393836	6.27026
4382.966009	-9.16823e-006
4383.538219	-9.16823e-006
4384.110467	-9.16823e-006
4384.682752	-9.16823e-006
4385.255075	11.1155
4385.827434	6.27026
4386.399832	60.1376
4386.972267	77.2383
4387.544739	47.027
4388.117248	28.2162
4388.689795	9.12039
4389.262379	-8.39384e-006
4389.835001	11.1155
4390.407660	9.12039
4390.980357	3.13513
4391.553091	28.2162
4392.125862	25.0811
4392.698671	11.1155
4393.271517	6.27026
4393.844401	-8.21456e-006
4394.417322	-8.21456e-006
4394.990280	-8.21456e-006
4395.563276	-8.21456e-006
4396.136309	-8.21456e-006
4396.709380	11.1155
4397.282488	28.2162
4397.855633	22.231
4398.428816	6.27026
4399.002036	-8.69139e-006
4399.575294	-8.69139e-006
4400.148589	-8.69139e-006
4400.721921	-8.69139e-006
4401.295291	5.98525
4401.868698	25.0811
4402.442143	39.0467
4403.015625	22.231
4403.589144	6.27026
4404.162701	6.27026
4404.736295	22.231
4405.309927	17.1007
4405.883596	11.1155
4406.457302	9.12039
4407.031046	6.27026
4407.604828	-8.21456e-006
4408.178646	-8.21456e-006
4408.752502	9.12039
4409.326396	-8.39384e-006
4409.900327	9.12039
4410.474295	14.2506
4411.048301	9.12039
4411.622344	-8.39384e-006
4412.196424	-8.39384e-006
4412.770542	5.98525
4413.344697	11.1155
4413.918890	9.12039
4414.493120	-8.39384e-006
4415.067388	5.98525
4415.641693	5.98525
4416.216035	13.9656
4416.790415	27.9312
4417.364832	14.2506
4417.939286	3.13513
4418.513778	-9.59091e-006
4419.088307	13.9656
4419.662874	11.1155
4420.237478	25.0811
4420.812120	22.231
4421.386799	14.2506
4421.961515	14.2506
4422.536269	33.0614
4423.111060	17.1007
4423.685889	9.12039
4424.260755	52.1573
4424.835658	52.1573
4425.410599	52.1573
4425.985577	60.1376
4426.560592	25.0811
4427.135645	9.12039
4427.710736	3.13513
4428.285864	3.13513
4428.861029	9.12039
4429.436231	-8.39384e-006
4430.011471	9.12039
4430.586749	9.12039
4431.162064	-8.39384e-006
4431.737416	3.13513
4432.312805	6.27026
4432.888233	22.231
4433.463697	30.2113
4434.039199	17.1007
4434.614738	9.12039
4435.190315	-8.39384e-006
4435.765929	-8.39384e-006
4436.341580	9.12039
4436.917269	9.12039
4437.492995	9.12039
4438.068759	9.12039
4438.644560	-8.39384e-006
4439.220398	-8.39384e-006
4439.796274	119.99
4440.372188	101.179
4440.948138	52.1573
4441.524126	36.1966
4442.100152	17.1007
4442.676215	6.27027
4443.252315	-4.8767e-006
4443.828453	-4.8767e-006
4444.404628	-4.8767e-006
4444.980840	-4.8767e-006
4445.557090	-4.8767e-006
4446.133378	-4.8767e-006
4446.709702	5.98525
4447.286064	3.13513
4447.862464	6.27027
4448.438901	9.12039
4449.015375	6.27027
4449.591887	-4.39986e-006
4450.168436	-4.39986e-006
4450.745023	-4.39986e-006
4451.321647	-4.39986e-006
4451.898308	9.12039
4452.475007	9.12039
4453.051743	3.13513
4453.628516	11.1155
4454.205327	9.12039
4454.782176	3.13513
4455.359062	-4.58412e-006
4455.935985	-4.58412e-006
4456.512945	-4.58412e-006
4457.089943	21.9459
4457.666979	29.9263
4458.244052	17.1007
4458.821162	-2.98306e-006
4459.398309	-2.98306e-006
4459.975494	11.1155
4460.552717	9.12039
4461.129977	28.2162
4461.707274	20.2359
4462.284609	11.1155
4462.861981	3.13513
4463.439390	-3.39202e-006
4464.016837	-3.39202e-006
4464.594321	-3.39202e-006
4465.171843	-3.39202e-006
4465.749402	-3.39202e-006
4466.326998	-3.39202e-006
4466.904632	-3.39202e-006
4467.482303	-3.39202e-006
4468.060012	33.0614
4468.637758	62.9877
4469.215542	39.0467
4469.793363	25.0811
4470.371221	11.1155
4470.949117	11.1155
4471.527050	20.2359
4472.105020	11.1155
4472.683028	6.27027
4473.261074	-1.53884e-006
4473.839156	11.1155
4474.417276	22.231
4474.995434	9.12039
4475.573629	33.0614
4476.151861	33.0614
4476.730131	22.231
4477.308438	20.2359
4477.886783	66.1229
4478.465165	47.027
4479.043584	52.1573
4479.622041	50.1622
4480.200535	28.2162
4480.779067	28.2162
4481.357636	14.2506
4481.936242	11.1155
4482.514886	22.231
4483.093567	6.27027
4483.672286	-4.8767e-006
4484.251042	-4.8767e-006
4484.829835	-4.8767e-006
4485.408666	9.12039
4485.987534	52.1573
4486.566440	74.1032
4487.145383	50.1622
4487.724363	28.2162
4488.303381	6.27027
4488.882436	52.1573
4489.461529	47.027
4490.040659	28.2162
4490.619827	11.1155
4491.199031	22.231
4491.778274	52.1573
4492.357553	28.2162
4492.936870	14.2506
4493.516225	9.12039
4494.095617	-7.64447e-007
4494.675046	-7.64447e-007
4495.254513	-7.64447e-007
4495.834017	-7.64447e-007
4496.413558	-7.64447e-007
4496.993137	-7.64447e-007
4497.572754	-7.64447e-007
4498.152407	-7.64447e-007
4498.732099	-7.64447e-007
4499.311827	-7.64447e-007
4499.891593	-7.64447e-007
4500.471396	9.12039
4501.051237	14.2506
4501.631115	20.2359
4502.211031	9.12039
4502.790984	55.0074
4503.370974	60.1376
4503.951002	39.0467
4504.531067	20.2359
4505.111170	3.13513
4505.691310	-1.48467e-006
4506.271487	-1.48467e-006
4506.851702	11.1155
4507.431954	47.027
4508.012244	36.1966
4508.592571	47.027
4509.172935	20.2359
4509.753337	11.1155
4510.333777	11.1155
4510.914253	-1.55752e-006
4511.494767	-1.55752e-006
4512.075319	9.12039
4512.655908	17.1007
4513.236534	62.9877
4513.817198	44.1769
4514.397899	25.0811
4514.978637	11.1155
4515.559413	3.13514
4516.140226	3.2837e-006
4516.721077	3.2837e-006
4517.301965	3.13514
4517.882891	3.2837e-006
4518.463854	21.946
4519.044854	27.9312
4519.625892	14.2506
4520.206967	14.2506
4520.788079	11.1155
4521.369229	4.16453e-006
4521.950417	3.13514
4522.531641	3.13514
4523.112903	4.23737e-006
4523.694203	4.23737e-006
4524.275540	4.23737e-006
4524.856914	4.23737e-006
4525.438326	4.23737e-006
4526.019775	17.1007
4526.601262	14.2506
4527.182786	3.13514
4527.764347	4.71421e-006
4528.345946	4.71421e-006
4528.927582	4.71421e-006
4529.509256	17.1007
4530.090967	17.1007
4530.672716	62.9877
4531.254501	41.0418
4531.836325	22.231
4532.418185	52.1573
4533.000083	36.1966
4533.582019	17.1007
4534.163992	6.27027
4534.746002	2.7527e-006
4535.328050	2.7527e-006
4535.910135	5.98526
4536.492257	9.1204
4537.074417	3.13514
4537.656614	3.04528e-006
4538.238849	3.04528e-006
4538.821121	3.04528e-006
4539.403431	3.04528e-006
4539.985778	3.04528e-006
4540.568162	3.04528e-006
4541.150584	3.04528e-006
4541.733043	3.04528e-006
4542.315539	3.04528e-006
4542.898073	3.04528e-006
4543.480645	3.04528e-006
4544.063254	9.1204
4544.645900	3.13514
4545.228583	11.1155
4545.811304	6.27028
4546.394063	3.22954e-006
4546.976859	3.22954e-006
4547.559692	19.9509
4548.142562	19.9509
4548.725470	11.1155
4549.308416	22.231
4549.891399	22.231
4550.474419	11.1155
4551.057476	2.25718e-006
4551.640572	2.25718e-006
4552.223704	5.98526
4552.806874	2.38916e-006
4553.390081	2.38916e-006
4553.973326	2.38916e-006
4554.556608	2.38916e-006
4555.139927	39.0467
4555.723284	39.0467
4556.306679	14.2506
4556.890110	6.27027
4557.473579	2.7527e-006
4558.057086	2.7527e-006
4558.640630	2.7527e-006
4559.224211	9.1204
4559.807830	3.13514
4560.391486	3.04528e-006
4560.975179	3.04528e-006
4561.558910	3.04528e-006
4562.142679	21.946
4562.726485	11.1155
4563.310328	9.1204
4563.894208	20.2359
4564.478126	14.2506
4565.062082	17.1007
4565.646074	30.2113
4566.230105	22.231
4566.814172	14.2506
4567.398277	20.2359
4567.982420	14.2506
4568.566600	3.13514
4569.150817	41.0418
4569.735071	39.0467
4570.319363	22.231
4570.903693	9.1204
4571.488060	33.0614
4572.072464	25.0811
4572.656906	14.2506
4573.241385	3.13514
4573.825901	8.99512e-007
4574.410455	8.99512e-007
4574.995046	8.99512e-007
4575.579675	8.99512e-007
4576.164341	8.99512e-007
4576.749045	8.99512e-007
4577.333786	8.99512e-007
4577.918564	8.99512e-007
4578.503380	9.1204
4579.088233	14.2506
4579.673123	55.0074
4580.258051	84.9337
4580.843017	52.1573
4581.428020	36.1966
4582.013060	39.0467
4582.598137	22.231
4583.183252	41.0418
4583.768405	20.2359
4584.353594	9.1204
4584.938822	3.13514
4585.524086	3.13514
4586.109388	2.0916e-006
4586.694728	2.0916e-006
4587.280105	2.0916e-006
4587.865519	2.0916e-006
4588.450970	11.1155
4589.036460	3.13514
4589.621986	2.33002e-006
4590.207550	3.13514
4590.793151	2.33002e-006
4591.378790	25.0811
4591.964466	30.2113
4592.550179	11.1155
4593.135930	11.1155
4593.721719	6.27027
4594.307544	33.0614
4594.893407	17.1007
4595.479308	6.27027
4596.065246	2.7527e-006
4596.651221	2.7527e-006
4597.237234	2.7527e-006
4597.823284	9.1204
4598.409372	22.231
4598.995497	41.0418
4599.581659	41.0418
4600.167859	44.1769
4600.754096	30.2113
4601.340371	6.27028
4601.926683	3.22954e-006
4602.513032	3.22954e-006
4603.099419	82.0836
4603.685843	55.0074
4604.272305	36.1966
4604.858804	17.1007
4605.445340	9.1204
4606.031914	3.13514
4606.618525	6.85998e-006
4607.205174	6.85998e-006
4607.791860	6.85998e-006
4608.378583	6.85998e-006
4608.965344	17.1007
4609.552143	11.1155
4610.138978	3.13514
4610.725851	20.2359
4611.312762	9.1204
4611.899710	3.13514
4612.486695	5.9063e-006
4613.073718	11.1155
4613.660778	33.0614
4614.247876	22.231
4614.835011	14.2506
4615.422183	6.27028
4616.009393	6.5674e-006
4616.596640	5.98527
4617.183924	6.68069e-006
4617.771246	3.13514
4618.358606	30.2113
4618.946003	20.2359
4619.533437	11.1155
4620.120909	14.2506
4620.708418	11.1155
4621.295964	3.13514
4621.883548	25.0811
4622.471169	74.1032
4623.058828	74.1032
4623.646524	63.2727
4624.234257	69.258
4624.822028	58.1425
4625.409836	28.2162
4625.997682	11.1155
4626.585565	-6.03845e-007
4627.173486	-6.03845e-007
4627.761444	-6.03845e-007
4628.349439	-6.03845e-007
4628.937472	-6.03845e-007
4629.525542	-6.03845e-007
4630.113649	-6.03845e-007
4630.701794	-6.03845e-007
4631.289977	-6.03845e-007
4631.878196	-6.03845e-007
4632.466454	-6.03845e-007
4633.054748	-6.03845e-007
4633.643080	-6.03845e-007
4634.231450	-6.03845e-007
4634.819856	-6.03845e-007
4635.408301	5.98526
4635.996782	11.1155
4636.585301	6.27027
4637.173858	-5.85162e-007
4637.762451	-5.85162e-007
4638.351083	5.98526
4638.939751	3.13514
4639.528457	-5.31e-007
4640.117201	-5.31e-007
4640.705982	13.9656
4641.294800	33.0614
4641.883656	22.231
4642.472549	11.1155
4643.061479	11.1155
4643.650447	11.1155
4644.239453	3.13513
4644.828495	3.13513
4645.417575	-1.48467e-006
4646.006693	-1.48467e-006
4646.595848	-1.48467e-006
4647.185040	-1.48467e-006
4647.774270	-1.48467e-006
4648.363537	-1.48467e-006
4648.952842	-1.48467e-006
4649.542184	-1.48467e-006
4650.131563	-1.48467e-006
4650.720980	-1.48467e-006
4651.310434	5.98526
4651.899926	5.98526
4652.489455	3.13513
4653.079021	9.12039
4653.668625	6.27027
4654.258266	-1.53884e-006
4654.847945	3.13513
4655.437661	-1.48467e-006
4656.027415	-1.48467e-006
4656.617206	-1.48467e-006
4657.207034	-1.48467e-006
4657.796900	-1.48467e-006
4658.386803	27.9312
4658.976743	43.8919
4659.566721	33.0614
4660.156736	20.2359
4660.746789	3.13513
4661.336879	-1.48467e-006
4661.927007	-1.48467e-006
4662.517172	-1.48467e-006
4663.107374	29.9263
4663.697614	28.2162
4664.287891	11.1155
4664.878206	3.13514
4665.468558	-5.31e-007
4666.058947	-5.31e-007
4666.649374	-5.31e-007
4667.239838	3.13514
4667.830340	6.27027
4668.420879	-5.85162e-007
4669.011455	-5.85162e-007
4669.602069	-5.85162e-007
4670.192720	-5.85162e-007
4670.783409	-5.85162e-007
4671.374135	3.13514
4671.964899	-5.31e-007
4672.555700	3.13514
4673.146538	-5.31e-007
4673.737414	-5.31e-007
4674.328327	5.98526
4674.919277	13.9656
4675.510265	9.12039
4676.101291	-7.64447e-007
4676.692353	3.13514
4677.283454	3.13514
4677.874591	-7.69418e-007
4678.465766	9.12039
4679.056978	3.13514
4679.648228	3.13514
4680.239515	-7.69418e-007
4680.830840	-7.69418e-007
4681.422202	-7.69418e-007
4682.013602	-7.69418e-007
4682.605038	9.12039
4683.196513	174.998
4683.788024	137.091
4684.379573	88.0688
4684.971160	50.1622
4685.562784	55.0074
4686.154445	25.0811
4686.746144	6.27027
4687.337880	9.12039
4687.929653	17.1007
4688.521464	6.27027
4689.113313	6.27027
4689.705198	3.13513
4690.297121	-1.00784e-006
4690.889082	-1.00784e-006
4691.481080	-1.00784e-006
4692.073115	-1.00784e-006
4692.665188	-1.00784e-006
4693.257298	3.13513
4693.849446	-1.00784e-006
4694.441631	-1.00784e-006
4695.033853	9.12039
4695.626113	25.0811
4696.218410	20.2359
4696.810745	9.12039
4697.403117	-1.71812e-006
4697.995526	19.9509
4698.587973	14.2506
4699.180458	3.13513
4699.772979	-1.96151e-006
4700.365538	-1.96151e-006
4700.958135	-1.96151e-006
4701.550769	9.12039
4702.143440	6.27027
4702.736149	-1.53884e-006
4703.328895	-1.53884e-006
4703.921678	-1.53884e-006
4704.514499	-1.53884e-006
4705.107358	-1.53884e-006
4705.700254	-1.53884e-006
4706.293187	29.9263
4706.886157	59.8526
4707.479165	33.0614
4708.072211	50.1622
4708.665294	44.1769
4709.258414	22.231
4709.851571	6.27027
4710.444766	-1.062e-006
4711.037999	3.13513
4711.631269	3.13513
4712.224576	-1.00784e-006
4712.817921	-1.00784e-006
4713.411303	-1.00784e-006
4714.004722	-1.00784e-006
4714.598179	-1.00784e-006
4715.191673	-1.00784e-006
4715.785205	9.12039
4716.378774	14.2506
4716.972381	6.27027
4717.566025	-1.062e-006
4718.159706	-1.062e-006
4718.753425	-1.062e-006
4719.347181	9.12039
4719.940975	3.13514
4720.534806	3.13514
4721.128674	6.27027
4721.722580	6.27027
4722.316523	-5.85162e-007
4722.910504	17.1007
4723.504522	9.12039
4724.098577	3.13514
4724.692670	-7.69418e-007
4725.286800	47.027
4725.880968	55.0074
4726.475173	68.973
4727.069415	39.0467
4727.663695	50.1622
4728.258013	39.0467
4728.852367	36.1966
4729.446759	25.0811
4730.041189	14.2506
4730.635656	6.27027
4731.230160	8.45349e-007
4731.824702	8.45349e-007
4732.419281	8.45349e-007
4733.013898	8.45349e-007
4733.608552	8.45349e-007
4734.203243	8.45349e-007
4734.797972	5.98526
4735.392738	3.13514
4735.987542	8.99512e-007
4736.582383	8.99512e-007
4737.177261	8.99512e-007
4737.772177	43.8919
4738.367130	30.2113
4738.962121	17.1007
4739.557149	9.12039
4740.152214	25.0811
4740.747317	30.2113
4741.342458	17.1007
4741.937635	9.12039
4742.532851	-7.64447e-007
4743.128103	-7.64447e-007
4743.723393	-7.64447e-007
4744.318720	-7.64447e-007
4744.914085	-7.64447e-007
4745.509487	-7.64447e-007
4746.104927	5.98526
4746.700404	35.9116
4747.295918	55.0074
4747.891470	44.1769
4748.487059	25.0811
4749.082686	28.2162
4749.678350	22.231
4750.274051	14.2506
4750.869790	6.27027
4751.465566	14.2506
4752.061380	6.27027
4752.657231	36.1966
4753.253120	36.1966
4753.849046	28.2162
4754.445009	11.1155
4755.041010	6.27027
4755.637048	3.13513
4756.233123	-2.43835e-006
4756.829236	27.9312
4757.425387	22.231
4758.021574	6.27027
4758.617800	-1.062e-006
4759.214062	9.12039
4759.810362	-7.64447e-007
4760.406699	17.1007
4761.003074	14.2506
4761.599487	14.2506
4762.195936	14.2506
4762.792423	6.27027
4763.388948	-1.062e-006
4763.985510	-1.062e-006
4764.582109	27.9312
4765.178745	22.231
4765.775420	9.12039
4766.372131	-7.64447e-007
4766.968880	3.13514
4767.565666	-7.69418e-007
4768.162490	9.12039
4768.759351	17.1007
4769.356250	9.12039
4769.953186	-7.64447e-007
4770.550159	13.9656
4771.147170	29.9263
4771.744218	51.8722
4772.341304	28.2162
4772.938427	9.1204
4773.535587	1.1429e-006
4774.132785	1.1429e-006
4774.730020	1.1429e-006
4775.327293	1.1429e-006
4775.924603	29.9263
4776.521950	33.0614
4777.119335	14.2506
4777.716757	20.2359
4778.314217	3.13514
4778.911714	2.33002e-006
4779.509249	2.33002e-006
4780.106821	2.33002e-006
4780.704430	2.33002e-006
4781.302077	19.9509
4781.899761	17.1007
4782.497482	25.0811
4783.095241	17.1007
4783.693038	6.27027
4784.290872	8.45349e-007
4784.888743	8.45349e-007
4785.486651	27.9312
4786.084597	35.9116
4786.682581	25.0811
4787.280602	14.2506
4787.878660	25.0811
4788.476756	39.0467
4789.074889	25.0811
4789.673059	9.12039
4790.271267	-7.64447e-007
4790.869512	-7.64447e-007
4791.467795	21.946
4792.066115	21.946
4792.664473	6.27027
4793.262868	3.13514
4793.861300	-5.41625e-008
4794.459770	11.1155
4795.058277	9.1204
4795.656822	3.13514
4796.255404	20.2359
4796.854023	11.1155
4797.452680	6.27027
4798.051374	6.27027
4798.650106	3.68512e-007
4799.248875	3.68512e-007
4799.847681	5.98526
4800.446525	9.1204
4801.045406	6.27027
4801.644325	6.27027
4802.243281	3.68512e-007
4802.842275	3.68512e-007
4803.441305	3.68512e-007
4804.040374	9.1204
4804.639479	3.13514
4805.238623	22.231
4805.837803	33.0614
4806.437021	20.2359
4807.036277	9.1204
4807.635569	17.1007
4808.234900	2.73899e-006
4808.834267	2.73899e-006
4809.433672	2.73899e-006
4810.033115	2.73899e-006
4810.632594	2.73899e-006
4811.232112	62.9877
4811.831666	52.1573
4812.431258	30.2113
4813.030888	33.0614
4813.630555	22.231
4814.230259	6.27027
4814.830001	2.7527e-006
4815.429780	2.7527e-006
4816.029596	2.7527e-006
4816.629450	2.7527e-006
4817.229342	2.7527e-006
4817.829271	2.7527e-006
4818.429237	2.7527e-006
4819.029240	3.13514
4819.629281	14.2506
4820.229360	85.2187
4820.829476	60.1376
4821.429629	36.1966
4822.029819	20.2359
4822.630047	11.1155
4823.230313	9.1204
4823.830616	6.27027
4824.430956	3.13514
4825.031334	2.33002e-006
4825.631749	2.33002e-006
4826.232201	3.13514
4826.832691	3.13514
4827.433219	14.2506
4828.033783	11.1155
4828.634386	3.13514
4829.235025	2.33002e-006
4829.835702	2.33002e-006
4830.436416	21.946
4831.037168	17.1007
4831.637957	9.1204
4832.238784	1.1429e-006
4832.839648	1.1429e-006
4833.440550	5.98526
4834.041488	41.0418
4834.642465	30.2113
4835.243478	28.2162
4835.844529	22.231
4836.445618	11.1155
4837.046744	6.27027
4837.647907	6.27027
4838.249108	6.27027
4838.850346	22.231
4839.451622	6.27027
4840.052935	2.7527e-006
4840.654285	2.7527e-006
4841.255673	2.7527e-006
4841.857098	2.7527e-006
4842.458560	2.7527e-006
4843.060061	17.1007
4843.661598	11.1155
4844.263173	22.231
4844.864785	14.2506
4845.466435	9.1204
4846.068122	39.0467
4846.669846	39.0467
4847.271608	47.027
4847.873407	28.2162
4848.475244	11.1155
4849.077118	3.21085e-006
4849.679030	5.98526
4850.280979	3.13514
4850.882965	3.2837e-006
4851.484989	3.2837e-006
4852.087050	3.2837e-006
4852.689149	5.98526
4853.291285	9.1204
4853.893458	6.27028
4854.495669	28.2162
4855.097917	17.1007
4855.700203	17.1007
4856.302526	41.0418
4856.904886	78.9484
4857.507284	58.1425
4858.109719	44.1769
4858.712192	28.2162
4859.314702	11.1155
4859.917250	3.21085e-006
4860.519835	3.21085e-006
4861.122457	3.21085e-006
4861.725117	3.21085e-006
4862.327814	11.1155
4862.930549	11.1155
4863.533321	3.13514
4864.136130	3.2837e-006
4864.738977	5.98526
4865.341861	9.1204
4865.944783	25.0811
4866.547742	55.0074
4867.150738	25.0811
4867.753772	9.1204
4868.356843	3.05025e-006
4868.959952	11.1155
4869.563098	36.1966
4870.166282	11.1155
4870.769503	3.13514
4871.372761	2.33002e-006
4871.976057	2.33002e-006
4872.579390	2.33002e-006
4873.182760	2.33002e-006
4873.786168	2.33002e-006
4874.389614	3.13514
4874.993097	2.33002e-006
4875.596617	2.33002e-006
4876.200175	9.1204
4876.803770	2.09658e-006
4877.407402	2.09658e-006
4878.011072	2.09658e-006
4878.614779	2.09658e-006
4879.218524	19.9509
4879.822306	14.2506
4880.426125	6.27027
4881.029982	1.79902e-006
4881.633877	1.79902e-006
4882.237808	11.1155
4882.841778	9.1204
4883.445784	62.9877
4884.049828	41.0418
4884.653910	20.2359
4885.258028	9.12039
4885.862185	22.231
4886.466378	107.165
4887.070609	85.2187
4887.674878	50.1622
4888.279184	44.1769
4888.883527	17.1007
4889.487908	6.27027
4890.092326	-4.8767e-006
4890.696781	3.13513
4891.301274	14.2506
4891.905804	39.0467
4892.510372	17.1007
4893.114977	14.2506
4893.719620	14.2506
4894.324300	17.1007
4894.929017	20.2359
4895.533772	20.2359
4896.138564	11.1155
4896.743394	22.231
4897.348261	60.1376
4897.953165	44.1769
4898.558107	20.2359
4899.163087	-5.18299e-006
4899.768103	-5.18299e-006
4900.373157	-5.18299e-006
4900.978249	-5.18299e-006
4901.583378	-5.18299e-006
4902.188544	-5.18299e-006
4902.793748	9.12039
4903.398989	3.13513
4904.004268	11.1155
4904.609584	9.12039
4905.214937	17.1007
4905.820328	9.12039
4906.425756	-4.57914e-006
4907.031222	-4.57914e-006
4907.636725	-4.57914e-006
4908.242265	9.12039
4908.847843	6.27027
4909.453458	-4.39986e-006
4910.059111	-4.39986e-006
4910.664801	11.1155
4911.270529	25.0811
4911.876294	11.1155
4912.482096	9.12039
4913.087936	-4.57914e-006
4913.693813	-4.57914e-006
4914.299727	-4.57914e-006
4914.905679	145.071
4915.511669	118.28
4916.117696	90.0639
4916.723760	60.1376
4917.329861	20.2359
4917.936000	11.1155
4918.542177	3.13514
4919.148391	4.22675e-007
4919.754642	17.1007
4920.360931	17.1007
4920.967257	3.13514
4921.573620	8.99512e-007
4922.180021	55.0074
4922.786460	30.2113
4923.392935	14.2506
4923.999449	9.12039
4924.605999	3.13514
4925.212587	-7.69418e-007
4925.819213	-7.69418e-007
4926.425875	27.9312
4927.032576	59.8526
4927.639313	41.0418
4928.246088	25.0811
4928.852901	17.1007
4929.459751	6.27027
4930.066638	-1.062e-006
4930.673563	-1.062e-006
4931.280525	-1.062e-006
4931.887524	3.13513
4932.494561	-1.00784e-006
4933.101636	-1.00784e-006
4933.708747	17.1007
4934.315897	25.0811
4934.923083	14.2506
4935.530307	9.12039
4936.137569	3.13514
4936.744867	3.13514
4937.352204	-7.69418e-007
4937.959577	-7.69418e-007
4938.566988	-7.69418e-007
4939.174437	5.98526
4939.781923	3.13513
4940.389446	3.13513
4940.997007	-1.00784e-006
4941.604605	-1.00784e-006
4942.212241	-1.00784e-006
4942.819913	21.946
4943.427624	35.9116
4944.035372	20.2359
4944.643157	6.27027
4945.250979	6.27027
4945.858839	3.13513
4946.466737	-1.48467e-006
4947.074672	3.13513
4947.682644	3.13513
4948.290654	-1.48467e-006
4948.898701	-1.48467e-006
4949.506785	-1.48467e-006
4950.114907	-1.48467e-006
4950.723066	-1.48467e-006
4951.331263	-1.48467e-006
4951.939497	-1.48467e-006
4952.547769	-1.48467e-006
4953.156078	-1.48467e-006
4953.764424	17.1007
4954.372808	17.1007
4954.981229	17.1007
4955.589688	3.13513
4956.198184	22.231
4956.806717	14.2506
4957.415288	6.27027
4958.023897	-1.062e-006
4958.632542	-1.062e-006
4959.241225	-1.062e-006
4959.849946	35.9116
4960.458704	30.2113
4961.067499	17.1007
4961.676332	6.27027
4962.285202	3.13513
4962.894110	-1.00784e-006
4963.503055	-1.00784e-006
4964.112037	-1.00784e-006
4964.721057	-1.00784e-006
4965.330114	-1.00784e-006
4965.939209	-1.00784e-006
4966.548341	-1.00784e-006
4967.157510	-1.00784e-006
4967.766717	3.13513
4968.375961	-1.00784e-006
4968.985243	9.12039
4969.594562	-7.64447e-007
4970.203919	-7.64447e-007
4970.813313	3.13514
4971.422744	-7.69418e-007
4972.032213	5.98526
4972.641719	-9.48703e-007
4973.251263	13.9656
4973.860844	11.1155
4974.470462	6.27027
4975.080118	-5.85162e-007
4975.689811	3.13514
4976.299542	14.2506
4976.909310	52.1573
4977.519115	47.027
4978.128958	25.0811
4978.738839	6.27027
4979.348756	-5.85162e-007
4979.958711	-5.85162e-007
4980.568704	-5.85162e-007
4981.178734	25.0811
4981.788801	17.1007
4982.398906	9.12039
4983.009048	3.13514
4983.619228	-7.69418e-007
4984.229445	-7.69418e-007
4984.839699	-7.69418e-007
4985.449991	-7.69418e-007
4986.060321	-7.69418e-007
4986.670687	9.12039
4987.281091	9.12039
4987.891533	-7.64447e-007
4988.502012	-7.64447e-007
4989.112528	-7.64447e-007
4989.723082	-7.64447e-007
4990.333673	3.13514
4990.944302	9.12039
4991.554968	9.12039
4992.165671	14.2506
4992.776412	17.1007
4993.387190	6.27027
4993.998006	3.13513
4994.608859	-1.00784e-006
4995.219749	-1.00784e-006
4995.830677	3.13513
4996.441643	-1.00784e-006
4997.052645	-1.00784e-006
4997.663685	3.13513
4998.274763	17.1007
4998.885878	11.1155
4999.497030	17.1007
5000.108220	17.1007
5000.719447	9.12039
5001.330712	-7.64447e-007
5001.942014	-7.64447e-007
5002.553353	-7.64447e-007
5003.164730	25.0811
5003.776144	17.1007
5004.387596	3.13513
5004.999085	11.1155
5005.610612	9.12039
5006.222176	20.2359
5006.833777	25.0811
5007.445416	14.2506
5008.057092	-8.96426e-007
5008.668806	-8.96426e-007
5009.280556	-8.96426e-007
5009.892345	-8.96426e-007
5010.504171	21.946
5011.116034	20.2359
5011.727935	17.1007
5012.339873	8.31638e-007
5012.951848	5.98526
5013.563861	9.58645e-007
5014.175911	5.98526
5014.787999	3.13514
5015.400124	8.99512e-007
5016.012287	8.99512e-007
5016.624487	8.99512e-007
5017.236724	8.99512e-007
5017.848999	8.99512e-007
5018.461311	8.99512e-007
5019.073661	8.99512e-007
5019.686048	11.1155
5020.298472	6.27027
5020.910934	1.32219e-006
5021.523433	1.32219e-006
5022.135970	1.32219e-006
5022.748544	1.32219e-006
5023.361155	5.98526
5023.973804	5.98526
5024.586491	3.13514
5025.199214	1.37635e-006
5025.811976	1.37635e-006
5026.424774	1.37635e-006
5027.037610	1.37635e-006
5027.650484	1.37635e-006
5028.263394	1.37635e-006
5028.876343	1.37635e-006
5029.489328	1.37635e-006
5030.102351	1.37635e-006
5030.715412	1.37635e-006
5031.328510	17.1007
5031.941645	39.0467
5032.554818	22.231
5033.168028	3.13514
5033.781275	2.56844e-006
5034.394560	2.56844e-006
5035.007883	2.56844e-006
5035.621243	2.56844e-006
5036.234640	2.56844e-006
5036.848074	11.1155
5037.461546	17.1007
5038.075056	33.0614
5038.688603	20.2359
5039.302187	36.1966
5039.915809	39.0467
5040.529468	28.2162
5041.143164	22.231
5041.756898	6.27027
5042.370670	2.7527e-006
5042.984478	11.1155
5043.598324	6.27028
5044.212208	3.13514
5044.826129	3.2837e-006
5045.440087	3.2837e-006
5046.054083	3.2837e-006
5046.668117	3.2837e-006
5047.282187	3.2837e-006
5047.896295	3.2837e-006
5048.510441	3.2837e-006
5049.124624	9.1204
5049.738844	3.13514
5050.353102	3.04528e-006
5050.967397	3.04528e-006
5051.581729	3.04528e-006
5052.196099	3.13514
5052.810507	3.04528e-006
5053.424952	3.04528e-006
5054.039434	3.13514
5054.653953	3.04528e-006
5055.268510	3.04528e-006
5055.883105	3.04528e-006
5056.497737	3.04528e-006
5057.112406	3.04528e-006
5057.727113	3.04528e-006
5058.341857	3.04528e-006
5058.956638	3.04528e-006
5059.571457	3.04528e-006
5060.186314	3.04528e-006
5060.801207	3.13514
5061.416139	3.13514
5062.031107	3.04528e-006
5062.646113	55.0074
5063.261157	50.1622
5063.876238	30.2113
5064.491356	11.1155
5065.106512	3.13514
5065.721705	3.2837e-006
5066.336935	33.0614
5066.952203	52.1573
5067.567508	71.2531
5068.182851	44.1769
5068.798231	30.2113
5069.413649	47.027
5070.029104	30.2113
5070.644596	20.2359
5071.260126	11.1155
5071.875693	3.13513
5072.491298	-1.48467e-006
5073.106940	13.9656
5073.722620	6.27027
5074.338336	9.12039
5074.954091	17.1007
5075.569882	11.1155
5076.185712	3.13514
5076.801578	-5.31e-007
5077.417482	-5.31e-007
5078.033424	3.13514
5078.649402	6.27027
5079.265419	-5.85162e-007
5079.881472	-5.85162e-007
5080.497563	-5.85162e-007
5081.113692	-5.85162e-007
5081.729858	-5.85162e-007
5082.346061	-5.85162e-007
5082.962302	-5.85162e-007
5083.578580	-5.85162e-007
5084.194895	3.13514
5084.811248	-5.31e-007
5085.427639	-5.31e-007
5086.044066	-5.31e-007
5086.660531	-5.31e-007
5087.277034	-5.31e-007
5087.893574	-5.31e-007
5088.510152	-5.31e-007
5089.126766	-5.31e-007
5089.743419	-5.31e-007
5090.360108	-5.31e-007
5090.976835	-5.31e-007
5091.593600	-5.31e-007
5092.210402	-5.31e-007
5092.827241	9.12039
5093.444118	9.12039
5094.061032	-7.64447e-007
5094.677984	-7.64447e-007
5095.294973	41.0418
5095.911999	39.0467
5096.529063	36.1966
5097.146164	25.0811
5097.763303	14.2506
5098.380479	30.2113
5098.997693	17.1007
5099.614943	9.12039
5100.232232	-2.6718e-006
5100.849557	-2.6718e-006
5101.466921	-2.6718e-006
5102.084321	33.0614
5102.701759	20.2359
5103.319235	17.1007
5103.936747	11.1155
5104.554298	-6.03845e-007
5105.171885	21.946
5105.789510	33.0614
5106.407173	41.0418
5107.024873	109.16
5107.642610	77.2383
5108.260385	41.0418
5108.878197	17.1007
5109.496046	9.12039
5110.113933	6.27026
5110.731858	25.0811
5111.349820	30.2113
5111.967819	14.2506
5112.585855	6.27026
5113.203930	-8.69139e-006
5113.822041	-8.69139e-006
5114.440190	5.98525
5115.058376	-8.5781e-006
5115.676600	3.13513
5116.294861	6.27026
5116.913160	6.27026
5117.531495	-8.69139e-006
5118.149869	-8.69139e-006
5118.768280	-8.69139e-006
5119.386728	-8.69139e-006
5120.005213	-8.69139e-006
5120.623736	-8.69139e-006
5121.242297	5.98525
5121.860895	-8.5781e-006
5122.479530	33.0614
5123.098203	36.1966
5123.716913	25.0811
5124.335660	82.0835
5124.954445	52.1573
5125.573268	39.0467
5126.192127	25.0811
5126.811025	58.1425
5127.429959	39.0467
5128.048931	55.0074
5128.667941	30.2113
5129.286988	11.1155
5129.906072	17.1007
5130.525194	62.9877
5131.144353	44.1769
5131.763549	22.231
5132.382783	9.12039
5133.002054	9.12039
5133.621363	11.1155
5134.240709	9.12039
5134.860093	-4.57914e-006
5135.479514	17.1007
5136.098972	6.27027
5136.718468	17.1007
5137.338001	11.1155
5137.957572	11.1155
5138.577180	9.12039
5139.196826	11.1155
5139.816509	9.12039
5140.436229	-4.57914e-006
5141.055987	5.98525
5141.675782	13.9656
5142.295614	6.27027
5142.915484	-4.39986e-006
5143.535392	-4.39986e-006
5144.155337	3.13513
5144.775319	11.1155
5145.395339	6.27027
5146.015396	6.27027
5146.635490	6.27027
5147.255622	-4.39986e-006
5147.875791	-4.39986e-006
5148.495998	-4.39986e-006
5149.116242	-4.39986e-006
5149.736524	-4.39986e-006
5150.356843	-4.39986e-006
5150.977199	33.0614
5151.597593	88.0688
5152.218024	58.1425
5152.838493	30.2113
5153.458999	22.231
5154.079543	25.0811
5154.700123	11.1155
5155.320742	3.13513
5155.941398	-8.16039e-006
5156.562091	-8.16039e-006
5157.182821	5.98525
5157.803589	29.9263
5158.424395	33.0614
5159.045237	20.2359
5159.666118	6.27026
5160.287035	9.12039
5160.907990	6.27026
5161.528983	39.0467
5162.150013	30.2113
5162.771080	17.1007
5163.392185	14.2506
5164.013327	30.2113
5164.634506	25.0811
5165.255723	3.13513
5165.876978	14.2506
[truncated: 6,506 more rows]
