# Supplementary material for: Chemoenzymatic synthesis of genetically-encoded multivalent liquid N-glycan arrays
Source: Nat Commun. 2023 Aug 28;14:5237. doi: 10.1038/s41467-023-40900-y (PMC10462762; doi:10.1038/s41467-023-40900-y)
Supplement: Supplementary file 8 — Supplementary Dataset 4 [file 41467_2023_40900_MOESM8_ESM.zip › Supplementary Data 1_All MALDI Data/MALDI TextFiles for Fig.5 and Fig.6/TL-IV-43-DBCO-SDB28_0001.txt]

TITLE "<<TL-IV-43-DBCO-SDB28_0001>> Voyager Spec #1[BP = 5242.6, 39132]"
TYPE MASSSPEC
3999.789467	329.613
4000.336058	348.721
4000.882687	348.721
4001.429353	352.304
4001.976057	455.009
4002.522798	474.117
4003.069577	472.923
4003.616392	477.7
4004.163246	463.369
4004.710136	624.593
4005.257064	583.988
4005.804030	624.593
4006.351033	646.089
4006.898073	680.723
4007.445151	680.723
4007.992266	757.155
4008.539418	806.119
4009.086608	782.234
4009.633835	749.989
4010.181100	654.449
4010.728402	512.333
4011.275741	401.268
4011.823118	376.189
4012.370532	428.736
4012.917984	488.448
4013.465473	488.448
4014.012999	545.772
4014.560563	603.096
4015.108164	597.125
4015.655803	545.772
4016.203479	447.844
4016.751192	379.772
4017.298943	327.225
4017.846731	286.62
4018.394556	286.62
4018.942419	326.03
4019.490320	420.376
4020.038258	339.167
4020.586233	303.34
4021.134245	352.304
4021.682295	416.793
4022.230383	476.506
4022.778507	509.945
4023.326669	488.448
4023.874869	518.305
4024.423106	406.045
4024.971380	455.009
4025.519692	437.096
4026.068041	493.225
4026.616428	492.031
4027.164852	412.016
4027.713313	394.103
4028.261812	330.807
4028.810348	256.764
4029.358921	265.124
4029.907532	416.793
4030.456180	425.153
4031.004866	346.333
4031.553589	352.304
4032.102350	367.829
4032.651147	330.807
4033.199983	273.483
4033.748855	277.066
4034.297766	352.304
4034.846713	308.117
4035.395698	365.441
4035.944720	529.053
4036.493780	572.046
4037.042877	431.124
4037.592011	376.189
4038.141183	292.591
4038.690392	463.369
4039.239639	545.772
4039.788923	412.016
4040.338245	374.995
4040.887603	314.088
4041.437000	529.053
4041.986433	575.629
4042.535904	578.017
4043.085413	443.067
4043.634959	390.52
4044.184542	379.772
4044.734162	346.333
4045.283820	281.843
4045.833516	271.095
4046.383249	355.887
4046.933019	523.082
4047.482826	469.34
4048.032671	384.549
4048.582554	333.196
4049.132474	390.52
4049.682431	437.096
4050.232425	428.736
4050.782457	542.19
4051.332527	480.089
4051.882634	495.614
4052.432778	493.225
4052.982959	496.808
4053.533178	630.564
4054.083435	652.061
4054.633728	564.88
4055.184060	450.232
4055.734428	322.448
4056.284834	357.081
4056.835278	480.089
4057.385758	420.376
4057.936276	423.959
4058.486832	526.664
4059.037425	434.707
4059.588055	363.052
4060.138723	237.656
4060.689428	303.34
4061.240171	341.556
4061.790951	395.297
4062.341768	289.009
4062.892623	265.124
4063.443515	243.627
4063.994444	472.923
4064.545411	382.16
4065.096416	314.088
4065.647457	352.304
4066.198536	367.829
4066.749653	333.196
4067.300807	425.153
4067.851998	441.873
4068.403227	465.758
4068.954493	379.772
4069.505797	401.268
4070.057137	412.016
4070.608516	352.304
4071.159931	306.922
4071.711384	306.922
4072.262875	286.62
4072.814403	277.066
4073.365968	409.628
4073.917571	453.815
4074.469211	434.707
4075.020888	409.628
4075.572603	428.736
4076.124356	564.88
4076.676145	523.082
4077.227972	434.707
4077.779837	474.117
4078.331739	548.161
4078.883678	515.916
4079.435655	621.01
4079.987669	532.636
4080.539720	611.456
4081.091809	626.981
4081.643935	532.636
4082.196099	560.103
4082.748300	635.341
4083.300538	628.176
4083.852814	540.995
4084.405127	583.988
4084.957478	560.103
4085.509866	619.816
4086.062292	619.816
4086.614754	518.305
4087.167255	439.484
4087.719792	542.19
4088.272367	409.628
4088.824980	376.189
4089.377630	379.772
4089.930317	341.556
4090.483041	369.023
4091.035803	434.707
4091.588603	443.067
4092.141440	511.139
4092.694314	609.068
4093.247225	437.096
4093.800174	486.06
4094.353161	496.808
4094.906185	466.952
4095.459246	551.744
4096.012344	668.78
4096.565480	834.781
4097.118654	684.305
4097.671865	548.161
4098.225113	425.153
4098.778398	345.138
4099.331721	488.448
4099.885082	540.995
4100.438480	515.916
4100.991915	455.009
4101.545387	371.412
4102.098897	349.915
4102.652445	523.081
4103.206030	537.412
4103.759652	488.448
4104.313311	406.045
4104.867008	352.304
4105.420743	450.232
4105.974514	450.232
4106.528324	443.067
4107.082170	469.34
4107.636054	564.88
4108.189975	521.887
4108.743934	363.052
4109.297930	297.368
4109.851964	286.62
4110.406035	297.368
4110.960143	278.26
4111.514289	256.764
4112.068472	180.332
4112.622693	186.303
4113.176951	343.944
4113.731246	395.297
4114.285579	327.224
4114.839949	352.304
4115.394356	373.8
4115.948801	346.332
4116.503284	450.232
4117.057803	431.124
4117.612361	656.838
4118.166955	661.615
4118.721587	600.708
4119.276256	720.133
4119.830963	733.27
4120.385707	747.601
4120.940489	747.601
4121.495308	717.744
4122.050164	526.664
4122.605058	518.305
4123.159989	483.671
4123.714957	469.34
4124.269963	502.779
4124.825007	450.232
4125.380087	483.671
4125.935205	815.673
4126.490361	649.672
4127.045554	624.593
4127.600784	537.412
4128.156052	502.779
4128.711357	453.815
4129.266699	591.154
4129.822079	626.981
4130.377497	611.456
4130.932951	621.01
4131.488443	626.981
4132.043973	650.866
4132.599540	727.298
4133.155144	635.341
4133.710786	665.197
4134.266465	754.766
4134.822181	736.852
4135.377935	652.061
4135.933727	493.225
4136.489555	398.879
4137.045421	277.066
4137.601325	246.015
4138.157266	284.231
4138.713244	548.161
4139.269260	425.153
4139.825313	330.807
4140.381403	363.052
4140.937531	427.541
4141.493696	420.376
4142.049899	460.98
4142.606139	455.009
4143.162417	420.376
4143.718732	382.16
4144.275084	286.62
4144.831473	186.303
4145.387901	180.332
4145.944365	142.116
4146.500867	254.375
4147.057406	349.915
4147.613983	352.304
4148.170597	434.707
4148.727248	474.117
4149.283937	493.225
4149.840663	607.873
4150.397427	672.363
4150.954228	548.161
4151.511067	398.879
4152.067943	472.923
4152.624856	488.448
4153.181806	597.125
4153.738794	710.579
4154.295820	695.054
4154.852883	586.377
4155.409983	562.492
4155.967121	444.261
4156.524296	341.555
4157.081508	346.332
4157.638758	450.232
4158.196045	404.851
4158.753370	352.304
4159.310732	499.197
4159.868131	477.7
4160.425568	556.521
4160.983043	496.808
4161.540554	376.189
4162.098103	428.736
4162.655690	646.089
4163.213314	616.233
4163.770975	616.233
4164.328673	511.139
4164.886409	450.232
4165.444183	376.189
4166.001994	341.556
4166.559842	346.333
4167.117728	303.34
4167.675651	248.404
4168.233611	229.296
4168.791609	267.512
4169.349644	327.225
4169.907717	343.944
4170.465827	452.621
4171.023974	404.851
4171.582159	341.556
4172.140381	349.915
4172.698641	382.16
4173.256938	349.915
4173.815272	394.103
4174.373644	369.023
4174.932054	339.167
4175.490500	339.167
4176.048984	262.735
4176.607506	326.03
4177.166064	409.628
4177.724661	502.779
4178.283294	507.556
4178.841965	374.995
4179.400674	320.059
4179.959420	292.591
4180.518203	339.167
4181.077023	341.556
4181.635881	259.152
4182.194777	218.548
4182.753710	286.62
4183.312680	398.88
4183.871688	437.096
4184.430733	420.376
4184.989815	360.664
4185.548935	360.664
4186.108092	320.059
4186.667287	273.483
4187.226519	292.591
4187.785788	246.016
4188.345095	450.232
4188.904439	355.887
4189.463821	406.045
4190.023240	463.369
4190.582696	455.009
4191.142190	423.959
4191.701721	306.922
4192.261290	443.067
4192.820896	417.988
4193.380539	388.131
4193.940220	388.131
4194.499938	499.197
4195.059694	444.261
4195.619487	369.023
4196.179317	360.664
4196.739185	439.484
4197.299090	600.708
4197.859033	488.448
4198.419013	477.7
4198.979030	583.988
4199.539085	613.845
4200.099178	554.132
4200.659307	726.104
4201.219474	741.629
4201.779679	646.089
4202.339920	605.485
4202.900200	515.916
4203.460516	412.016
4204.020870	333.196
4204.581262	333.196
4205.141690	367.829
4205.702157	433.513
4206.262660	443.067
4206.823201	517.11
4207.383780	686.694
4207.944396	572.046
4208.505049	562.492
4209.065739	526.664
4209.626467	431.124
4210.187233	417.988
4210.748036	523.082
4211.308876	425.153
4211.869754	398.88
4212.430669	439.484
4212.991621	414.405
4213.552611	728.493
4214.113638	673.557
4214.674703	652.061
4215.235805	600.708
4215.796944	458.592
4216.358121	450.232
4216.919335	423.959
4217.480587	357.081
4218.041876	289.009
4218.603202	224.519
4219.164566	224.519
4219.725967	265.124
4220.287406	397.685
4220.848882	333.196
4221.410395	460.981
4221.971946	401.268
4222.533534	326.03
4223.095160	401.268
4223.656823	345.138
4224.218523	333.196
4224.780261	420.376
4225.342036	371.412
4225.903849	341.556
4226.465699	308.117
4227.027587	343.944
4227.589511	335.584
4228.151474	423.959
4228.713473	371.412
4229.275510	474.117
4229.837585	394.103
4230.399696	376.189
4230.961846	363.052
4231.524032	463.369
4232.086256	345.138
4232.648518	292.591
4233.210817	371.412
4233.773153	278.26
4234.335527	254.375
4234.897938	564.88
4235.460386	613.845
4236.022872	502.779
4236.585395	469.34
4237.147956	521.887
4237.710554	434.707
4238.273189	355.887
4238.835862	360.664
4239.398572	335.584
4239.961320	371.412
4240.524105	409.628
4241.086927	492.031
4241.649787	382.16
4242.212684	300.951
4242.775619	306.922
4243.338591	273.483
4243.901601	316.476
4244.464647	341.556
4245.027732	296.174
4245.590853	330.807
4246.154012	292.591
4246.717209	371.412
4247.280443	392.908
4247.843714	388.131
4248.407023	339.167
4248.970369	314.088
4249.533752	329.613
4250.097173	343.944
4250.660631	306.922
4251.224127	296.174
4251.787660	237.656
4252.351230	341.556
4252.914838	333.196
4253.478483	431.124
4254.042166	552.938
4254.605886	511.139
4255.169644	437.096
4255.733438	357.081
4256.297271	376.189
4256.861140	409.628
4257.425047	384.549
4257.988992	532.636
4258.552974	505.168
4259.116993	401.268
4259.681050	322.448
4260.245144	355.887
4260.809275	326.03
4261.373444	431.124
4261.937650	417.988
4262.501894	320.059
4263.066175	273.483
4263.630494	281.843
4264.194849	267.512
4264.759243	259.152
4265.323673	197.051
4265.888142	224.519
4266.452647	316.476
4267.017190	374.995
4267.581770	311.699
4268.146388	286.62
4268.711043	382.16
4269.275735	316.476
4269.840465	240.044
4270.405233	246.016
4270.970037	346.333
4271.534879	256.764
4272.099759	203.023
4272.664676	248.404
4273.229630	343.944
4273.794622	326.03
4274.359651	406.045
4274.924717	369.023
4275.489821	374.995
4276.054963	505.168
4276.620141	425.153
4277.185357	394.103
4277.750611	322.448
4278.315902	292.591
4278.881230	235.267
4279.446596	254.375
4280.011999	335.584
4280.577439	322.448
4281.142917	292.591
4281.708433	207.8
4282.273985	292.591
4282.839575	314.088
4283.405203	216.159
4283.970868	191.08
4284.536570	120.619
4285.102310	183.915
4285.668087	216.159
4286.233902	371.412
4286.799753	345.138
4287.365643	388.131
4287.931570	486.06
4288.497534	562.492
4289.063535	507.556
4289.629574	455.009
4290.195650	320.059
4290.761764	248.404
4291.327915	346.333
4291.894104	327.225
4292.460330	292.591
4293.026593	286.62
4293.592894	265.124
4294.159232	246.016
4294.725608	213.771
4295.292021	398.88
4295.858471	462.175
4296.424959	401.268
4296.991484	406.045
4297.558046	409.628
4298.124646	330.807
4298.691284	254.375
4299.257958	384.549
4299.824671	540.995
4300.391420	417.988
4300.958207	374.995
4301.525031	322.448
4302.091893	507.556
4302.658792	388.131
4303.225729	395.297
4303.792703	404.851
4304.359714	425.153
4304.926763	439.484
4305.493849	341.556
4306.060973	395.297
4306.628134	357.081
4307.195332	509.945
4307.762568	572.046
4308.329841	515.916
4308.897152	499.197
4309.464500	569.657
4310.031885	532.636
4310.599308	431.124
4311.166768	414.405
4311.734266	502.779
4312.301801	532.636
4312.869373	668.78
4313.436983	486.06
4314.004630	515.916
4314.572315	535.024
4315.140037	597.125
4315.707796	554.132
4316.275593	507.556
4316.843427	586.377
4317.411299	492.031
4317.979208	455.009
4318.547154	593.543
4319.115138	618.622
4319.683159	618.622
4320.251218	680.723
4320.819314	609.068
4321.387447	526.665
4321.955618	401.268
4322.523827	292.591
4323.092072	326.03
4323.660355	327.225
4324.228676	343.944
4324.797034	406.045
4325.365429	441.873
4325.933861	390.52
4326.502331	376.189
4327.070839	441.873
4327.639384	501.585
4328.207966	462.175
4328.776586	570.852
4329.345243	523.082
4329.913937	428.736
4330.482669	303.34
4331.051438	352.304
4331.620245	278.261
4332.189089	420.376
4332.757971	466.952
4333.326889	469.341
4333.895846	472.923
4334.464839	463.369
4335.033871	437.096
4335.602939	398.88
4336.172045	273.484
4336.741188	425.153
4337.310369	523.082
4337.879587	455.01
4338.448842	601.902
4339.018135	507.557
4339.587466	346.333
4340.156833	330.808
4340.726238	394.103
4341.295681	352.304
4341.865161	371.412
4342.434678	316.477
4343.004233	308.117
4343.573825	265.124
4344.143455	297.369
4344.713122	284.232
4345.282826	254.376
4345.852568	203.023
4346.422347	296.174
4346.992163	308.117
4347.562017	390.52
4348.131909	345.139
4348.701837	401.268
4349.271803	376.189
4349.841807	414.405
4350.411848	529.053
4350.981926	532.636
4351.552042	409.628
4352.122195	346.333
4352.692386	262.735
4353.262614	180.332
4353.832879	248.404
4354.403182	327.225
4354.973522	395.297
4355.543900	444.261
4356.114315	412.017
4356.684767	369.024
4357.255257	322.448
4357.825784	374.995
4358.396348	322.448
4358.966950	296.174
4359.537590	254.376
4360.108267	469.341
4360.678981	417.988
4361.249732	412.017
4361.820521	365.441
4362.391348	493.226
4362.962212	444.261
4363.533113	537.413
4364.104052	480.089
4364.675028	718.939
4365.246041	570.852
4365.817092	463.369
4366.388180	417.988
4366.959306	431.125
4367.530469	395.297
4368.101669	572.046
4368.672907	542.19
4369.244182	551.744
4369.815495	560.104
4370.386845	444.261
4370.958232	311.7
4371.529657	265.124
4372.101119	251.987
4372.672619	251.987
4373.244156	326.031
4373.815731	320.059
4374.387342	512.334
4374.958992	578.017
4375.530678	511.139
4376.102402	521.888
4376.674164	477.7
4377.245963	374.995
4377.817799	297.369
4378.389673	300.951
4378.961584	289.009
4379.533532	318.865
4380.105518	490.837
4380.677542	631.759
4381.249602	857.472
4381.821700	763.126
4382.393836	747.601
4382.966009	572.046
4383.538219	718.939
4384.110467	621.01
4384.682752	545.773
4385.255075	556.521
4385.827434	603.097
4386.399832	628.176
4386.972267	640.118
4387.544739	613.845
4388.117248	560.104
4388.689795	420.376
4389.262379	398.88
4389.835001	423.959
4390.407660	463.369
4390.980357	532.636
4391.553091	741.63
4392.125862	619.816
4392.698671	564.881
4393.271517	526.665
4393.844401	613.845
4394.417322	554.132
4394.990280	480.089
4395.563276	447.844
4396.136309	496.808
4396.709380	447.844
4397.282488	523.082
4397.855633	669.975
4398.428816	649.672
4399.002036	562.492
4399.575294	545.773
4400.148589	560.104
4400.721921	463.369
4401.295291	365.441
4401.868698	428.736
4402.442143	455.01
4403.015625	826.421
4403.589144	744.018
4404.162701	660.421
4404.736295	611.456
4405.309927	548.161
4405.883596	532.636
4406.457302	428.736
4407.031046	382.16
4407.604828	296.174
4408.178646	311.699
4408.752502	434.707
4409.326396	406.045
4409.900327	420.376
4410.474295	352.304
4411.048301	431.125
4411.622344	469.341
4412.196424	493.226
4412.770542	529.053
4413.344697	444.261
4413.918890	545.773
4414.493120	537.413
4415.067388	502.78
4415.641693	512.333
4416.216035	458.592
4416.790415	395.297
4417.364832	311.699
4417.939286	256.764
4418.513778	235.267
4419.088307	207.8
4419.662874	179.138
4420.237478	278.26
4420.812120	348.721
4421.386799	506.362
4421.961515	453.815
4422.536269	444.261
4423.111060	575.629
4423.685889	431.124
4424.260755	335.584
4424.835658	346.333
4425.410599	414.405
4425.985577	352.304
4426.560592	311.699
4427.135645	308.117
4427.710736	322.448
4428.285864	281.843
4428.861029	278.26
4429.436231	357.081
4430.011471	548.161
4430.586749	492.031
4431.162064	455.009
4431.737416	404.851
4432.312805	376.189
4432.888233	314.088
4433.463697	248.404
4434.039199	281.843
4434.614738	326.03
4435.190315	357.081
4435.765929	273.483
4436.341580	246.016
4436.917269	224.519
4437.492995	243.627
4438.068759	308.117
4438.644560	278.26
4439.220398	292.591
4439.796274	277.066
4440.372188	346.333
4440.948138	284.232
4441.524126	251.987
4442.100152	243.627
4442.676215	306.922
4443.252315	339.167
4443.828453	363.052
4444.404628	286.62
4444.980840	243.627
4445.557090	267.512
4446.133378	259.152
4446.709702	232.879
4447.286064	205.411
4447.862464	286.62
4448.438901	246.016
4449.015375	280.649
4449.591887	277.066
4450.168436	235.267
4450.745023	237.656
4451.321647	355.887
4451.898308	395.297
4452.475007	360.664
4453.051743	303.34
4453.628516	490.837
4454.205327	612.65
4454.782176	532.636
4455.359062	398.88
4455.935985	401.268
4456.512945	379.772
4457.089943	363.052
4457.666979	357.081
4458.244052	463.369
4458.821162	545.772
4459.398309	545.772
4459.975494	521.887
4460.552717	556.521
4461.129977	453.815
4461.707274	423.959
4462.284609	462.175
4462.861981	458.592
4463.439390	412.016
4464.016837	369.023
4464.594321	355.886
4465.171843	352.304
4465.749402	308.116
4466.326998	232.879
4466.904632	265.123
4467.482303	322.447
4468.060012	271.095
4468.637758	286.62
4469.215542	320.059
4469.793363	443.067
4470.371221	472.923
4470.949117	414.405
4471.527050	369.023
4472.105020	535.024
4472.683028	420.376
4473.261074	490.837
4473.839156	533.83
4474.417276	474.117
4474.995434	409.628
4475.573629	369.023
4476.151861	447.844
4476.730131	443.067
4477.308438	619.816
4477.886783	572.046
4478.465165	542.19
4479.043584	423.959
4479.622041	496.808
4480.200535	474.117
4480.779067	569.657
4481.357636	591.154
4481.936242	537.413
4482.514886	496.808
4483.093567	551.744
4483.672286	628.176
4484.251042	638.924
4484.829835	477.7
4485.408666	507.556
4485.987534	597.125
4486.566440	521.887
4487.145383	512.333
4487.724363	788.205
4488.303381	671.169
4488.882436	523.081
4489.461529	458.592
4490.040659	458.592
4490.619827	492.031
4491.199031	425.153
4491.778274	431.124
4492.357553	480.088
4492.936870	748.795
4493.516225	763.126
4494.095617	809.702
4494.675046	586.377
4495.254513	605.485
4495.834017	562.492
4496.413558	425.153
4496.993137	412.016
4497.572754	469.34
4498.152407	462.175
4498.732099	477.7
4499.311827	431.124
4499.891593	352.304
4500.471396	278.26
4501.051237	240.044
4501.631115	275.872
4502.211031	357.081
4502.790984	601.902
4503.370974	605.485
4503.951002	611.456
4504.531067	414.405
4505.111170	384.548
4505.691310	532.635
4506.271487	529.053
4506.851702	477.7
4507.431954	486.06
4508.012244	360.663
4508.592571	303.339
4509.172935	386.937
4509.753337	471.729
4510.333777	404.851
4510.914253	357.081
4511.494767	297.368
4512.075319	414.405
4512.655908	681.917
4513.236534	630.564
4513.817198	507.556
4514.397899	390.52
4514.978637	439.484
4515.559413	335.584
4516.140226	371.412
4516.721077	455.009
4517.301965	648.478
4517.882891	532.635
4518.463854	472.923
4519.044854	412.016
4519.625892	300.951
4520.206967	462.175
4520.788079	455.009
4521.369229	355.886
4521.950417	292.591
4522.531641	322.447
4523.112903	346.332
4523.694203	447.844
4524.275540	439.484
4524.856914	412.016
4525.438326	345.138
4526.019775	316.476
4526.601262	335.584
4527.182786	292.591
4527.764347	322.447
4528.345946	292.591
4528.927582	256.764
4529.509256	330.807
4530.090967	360.663
4530.672716	314.088
4531.254501	460.98
4531.836325	425.153
4532.418185	423.959
4533.000083	326.03
4533.582019	349.915
4534.163992	314.088
4534.746002	341.555
4535.328050	431.124
4535.910135	434.707
4536.492257	388.131
4537.074417	488.448
4537.656614	474.117
4538.238849	345.138
4538.821121	300.951
4539.403431	404.851
4539.985778	395.297
4540.568162	384.548
4541.150584	322.447
4541.733043	466.952
4542.315539	425.153
4542.898073	320.059
4543.480645	232.879
4544.063254	265.123
4544.645900	284.231
4545.228583	311.699
4545.811304	371.412
4546.394063	376.189
4546.976859	335.584
4547.559692	296.174
4548.142562	243.627
4548.725470	273.483
4549.308416	262.735
4549.891399	259.152
4550.474419	256.764
4551.057476	232.879
4551.640572	161.224
4552.223704	115.842
4552.806874	158.835
4553.390081	213.771
4553.973326	222.13
4554.556608	277.066
4555.139927	316.476
4555.723284	357.081
4556.306679	349.915
4556.890110	395.297
4557.473579	341.555
4558.057086	256.764
4558.640630	228.102
4559.224211	326.03
4559.807830	339.167
4560.391486	333.196
4560.975179	330.807
4561.558910	292.591
4562.142679	349.915
4562.726485	330.807
4563.310328	360.663
4563.894208	316.476
4564.478126	382.16
4565.062082	490.837
4565.646074	544.578
4566.230105	532.635
4566.814172	505.168
4567.398277	363.052
4567.982420	386.937
4568.566600	414.405
4569.150817	369.023
4569.735071	458.592
4570.319363	455.009
4570.903693	474.117
4571.488060	539.801
4572.072464	616.233
4572.656906	447.844
4573.241385	311.699
4573.825901	330.807
4574.410455	371.412
4574.995046	376.189
4575.579675	441.872
4576.164341	699.83
4576.749045	677.14
4577.333786	556.52
4577.918564	462.175
4578.503380	414.405
4579.088233	382.16
4579.673123	311.699
4580.258051	314.088
4580.843017	360.663
4581.428020	455.009
4582.013060	455.009
4582.598137	390.52
4583.183252	300.951
4583.768405	246.015
4584.353594	205.411
4584.938822	256.764
4585.524086	496.808
4586.109388	583.988
4586.694728	605.485
4587.280105	603.096
4587.865519	640.118
4588.450970	594.736
4589.036460	526.664
4589.621986	455.009
4590.207550	417.987
4590.793151	420.376
4591.378790	435.901
4591.964466	425.153
4592.550179	349.915
4593.135930	414.405
4593.721719	423.959
4594.307544	369.023
4594.893407	360.663
4595.479308	352.304
4596.065246	345.138
4596.651221	267.512
4597.237234	281.843
4597.823284	357.081
4598.409372	425.153
4598.995497	465.757
4599.581659	437.095
4600.167859	434.707
4600.754096	335.584
4601.340371	469.34
4601.926683	548.161
4602.513032	540.995
4603.099419	954.206
4603.685843	924.349
4604.272305	741.629
4604.858804	619.816
4605.445340	562.492
4606.031914	643.701
4606.618525	809.701
4607.205174	624.593
4607.791860	638.924
4608.378583	638.924
4608.965344	570.851
4609.552143	690.276
4610.138978	671.168
4610.725851	512.333
4611.312762	371.412
4611.899710	326.03
4612.486695	256.764
4613.073718	207.799
4613.660778	237.656
4614.247876	308.116
4614.835011	337.973
4615.422183	455.009
4616.009393	360.663
4616.596640	376.189
4617.183924	431.124
4617.771246	501.585
4618.358606	496.808
4618.946003	583.988
4619.533437	493.225
4620.120909	379.771
4620.708418	363.052
4621.295964	392.908
4621.883548	408.433
4622.471169	476.506
4623.058828	376.189
4623.646524	434.707
4624.234257	447.844
4624.822028	384.548
4625.409836	425.153
4625.997682	327.224
4626.585565	395.297
4627.173486	425.153
4627.761444	563.686
4628.349439	511.139
4628.937472	589.959
4629.525542	532.635
4630.113649	395.297
4630.701794	390.52
4631.289977	414.405
4631.878196	484.865
4632.466454	423.959
4633.054748	518.304
4633.643080	499.196
4634.231450	414.405
4634.819856	333.196
4635.408301	281.843
4635.996782	218.548
4636.585301	205.411
4637.173858	226.907
4637.762451	284.231
4638.351083	318.865
4638.939751	354.692
4639.528457	341.555
4640.117201	453.815
4640.705982	431.124
4641.294800	428.736
4641.883656	335.584
4642.472549	284.231
4643.061479	330.807
4643.650447	394.102
4644.239453	643.701
4644.828495	771.486
4645.417575	684.305
4646.006693	591.154
4646.595848	496.808
4647.185040	453.815
4647.774270	406.045
4648.363537	401.268
4648.952842	300.951
4649.542184	229.296
4650.131563	308.116
4650.720980	281.843
4651.310434	335.584
4651.899926	443.067
4652.489455	613.844
4653.079021	575.628
4653.668625	554.132
4654.258266	477.7
4654.847945	404.851
4655.437661	480.088
4656.027415	477.7
4656.617206	355.886
4657.207034	297.368
4657.796900	271.095
4658.386803	466.952
4658.976743	492.031
4659.566721	437.095
4660.156736	447.844
4660.746789	371.412
4661.336879	529.053
4661.927007	474.117
4662.517172	439.484
4663.107374	420.376
4663.697614	431.124
4664.287891	455.009
4664.878206	439.484
4665.468558	458.592
4666.058947	434.707
4666.649374	388.131
4667.239838	339.167
4667.830340	434.707
4668.420879	345.138
4669.011455	297.368
4669.602069	289.008
4670.192720	281.843
4670.783409	229.296
4671.374135	308.116
4671.964899	277.066
4672.555700	186.303
4673.146538	139.727
4673.737414	194.663
4674.328327	213.771
4674.919277	243.627
4675.510265	273.483
4676.101291	409.628
4676.692353	515.916
4677.283454	486.06
4677.874591	515.916
4678.465766	477.7
4679.056978	395.297
4679.648228	273.483
4680.239515	205.411
4680.830840	318.865
4681.422202	327.224
4682.013602	551.743
4682.605038	428.736
4683.196513	390.52
4683.788024	412.016
4684.379573	416.793
4684.971160	444.261
4685.562784	465.757
4686.154445	480.088
4686.746144	575.628
4687.337880	551.743
4687.929653	406.045
4688.521464	352.304
4689.113313	278.26
4689.705198	273.483
4690.297121	262.735
4690.889082	254.375
4691.481080	330.807
4692.073115	443.067
4692.665188	505.168
4693.257298	660.42
4693.849446	744.018
4694.441631	759.543
4695.033853	632.952
4695.626113	488.448
4696.218410	502.779
4696.810745	376.189
4697.403117	420.376
4697.995526	352.304
4698.587973	320.059
4699.180458	330.807
4699.772979	327.224
4700.365538	326.03
4700.958135	349.915
4701.550769	278.26
4702.143440	311.699
4702.736149	311.699
4703.328895	320.059
4703.921678	339.167
4704.514499	443.067
4705.107358	450.232
4705.700254	414.405
4706.293187	428.736
4706.886157	502.779
4707.479165	447.844
4708.072211	349.915
4708.665294	423.959
4709.258414	428.736
4709.851571	523.081
4710.444766	601.902
4711.037999	518.304
4711.631269	443.067
4712.224576	453.815
4712.817921	632.952
4713.411303	526.664
4714.004722	548.161
4714.598179	558.909
4715.191673	493.225
4715.785205	545.772
4716.378774	609.067
4716.972381	474.117
4717.566025	493.225
4718.159706	425.153
4718.753425	349.915
4719.347181	218.548
4719.940975	240.044
4720.534806	243.627
4721.128674	222.13
4721.722580	345.138
4722.316523	486.06
4722.910504	480.088
4723.504522	428.736
4724.098577	453.815
4724.692670	542.189
4725.286800	523.081
4725.880968	578.017
4726.475173	462.175
4727.069415	390.52
4727.663695	474.117
4728.258013	567.269
4728.852367	556.52
4729.446759	535.024
4730.041189	711.773
4730.635656	518.304
4731.230160	434.707
4731.824702	431.124
4732.419281	499.196
4733.013898	483.671
4733.608552	611.456
4734.203243	703.413
4734.797972	671.168
4735.392738	658.032
4735.987542	711.773
4736.582383	717.744
4737.177261	706.996
4737.772177	638.924
4738.367130	632.952
4738.962121	537.412
4739.557149	523.081
4740.152214	542.189
4740.747317	507.556
4741.342458	597.125
4741.937635	705.802
4742.532851	705.802
4743.128103	643.701
4743.723393	521.887
4744.318720	412.016
4744.914085	369.023
4745.509487	308.116
4746.104927	403.656
4746.700404	382.16
4747.295918	509.945
4747.891470	597.125
4748.487059	716.55
4749.082686	861.054
4749.678350	736.852
4750.274051	646.089
4750.869790	703.413
4751.465566	777.457
4752.061380	992.422
4752.657231	1011.53
4753.253120	1009.14
4753.849046	1136.93
4754.445009	1128.57
4755.041010	992.422
4755.637048	899.27
4756.233123	1098.71
4756.829236	996.004
4757.425387	861.054
4758.021574	845.529
4758.617800	820.45
4759.214062	973.314
4759.810362	831.198
4760.406699	790.593
4761.003074	752.377
4761.599487	804.924
4762.195936	1016.31
4762.792423	984.062
4763.388948	1013.92
4763.985510	1081.99
4764.582109	1092.74
4765.178745	1176.34
4765.775420	1015.11
4766.372131	1058.11
4766.968880	826.421
4767.565666	733.269
4768.162490	679.528
4768.759351	591.154
4769.356250	597.125
4769.953186	624.593
4770.550159	570.851
4771.147170	567.269
4771.744218	619.816
4772.341304	572.046
4772.938427	703.413
4773.535587	807.313
4774.132785	869.414
4774.730020	771.485
4775.327293	769.097
4775.924603	839.558
4776.521950	834.781
4777.119335	736.852
4777.716757	788.205
4778.314217	649.672
4778.911714	701.025
4779.509249	698.636
4780.106821	902.853
4780.704430	843.14
4781.302077	790.593
4781.899761	824.032
4782.497482	747.6
4783.095241	728.492
4783.693038	948.234
4784.290872	888.522
4784.888743	763.126
4785.486651	698.636
4786.084597	755.96
4786.682581	624.593
4787.280602	706.996
4787.878660	788.205
4788.476756	695.053
4789.074889	827.615
4789.673059	880.162
4790.271267	739.241
4790.869512	692.665
4791.467795	681.917
4792.066115	706.996
4792.664473	892.105
4793.262868	824.032
4793.861300	924.349
4794.459770	1027.06
4795.058277	947.04
4795.656822	917.184
4796.255404	824.032
4796.854023	755.96
4797.452680	677.14
4798.051374	567.269
4798.650106	570.851
4799.248875	564.88
4799.847681	692.665
4800.446525	668.78
4801.045406	640.118
4801.644325	654.449
4802.243281	586.377
4802.842275	505.168
4803.441305	684.305
4804.040374	654.449
4804.639479	628.175
4805.238623	532.635
4805.837803	477.7
4806.437021	703.413
4807.036277	690.276
4807.635569	499.196
4808.234900	695.053
4808.834267	801.342
4809.433672	658.032
4810.033115	529.053
4810.632594	444.261
4811.232112	518.304
4811.831666	668.78
4812.431258	556.52
4813.030888	654.449
4813.630555	722.521
4814.230259	687.888
4814.830001	726.104
4815.429780	888.522
4816.029596	932.709
4816.629450	913.601
4817.229342	869.414
4817.829271	698.636
4818.429237	671.168
4819.029240	616.233
4819.629281	782.234
4820.229360	730.881
4820.829476	654.449
4821.429629	717.744
4822.029819	771.485
4822.630047	706.996
4823.230313	815.673
4823.830616	820.45
4824.430956	649.672
4825.031334	556.52
4825.631749	521.887
4826.232201	480.088
4826.832691	679.528
4827.433219	902.853
4828.033783	804.924
4828.634386	660.42
4829.235025	526.664
4829.835702	486.06
4830.436416	529.053
4831.037168	518.304
4831.637957	423.959
4832.238784	346.332
4832.839648	458.592
4833.440550	496.808
4834.041488	532.635
4834.642465	575.628
4835.243478	483.671
4835.844529	521.887
4836.445618	417.987
4837.046744	472.923
4837.647907	339.167
4838.249108	341.555
4838.850346	406.045
4839.451622	425.153
4840.052935	450.232
4840.654285	507.556
4841.255673	635.341
4841.857098	692.665
4842.458560	643.701
4843.060061	560.103
4843.661598	575.628
4844.263173	463.369
4844.864785	502.779
4845.466435	591.154
4846.068122	646.089
4846.669846	649.672
4847.271608	594.736
4847.873407	616.233
4848.475244	613.844
4849.077118	545.772
4849.679030	414.405
4850.280979	425.153
4850.882965	548.161
4851.484989	523.081
4852.087050	502.779
4852.689149	616.233
4853.291285	680.722
4853.893458	812.09
4854.495669	679.528
4855.097917	540.995
4855.700203	505.168
4856.302526	496.808
4856.904886	535.024
4857.507284	518.304
4858.109719	384.548
4858.712192	352.304
4859.314702	357.081
4859.917250	406.045
4860.519835	567.269
4861.122457	654.449
4861.725117	589.96
4862.327814	493.225
4862.930549	509.945
4863.533321	486.06
4864.136130	535.024
4864.738977	654.449
4865.341861	630.564
4865.944783	624.593
4866.547742	518.305
4867.150738	619.816
4867.753772	695.054
4868.356843	502.779
4868.959952	515.916
4869.563098	529.053
4870.166282	492.031
4870.769503	521.887
4871.372761	551.744
4871.976057	660.42
4872.579390	880.162
4873.182760	958.983
4873.786168	1041.39
4874.389614	929.127
4874.993097	798.953
4875.596617	730.881
4876.200175	677.14
4876.803770	613.845
4877.407402	486.06
4878.011072	575.629
4878.614779	658.032
4879.218524	591.154
4879.822306	428.736
4880.426125	443.067
4881.029982	483.671
4881.633877	523.082
4882.237808	569.657
4882.841778	443.067
4883.445784	365.441
4884.049828	417.988
4884.653910	462.175
4885.258028	469.34
4885.862185	551.744
4886.466378	594.737
4887.070609	560.103
4887.674878	532.636
4888.279184	548.161
4888.883527	512.333
4889.487908	597.125
4890.092326	607.873
4890.696781	600.708
4891.301274	701.025
4891.905804	537.412
4892.510372	496.808
4893.114977	548.161
4893.719620	649.672
4894.324300	769.097
4894.929017	782.234
4895.533772	681.917
4896.138564	769.097
4896.743394	624.593
4897.348261	616.233
4897.953165	578.017
4898.558107	567.269
4899.163087	588.765
4899.768103	672.363
4900.373157	658.032
4900.978249	673.557
4901.583378	567.269
4902.188544	535.024
4902.793748	535.024
4903.398989	507.556
4904.004268	472.923
4904.609584	529.053
4905.214937	507.556
4905.820328	551.744
4906.425756	572.046
4907.031222	515.916
4907.636725	551.744
4908.242265	488.448
4908.847843	523.082
4909.453458	548.161
4910.059111	684.306
4910.664801	736.853
4911.270529	728.493
4911.876294	677.14
4912.482096	613.845
4913.087936	499.197
4913.693813	582.794
4914.299727	499.197
4914.905679	371.412
4915.511669	262.735
4916.117696	286.62
4916.723760	341.556
4917.329861	352.304
4917.936000	434.707
4918.542177	425.153
4919.148391	434.707
4919.754642	346.333
4920.360931	474.117
4920.967257	569.657
4921.573620	618.622
4922.180021	492.031
4922.786460	428.736
4923.392935	371.412
4923.999449	591.154
4924.605999	493.225
4925.212587	409.628
4925.819213	431.124
4926.425875	333.196
4927.032576	354.692
4927.639313	292.591
4928.246088	355.887
4928.852901	330.807
4929.459751	297.368
4930.066638	406.045
4930.673563	544.578
4931.280525	529.053
4931.887524	409.628
4932.494561	458.592
4933.101636	496.808
4933.708747	453.815
4934.315897	488.448
4934.923083	420.376
4935.530307	414.405
4936.137569	357.081
4936.744867	346.333
4937.352204	406.045
4937.959577	463.369
4938.566988	404.851
4939.174437	404.851
4939.781923	540.995
4940.389446	458.592
4940.997007	437.096
4941.604605	529.053
4942.212241	463.369
4942.819913	539.801
4943.427624	425.153
4944.035372	349.915
4944.643157	327.225
4945.250979	357.081
4945.858839	382.16
4946.466737	463.369
4947.074672	409.628
4947.682644	428.736
4948.290654	420.376
4948.898701	460.981
4949.506785	523.082
4950.114907	521.887
4950.723066	512.333
4951.331263	469.34
4951.939497	371.412
4952.547769	404.851
4953.156078	330.807
4953.764424	314.088
4954.372808	363.052
4954.981229	567.269
4955.589688	521.887
4956.198184	486.06
4956.806717	406.045
4957.415288	390.52
4958.023897	551.744
4958.632542	512.333
4959.241225	502.779
4959.849946	605.485
4960.458704	548.161
4961.067499	526.664
4961.676332	486.06
4962.285202	548.161
4962.894110	488.448
4963.503055	357.081
4964.112037	352.304
4964.721057	360.663
4965.330114	493.225
4965.939209	496.808
4966.548341	417.987
4967.157510	394.102
4967.766717	414.405
4968.375961	379.771
4968.985243	289.008
4969.594562	416.793
4970.203919	482.477
4970.813313	612.65
4971.422744	618.622
4972.032213	492.031
4972.641719	458.592
4973.251263	643.701
4973.860844	621.01
4974.470462	414.405
4975.080118	414.405
4975.689811	376.189
4976.299542	441.873
4976.909310	548.161
4977.519115	511.139
4978.128958	589.96
4978.738839	628.176
4979.348756	515.916
4979.958711	611.456
4980.568704	518.305
4981.178734	469.34
4981.788801	401.268
4982.398906	460.981
4983.009048	567.269
4983.619228	537.413
4984.229445	662.809
4984.839699	660.42
4985.449991	521.887
4986.060321	379.772
4986.670687	300.951
4987.281091	289.009
4987.891533	254.375
4988.502012	262.735
4989.112528	314.088
4989.723082	397.685
4990.333673	623.399
4990.944302	644.895
4991.554968	512.333
4992.165671	406.045
4992.776412	520.693
4993.387190	455.009
4993.998006	425.153
4994.608859	357.081
4995.219749	311.699
4995.830677	355.887
4996.441643	466.952
4997.052645	499.197
4997.663685	425.153
4998.274763	360.664
4998.885878	417.988
4999.497030	363.052
5000.108220	386.937
5000.719447	433.513
5001.330712	455.009
5001.942014	669.974
5002.553353	662.809
5003.164730	619.816
5003.776144	512.333
5004.387596	417.988
5004.999085	512.333
5005.610612	472.923
5006.222176	363.052
5006.833777	392.908
5007.445416	357.081
5008.057092	435.901
5008.668806	488.448
5009.280556	507.556
5009.892345	401.268
5010.504171	345.138
5011.116034	384.549
5011.727935	453.815
5012.339873	556.521
5012.951848	560.103
5013.563861	493.225
5014.175911	502.779
5014.787999	496.808
5015.400124	545.772
5016.012287	447.844
5016.624487	352.304
5017.236724	306.922
5017.848999	376.189
5018.461311	360.664
5019.073661	278.26
5019.686048	348.721
5020.298472	431.124
5020.910934	480.089
5021.523433	428.736
5022.135970	492.031
5022.748544	635.341
5023.361155	673.557
5023.973804	616.233
5024.586491	662.809
5025.199214	463.369
5025.811976	493.225
5026.424774	499.197
5027.037610	444.261
5027.650484	465.758
5028.263394	612.65
5028.876343	570.852
5029.489328	518.305
5030.102351	575.629
5030.715412	548.161
5031.328510	669.974
5031.941645	591.154
5032.554818	496.808
5033.168028	609.068
5033.781275	529.053
5034.394560	437.096
5035.007883	420.376
5035.621243	526.664
5036.234640	447.844
5036.848074	548.161
5037.461546	526.664
5038.075056	638.924
5038.688603	619.816
5039.302187	665.197
5039.915809	665.197
5040.529468	589.96
5041.143164	560.103
5041.756898	556.521
5042.370670	542.19
5042.984478	703.413
5043.598324	760.737
5044.212208	677.14
5044.826129	570.852
5045.440087	711.773
5046.054083	586.377
5046.668117	492.031
5047.282187	371.412
5047.896295	392.908
5048.510441	660.42
5049.124624	515.916
5049.738844	505.168
5050.353102	570.852
5050.967397	511.139
5051.581729	472.923
5052.196099	483.671
5052.810507	417.988
5053.424952	472.923
5054.039434	376.189
5054.653953	542.19
5055.268510	515.916
5055.883105	537.413
5056.497737	771.486
5057.112406	586.377
5057.727113	453.815
5058.341857	388.131
5058.956638	314.088
5059.571457	363.052
5060.186314	316.476
5060.801207	311.699
5061.416139	499.197
5062.031107	556.521
5062.646113	556.521
5063.261157	752.378
5063.876238	890.911
5064.491356	850.306
5065.106512	662.809
5065.721705	690.277
5066.336935	695.054
5066.952203	600.708
5067.567508	453.815
5068.182851	447.844
5068.798231	512.333
5069.413649	616.233
5070.029104	589.96
5070.644596	594.737
5071.260126	581.6
5071.875693	714.162
5072.491298	760.737
5073.106940	628.176
5073.722620	507.556
5074.338336	505.168
5074.954091	395.297
5075.569882	499.197
5076.185712	477.7
5076.801578	583.988
5077.417482	515.916
5078.033424	398.88
5078.649402	327.225
5079.265419	333.196
5079.881472	379.772
5080.497563	583.988
5081.113692	492.031
5081.729858	398.88
5082.346061	365.441
5082.962302	346.333
5083.578580	480.089
5084.194895	586.377
5084.811248	562.492
5085.427639	597.125
5086.044066	542.19
5086.660531	540.995
5087.277034	542.19
5087.893574	542.19
5088.510152	540.995
5089.126766	591.154
5089.743419	600.708
5090.360108	728.493
5090.976835	684.305
5091.593600	575.629
5092.210402	603.096
5092.827241	638.924
5093.444118	654.449
5094.061032	611.456
5094.677984	499.197
5095.294973	469.341
5095.911999	453.815
5096.529063	556.521
5097.146164	603.096
5097.763303	567.269
5098.380479	649.672
5098.997693	551.744
5099.614943	556.521
5100.232232	758.349
5100.849557	730.881
5101.466921	684.305
5102.084321	711.773
5102.701759	665.198
5103.319235	752.378
5103.936747	687.888
5104.554298	690.277
5105.171885	649.672
5105.789510	739.241
5106.407173	572.046
5107.024873	624.593
5107.642610	654.449
5108.260385	632.953
5108.878197	486.06
5109.496046	523.082
5110.113933	572.046
5110.731858	599.514
5111.349820	521.887
5111.967819	621.01
5112.585855	763.126
5113.203930	646.09
5113.822041	567.269
5114.440190	423.959
5115.058376	390.52
5115.676600	374.995
5116.294861	339.167
5116.913160	265.124
5117.531495	318.865
5118.149869	431.125
5118.768280	428.736
5119.386728	455.01
5120.005213	425.153
5120.623736	455.01
5121.242297	612.651
5121.860895	634.147
5122.479530	624.593
5123.098203	586.377
5123.716913	502.78
5124.335660	486.06
5124.954445	597.125
5125.573268	583.989
5126.192127	521.888
5126.811025	480.089
5127.429959	466.952
5128.048931	369.023
5128.667941	339.167
5129.286988	388.131
5129.906072	474.117
5130.525194	733.27
5131.144353	646.089
5131.763549	630.564
5132.382783	749.989
5133.002054	706.996
5133.621363	649.672
5134.240709	581.6
5134.860093	853.889
5135.479514	850.306
5136.098972	905.242
5136.718468	843.141
5137.338001	733.27
5137.957572	646.089
5138.577180	609.068
5139.196826	594.737
5139.816509	662.809
5140.436229	826.421
5141.055987	752.378
5141.675782	605.485
5142.295614	902.853
5142.915484	1107.07
5143.535392	1109.46
5144.155337	1275.46
5144.775319	1177.53
5145.395339	1120.21
5146.015396	892.105
5146.635490	766.709
5147.255622	635.341
5147.875791	668.78
5148.495998	646.09
5149.116242	675.946
5149.736524	728.493
5150.356843	850.306
5150.977199	978.091
5151.597593	1111.85
5152.218024	1286.21
5152.838493	1166.78
5153.458999	990.034
5154.079543	941.07
5154.700123	1126.18
5155.320742	1275.46
5155.941398	1294.57
5156.562091	1237.24
5157.182821	1113.04
5157.803589	937.487
5158.424395	760.738
5159.045237	883.746
5159.666118	1103.49
5160.287035	1076.02
5160.907990	1081.99
5161.528983	1044.97
5162.150013	1289.79
5162.771080	1107.07
5163.392185	1196.64
5164.013327	1074.83
5164.634506	1016.31
5165.255723	1062.88
5165.876978	1320.84
[truncated: 6,506 more rows]
