# Supplementary material for: Chemoenzymatic synthesis of genetically-encoded multivalent liquid N-glycan arrays
Source: Nat Commun. 2023 Aug 28;14:5237. doi: 10.1038/s41467-023-40900-y (PMC10462762; doi:10.1038/s41467-023-40900-y)
Supplement: Supplementary file 8 — Supplementary Dataset 4 [file 41467_2023_40900_MOESM8_ESM.zip › Supplementary Data 1_All MALDI Data/MALDI TextFiles for Fig.5 and Fig.6/TL-IV-136-SDB221_1118_0002.txt]

TITLE "<<TL-IV-136-SDB221_1118_0002>> Voyager Spec #1[BP = 5239.4, 14848]"
TYPE MASSSPEC
3999.789467	507.062
4000.336058	412.356
4000.882687	308.134
4001.429353	254.211
4001.976057	208.444
4002.522798	162.224
4003.069577	208.444
4003.616392	242.429
4004.163246	233.366
4004.710136	328.072
4005.257064	391.965
4005.804030	372.027
4006.351033	369.308
4006.898073	300.431
4007.445151	369.308
4007.992266	466.28
4008.539418	360.245
4009.086608	268.258
4009.633835	231.101
4010.181100	193.037
4010.728402	323.088
4011.275741	348.917
4011.823118	480.78
4012.370532	374.293
4012.917984	412.356
4013.465473	377.012
4014.012999	280.04
4014.560563	290.915
4015.108164	262.367
4015.655803	265.086
4016.203479	242.429
4016.751192	360.245
4017.298943	354.355
4017.846731	285.024
4018.394556	236.085
4018.942419	311.306
4019.490320	346.198
4020.038258	291.368
4020.586233	349.37
4021.134245	300.431
4021.682295	236.085
4022.230383	294.087
4022.778507	271.43
4023.326669	228.382
4023.874869	202.1
4024.423106	251.039
4024.971380	251.039
4025.519692	219.319
4026.068041	185.334
4026.616428	179.443
4027.164852	179.443
4027.713313	167.208
4028.261812	173.099
4028.810348	198.928
4029.358921	167.208
4029.907532	216.147
4030.456180	303.15
4031.004866	242.429
4031.553589	262.367
4032.102350	274.149
4032.651147	202.1
4033.199983	277.321
4033.748855	311.306
4034.297766	314.025
4034.846713	225.21
4035.395698	196.209
4035.944720	207.991
4036.493780	202.1
4037.042877	164.036
4037.592011	156.333
4038.141183	236.085
4038.690392	337.135
4039.239639	389.246
4039.788923	334.416
4040.338245	435.013
4040.887603	546.939
4041.437000	552.829
4041.986433	455.405
4042.535904	530.172
4043.085413	507.062
4043.634959	426.404
4044.184542	369.308
4044.734162	395.137
4045.283820	334.416
4045.833516	294.087
4046.383249	285.024
4046.933019	271.43
4047.482826	317.197
4048.032671	288.196
4048.582554	323.088
4049.132474	268.258
4049.682431	239.257
4050.232425	205.272
4050.782457	245.148
4051.332527	228.382
4051.882634	187.146
4052.432778	236.085
4052.982959	205.272
4053.533178	156.333
4054.083435	179.443
4054.633728	156.333
4055.184060	196.209
4055.734428	219.319
4056.284834	182.162
4056.835278	254.211
4057.385758	372.027
4057.936276	326.26
4058.486832	274.149
4059.037425	233.367
4059.588055	239.257
4060.138723	291.368
4060.689428	262.367
4061.240171	187.146
4061.790951	182.162
4062.341768	270.977
4062.892623	281.852
4063.443515	281.852
4063.994444	290.915
4064.545411	259.195
4065.096416	236.085
4065.647457	219.319
4066.198536	259.195
4066.749653	196.209
4067.300807	199.381
4067.851998	231.101
4068.403227	213.428
4068.954493	291.368
4069.505797	346.198
4070.057137	314.025
4070.608516	288.196
4071.159931	216.147
4071.711384	241.976
4072.262875	222.038
4072.814403	247.867
4073.365968	247.867
4073.917571	239.257
4074.469211	216.147
4075.020888	268.258
4075.572603	208.444
4076.124356	216.147
4076.676145	170.38
4077.227972	156.333
4077.779837	124.16
4078.331739	156.333
4078.883678	170.38
4079.435655	167.208
4079.987669	280.04
4080.539720	265.086
4081.091809	205.272
4081.643935	245.148
4082.196099	228.382
4082.748300	205.272
4083.300538	173.099
4083.852814	225.21
4084.405127	213.428
4084.957478	210.257
4085.509866	311.306
4086.062292	311.306
4086.614754	259.195
4087.167255	208.444
4087.719792	190.318
4088.272367	314.025
4088.824980	294.087
4089.377630	274.149
4089.930317	346.198
4090.483041	383.356
4091.035803	403.294
4091.588603	320.369
4092.141440	311.306
4092.694314	314.025
4093.247225	225.21
4093.800174	153.161
4094.353161	164.036
4094.906185	164.036
4095.459246	202.1
4096.012344	239.257
4096.565480	280.04
4097.118654	251.039
4097.671865	210.257
4098.225113	228.382
4098.778398	170.38
4099.331721	167.208
4099.885082	147.27
4100.438480	271.43
4100.991915	213.428
4101.545387	167.208
4102.098897	182.162
4102.652445	219.319
4103.206030	245.148
4103.759652	311.306
4104.313311	271.43
4104.867008	254.211
4105.420743	262.367
4105.974514	242.429
4106.528324	231.101
4107.082170	231.101
4107.636054	210.256
4108.189975	265.086
4108.743934	389.246
4109.297930	512.047
4109.851964	461.295
4110.406035	400.122
4110.960143	349.37
4111.514289	280.04
4112.068472	277.321
4112.622693	219.319
4113.176951	213.428
4113.731246	202.1
4114.285579	153.161
4114.839949	156.333
4115.394356	159.052
4115.948801	153.161
4116.503284	167.208
4117.057803	193.037
4117.612361	304.962
4118.166955	291.368
4118.721587	277.321
4119.276256	265.086
4119.830963	374.293
4120.385707	300.431
4120.940489	231.101
4121.495308	205.272
4122.050164	179.443
4122.605058	208.444
4123.159989	239.257
4123.714957	233.367
4124.269963	208.444
4124.825007	190.318
4125.380087	245.148
4125.935205	251.039
4126.490361	219.319
4127.045554	196.209
4127.600784	179.443
4128.156052	153.161
4128.711357	116.004
4129.266699	139.114
4129.822079	139.114
4130.377497	118.269
4130.932951	110.113
4131.488443	140.926
4132.043973	161.771
4132.599540	169.927
4133.155144	303.15
4133.710786	291.368
4134.266465	372.027
4134.822181	274.149
4135.377935	219.319
4135.933727	271.43
4136.489555	282.306
4137.045421	323.088
4137.601325	294.087
4138.157266	343.026
4138.713244	254.211
4139.269260	228.382
4139.825313	262.367
4140.381403	242.429
4140.937531	303.15
4141.493696	274.149
4142.049899	259.195
4142.606139	239.257
4143.162417	245.148
4143.718732	219.319
4144.275084	208.444
4144.831473	208.444
4145.387901	202.1
4145.944365	207.991
4146.500867	216.147
4147.057406	185.334
4147.613983	144.098
4148.170597	130.051
4148.727248	113.285
4149.283937	101.05
4149.840663	173.099
4150.397427	162.224
4150.954228	239.257
4151.511067	297.259
4152.067943	297.259
4152.624856	300.431
4153.181806	374.293
4153.738794	326.26
4154.295820	282.306
4154.852883	225.21
4155.409983	251.039
4155.967121	210.256
4156.524296	317.197
4157.081508	280.04
4157.638758	213.428
4158.196045	205.272
4158.753370	343.026
4159.310732	377.012
4159.868131	297.259
4160.425568	337.135
4160.983043	337.135
4161.540554	303.15
4162.098103	242.429
4162.655690	213.428
4163.213314	231.101
4163.770975	208.444
4164.328673	225.21
4164.886409	228.382
4165.444183	256.023
4166.001994	280.04
4166.559842	265.086
4167.117728	213.428
4167.675651	216.147
4168.233611	164.036
4168.791609	162.224
4169.349644	156.333
4169.907717	162.224
4170.465827	213.428
4171.023974	213.428
4171.582159	185.334
4172.140381	282.306
4172.698641	262.367
4173.256938	242.429
4173.815272	199.381
4174.373644	196.209
4174.932054	187.146
4175.490500	187.146
4176.048984	219.319
4176.607506	162.224
4177.166064	150.442
4177.724661	291.368
4178.283294	251.039
4178.841965	170.38
4179.400674	262.367
4179.959420	239.257
4180.518203	308.134
4181.077023	308.134
4181.635881	268.258
4182.194777	259.195
4182.753710	225.21
4183.312680	236.085
4183.871688	216.147
4184.430733	219.319
4184.989815	245.148
4185.548935	233.367
4186.108092	308.134
4186.667287	248.32
4187.226519	323.088
4187.785788	333.963
4188.345095	294.087
4188.904439	231.101
4189.463821	176.271
4190.023240	202.1
4190.582696	202.1
4191.142190	193.037
4191.701721	193.037
4192.261290	179.443
4192.820896	164.036
4193.380539	147.27
4193.940220	162.224
4194.499938	254.211
4195.059694	242.429
4195.619487	187.146
4196.179317	225.21
4196.739185	274.149
4197.299090	208.444
4197.859033	162.224
4198.419013	210.257
4198.979030	254.211
4199.539085	285.024
4200.099178	245.148
4200.659307	222.038
4201.219474	247.867
4201.779679	239.257
4202.339920	254.211
4202.900200	346.198
4203.460516	303.15
4204.020870	242.429
4204.581262	228.382
4205.141690	254.211
4205.702157	251.039
4206.262660	248.32
4206.823201	317.197
4207.383780	418.247
4207.944396	423.232
4208.505049	346.198
4209.065739	288.196
4209.626467	216.147
4210.187233	299.978
4210.748036	362.964
4211.308876	274.149
4211.869754	210.257
4212.430669	205.272
4212.991621	317.197
4213.552611	274.149
4214.113638	277.321
4214.674703	265.086
4215.235805	299.978
4215.796944	259.196
4216.358121	187.146
4216.919335	241.976
4217.480587	231.101
4218.041876	241.976
4218.603202	285.024
4219.164566	274.149
4219.725967	268.258
4220.287406	268.258
4220.848882	300.431
4221.410395	254.211
4221.971946	259.195
4222.533534	412.356
4223.095160	360.245
4223.656823	369.308
4224.218523	380.184
4224.780261	311.306
4225.342036	326.26
4225.903849	305.416
4226.465699	239.257
4227.027587	288.196
4227.589511	343.026
4228.151474	366.136
4228.713473	300.431
4229.275510	259.195
4229.837585	265.086
4230.399696	242.429
4230.961846	190.318
4231.524032	176.271
4232.086256	208.444
4232.648518	305.416
4233.210817	274.149
4233.773153	274.149
4234.335527	239.257
4234.897938	268.258
4235.460386	248.32
4236.022872	219.319
4236.585395	256.024
4237.147956	259.195
4237.710554	222.038
4238.273189	193.037
4238.835862	216.147
4239.398572	227.929
4239.961320	210.257
4240.524105	176.271
4241.086927	164.036
4241.649787	204.819
4242.212684	232.913
4242.775619	187.146
4243.338591	222.038
4243.901601	199.381
4244.464647	210.257
4245.027732	251.039
4245.590853	202.1
4246.154012	164.036
4246.717209	280.04
4247.280443	274.149
4247.843714	271.43
4248.407023	282.306
4248.970369	366.136
4249.533752	452.233
4250.097173	366.136
4250.660631	303.15
4251.224127	245.148
4251.787660	242.429
4252.351230	248.32
4252.914838	314.025
4253.478483	277.321
4254.042166	190.318
4254.605886	202.1
4255.169644	182.162
4255.733438	285.024
4256.297271	328.073
4256.861140	233.367
4257.425047	193.037
4257.988992	227.929
4258.552974	251.039
4259.116993	210.257
4259.681050	205.272
4260.245144	219.319
4260.809275	202.1
4261.373444	282.306
4261.937650	282.306
4262.501894	236.085
4263.066175	185.334
4263.630494	176.271
4264.194849	159.052
4264.759243	139.114
4265.323673	222.038
4265.888142	280.04
4266.452647	288.196
4267.017190	288.196
4267.581770	233.367
4268.146388	259.196
4268.711043	392.418
4269.275735	360.245
4269.840465	354.355
4270.405233	300.431
4270.970037	265.086
4271.534879	236.085
4272.099759	176.271
4272.664676	182.162
4273.229630	182.162
4273.794622	190.318
4274.359651	185.334
4274.924717	176.271
4275.489821	231.101
4276.054963	202.1
4276.620141	141.379
4277.185357	190.318
4277.750611	210.257
4278.315902	193.037
4278.881230	170.38
4279.446596	147.27
4280.011999	139.114
4280.577439	212.975
4281.142917	182.162
4281.708433	156.333
4282.273985	110.113
4282.839575	124.16
4283.405203	135.942
4283.970868	161.771
4284.536570	186.693
4285.102310	156.333
4285.668087	179.443
4286.233902	222.038
4286.799753	219.319
4287.365643	208.444
4287.931570	153.161
4288.497534	176.271
4289.063535	242.429
4289.629574	239.257
4290.195650	337.135
4290.761764	326.26
4291.327915	256.024
4291.894104	231.101
4292.460330	182.162
4293.026593	173.099
4293.592894	182.162
4294.159232	357.074
4294.725608	406.013
4295.292021	417.794
4295.858471	409.184
4296.424959	337.135
4296.991484	337.135
4297.558046	259.196
4298.124646	303.15
4298.691284	323.088
4299.257958	288.196
4299.824671	239.257
4300.391420	245.148
4300.958207	231.101
4301.525031	294.087
4302.091893	262.367
4302.658792	233.367
4303.225729	397.403
4303.792703	340.307
4304.359714	291.368
4304.926763	268.258
4305.493849	242.429
4306.060973	199.381
4306.628134	245.148
4307.195332	251.039
4307.762568	242.429
4308.329841	248.32
4308.897152	208.444
4309.464500	210.257
4310.031885	216.147
4310.599308	236.085
4311.166768	299.978
4311.734266	280.04
4312.301801	271.43
4312.869373	210.257
4313.436983	196.209
4314.004630	190.318
4314.572315	150.442
4315.140037	210.257
4315.707796	210.257
4316.275593	164.036
4316.843427	136.395
4317.411299	245.148
4317.979208	291.368
4318.547154	228.382
4319.115138	187.146
4319.683159	196.209
4320.251218	236.085
4320.819314	213.429
4321.387447	187.146
4321.955618	210.257
4322.523827	245.148
4323.092072	219.319
4323.660355	222.038
4324.228676	236.085
4324.797034	216.147
4325.365429	311.306
4325.933861	268.258
4326.502331	268.258
4327.070839	245.148
4327.639384	259.196
4328.207966	173.099
4328.776586	147.27
4329.345243	153.161
4329.913937	156.333
4330.482669	199.381
4331.051438	150.442
4331.620245	159.052
4332.189089	178.99
4332.757971	173.099
4333.326889	170.38
4333.895846	147.27
4334.464839	118.269
4335.033871	121.441
4335.602939	147.27
4336.172045	179.443
4336.741188	213.428
4337.310369	176.271
4337.879587	187.146
4338.448842	193.037
4339.018135	179.443
4339.587466	139.114
4340.156833	149.989
4340.726238	118.269
4341.295681	147.27
4341.865161	190.318
4342.434678	236.085
4343.004233	270.977
4343.573825	304.963
4344.143455	262.367
4344.713122	288.196
4345.282826	225.21
4345.852568	199.381
4346.422347	179.443
4346.992163	251.039
4347.562017	299.978
4348.131909	268.258
4348.701837	216.147
4349.271803	173.099
4349.841807	170.38
4350.411848	150.442
4350.981926	127.332
4351.552042	139.114
4352.122195	162.224
4352.692386	193.037
4353.262614	173.099
4353.832879	225.21
4354.403182	233.367
4354.973522	193.037
4355.543900	159.052
4356.114315	187.146
4356.684767	187.146
4357.255257	139.114
4357.825784	140.926
4358.396348	161.771
4358.966950	130.051
4359.537590	205.272
4360.108267	256.023
4360.678981	239.257
4361.249732	199.381
4361.820521	219.319
4362.391348	179.443
4362.962212	239.257
4363.533113	248.32
4364.104052	282.306
4364.675028	242.429
4365.246041	179.443
4365.817092	187.146
4366.388180	170.38
4366.959306	182.162
4367.530469	179.443
4368.101669	133.223
4368.672907	113.285
4369.244182	98.3312
4369.815495	110.113
4370.386845	87.0027
4370.958232	304.962
4371.529657	323.088
4372.101119	280.04
4372.672619	299.978
4373.244156	317.197
4373.815731	285.024
4374.387342	239.257
4374.958992	182.162
4375.530678	164.036
4376.102402	189.865
4376.674164	156.333
4377.245963	144.098
4377.817799	121.441
4378.389673	139.114
4378.961584	212.975
4379.533532	227.929
4380.105518	267.805
4380.677542	239.257
4381.249602	228.382
4381.821700	193.037
4382.393836	164.036
4382.966009	198.928
4383.538219	207.991
4384.110467	247.867
4384.682752	210.256
4385.255075	182.162
4385.827434	187.146
4386.399832	262.367
4386.972267	262.367
4387.544739	305.416
4388.117248	291.368
4388.689795	245.148
4389.262379	274.149
4389.835001	288.196
4390.407660	225.21
4390.980357	222.038
4391.553091	227.929
4392.125862	205.272
4392.698671	219.319
4393.271517	239.257
4393.844401	233.367
4394.417322	248.32
4394.990280	233.367
4395.563276	202.1
4396.136309	190.318
4396.709380	190.318
4397.282488	280.04
4397.855633	304.963
4398.428816	316.744
4399.002036	291.368
4399.575294	268.258
4400.148589	265.086
4400.721921	233.367
4401.295291	202.1
4401.868698	187.146
4402.442143	179.443
4403.015625	262.368
4403.589144	228.382
4404.162701	202.1
4404.736295	176.271
4405.309927	164.036
4405.883596	212.975
4406.457302	196.209
4407.031046	164.036
4407.604828	202.1
4408.178646	210.257
4408.752502	208.444
4409.326396	228.382
4409.900327	285.024
4410.474295	382.902
4411.048301	326.26
4411.622344	259.196
4412.196424	331.245
4412.770542	328.073
4413.344697	262.368
4413.918890	248.32
4414.493120	176.271
4415.067388	162.224
4415.641693	141.379
4416.216035	205.272
4416.790415	219.319
4417.364832	256.024
4417.939286	213.429
4418.513778	228.382
4419.088307	280.04
4419.662874	308.135
4420.237478	380.184
4420.812120	323.088
4421.386799	280.04
4421.961515	254.211
4422.536269	210.257
4423.111060	196.209
4423.685889	216.147
4424.260755	170.38
4424.835658	150.442
4425.410599	193.037
4425.985577	150.442
4426.560592	113.285
4427.135645	98.3313
4427.710736	121.441
4428.285864	162.224
4428.861029	170.38
4429.436231	156.333
4430.011471	176.271
4430.586749	199.381
4431.162064	173.099
4431.737416	207.991
4432.312805	212.975
4432.888233	216.147
4433.463697	219.319
4434.039199	216.147
4434.614738	248.32
4435.190315	297.259
4435.765929	311.307
4436.341580	228.382
4436.917269	187.146
4437.492995	159.052
4438.068759	167.208
4438.644560	213.429
4439.220398	351.183
4439.796274	328.073
4440.372188	320.369
4440.948138	231.101
4441.524126	251.039
4442.100152	219.319
4442.676215	222.038
4443.252315	239.257
4443.828453	233.367
4444.404628	236.085
4444.980840	303.15
4445.557090	277.321
4446.133378	228.382
4446.709702	236.085
4447.286064	208.444
4447.862464	288.196
4448.438901	305.416
4449.015375	254.211
4449.591887	265.086
4450.168436	262.367
4450.745023	282.306
4451.321647	256.024
4451.898308	328.073
4452.475007	305.416
4453.051743	297.259
4453.628516	256.024
4454.205327	231.101
4454.782176	239.257
4455.359062	285.024
4455.935985	236.085
4456.512945	208.444
4457.089943	193.037
4457.666979	193.037
4458.244052	167.208
4458.821162	164.036
4459.398309	290.915
4459.975494	386.074
4460.552717	438.185
4461.129977	374.293
4461.707274	300.431
4462.284609	303.15
4462.861981	349.37
4463.439390	300.431
4464.016837	303.15
4464.594321	304.963
4465.171843	271.43
4465.749402	323.088
4466.326998	362.964
4466.904632	248.32
4467.482303	222.038
4468.060012	196.209
4468.637758	167.208
4469.215542	167.208
4469.793363	150.442
4470.371221	133.223
4470.949117	121.441
4471.527050	182.162
4472.105020	156.333
4472.683028	133.223
4473.261074	156.333
4473.839156	190.318
4474.417276	236.085
4474.995434	231.101
4475.573629	282.306
4476.151861	233.367
4476.730131	271.43
4477.308438	271.43
4477.886783	271.43
4478.465165	285.025
4479.043584	231.101
4479.622041	202.1
4480.200535	241.976
4480.779067	241.976
4481.357636	239.257
4481.936242	245.148
4482.514886	210.257
4483.093567	271.43
4483.672286	354.355
4484.251042	406.013
4484.829835	317.197
4485.408666	280.04
4485.987534	268.258
4486.566440	271.43
4487.145383	256.024
4487.724363	196.209
4488.303381	179.443
4488.882436	196.209
4489.461529	231.101
4490.040659	343.026
4490.619827	346.198
4491.199031	271.43
4491.778274	236.086
4492.357553	294.087
4492.936870	271.43
4493.516225	213.429
4494.095617	156.333
4494.675046	164.036
4495.254513	216.147
4495.834017	182.162
4496.413558	196.209
4496.993137	323.088
4497.572754	305.416
4498.152407	277.321
4498.732099	236.085
4499.311827	213.429
4499.891593	185.334
4500.471396	208.444
4501.051237	262.368
4501.631115	303.15
4502.211031	323.088
4502.790984	280.04
4503.370974	281.853
4503.951002	307.681
4504.531067	307.681
4505.111170	254.211
4505.691310	239.257
4506.271487	199.381
4506.851702	179.443
4507.431954	144.098
4508.012244	121.441
4508.592571	121.441
4509.172935	147.27
4509.753337	141.379
4510.333777	162.224
4510.914253	196.209
4511.494767	222.038
4512.075319	213.429
4512.655908	256.024
4513.236534	333.964
4513.817198	337.135
4514.397899	334.417
4514.978637	326.26
4515.559413	303.15
4516.140226	251.039
4516.721077	239.257
4517.301965	251.039
4517.882891	328.073
4518.463854	368.855
4519.044854	340.307
4519.625892	308.135
4520.206967	291.368
4520.788079	225.21
4521.369229	216.147
4521.950417	251.039
4522.531641	261.914
4523.112903	233.367
4523.694203	228.382
4524.275540	219.319
4524.856914	193.037
4525.438326	232.914
4526.019775	216.147
4526.601262	193.037
4527.182786	167.208
4527.764347	178.99
4528.345946	245.148
4528.927582	233.367
4529.509256	225.21
4530.090967	242.429
4530.672716	187.147
4531.254501	150.442
4531.836325	147.27
4532.418185	153.161
4533.000083	182.162
4533.582019	179.443
4534.163992	153.161
4534.746002	127.332
4535.328050	133.223
4535.910135	170.38
4536.492257	205.272
4537.074417	225.21
4537.656614	170.38
4538.238849	190.319
4538.821121	225.21
4539.403431	245.148
4539.985778	228.382
4540.568162	182.162
4541.150584	167.208
4541.733043	202.1
4542.315539	432.295
4542.898073	564.158
4543.480645	501.172
4544.063254	495.281
4544.645900	406.013
4545.228583	285.025
4545.811304	213.429
4546.394063	187.147
4546.976859	196.209
4547.559692	202.1
4548.142562	268.258
4548.725470	328.073
4549.308416	291.369
4549.891399	228.382
4550.474419	210.257
4551.057476	153.161
4551.640572	167.208
4552.223704	156.333
4552.806874	162.224
4553.390081	225.21
4553.973326	271.43
4554.556608	239.258
4555.139927	239.258
4555.723284	259.196
4556.306679	256.024
4556.890110	233.367
4557.473579	187.147
4558.057086	170.38
4558.640630	219.319
4559.224211	190.319
4559.807830	202.1
4560.391486	156.333
4560.975179	153.161
4561.558910	233.367
4562.142679	205.272
4562.726485	185.334
4563.310328	216.148
4563.894208	208.444
4564.478126	216.148
4565.062082	262.368
4565.646074	277.321
4566.230105	259.196
4566.814172	219.32
4567.398277	219.32
4567.982420	285.025
4568.566600	325.807
4569.150817	256.024
4569.735071	199.381
4570.319363	202.1
4570.903693	207.991
4571.488060	247.867
4572.072464	245.148
4572.656906	210.257
4573.241385	150.442
4573.825901	170.381
4574.410455	127.332
4574.995046	141.38
4575.579675	179.443
4576.164341	190.319
4576.749045	170.381
4577.333786	216.148
4577.918564	311.307
4578.503380	222.038
4579.088233	185.334
4579.673123	412.357
4580.258051	458.124
4580.843017	372.027
4581.428020	262.368
4582.013060	265.087
4582.598137	245.148
4583.183252	193.038
4583.768405	247.867
4584.353594	205.272
4584.938822	190.319
4585.524086	210.257
4586.109388	153.161
4586.694728	156.333
4587.280105	199.381
4587.865519	282.306
4588.450970	262.368
4589.036460	219.32
4589.621986	236.086
4590.207550	196.209
4590.793151	156.333
4591.378790	256.024
4591.964466	225.21
4592.550179	239.258
4593.135930	205.272
4593.721719	156.333
4594.307544	193.037
4594.893407	218.866
4595.479308	256.024
4596.065246	216.148
4596.651221	199.381
4597.237234	196.209
4597.823284	130.051
4598.409372	116.004
4598.995497	135.942
4599.581659	113.285
4600.167859	127.332
4600.754096	242.43
4601.340371	216.148
4601.926683	227.929
4602.513032	287.744
4603.099419	231.101
4603.685843	170.381
4604.272305	156.333
4604.858804	162.224
4605.445340	118.27
4606.031914	113.285
4606.618525	133.223
4607.205174	156.333
4607.791860	167.209
4608.378583	173.099
4608.965344	396.95
4609.552143	420.06
4610.138978	331.245
4610.725851	259.196
4611.312762	196.21
4611.899710	202.1
4612.486695	164.037
4613.073718	139.114
4613.660778	133.223
4614.247876	159.052
4614.835011	178.99
4615.422183	247.867
4616.009393	290.916
4616.596640	290.916
4617.183924	254.211
4617.771246	202.1
4618.358606	239.258
4618.946003	242.43
4619.533437	280.04
4620.120909	297.259
4620.708418	245.148
4621.295964	288.197
4621.883548	334.417
4622.471169	311.307
4623.058828	262.368
4623.646524	265.087
4624.234257	222.038
4624.822028	319.916
4625.409836	339.855
4625.997682	334.417
4626.585565	366.137
4627.173486	360.246
4627.761444	328.073
4628.349439	271.431
4628.937472	210.257
4629.525542	210.257
4630.113649	280.04
4630.701794	277.321
4631.289977	268.259
4631.878196	216.148
4632.466454	248.32
4633.054748	213.429
4633.643080	248.32
4634.231450	259.196
4634.819856	222.038
4635.408301	245.149
4635.996782	248.32
4636.585301	285.025
4637.173858	268.259
4637.762451	259.196
4638.351083	262.368
4638.939751	216.148
4639.528457	205.272
4640.117201	213.429
4640.705982	231.101
4641.294800	236.086
4641.883656	185.334
4642.472549	156.333
4643.061479	185.334
4643.650447	170.381
4644.239453	205.272
4644.828495	254.211
4645.417575	432.295
4646.006693	478.062
4646.595848	369.309
4647.185040	374.293
4647.774270	328.073
4648.363537	274.149
4648.952842	242.43
4649.542184	205.272
4650.131563	274.149
4650.720980	282.306
4651.310434	288.197
4651.899926	271.431
4652.489455	277.321
4653.079021	236.086
4653.668625	225.21
4654.258266	185.334
4654.847945	208.444
4655.437661	285.025
4656.027415	251.039
4656.617206	331.245
4657.207034	288.197
4657.796900	256.024
4658.386803	239.258
4658.976743	219.32
4659.566721	187.147
4660.156736	239.258
4660.746789	328.073
4661.336879	285.025
4661.927007	274.149
4662.517172	219.32
4663.107374	242.43
4663.697614	199.381
4664.287891	202.1
4664.878206	212.976
4665.468558	179.443
4666.058947	233.367
4666.649374	196.21
4667.239838	231.101
4667.830340	331.245
4668.420879	291.369
4669.011455	213.429
4669.602069	236.086
4670.192720	222.038
4670.783409	205.272
4671.374135	173.099
4671.964899	178.99
4672.555700	164.037
4673.146538	141.38
4673.737414	121.442
4674.328327	133.223
4674.919277	167.209
4675.510265	199.381
4676.101291	193.038
4676.692353	239.258
4677.283454	236.086
4677.874591	213.429
4678.465766	193.038
4679.056978	210.257
4679.648228	187.147
4680.239515	167.209
4680.830840	265.087
4681.422202	262.368
4682.013602	185.334
4682.605038	153.161
4683.196513	110.113
4683.788024	84.2842
4684.379573	64.3461
4684.971160	118.27
4685.562784	144.099
4686.154445	133.223
4686.746144	127.332
4687.337880	113.285
4687.929653	127.332
4688.521464	118.27
4689.113313	127.332
4689.705198	139.114
4690.297121	198.928
4690.889082	198.928
4691.481080	187.147
4692.073115	241.977
4692.665188	210.257
4693.257298	156.333
4693.849446	121.442
4694.441631	113.285
4695.033853	136.395
4695.626113	127.332
4696.218410	199.381
4696.810745	190.319
4697.403117	150.442
4697.995526	127.332
4698.587973	124.16
4699.180458	147.27
4699.772979	156.333
4700.365538	173.099
4700.958135	184.881
4701.550769	179.443
4702.143440	167.209
4702.736149	239.258
4703.328895	187.147
4703.921678	182.162
4704.514499	228.382
4705.107358	277.321
4705.700254	208.444
4706.293187	153.161
4706.886157	202.1
4707.479165	261.915
4708.072211	294.087
4708.665294	303.15
4709.258414	268.259
4709.851571	256.024
4710.444766	222.038
4711.037999	164.037
4711.631269	159.052
4712.224576	144.099
4712.817921	222.038
4713.411303	199.381
4714.004722	210.257
4714.598179	239.258
4715.191673	294.087
4715.785205	265.087
4716.378774	219.32
4716.972381	164.037
4717.566025	156.333
4718.159706	208.444
4718.753425	225.21
4719.347181	216.148
4719.940975	254.211
4720.534806	219.32
4721.128674	225.21
4721.722580	190.319
4722.316523	380.184
4722.910504	340.308
4723.504522	288.197
4724.098577	280.04
4724.692670	274.149
4725.286800	256.024
4725.880968	317.198
4726.475173	294.087
4727.069415	268.259
4727.663695	228.382
4728.258013	349.37
4728.852367	328.073
4729.446759	300.431
4730.041189	256.024
4730.635656	239.258
4731.230160	274.149
4731.824702	262.368
4732.419281	222.038
4733.013898	297.259
4733.608552	357.074
4734.203243	351.183
4734.797972	366.137
4735.392738	357.074
4735.987542	265.087
4736.582383	274.149
4737.177261	208.444
4737.772177	190.319
4738.367130	199.381
4738.962121	187.147
4739.557149	210.257
4740.152214	187.147
4740.747317	164.037
4741.342458	227.929
4741.937635	179.443
4742.532851	233.367
4743.128103	288.197
4743.723393	360.246
4744.318720	294.087
4744.914085	259.196
4745.509487	303.15
4746.104927	366.137
4746.700404	297.259
4747.295918	239.258
4747.891470	231.101
4748.487059	254.211
4749.082686	354.355
4749.678350	311.307
4750.274051	305.416
4750.869790	268.259
4751.465566	231.101
4752.061380	241.977
4752.657231	245.148
4753.253120	236.086
4753.849046	231.101
4754.445009	202.1
4755.041010	196.21
4755.637048	185.334
4756.233123	156.333
4756.829236	162.224
4757.425387	127.332
4758.021574	153.161
4758.617800	153.161
4759.214062	268.259
4759.810362	300.431
4760.406699	248.32
4761.003074	193.038
4761.599487	270.977
4762.195936	296.806
4762.792423	274.149
4763.388948	282.306
4763.985510	277.321
4764.582109	320.37
4765.178745	248.32
4765.775420	245.148
4766.372131	213.429
4766.968880	262.368
4767.565666	274.149
4768.162490	208.444
4768.759351	239.258
4769.356250	239.258
4769.953186	271.431
4770.550159	268.259
4771.147170	320.37
4771.744218	435.014
4772.341304	395.137
4772.938427	337.136
4773.535587	277.321
4774.132785	245.148
4774.730020	196.21
4775.327293	150.442
4775.924603	156.333
4776.521950	156.333
4777.119335	179.443
4777.716757	210.257
4778.314217	208.444
4778.911714	210.257
4779.509249	262.368
4780.106821	251.039
4780.704430	297.259
4781.302077	254.211
4781.899761	216.148
4782.497482	208.444
4783.095241	251.039
4783.693038	331.245
4784.290872	314.026
4784.888743	288.197
4785.486651	268.259
4786.084597	265.087
4786.682581	262.368
4787.280602	282.306
4787.878660	288.197
4788.476756	323.088
4789.074889	271.431
4789.673059	239.258
4790.271267	254.211
4790.869512	256.024
4791.467795	228.382
4792.066115	248.321
4792.664473	259.196
4793.262868	265.087
4793.861300	270.977
4794.459770	228.382
4795.058277	210.257
4795.656822	182.162
4796.255404	212.976
4796.854023	245.149
4797.452680	205.272
4798.051374	173.099
4798.650106	162.224
4799.248875	127.332
4799.847681	193.038
4800.446525	202.1
4801.045406	261.915
4801.644325	285.025
4802.243281	331.245
4802.842275	374.293
4803.441305	374.293
4804.040374	320.37
4804.639479	262.368
4805.238623	190.319
4805.837803	245.149
4806.437021	219.32
4807.036277	182.162
4807.635569	159.052
4808.234900	173.099
4808.834267	167.209
4809.433672	167.209
4810.033115	164.037
4810.632594	173.099
4811.232112	170.381
4811.831666	190.319
4812.431258	288.197
4813.030888	297.259
4813.630555	239.258
4814.230259	228.382
4814.830001	222.038
4815.429780	196.21
4816.029596	182.162
4816.629450	130.051
4817.229342	176.271
4817.829271	182.162
4818.429237	185.334
4819.029240	205.272
4819.629281	182.162
4820.229360	167.209
4820.829476	170.381
4821.429629	196.21
4822.029819	207.991
4822.630047	216.148
4823.230313	274.149
4823.830616	288.197
4824.430956	233.367
4825.031334	277.321
4825.631749	308.135
4826.232201	245.148
4826.832691	231.101
4827.433219	159.052
4828.033783	162.224
4828.634386	311.307
4829.235025	320.37
4829.835702	326.26
4830.436416	271.431
4831.037168	320.37
4831.637957	357.074
4832.238784	340.308
4832.839648	277.321
4833.440550	225.21
4834.041488	187.147
4834.642465	196.21
4835.243478	202.1
4835.844529	216.148
4836.445618	182.162
4837.046744	136.395
4837.647907	101.05
4838.249108	133.223
4838.850346	210.257
4839.451622	242.43
4840.052935	239.258
4840.654285	173.099
4841.255673	182.162
4841.857098	153.161
4842.458560	185.334
4843.060061	242.43
4843.661598	236.086
4844.263173	265.087
4844.864785	262.368
4845.466435	245.148
4846.068122	167.209
4846.669846	136.395
4847.271608	136.395
4847.873407	118.27
4848.475244	139.114
4849.077118	205.272
4849.679030	254.211
4850.280979	268.259
4850.882965	219.32
4851.484989	199.381
4852.087050	196.21
4852.689149	170.381
4853.291285	187.147
4853.893458	153.161
4854.495669	185.334
4855.097917	225.21
4855.700203	305.416
4856.302526	259.196
4856.904886	199.381
4857.507284	187.147
4858.109719	121.442
4858.712192	196.21
4859.314702	205.272
4859.917250	187.147
4860.519835	202.1
4861.122457	225.21
4861.725117	219.32
4862.327814	242.43
4862.930549	196.21
4863.533321	202.1
4864.136130	205.272
4864.738977	208.444
4865.341861	176.271
4865.944783	268.259
4866.547742	334.417
4867.150738	303.15
4867.753772	231.101
4868.356843	232.914
4868.959952	196.21
4869.563098	236.086
4870.166282	245.149
4870.769503	222.038
4871.372761	231.101
4871.976057	167.209
4872.579390	144.099
4873.182760	101.05
4873.786168	118.27
4874.389614	93.347
4874.993097	87.0031
4875.596617	97.8784
4876.200175	155.88
4876.803770	207.991
4877.407402	187.147
4878.011072	210.257
4878.614779	208.444
4879.218524	179.443
4879.822306	193.038
4880.426125	156.333
4881.029982	144.099
4881.633877	254.211
4882.237808	213.429
4882.841778	196.21
4883.445784	182.162
4884.049828	170.381
4884.653910	133.223
4885.258028	190.319
4885.862185	205.272
4886.466378	228.382
4887.070609	199.381
4887.674878	173.099
4888.279184	236.086
4888.883527	265.087
4889.487908	297.259
4890.092326	314.026
4890.696781	348.917
4891.301274	300.431
4891.905804	323.088
4892.510372	314.026
4893.114977	245.149
4893.719620	222.038
4894.324300	156.333
4894.929017	153.161
4895.533772	136.395
4896.138564	130.051
4896.743394	118.27
4897.348261	150.443
4897.953165	170.381
4898.558107	176.271
4899.163087	176.271
4899.768103	182.162
4900.373157	202.1
4900.978249	236.086
4901.583378	208.444
4902.188544	173.099
4902.793748	159.052
4903.398989	196.21
4904.004268	256.024
4904.609584	236.086
4905.214937	241.977
4905.820328	303.15
4906.425756	380.184
4907.031222	415.076
4907.636725	380.184
4908.242265	317.198
4908.847843	291.369
4909.453458	236.086
4910.059111	222.038
4910.664801	270.977
4911.270529	276.868
4911.876294	274.149
4912.482096	242.43
4913.087936	205.272
4913.693813	144.099
4914.299727	133.223
4914.905679	130.051
4915.511669	176.271
4916.117696	225.21
4916.723760	182.162
4917.329861	187.147
4917.936000	222.038
4918.542177	202.1
4919.148391	176.271
4919.754642	196.21
4920.360931	242.43
4920.967257	245.149
4921.573620	323.088
4922.180021	374.293
4922.786460	305.416
4923.392935	262.368
4923.999449	208.444
4924.605999	245.149
4925.212587	208.444
4925.819213	153.161
4926.425875	245.149
4927.032576	176.271
4927.639313	133.223
4928.246088	113.285
4928.852901	182.162
4929.459751	225.21
4930.066638	202.1
4930.673563	187.147
4931.280525	136.395
4931.887524	110.113
4932.494561	159.052
4933.101636	193.038
4933.708747	281.853
4934.315897	248.321
4934.923083	248.321
4935.530307	239.258
4936.137569	222.038
4936.744867	225.21
4937.352204	159.052
4937.959577	136.395
4938.566988	173.1
4939.174437	207.991
4939.781923	241.977
4940.389446	253.758
4940.997007	242.43
4941.604605	228.382
4942.212241	162.224
4942.819913	150.443
4943.427624	159.052
4944.035372	173.1
4944.643157	222.038
4945.250979	247.867
4945.858839	231.101
4946.466737	164.037
4947.074672	251.039
4947.682644	294.088
4948.290654	311.307
4948.898701	254.211
4949.506785	219.32
4950.114907	179.443
4950.723066	202.1
4951.331263	290.916
4951.939497	233.367
4952.547769	210.257
4953.156078	208.444
4953.764424	185.334
4954.372808	144.099
4954.981229	124.161
4955.589688	139.114
4956.198184	162.224
4956.806717	202.1
4957.415288	199.382
4958.023897	185.334
4958.632542	280.04
4959.241225	268.259
4959.849946	222.039
4960.458704	219.32
4961.067499	277.321
4961.676332	311.307
4962.285202	256.024
4962.894110	222.039
4963.503055	236.086
4964.112037	199.382
4964.721057	150.443
4965.330114	139.114
4965.939209	193.038
4966.548341	241.977
4967.157510	323.088
4967.766717	280.04
4968.375961	231.101
4968.985243	182.162
4969.594562	245.149
4970.203919	236.086
4970.813313	216.148
4971.422744	205.272
4972.032213	167.209
4972.641719	182.162
4973.251263	167.209
4973.860844	182.162
4974.470462	136.395
4975.080118	121.442
4975.689811	167.209
4976.299542	167.209
4976.909310	121.442
4977.519115	136.395
4978.128958	130.051
4978.738839	140.927
4979.348756	139.114
4979.958711	159.052
4980.568704	176.271
4981.178734	176.271
4981.788801	262.368
4982.398906	210.257
4983.009048	164.037
4983.619228	167.209
4984.229445	236.086
4984.839699	270.977
4985.449991	248.321
4986.060321	377.012
4986.670687	328.073
4987.281091	317.198
4987.891533	282.306
4988.502012	277.321
4989.112528	351.183
4989.723082	262.368
4990.333673	239.258
4990.944302	205.272
4991.554968	193.038
4992.165671	182.162
4992.776412	173.099
4993.387190	198.928
4993.998006	193.038
4994.608859	170.381
4995.219749	179.443
4995.830677	167.209
4996.441643	256.024
4997.052645	317.198
4997.663685	291.369
4998.274763	288.197
4998.885878	228.382
4999.497030	231.101
5000.108220	251.039
5000.719447	294.088
5001.330712	265.087
5001.942014	337.136
5002.553353	362.965
5003.164730	277.321
5003.776144	210.257
5004.387596	187.147
5004.999085	144.099
5005.610612	124.16
5006.222176	187.147
5006.833777	262.368
5007.445416	233.367
5008.057092	202.1
5008.668806	216.148
5009.280556	196.21
5009.892345	185.334
5010.504171	245.149
5011.116034	372.027
5011.727935	303.15
5012.339873	265.087
5012.951848	196.21
5013.563861	141.38
5014.175911	159.052
5014.787999	189.866
5015.400124	198.928
5016.012287	162.224
5016.624487	185.334
5017.236724	170.381
5017.848999	159.052
5018.461311	156.333
5019.073661	144.099
5019.686048	130.051
5020.298472	218.866
5020.910934	345.745
5021.523433	368.855
5022.135970	417.794
5022.748544	349.37
5023.361155	294.088
5023.973804	304.963
5024.586491	248.321
5025.199214	213.429
5025.811976	268.259
5026.424774	277.321
5027.037610	248.321
5027.650484	239.258
5028.263394	265.087
5028.876343	303.15
5029.489328	297.26
5030.102351	311.307
5030.715412	300.431
5031.328510	294.088
5031.941645	374.293
5032.554818	357.074
5033.168028	386.075
5033.781275	357.074
5034.394560	311.307
5035.007883	320.37
5035.621243	331.245
5036.234640	360.246
5036.848074	331.245
5037.461546	285.025
5038.075056	256.024
5038.688603	248.321
5039.302187	277.321
5039.915809	239.258
5040.529468	245.149
5041.143164	268.259
5041.756898	225.21
5042.370670	320.37
5042.984478	435.014
5043.598324	346.198
5044.212208	271.431
5044.826129	297.259
5045.440087	280.04
5046.054083	418.248
5046.668117	492.109
5047.282187	432.295
5047.896295	340.308
5048.510441	268.259
5049.124624	274.149
5049.738844	228.382
5050.353102	222.038
5050.967397	213.429
5051.581729	216.148
5052.196099	231.101
5052.810507	299.978
5053.424952	299.978
5054.039434	254.211
5054.653953	193.038
5055.268510	198.928
5055.883105	325.807
5056.497737	320.37
5057.112406	256.024
5057.727113	267.806
5058.341857	259.196
5058.956638	239.258
5059.571457	308.135
5060.186314	319.916
5060.801207	245.149
5061.416139	210.257
5062.031107	170.381
5062.646113	170.381
5063.261157	216.148
5063.876238	254.211
5064.491356	216.148
5065.106512	190.319
5065.721705	185.334
5066.336935	199.382
5066.952203	231.101
5067.567508	241.977
5068.182851	193.038
5068.798231	294.088
5069.413649	271.431
5070.029104	219.32
5070.644596	176.271
5071.260126	170.381
5071.875693	170.381
5072.491298	167.209
5073.106940	228.382
5073.722620	259.196
5074.338336	225.21
5074.954091	199.382
5075.569882	159.052
5076.185712	184.881
5076.801578	164.037
5077.417482	202.1
5078.033424	248.32
5078.649402	236.086
5079.265419	261.915
5079.881472	251.039
5080.497563	216.148
5081.113692	199.381
5081.729858	185.334
5082.346061	179.443
5082.962302	156.333
5083.578580	170.381
5084.194895	124.16
5084.811248	121.442
5085.427639	116.004
5086.044066	101.05
5086.660531	169.927
5087.277034	150.442
5087.893574	173.099
5088.510152	236.086
5089.126766	228.382
5089.743419	193.038
5090.360108	231.101
5090.976835	259.196
5091.593600	196.21
5092.210402	202.1
5092.827241	182.162
5093.444118	173.099
5094.061032	156.333
5094.677984	176.271
5095.294973	222.038
5095.911999	179.443
5096.529063	167.209
5097.146164	178.99
5097.763303	182.162
5098.380479	159.052
5098.997693	167.209
5099.614943	167.209
5100.232232	185.334
5100.849557	185.334
5101.466921	202.1
5102.084321	205.272
5102.701759	182.162
5103.319235	205.272
5103.936747	196.21
5104.554298	162.224
5105.171885	139.114
5105.789510	136.395
5106.407173	208.444
5107.024873	170.381
5107.642610	185.334
5108.260385	248.32
5108.878197	354.355
5109.496046	314.026
5110.113933	288.197
5110.731858	248.32
5111.349820	231.101
5111.967819	210.257
5112.585855	170.381
5113.203930	144.099
5113.822041	153.161
5114.440190	170.381
5115.058376	182.162
5115.676600	153.161
5116.294861	205.272
5116.913160	159.052
5117.531495	150.442
5118.149869	185.334
5118.768280	228.382
5119.386728	190.319
5120.005213	162.224
5120.623736	190.319
5121.242297	219.32
5121.860895	170.381
5122.479530	136.395
5123.098203	153.161
5123.716913	167.209
5124.335660	233.367
5124.954445	199.381
5125.573268	199.381
5126.192127	185.334
5126.811025	159.052
5127.429959	164.037
5128.048931	247.867
5128.667941	296.806
5129.286988	336.683
5129.906072	282.306
5130.525194	280.04
5131.144353	303.15
5131.763549	311.307
5132.382783	268.259
5133.002054	219.32
5133.621363	179.443
5134.240709	190.319
5134.860093	179.443
5135.479514	176.271
5136.098972	236.086
5136.718468	247.867
5137.338001	202.1
5137.957572	212.976
5138.577180	267.805
5139.196826	273.696
5139.816509	310.854
5140.436229	382.903
5141.055987	394.684
5141.675782	372.027
5142.295614	308.135
5142.915484	374.293
5143.535392	403.294
5144.155337	351.183
5144.775319	311.307
5145.395339	308.135
5146.015396	319.916
5146.635490	274.149
5147.255622	328.073
5147.875791	320.37
5148.495998	303.15
5149.116242	219.32
5149.736524	173.099
5150.356843	202.1
5150.977199	241.977
5151.597593	285.025
5152.218024	303.15
5152.838493	314.026
5153.458999	300.431
5154.079543	233.367
5154.700123	202.1
5155.320742	199.381
5155.941398	297.259
5156.562091	317.198
5157.182821	328.073
5157.803589	282.306
5158.424395	291.369
5159.045237	291.369
5159.666118	311.307
5160.287035	210.257
5160.907990	208.444
5161.528983	320.37
5162.150013	300.431
5162.771080	242.43
5163.392185	205.272
5164.013327	182.162
5164.634506	222.038
5165.255723	210.257
5165.876978	222.038
[truncated: 6,506 more rows]
