# Supplementary material for: Chemoenzymatic synthesis of genetically-encoded multivalent liquid N-glycan arrays
Source: Nat Commun. 2023 Aug 28;14:5237. doi: 10.1038/s41467-023-40900-y (PMC10462762; doi:10.1038/s41467-023-40900-y)
Supplement: Supplementary file 8 — Supplementary Dataset 4 [file 41467_2023_40900_MOESM8_ESM.zip › Supplementary Data 1_All MALDI Data/MALDI TextFiles for Fig.5 and Fig.6/TL-IV-69-0608_0004.txt]

TITLE "<<TL-IV-69-0608_0004>> Voyager Spec #1[BP = 5239.4, 24686]"
TYPE MASSSPEC
3999.789467	436.189
4000.336058	387.222
4000.882687	447.49
4001.429353	518.304
4001.976057	349.554
4002.522798	284.013
4003.069577	191.351
4003.616392	191.351
4004.163246	262.166
4004.710136	202.651
4005.257064	148.41
4005.804030	300.586
4006.351033	474.61
4006.898073	485.157
4007.445151	333.734
4007.992266	256.139
4008.539418	164.23
4009.086608	197.378
4009.633835	180.051
4010.181100	197.378
4010.728402	289.286
4011.275741	207.171
4011.823118	207.171
4012.370532	235.045
4012.917984	235.045
4013.465473	180.051
4014.012999	277.986
4014.560563	202.651
4015.108164	126.563
4015.655803	126.563
4016.203479	148.41
4016.751192	273.466
4017.298943	246.345
4017.846731	224.498
4018.394556	158.203
4018.942419	153.683
4019.490320	224.498
4020.038258	322.434
4020.586233	289.286
4021.134245	235.045
4021.682295	224.498
4022.230383	246.345
4022.778507	164.23
4023.326669	158.203
4023.874869	201.898
4024.423106	305.86
4024.971380	315.653
4025.519692	186.077
4026.068041	99.4422
4026.616428	115.263
4027.164852	120.536
4027.713313	295.313
4028.261812	355.581
4028.810348	387.222
4029.358921	528.851
4029.907532	420.369
4030.456180	284.013
4031.004866	321.68
4031.553589	202.651
4032.102350	137.11
4032.651147	250.865
4033.199983	229.018
4033.748855	137.11
4034.297766	207.171
4034.846713	169.504
4035.395698	202.651
4035.944720	251.619
4036.493780	295.313
4037.042877	338.254
4037.592011	278.739
4038.141183	169.504
4038.690392	142.383
4039.239639	289.286
4039.788923	267.439
4040.338245	278.739
4040.887603	355.581
4041.437000	360.101
4041.986433	240.319
4042.535904	191.351
4043.085413	137.11
4043.634959	201.898
4044.184542	131.083
4044.734162	82.1152
4045.283820	201.898
4045.833516	277.986
4046.383249	289.286
4046.933019	349.554
4047.482826	311.133
4048.032671	387.222
4048.582554	610.966
4049.132474	551.452
4049.682431	398.522
4050.232425	235.045
4050.782457	191.351
4051.332527	240.319
4051.882634	371.401
4052.432778	333.734
4052.982959	267.439
4053.533178	169.504
4054.083435	88.142
4054.633728	60.268
4055.184060	44.4477
4055.734428	99.4422
4056.284834	175.53
4056.835278	175.53
4057.385758	131.083
4057.936276	197.378
4058.486832	278.739
4059.037425	240.319
4059.588055	224.498
4060.138723	273.466
4060.689428	278.739
4061.240171	251.619
4061.790951	175.53
4062.341768	115.263
4062.892623	131.083
4063.443515	201.898
4063.994444	186.077
4064.545411	213.198
4065.096416	267.439
4065.647457	224.498
4066.198536	186.077
4066.749653	153.683
4067.300807	82.1151
4067.851998	103.962
4068.403227	125.809
4068.954493	239.565
4069.505797	197.378
4070.057137	333.734
4070.608516	273.466
4071.159931	284.013
4071.711384	169.504
4072.262875	180.051
4072.814403	266.686
4073.365968	191.351
4073.917571	153.683
4074.469211	104.716
4075.020888	71.5683
4075.572603	262.166
4076.124356	251.619
4076.676145	191.351
4077.227972	120.536
4077.779837	77.5951
4078.331739	148.41
4078.883678	300.586
4079.435655	295.313
4079.987669	273.466
4080.539720	235.045
4081.091809	158.203
4081.643935	153.683
4082.196099	180.051
4082.748300	131.083
4083.300538	77.5951
4083.852814	153.683
4084.405127	256.139
4084.957478	224.498
4085.509866	229.018
4086.062292	202.651
4086.614754	213.198
4087.167255	224.498
4087.719792	142.383
4088.272367	284.013
4088.824980	469.337
4089.377630	349.554
4089.930317	207.171
4090.483041	256.139
4091.035803	175.53
4091.588603	99.4422
4092.141440	109.236
4092.694314	99.4422
4093.247225	88.1419
4093.800174	71.5682
4094.353161	71.5682
4094.906185	126.563
4095.459246	256.139
4096.012344	164.23
4096.565480	99.4421
4097.118654	126.563
4097.671865	169.504
4098.225113	273.466
4098.778398	246.345
4099.331721	262.166
4099.885082	191.351
4100.438480	175.53
4100.991915	267.439
4101.545387	262.166
4102.098897	403.795
4102.652445	376.675
4103.206030	273.466
4103.759652	224.498
4104.313311	202.651
4104.867008	431.669
4105.420743	420.369
4105.974514	273.466
4106.528324	300.586
4107.082170	289.286
4107.636054	289.286
4108.189975	273.466
4108.743934	365.375
4109.297930	240.319
4109.851964	202.651
4110.406035	235.045
4110.960143	207.171
4111.514289	218.471
4112.068472	158.203
4112.622693	197.378
4113.176951	126.563
4113.731246	158.203
4114.285579	207.171
4114.839949	348.801
4115.394356	278.739
4115.948801	278.739
4116.503284	534.125
4117.057803	512.278
4117.612361	365.375
4118.166955	278.739
4118.721587	158.203
4119.276256	207.171
4119.830963	191.351
4120.385707	142.383
4120.940489	153.683
4121.495308	137.11
4122.050164	213.198
4122.605058	305.86
4123.159989	207.171
4123.714957	115.263
4124.269963	126.563
4124.825007	115.263
4125.380087	262.166
4125.935205	229.018
4126.490361	262.166
4127.045554	251.619
4127.600784	169.504
4128.156052	115.263
4128.711357	60.2681
4129.266699	44.4477
4129.822079	28.6274
4130.377497	251.619
4130.932951	267.439
4131.488443	431.669
4132.043973	344.281
4132.599540	360.101
4133.155144	365.375
4133.710786	398.522
4134.266465	365.375
4134.822181	295.313
4135.377935	202.651
4135.933727	186.077
4136.489555	104.716
4137.045421	77.5951
4137.601325	213.198
4138.157266	277.986
4138.713244	315.654
4139.269260	218.471
4139.825313	246.345
4140.381403	202.651
4140.937531	126.563
4141.493696	55.748
4142.049899	17.3272
4142.606139	82.1152
4143.162417	55.748
4143.718732	148.41
4144.275084	109.236
4144.831473	240.319
4145.387901	453.516
4145.944365	382.702
4146.500867	306.613
4147.057406	246.345
4147.613983	262.166
4148.170597	218.471
4148.727248	148.41
4149.283937	131.083
4149.840663	174.777
4150.397427	126.563
4150.954228	77.5951
4151.511067	44.4478
4152.067943	28.6274
4152.624856	77.5951
4153.181806	126.563
4153.738794	202.651
4154.295820	137.11
4154.852883	142.383
4155.409983	109.236
4155.967121	77.5951
4156.524296	99.4423
4157.081508	273.466
4157.638758	251.619
4158.196045	218.471
4158.753370	284.013
4159.310732	202.651
4159.868131	115.263
4160.425568	55.748
4160.983043	273.466
4161.540554	197.378
4162.098103	191.351
4162.655690	256.139
4163.213314	213.198
4163.770975	213.198
4164.328673	338.254
4164.886409	295.313
4165.444183	256.139
4166.001994	197.378
4166.559842	104.716
4167.117728	186.077
4167.675651	213.198
4168.233611	240.319
4168.791609	186.077
4169.349644	397.769
4169.907717	419.616
4170.465827	349.554
4171.023974	278.739
4171.582159	169.504
4172.140381	142.383
4172.698641	180.051
4173.256938	197.378
4173.815272	235.045
4174.373644	305.86
4174.932054	326.954
4175.490500	326.954
4176.048984	424.889
4176.607506	344.281
4177.166064	213.198
4177.724661	175.531
4178.283294	148.41
4178.841965	115.263
4179.400674	240.319
4179.959420	164.23
4180.518203	126.563
4181.077023	376.675
4181.635881	327.707
4182.194777	235.045
4182.753710	224.498
4183.312680	191.351
4183.871688	137.11
4184.430733	152.93
4184.989815	99.4422
4185.548935	60.2681
4186.108092	131.083
4186.667287	180.051
4187.226519	561.999
4187.785788	496.457
4188.345095	409.069
4188.904439	284.013
4189.463821	164.23
4190.023240	82.1152
4190.582696	229.018
4191.142190	381.948
4191.701721	267.439
4192.261290	158.204
4192.820896	93.4155
4193.380539	44.4478
4193.940220	93.4155
4194.499938	404.549
4195.059694	349.554
4195.619487	300.587
4196.179317	474.61
4196.739185	453.517
4197.299090	393.249
4197.859033	262.166
4198.419013	295.313
4198.979030	235.045
4199.539085	202.651
4200.099178	126.563
4200.659307	99.4423
4201.219474	164.23
4201.779679	349.554
4202.339920	387.222
4202.900200	262.166
4203.460516	153.683
4204.020870	93.4155
4204.581262	175.531
4205.141690	376.675
4205.702157	365.375
4206.262660	262.166
4206.823201	180.051
4207.383780	104.716
4207.944396	88.1421
4208.505049	109.236
4209.065739	120.536
4209.626467	387.222
4210.187233	306.613
4210.748036	218.472
4211.308876	164.23
4211.869754	175.531
4212.430669	158.204
4212.991621	311.134
4213.552611	397.769
4214.113638	306.613
4214.674703	229.018
4215.235805	272.713
4215.796944	235.045
4216.358121	277.986
4216.919335	224.498
4217.480587	115.263
4218.041876	169.504
4218.603202	207.171
4219.164566	197.378
4219.725967	153.683
4220.287406	137.11
4220.848882	148.41
4221.410395	158.204
4221.971946	148.41
4222.533534	82.1153
4223.095160	82.1153
4223.656823	158.204
4224.218523	186.078
4224.780261	267.439
4225.342036	316.407
4225.903849	295.313
4226.465699	246.345
4227.027587	186.078
4227.589511	158.204
4228.151474	99.4424
4228.713473	93.4156
4229.275510	148.41
4229.837585	104.716
4230.399696	104.716
4230.961846	148.41
4231.524032	175.531
4232.086256	191.351
4232.648518	213.198
4233.210817	267.439
4233.773153	180.051
4234.335527	164.23
4234.897938	175.531
4235.460386	120.536
4236.022872	137.11
4236.585395	180.051
4237.147956	115.263
4237.710554	66.295
4238.273189	44.4478
4238.835862	50.4746
4239.398572	77.5952
4239.961320	191.351
4240.524105	180.051
4241.086927	93.4155
4241.649787	60.2682
4242.212684	207.171
4242.775619	256.139
4243.338591	186.078
4243.901601	126.563
4244.464647	93.4155
4245.027732	120.536
4245.590853	99.4423
4246.154012	115.263
4246.717209	326.954
4247.280443	284.013
4247.843714	256.139
4248.407023	289.286
4248.970369	213.198
4249.533752	295.313
4250.097173	273.466
4250.660631	333.734
4251.224127	229.018
4251.787660	180.051
4252.351230	77.5952
4252.914838	88.1421
4253.478483	180.051
4254.042166	180.051
4254.605886	104.716
4255.169644	109.236
4255.733438	82.1153
4256.297271	164.23
4256.861140	180.051
4257.425047	332.981
4257.988992	327.707
4258.552974	409.069
4259.116993	382.702
4259.681050	333.734
4260.245144	284.013
4260.809275	180.051
4261.373444	109.236
4261.937650	540.152
4262.501894	540.152
4263.066175	632.06
4263.630494	425.643
4264.194849	284.013
4264.759243	246.345
4265.323673	360.101
4265.888142	306.613
4266.452647	262.166
4267.017190	224.498
4267.581770	251.619
4268.146388	218.472
4268.711043	180.051
4269.275735	148.41
4269.840465	99.4424
4270.405233	109.236
4270.970037	99.4424
4271.534879	60.2682
4272.099759	22.6007
4272.664676	33.1476
4273.229630	82.1153
4273.794622	201.898
4274.359651	229.018
4274.924717	186.078
4275.489821	158.204
4276.054963	131.083
4276.620141	71.5684
4277.185357	82.1153
4277.750611	387.222
4278.315902	502.484
4278.881230	562.752
4279.446596	409.069
4280.011999	338.254
4280.577439	327.707
4281.142917	240.319
4281.708433	267.439
4282.273985	213.198
4282.839575	148.41
4283.405203	120.536
4283.970868	371.401
4284.536570	295.313
4285.102310	229.018
4285.668087	164.23
4286.233902	93.4156
4286.799753	104.716
4287.365643	137.11
4287.931570	246.345
4288.497534	207.171
4289.063535	137.11
4289.629574	115.263
4290.195650	164.23
4290.761764	153.684
4291.327915	218.472
4291.894104	256.139
4292.460330	326.954
4293.026593	246.346
4293.592894	186.078
4294.159232	272.713
4294.725608	202.651
4295.292021	120.536
4295.858471	246.346
4296.424959	485.157
4296.991484	322.434
4297.558046	447.49
4298.124646	311.134
4298.691284	284.013
4299.257958	213.198
4299.824671	175.531
4300.391420	77.5952
4300.958207	88.1421
4301.525031	164.23
4302.091893	115.263
4302.658792	99.4424
4303.225729	213.198
4303.792703	235.045
4304.359714	266.686
4304.926763	213.198
4305.493849	169.504
4306.060973	164.23
4306.628134	240.319
4307.195332	256.139
4307.762568	322.434
4308.329841	256.139
4308.897152	218.472
4309.464500	175.531
4310.031885	262.166
4310.599308	305.86
4311.166768	229.018
4311.734266	229.018
4312.301801	207.171
4312.869373	148.41
4313.436983	169.504
4314.004630	120.536
4314.572315	109.236
4315.140037	88.1421
4315.707796	103.962
4316.275593	186.078
4316.843427	126.563
4317.411299	142.383
4317.979208	120.536
4318.547154	93.4156
4319.115138	142.383
4319.683159	218.472
4320.251218	180.051
4320.819314	104.716
4321.387447	77.5952
4321.955618	39.1744
4322.523827	164.23
4323.092072	186.078
4323.660355	142.383
4324.228676	99.4424
4324.797034	180.051
4325.365429	250.866
4325.933861	213.198
4326.502331	207.171
4327.070839	158.204
4327.639384	224.498
4328.207966	246.346
4328.776586	191.351
4329.345243	131.083
4329.913937	168.751
4330.482669	196.624
4331.051438	142.383
4331.620245	93.4156
4332.189089	71.5685
4332.757971	109.236
4333.326889	224.498
4333.895846	180.051
4334.464839	164.23
4335.033871	148.41
4335.602939	137.11
4336.172045	164.23
4336.741188	164.23
4337.310369	213.198
4337.879587	191.351
4338.448842	180.051
4339.018135	207.171
4339.587466	197.378
4340.156833	207.171
4340.726238	250.866
4341.295681	229.018
4341.865161	191.351
4342.434678	186.078
4343.004233	207.171
4343.573825	202.651
4344.143455	311.134
4344.713122	251.619
4345.282826	376.675
4345.852568	300.587
4346.422347	186.078
4346.992163	120.536
4347.562017	213.198
4348.131909	267.439
4348.701837	246.345
4349.271803	164.23
4349.841807	164.23
4350.411848	148.41
4350.981926	142.383
4351.552042	109.236
4352.122195	180.051
4352.692386	120.536
4353.262614	71.5684
4353.832879	60.2682
4354.403182	169.504
4354.973522	175.531
4355.543900	284.013
4356.114315	246.345
4356.684767	158.204
4357.255257	218.472
4357.825784	218.472
4358.396348	164.23
4358.966950	120.536
4359.537590	137.11
4360.108267	218.472
4360.678981	246.345
4361.249732	224.498
4361.820521	175.531
4362.391348	207.171
4362.962212	197.378
4363.533113	213.198
4364.104052	169.504
4364.675028	148.41
4365.246041	115.263
4365.817092	120.536
4366.388180	169.504
4366.959306	186.078
4367.530469	256.139
4368.101669	197.378
4368.672907	229.018
4369.244182	164.23
4369.815495	197.378
4370.386845	229.018
4370.958232	197.378
4371.529657	191.351
4372.101119	404.549
4372.672619	545.425
4373.244156	393.249
4373.815731	371.402
4374.387342	431.669
4374.958992	327.707
4375.530678	213.198
4376.102402	169.504
4376.674164	137.11
4377.245963	93.4156
4377.817799	39.1744
4378.389673	44.4479
4378.961584	115.263
4379.533532	148.41
4380.105518	207.171
4380.677542	354.828
4381.249602	409.069
4381.821700	306.613
4382.393836	262.166
4382.966009	338.254
4383.538219	387.222
4384.110467	436.19
4384.682752	409.069
4385.255075	240.319
4385.827434	191.351
4386.399832	142.383
4386.972267	256.139
4387.544739	175.531
4388.117248	169.504
4388.689795	99.4424
4389.262379	99.4424
4389.835001	115.263
4390.407660	126.563
4390.980357	153.684
4391.553091	120.536
4392.125862	88.1422
4392.698671	267.439
4393.271517	240.319
4393.844401	186.078
4394.417322	169.504
4394.990280	175.531
4395.563276	180.051
4396.136309	126.563
4396.709380	142.383
4397.282488	88.1422
4397.855633	109.236
4398.428816	148.41
4399.002036	496.458
4399.575294	398.522
4400.148589	311.134
4400.721921	326.954
4401.295291	491.184
4401.868698	512.278
4402.442143	322.434
4403.015625	322.434
4403.589144	278.74
4404.162701	409.069
4404.736295	289.286
4405.309927	180.051
4405.883596	217.718
4406.457302	142.383
4407.031046	142.383
4407.604828	142.383
4408.178646	284.013
4408.752502	409.069
4409.326396	522.825
4409.900327	387.222
4410.474295	224.498
4411.048301	191.351
4411.622344	289.286
4412.196424	207.171
4412.770542	202.651
4413.344697	169.504
4413.918890	153.684
4414.493120	224.498
4415.067388	229.018
4415.641693	315.654
4416.216035	392.495
4416.790415	295.313
4417.364832	207.171
4417.939286	115.263
4418.513778	152.93
4419.088307	196.624
4419.662874	196.624
4420.237478	223.745
4420.812120	250.866
4421.386799	164.23
4421.961515	99.4424
4422.536269	153.684
4423.111060	148.41
4423.685889	115.263
4424.260755	218.472
4424.835658	180.051
4425.410599	109.236
4425.985577	109.236
4426.560592	88.1422
4427.135645	71.5685
4427.710736	44.4479
4428.285864	164.23
4428.861029	164.23
4429.436231	88.1422
4430.011471	50.4747
4430.586749	17.3273
4431.162064	77.5953
4431.737416	169.504
4432.312805	202.651
4432.888233	360.101
4433.463697	583.093
4434.039199	545.425
4434.614738	398.522
4435.190315	355.581
4435.765929	333.734
4436.341580	300.587
4436.917269	262.166
4437.492995	180.051
4438.068759	153.684
4438.644560	256.139
4439.220398	273.466
4439.796274	202.651
4440.372188	148.41
4440.948138	77.5953
4441.524126	50.4747
4442.100152	0.000265009
4442.676215	21.8474
4443.252315	201.898
4443.828453	245.592
4444.404628	261.413
4444.980840	250.866
4445.557090	186.078
4446.133378	99.4424
4446.709702	115.263
4447.286064	131.083
4447.862464	250.866
4448.438901	288.533
4449.015375	251.619
4449.591887	218.472
4450.168436	153.684
4450.745023	99.4424
4451.321647	66.295
4451.898308	131.083
4452.475007	148.41
4453.051743	197.378
4453.628516	224.498
4454.205327	180.051
4454.782176	109.236
4455.359062	137.11
4455.935985	485.157
4456.512945	480.637
4457.089943	409.069
4457.666979	295.313
4458.244052	213.198
4458.821162	169.504
4459.398309	180.051
4459.975494	266.686
4460.552717	229.018
4461.129977	202.651
4461.707274	153.684
4462.284609	175.531
4462.861981	213.198
4463.439390	197.378
4464.016837	109.236
4464.594321	82.1153
4465.171843	125.81
4465.749402	77.5952
4466.326998	39.1744
4466.904632	93.4156
4467.482303	115.263
4468.060012	186.078
4468.637758	338.254
4469.215542	375.922
4469.793363	278.74
4470.371221	224.498
4470.949117	186.078
4471.527050	158.204
4472.105020	229.018
4472.683028	277.986
4473.261074	175.531
4473.839156	137.11
4474.417276	82.1153
4474.995434	119.783
4475.573629	109.236
4476.151861	88.1421
4476.730131	119.783
4477.308438	104.716
4477.886783	77.5952
4478.465165	55.7481
4479.043584	66.295
4479.622041	109.236
4480.200535	120.536
4480.779067	137.11
4481.357636	326.954
4481.936242	485.157
4482.514886	355.581
4483.093567	284.013
4483.672286	246.346
4484.251042	158.204
4484.829835	235.045
4485.408666	409.069
4485.987534	355.581
4486.566440	256.139
4487.145383	153.684
4487.724363	126.563
4488.303381	349.554
4488.882436	273.466
4489.461529	164.23
4490.040659	120.536
4490.619827	99.4424
4491.199031	197.378
4491.778274	175.531
4492.357553	115.263
4492.936870	82.1153
4493.516225	60.2682
4494.095617	267.439
4494.675046	262.166
4495.254513	213.198
4495.834017	137.11
4496.413558	88.1422
4496.993137	148.41
4497.572754	99.4424
4498.152407	104.716
4498.732099	137.11
4499.311827	115.263
4499.891593	66.295
4500.471396	44.4479
4501.051237	66.295
4501.631115	44.4479
4502.211031	142.383
4502.790984	262.166
4503.370974	229.018
4503.951002	240.319
4504.531067	262.166
4505.111170	202.651
4505.691310	115.263
4506.271487	158.204
4506.851702	430.916
4507.431954	473.857
4508.012244	306.613
4508.592571	218.472
4509.172935	213.198
4509.753337	158.204
4510.333777	88.1421
4510.914253	305.86
4511.494767	218.472
4512.075319	142.383
4512.655908	164.23
4513.236534	131.083
4513.817198	120.536
4514.397899	120.536
4514.978637	148.41
4515.559413	180.051
4516.140226	175.531
4516.721077	442.216
4517.301965	425.643
4517.882891	316.407
4518.463854	235.045
4519.044854	229.018
4519.625892	207.171
4520.206967	142.383
4520.788079	137.11
4521.369229	142.383
4521.950417	191.351
4522.531641	306.613
4523.112903	507.004
4523.694203	436.19
4524.275540	600.42
4524.856914	502.484
4525.438326	360.101
4526.019775	262.166
4526.601262	251.619
4527.182786	224.498
4527.764347	300.587
4528.345946	267.439
4528.927582	289.286
4529.509256	240.319
4530.090967	169.504
4530.672716	120.536
4531.254501	186.078
4531.836325	99.4424
4532.418185	55.7481
4533.000083	55.7481
4533.582019	169.504
4534.163992	175.531
4534.746002	158.204
4535.328050	137.11
4535.910135	104.716
4536.492257	164.23
4537.074417	197.378
4537.656614	262.166
4538.238849	447.49
4538.821121	365.375
4539.403431	235.045
4539.985778	115.263
4540.568162	77.5953
4541.150584	99.4424
4541.733043	93.4156
4542.315539	120.536
4542.898073	229.018
4543.480645	218.472
4544.063254	240.319
4544.645900	240.319
4545.228583	175.531
4545.811304	104.716
4546.394063	104.716
4546.976859	77.5953
4547.559692	164.23
4548.142562	137.11
4548.725470	180.051
4549.308416	305.86
4549.891399	354.828
4550.474419	386.469
4551.057476	311.134
4551.640572	186.078
4552.223704	115.263
4552.806874	120.536
4553.390081	137.11
4553.973326	93.4156
4554.556608	88.1422
4555.139927	77.5953
4555.723284	284.013
4556.306679	442.216
4556.890110	349.554
4557.473579	284.013
4558.057086	235.045
4558.640630	246.346
4559.224211	267.439
4559.807830	175.531
4560.391486	207.171
4560.975179	256.139
4561.558910	207.171
4562.142679	213.198
4562.726485	186.078
4563.310328	213.198
4563.894208	180.051
4564.478126	164.23
4565.062082	240.319
4565.646074	218.472
4566.230105	186.078
4566.814172	120.536
4567.398277	82.1154
4567.982420	174.777
4568.566600	229.018
4569.150817	289.286
4569.735071	295.313
4570.319363	326.954
4570.903693	267.439
4571.488060	153.684
4572.072464	229.019
4572.656906	246.346
4573.241385	240.319
4573.825901	197.378
4574.410455	164.23
4574.995046	148.41
4575.579675	251.619
4576.164341	267.439
4576.749045	246.346
4577.333786	224.498
4577.918564	229.019
4578.503380	224.498
4579.088233	240.319
4579.673123	218.472
4580.258051	197.378
4580.843017	120.536
4581.428020	77.5953
4582.013060	77.5953
4582.598137	158.204
4583.183252	126.563
4583.768405	71.5685
4584.353594	50.4747
4584.938822	202.651
4585.524086	251.619
4586.109388	207.171
4586.694728	180.051
4587.280105	137.11
4587.865519	88.1422
4588.450970	131.083
4589.036460	250.866
4589.621986	321.68
4590.207550	256.139
4590.793151	251.619
4591.378790	240.319
4591.964466	137.11
4592.550179	218.472
4593.135930	207.171
4593.721719	126.563
4594.307544	153.684
4594.893407	175.531
4595.479308	169.504
4596.065246	158.204
4596.651221	169.504
4597.237234	218.472
4597.823284	235.045
4598.409372	240.319
4598.995497	300.587
4599.581659	393.249
4600.167859	409.069
4600.754096	424.889
4601.340371	360.101
4601.926683	251.619
4602.513032	180.051
4603.099419	158.204
4603.685843	131.083
4604.272305	88.1422
4604.858804	246.346
4605.445340	262.166
4606.031914	197.378
4606.618525	197.378
4607.205174	142.383
4607.791860	82.1154
4608.378583	77.5953
4608.965344	44.448
4609.552143	218.472
4610.138978	344.281
4610.725851	387.222
4611.312762	316.407
4611.899710	197.378
4612.486695	126.563
4613.073718	131.083
4613.660778	137.11
4614.247876	180.051
4614.835011	197.378
4615.422183	256.139
4616.009393	246.346
4616.596640	240.319
4617.183924	224.498
4617.771246	360.101
4618.358606	365.375
4618.946003	387.222
4619.533437	316.407
4620.120909	218.472
4620.708418	273.466
4621.295964	256.139
4621.883548	186.078
4622.471169	246.346
4623.058828	235.045
4623.646524	262.166
4624.234257	240.319
4624.822028	169.504
4625.409836	137.11
4625.997682	207.171
4626.585565	289.286
4627.173486	229.019
4627.761444	180.051
4628.349439	191.351
4628.937472	137.11
4629.525542	137.11
4630.113649	82.1154
4630.701794	39.1745
4631.289977	82.1154
4631.878196	99.4425
4632.466454	93.4157
4633.054748	158.204
4633.643080	104.716
4634.231450	104.716
4634.819856	186.078
4635.408301	169.504
4635.996782	99.4425
4636.585301	126.563
4637.173858	99.4425
4637.762451	104.716
4638.351083	71.5685
4638.939751	60.2683
4639.528457	103.963
4640.117201	158.204
4640.705982	137.11
4641.294800	148.41
4641.883656	109.236
4642.472549	120.536
4643.061479	120.536
4643.650447	109.236
4644.239453	191.351
4644.828495	153.684
4645.417575	93.4157
4646.006693	197.378
4646.595848	229.019
4647.185040	284.013
4647.774270	218.472
4648.363537	175.531
4648.952842	120.536
4649.542184	104.716
4650.131563	50.4747
4650.720980	104.716
4651.310434	191.351
4651.899926	186.078
4652.489455	240.319
4653.079021	180.051
4653.668625	197.378
4654.258266	164.231
4654.847945	197.378
4655.437661	131.083
4656.027415	77.5953
4656.617206	66.2951
4657.207034	103.963
4657.796900	131.083
4658.386803	137.11
4658.976743	93.4157
4659.566721	93.4157
4660.156736	158.204
4660.746789	153.684
4661.336879	376.675
4661.927007	322.434
4662.517172	218.472
4663.107374	180.051
4663.697614	148.41
4664.287891	322.434
4664.878206	311.134
4665.468558	262.166
4666.058947	148.41
4666.649374	131.083
4667.239838	120.536
4667.830340	131.083
4668.420879	152.93
4669.011455	115.263
4669.602069	197.378
4670.192720	169.504
4670.783409	93.4157
4671.374135	137.11
4671.964899	148.41
4672.555700	93.4157
4673.146538	60.2683
4673.737414	142.383
4674.328327	246.346
4674.919277	289.286
4675.510265	375.922
4676.101291	365.375
4676.692353	278.74
4677.283454	213.198
4677.874591	131.083
4678.465766	131.083
4679.056978	164.23
4679.648228	201.898
4680.239515	235.045
4680.830840	250.866
4681.422202	164.23
4682.013602	109.236
4682.605038	148.41
4683.196513	164.23
4683.788024	207.171
4684.379573	240.319
4684.971160	197.378
4685.562784	120.536
4686.154445	169.504
4686.746144	246.346
4687.337880	224.498
4687.929653	202.651
4688.521464	169.504
4689.113313	104.716
4689.705198	77.5953
4690.297121	131.083
4690.889082	152.93
4691.481080	152.93
4692.073115	239.565
4692.665188	343.528
4693.257298	338.254
4693.849446	229.019
4694.441631	158.204
4695.033853	137.11
4695.626113	126.563
4696.218410	109.236
4696.810745	175.531
4697.403117	207.171
4697.995526	109.236
4698.587973	131.083
4699.180458	213.198
4699.772979	235.045
4700.365538	246.346
4700.958135	213.198
4701.550769	169.504
4702.143440	104.716
4702.736149	88.1422
4703.328895	186.078
4703.921678	277.986
4704.514499	186.078
4705.107358	175.531
4705.700254	115.263
4706.293187	126.563
4706.886157	109.236
4707.479165	131.083
4708.072211	88.1422
4708.665294	77.5953
4709.258414	109.236
4709.851571	201.898
4710.444766	239.565
4711.037999	294.56
4711.631269	359.348
4712.224576	246.346
4712.817921	131.083
4713.411303	174.777
4714.004722	131.083
4714.598179	148.41
4715.191673	148.41
4715.785205	120.536
4716.378774	66.2951
4716.972381	44.4479
4717.566025	44.4479
4718.159706	93.4156
4718.753425	148.41
4719.347181	169.504
4719.940975	191.351
4720.534806	197.378
4721.128674	169.504
4721.722580	131.083
4722.316523	60.2683
4722.910504	88.1422
4723.504522	458.037
4724.098577	365.375
4724.692670	246.346
4725.286800	180.051
4725.880968	164.23
4726.475173	115.263
4727.069415	99.4424
4727.663695	104.716
4728.258013	82.1154
4728.852367	103.963
4729.446759	403.796
4730.041189	403.796
4730.635656	316.407
4731.230160	218.472
4731.824702	240.319
4732.419281	349.554
4733.013898	295.313
4733.608552	491.184
4734.203243	404.549
4734.797972	316.407
4735.392738	224.498
4735.987542	120.536
4736.582383	82.1154
4737.177261	152.93
4737.772177	229.019
4738.367130	158.204
4738.962121	88.1422
4739.557149	71.5685
4740.152214	50.4747
4740.747317	99.4424
4741.342458	99.4424
4741.937635	120.536
4742.532851	131.083
4743.128103	180.051
4743.723393	180.051
4744.318720	289.286
4744.914085	289.286
4745.509487	306.613
4746.104927	246.346
4746.700404	300.587
4747.295918	376.675
4747.891470	387.222
4748.487059	376.675
4749.082686	507.004
4749.678350	414.342
4750.274051	420.369
4750.869790	453.517
4751.465566	349.554
4752.061380	273.466
4752.657231	246.346
4753.253120	224.498
4753.849046	371.402
4754.445009	338.254
4755.041010	375.922
4755.637048	300.587
4756.233123	262.166
4756.829236	207.171
4757.425387	235.045
4758.021574	381.948
4758.617800	430.916
4759.214062	273.466
4759.810362	180.051
4760.406699	99.4424
4761.003074	213.198
4761.599487	229.019
4762.195936	501.731
4762.792423	664.454
4763.388948	528.852
4763.985510	295.313
4764.582109	158.204
4765.178745	224.498
4765.775420	191.351
4766.372131	186.078
4766.968880	229.019
4767.565666	289.286
4768.162490	256.139
4768.759351	218.472
4769.356250	164.23
4769.953186	142.383
4770.550159	131.083
4771.147170	217.718
4771.744218	239.565
4772.341304	207.171
4772.938427	502.484
4773.535587	376.675
4774.132785	256.139
4774.730020	295.313
4775.327293	235.045
4775.924603	262.166
4776.521950	191.351
4777.119335	169.504
4777.716757	169.504
4778.314217	164.23
4778.911714	197.378
4779.509249	229.018
4780.106821	218.472
4780.704430	213.198
4781.302077	224.498
4781.899761	224.498
4782.497482	278.74
4783.095241	153.684
4783.693038	120.536
4784.290872	77.5953
4784.888743	55.7481
4785.486651	77.5953
4786.084597	191.351
4786.682581	311.134
4787.280602	447.49
4787.878660	453.517
4788.476756	447.49
4789.074889	485.157
4789.673059	344.281
4790.271267	186.078
4790.869512	115.263
4791.467795	131.083
4792.066115	246.346
4792.664473	277.986
4793.262868	207.171
4793.861300	197.378
4794.459770	224.498
4795.058277	295.313
4795.656822	224.498
4796.255404	164.23
4796.854023	153.684
4797.452680	251.619
4798.051374	251.619
4798.650106	322.434
4799.248875	447.49
4799.847681	333.734
4800.446525	256.139
4801.045406	235.045
4801.644325	180.051
4802.243281	229.018
4802.842275	197.378
4803.441305	240.319
4804.040374	202.651
4804.639479	273.466
4805.238623	355.581
4805.837803	540.152
4806.437021	545.425
4807.036277	431.669
4807.635569	382.702
4808.234900	300.587
4808.834267	191.351
4809.433672	180.051
4810.033115	217.718
4810.632594	202.651
4811.232112	213.198
4811.831666	191.351
4812.431258	355.581
4813.030888	360.101
4813.630555	284.013
4814.230259	420.369
4814.830001	502.484
4815.429780	360.101
4816.029596	322.434
4816.629450	213.198
4817.229342	104.716
4817.829271	164.23
4818.429237	186.078
4819.029240	175.531
4819.629281	109.236
4820.229360	55.7481
4820.829476	60.2682
4821.429629	88.1422
4822.029819	186.078
4822.630047	142.383
4823.230313	77.5953
4823.830616	77.5953
4824.430956	55.7481
4825.031334	131.083
4825.631749	235.045
4826.232201	284.013
4826.832691	213.198
4827.433219	197.378
4828.033783	273.466
4828.634386	267.439
4829.235025	393.249
4829.835702	306.613
4830.436416	333.734
4831.037168	224.498
4831.637957	262.166
4832.238784	197.378
4832.839648	126.563
4833.440550	262.166
4834.041488	447.49
4834.642465	404.549
4835.243478	251.619
4835.844529	186.078
4836.445618	142.383
4837.046744	207.171
4837.647907	169.504
4838.249108	213.198
4838.850346	262.166
4839.451622	246.345
4840.052935	235.045
4840.654285	175.531
4841.255673	224.498
4841.857098	164.23
4842.458560	126.563
4843.060061	115.263
4843.661598	99.4424
4844.263173	267.439
4844.864785	262.166
4845.466435	235.045
4846.068122	224.498
4846.669846	175.531
4847.271608	93.4156
4847.873407	131.083
4848.475244	82.1153
4849.077118	99.4424
4849.679030	82.1153
4850.280979	66.295
4850.882965	126.563
4851.484989	436.19
4852.087050	610.967
4852.689149	638.087
4853.291285	556.725
4853.893458	409.069
4854.495669	316.407
4855.097917	300.587
4855.700203	256.139
4856.302526	175.531
4856.904886	93.4156
4857.507284	88.1421
4858.109719	197.378
4858.712192	180.051
4859.314702	201.898
4859.917250	180.051
4860.519835	169.504
4861.122457	224.498
4861.725117	191.351
4862.327814	311.134
4862.930549	338.254
4863.533321	404.549
4864.136130	355.581
4864.738977	273.466
4865.341861	273.466
4865.944783	251.619
4866.547742	262.166
4867.150738	262.166
4867.753772	197.378
4868.356843	169.504
4868.959952	338.254
4869.563098	387.222
4870.166282	507.004
4870.769503	398.522
4871.372761	344.281
4871.976057	169.504
4872.579390	137.11
4873.182760	235.045
4873.786168	191.351
4874.389614	262.166
4874.993097	322.434
4875.596617	213.198
4876.200175	131.083
4876.803770	66.295
4877.407402	71.5685
4878.011072	104.716
4878.614779	256.139
4879.218524	256.139
4879.822306	246.346
4880.426125	197.378
4881.029982	202.651
4881.633877	120.536
4882.237808	164.23
4882.841778	148.41
4883.445784	197.378
4884.049828	180.051
4884.653910	164.23
4885.258028	175.531
4885.862185	218.472
4886.466378	284.013
4887.070609	186.078
4887.674878	148.41
4888.279184	164.23
4888.883527	201.898
4889.487908	180.051
4890.092326	109.236
4890.696781	50.4747
4891.301274	82.1153
4891.905804	109.236
4892.510372	289.286
4893.114977	295.313
4893.719620	262.166
4894.324300	299.833
4894.929017	246.346
4895.533772	197.378
4896.138564	158.204
4896.743394	180.051
4897.348261	169.504
4897.953165	142.383
4898.558107	158.204
4899.163087	93.4156
4899.768103	71.5685
4900.373157	284.013
4900.978249	360.101
4901.583378	273.466
4902.188544	349.554
4902.793748	278.74
4903.398989	300.587
4904.004268	229.018
4904.609584	218.472
4905.214937	278.74
4905.820328	344.281
4906.425756	273.466
4907.031222	197.378
4907.636725	153.684
4908.242265	213.198
4908.847843	224.498
4909.453458	338.254
4910.059111	458.037
4910.664801	360.101
4911.270529	262.166
4911.876294	197.378
4912.482096	376.675
4913.087936	447.49
4913.693813	338.254
4914.299727	295.313
4914.905679	175.531
4915.511669	120.536
4916.117696	191.351
4916.723760	142.383
4917.329861	93.4156
4917.936000	88.1422
4918.542177	119.783
4919.148391	99.4424
4919.754642	191.351
4920.360931	240.319
4920.967257	240.319
4921.573620	202.651
4922.180021	186.078
4922.786460	207.171
4923.392935	371.402
4923.999449	306.613
4924.605999	431.669
4925.212587	387.222
4925.819213	300.587
4926.425875	404.549
4927.032576	698.355
4927.639313	583.093
4928.246088	376.675
4928.852901	213.198
4929.459751	131.083
4930.066638	77.5953
4930.673563	109.236
4931.280525	109.236
4931.887524	186.078
4932.494561	240.319
4933.101636	153.684
4933.708747	77.5953
4934.315897	99.4424
4934.923083	224.498
4935.530307	207.171
4936.137569	420.369
4936.744867	491.184
4937.352204	518.305
4937.959577	387.222
4938.566988	349.554
4939.174437	278.74
4939.781923	175.531
4940.389446	180.051
4940.997007	316.407
4941.604605	202.651
4942.212241	213.198
4942.819913	175.531
4943.427624	224.498
4944.035372	191.351
4944.643157	109.236
4945.250979	126.563
4945.858839	126.563
4946.466737	88.1422
4947.074672	71.5685
4947.682644	120.536
4948.290654	207.171
4948.898701	224.498
4949.506785	197.378
4950.114907	197.378
4950.723066	229.019
4951.331263	305.86
4951.939497	246.346
4952.547769	218.472
4953.156078	115.263
4953.764424	104.716
4954.372808	99.4424
4954.981229	93.4156
4955.589688	104.716
4956.198184	169.504
4956.806717	207.171
4957.415288	164.23
4958.023897	126.563
4958.632542	218.472
4959.241225	197.378
4959.849946	164.23
4960.458704	115.263
4961.067499	104.716
4961.676332	60.2683
4962.285202	66.2951
4962.894110	251.619
4963.503055	306.613
4964.112037	327.707
4964.721057	278.74
4965.330114	158.204
4965.939209	197.378
4966.548341	148.41
4967.157510	256.139
4967.766717	430.916
4968.375961	333.734
4968.985243	224.498
4969.594562	126.563
4970.203919	109.236
4970.813313	104.716
4971.422744	202.651
4972.032213	158.204
4972.641719	207.171
4973.251263	224.498
4973.860844	355.581
4974.470462	246.346
4975.080118	197.378
4975.689811	246.346
4976.299542	632.06
4976.909310	611.72
4977.519115	474.61
4978.128958	295.313
4978.738839	218.472
4979.348756	202.651
4979.958711	175.531
4980.568704	180.051
4981.178734	153.684
4981.788801	88.1421
4982.398906	207.171
4983.009048	246.346
4983.619228	213.198
4984.229445	207.171
4984.839699	175.531
4985.449991	251.619
4986.060321	333.734
4986.670687	284.013
4987.281091	332.981
4987.891533	246.346
4988.502012	191.351
4989.112528	164.23
4989.723082	213.198
4990.333673	218.472
4990.944302	126.563
4991.554968	191.351
4992.165671	197.378
4992.776412	202.651
4993.387190	191.351
4993.998006	191.351
4994.608859	213.198
4995.219749	284.013
4995.830677	299.833
4996.441643	262.166
4997.052645	180.051
4997.663685	120.536
4998.274763	71.5685
4998.885878	39.1744
4999.497030	44.4479
5000.108220	93.4156
5000.719447	71.5685
5001.330712	109.236
5001.942014	148.41
5002.553353	197.378
5003.164730	164.23
5003.776144	360.101
5004.387596	360.101
5004.999085	267.439
5005.610612	229.018
5006.222176	186.078
5006.833777	207.171
5007.445416	246.346
5008.057092	267.439
5008.668806	180.051
5009.280556	120.536
5009.892345	82.1153
5010.504171	131.083
5011.116034	82.1153
5011.727935	164.23
5012.339873	153.684
5012.951848	142.383
5013.563861	115.263
5014.175911	213.198
5014.787999	338.254
5015.400124	485.157
5016.012287	463.31
5016.624487	327.707
5017.236724	409.069
5017.848999	355.581
5018.461311	213.198
5019.073661	180.051
5019.686048	137.11
5020.298472	109.236
5020.910934	180.051
5021.523433	197.378
5022.135970	137.11
5022.748544	322.434
5023.361155	398.522
5023.973804	300.587
5024.586491	180.051
5025.199214	142.383
5025.811976	88.1421
5026.424774	60.2682
5027.037610	158.204
5027.650484	273.466
5028.263394	278.74
5028.876343	251.619
5029.489328	436.19
5030.102351	420.369
5030.715412	507.004
5031.328510	414.342
5031.941645	278.739
5032.554818	229.018
5033.168028	370.648
5033.781275	468.584
5034.394560	349.554
5035.007883	284.013
5035.621243	446.736
5036.234640	522.825
5036.848074	620.76
5037.461546	611.72
5038.075056	496.457
5038.688603	431.669
5039.302187	295.313
5039.915809	191.351
5040.529468	277.986
5041.143164	289.286
5041.756898	267.439
5042.370670	289.286
5042.984478	256.139
5043.598324	180.051
5044.212208	164.23
5044.826129	115.263
5045.440087	295.313
5046.054083	365.375
5046.668117	284.013
5047.282187	191.351
5047.896295	120.536
5048.510441	66.295
5049.124624	175.531
5049.738844	164.23
5050.353102	240.319
5050.967397	207.171
5051.581729	153.683
5052.196099	115.263
5052.810507	120.536
5053.424952	77.5952
5054.039434	60.2682
5054.653953	55.7481
5055.268510	104.716
5055.883105	88.1421
5056.497737	158.204
5057.112406	322.434
5057.727113	311.134
5058.341857	300.587
5058.956638	311.134
5059.571457	278.74
5060.186314	229.018
5060.801207	180.051
5061.416139	109.236
5062.031107	186.078
5062.646113	164.23
5063.261157	332.981
5063.876238	267.439
5064.491356	186.078
5065.106512	126.563
5065.721705	431.669
5066.336935	398.522
5066.952203	540.152
5067.567508	442.216
5068.182851	365.375
5068.798231	344.281
5069.413649	311.134
5070.029104	403.796
5070.644596	338.254
5071.260126	502.484
5071.875693	485.157
5072.491298	360.101
5073.106940	267.439
5073.722620	273.466
5074.338336	256.139
5074.954091	197.378
5075.569882	262.166
5076.185712	316.407
5076.801578	251.619
5077.417482	262.166
5078.033424	229.018
5078.649402	338.254
5079.265419	583.093
5079.881472	540.152
5080.497563	463.31
5081.113692	458.037
5081.729858	404.549
5082.346061	316.407
5082.962302	267.439
5083.578580	207.171
5084.194895	164.23
5084.811248	109.236
5085.427639	224.498
5086.044066	148.41
5086.660531	93.4156
5087.277034	88.1421
5087.893574	246.345
5088.510152	191.351
5089.126766	246.345
5089.743419	289.286
5090.360108	344.281
5090.976835	284.013
5091.593600	186.078
5092.210402	207.171
5092.827241	289.286
5093.444118	213.198
5094.061032	148.41
5094.677984	169.504
5095.294973	278.74
5095.911999	213.198
5096.529063	262.166
5097.146164	186.078
5097.763303	180.051
5098.380479	311.134
5098.997693	344.281
5099.614943	349.554
5100.232232	600.42
5100.849557	480.637
5101.466921	436.19
5102.084321	425.643
5102.701759	344.281
5103.319235	311.134
5103.936747	326.954
5104.554298	246.345
5105.171885	240.319
5105.789510	186.078
5106.407173	142.383
5107.024873	207.171
5107.642610	142.383
5108.260385	120.536
5108.878197	235.045
5109.496046	277.986
5110.113933	262.166
5110.731858	284.013
5111.349820	240.319
5111.967819	463.31
5112.585855	453.517
5113.203930	316.407
5113.822041	191.351
5114.440190	109.236
5115.058376	131.083
5115.676600	295.313
5116.294861	387.222
5116.913160	414.342
5117.531495	420.369
5118.149869	322.434
5118.768280	202.651
5119.386728	251.619
5120.005213	202.651
5120.623736	137.11
5121.242297	109.236
5121.860895	218.472
5122.479530	256.139
5123.098203	305.86
5123.716913	348.801
5124.335660	360.101
5124.954445	256.139
5125.573268	158.204
5126.192127	191.351
5126.811025	311.134
5127.429959	273.466
5128.048931	256.139
5128.667941	295.313
5129.286988	273.466
5129.906072	246.345
5130.525194	256.139
5131.144353	218.472
5131.763549	180.051
5132.382783	126.563
5133.002054	262.166
5133.621363	322.434
5134.240709	306.613
5134.860093	278.739
5135.479514	213.198
5136.098972	180.051
5136.718468	109.236
5137.338001	224.498
5137.957572	267.439
5138.577180	295.313
5139.196826	267.439
5139.816509	469.337
5140.436229	442.216
5141.055987	496.457
5141.675782	453.517
5142.295614	436.19
5142.915484	409.069
5143.535392	495.704
5144.155337	522.825
5144.775319	436.19
5145.395339	376.675
5146.015396	338.254
5146.635490	229.018
5147.255622	235.045
5147.875791	311.134
5148.495998	289.286
5149.116242	311.134
5149.736524	262.166
5150.356843	202.651
5150.977199	180.051
5151.597593	534.125
5152.218024	589.119
5152.838493	698.355
5153.458999	611.72
5154.079543	393.249
5154.700123	316.407
5155.320742	365.375
5155.941398	284.013
5156.562091	224.498
5157.182821	169.504
5157.803589	99.4423
5158.424395	175.531
5159.045237	109.236
5159.666118	66.295
5160.287035	197.378
5160.907990	191.351
5161.528983	137.11
5162.150013	137.11
5162.771080	256.139
5163.392185	213.198
5164.013327	267.439
5164.634506	235.045
5165.255723	186.077
5165.876978	213.198
[truncated: 6,506 more rows]
