# Supplementary material for: Chemoenzymatic synthesis of genetically-encoded multivalent liquid N-glycan arrays
Source: Nat Commun. 2023 Aug 28;14:5237. doi: 10.1038/s41467-023-40900-y (PMC10462762; doi:10.1038/s41467-023-40900-y)
Supplement: Supplementary file 8 — Supplementary Dataset 4 [file 41467_2023_40900_MOESM8_ESM.zip › Supplementary Data 1_All MALDI Data/MALDI TextFiles for Fig.5 and Fig.6/TL-IV-131-DBCO-SDB104_0004.txt]

TITLE "<<TL-IV-131-DBCO-SDB104_0004>> Voyager Spec #1[BP = 5241.3, 49788]"
TYPE MASSSPEC
3999.789467	80.5311
4000.336058	63.8171
4000.882687	48.6226
4001.429353	85.0895
4001.976057	77.4922
4002.522798	71.4144
4003.069577	56.2199
4003.616392	27.3502
4004.163246	82.0506
4004.710136	118.518
4005.257064	100.284
4005.804030	293.255
4006.351033	267.424
4006.898073	194.49
4007.445151	337.319
4007.992266	238.555
4008.539418	154.984
4009.086608	136.751
4009.633835	150.426
4010.181100	107.881
4010.728402	97.2451
4011.275741	271.983
4011.823118	392.02
4012.370532	297.813
4012.917984	188.412
4013.465473	158.023
4014.012999	144.348
4014.560563	118.518
4015.108164	150.426
4015.655803	100.284
4016.203479	59.2588
4016.751192	69.895
4017.298943	69.895
4017.846731	85.0895
4018.394556	109.401
4018.942419	127.634
4019.490320	176.257
4020.038258	136.751
4020.586233	107.881
4021.134245	261.346
4021.682295	275.021
4022.230383	180.815
4022.778507	180.815
4023.326669	392.02
4023.874869	287.177
4024.423106	173.218
4024.971380	97.2452
4025.519692	132.193
4026.068041	183.854
4026.616428	217.282
4027.164852	232.477
4027.713313	217.282
4028.261812	173.218
4028.810348	232.477
4029.358921	191.451
4029.907532	180.815
4030.456180	139.79
4031.004866	115.479
4031.553589	118.518
4032.102350	147.387
4032.651147	186.893
4033.199983	136.751
4033.748855	161.062
4034.297766	180.815
4034.846713	209.685
4035.395698	158.023
4035.944720	246.152
4036.493780	180.815
4037.042877	107.881
4037.592011	88.1285
4038.141183	63.8172
4038.690392	74.4534
4039.239639	66.8561
4039.788923	77.4923
4040.338245	82.0507
4040.887603	97.2452
4041.437000	92.6868
4041.986433	103.323
4042.535904	74.4534
4043.085413	71.4145
4043.634959	115.479
4044.184542	103.323
4044.734162	165.621
4045.283820	165.621
4045.833516	115.479
4046.383249	74.4534
4046.933019	63.8172
4047.482826	100.284
4048.032671	71.4145
4048.582554	129.154
4049.132474	118.518
4049.682431	97.2452
4050.232425	92.6868
4050.782457	136.751
4051.332527	110.92
4051.882634	100.284
4052.432778	154.985
4052.982959	214.243
4053.533178	227.918
4054.083435	290.216
4054.633728	253.749
4055.184060	191.451
4055.734428	188.413
4056.284834	161.062
4056.835278	147.387
4057.385758	110.92
4057.936276	154.985
4058.486832	154.985
4059.037425	118.518
4059.588055	77.4923
4060.138723	56.2199
4060.689428	56.2199
4061.240171	27.3502
4061.790951	37.9864
4062.341768	27.3502
4062.892623	107.881
4063.443515	103.323
4063.994444	92.6868
4064.545411	59.2588
4065.096416	30.3892
4065.647457	22.7919
4066.198536	37.9864
4066.749653	63.8172
4067.300807	44.0643
4067.851998	103.323
4068.403227	85.0896
4068.954493	44.0643
4069.505797	22.7919
4070.057137	53.181
4070.608516	115.479
4071.159931	107.881
4071.711384	154.985
4072.262875	150.426
4072.814403	191.451
4073.365968	271.983
4073.917571	293.255
4074.469211	293.255
4075.020888	458.876
4075.572603	428.487
4076.124356	290.216
4076.676145	183.854
4077.227972	136.751
4077.779837	97.2452
4078.331739	129.154
4078.883678	161.062
4079.435655	100.284
4079.987669	82.0507
4080.539720	41.0254
4081.091809	44.0643
4081.643935	37.9865
4082.196099	92.6869
4082.748300	230.957
4083.300538	238.555
4083.852814	176.257
4084.405127	132.193
4084.957478	150.426
4085.509866	194.49
4086.062292	144.348
4086.614754	126.115
4087.167255	132.193
4087.719792	100.284
4088.272367	63.8172
4088.824980	37.9865
4089.377630	53.181
4089.930317	37.9865
4090.483041	173.218
4091.035803	150.426
4091.588603	118.518
4092.141440	74.4534
4092.694314	41.0254
4093.247225	109.401
4093.800174	97.2452
4094.353161	126.115
4094.906185	100.284
4095.459246	97.2452
4096.012344	173.218
4096.565480	165.621
4097.118654	287.177
4097.671865	235.516
4098.225113	191.451
4098.778398	212.724
4099.331721	205.127
4099.885082	150.426
4100.438480	121.557
4100.991915	230.957
4101.545387	246.152
4102.098897	194.49
4102.652445	170.179
4103.206030	136.751
4103.759652	129.154
4104.313311	144.348
4104.867008	199.049
4105.420743	161.062
4105.974514	110.92
4106.528324	180.815
4107.082170	170.179
4107.636054	132.193
4108.189975	319.086
4108.743934	414.811
4109.297930	300.852
4109.851964	249.191
4110.406035	238.555
4110.960143	217.282
4111.514289	205.127
4112.068472	170.179
4112.622693	170.179
4113.176951	144.348
4113.731246	107.881
4114.285579	92.6869
4114.839949	71.4145
4115.394356	77.4923
4115.948801	92.6869
4116.503284	66.8561
4117.057803	44.0643
4117.612361	51.6616
4118.166955	51.6616
4118.721587	69.8951
4119.276256	88.1285
4119.830963	88.1285
4120.385707	53.181
4120.940489	66.8561
4121.495308	97.2453
4122.050164	118.518
4122.605058	154.985
4123.159989	121.557
4123.714957	82.0507
4124.269963	66.8561
4124.825007	59.2589
4125.380087	66.8561
4125.935205	71.4145
4126.490361	41.0254
4127.045554	106.362
4127.600784	171.699
4128.156052	132.193
4128.711357	82.0507
4129.266699	158.023
4129.822079	212.724
4130.377497	132.193
4130.932951	88.1285
4131.488443	66.8561
4132.043973	41.0254
4132.599540	22.7919
4133.155144	97.2452
4133.710786	220.321
4134.266465	214.243
4134.822181	220.321
4135.377935	176.257
4135.933727	132.193
4136.489555	132.193
4137.045421	115.479
4137.601325	147.387
4138.157266	158.023
4138.713244	150.426
4139.269260	126.115
4139.825313	77.4923
4140.381403	82.0507
4140.937531	74.4534
4141.493696	53.181
4142.049899	41.0254
4142.606139	22.7919
4143.162417	66.8561
4143.718732	63.8172
4144.275084	92.6869
4144.831473	170.179
4145.387901	180.815
4145.944365	235.516
4146.500867	173.218
4147.057406	147.387
4147.613983	100.284
4148.170597	63.8172
4148.727248	85.0896
4149.283937	161.062
4149.840663	180.815
4150.397427	154.985
4150.954228	115.479
4151.511067	121.556
4152.067943	186.893
4152.624856	154.985
4153.181806	115.479
4153.738794	92.6868
4154.295820	139.79
4154.852883	77.4923
4155.409983	97.2452
4155.967121	161.062
4156.524296	147.387
4157.081508	176.257
4157.638758	136.751
4158.196045	121.557
4158.753370	107.881
4159.310732	194.49
4159.868131	243.113
4160.425568	205.127
4160.983043	150.426
4161.540554	85.0896
4162.098103	82.0507
4162.655690	77.4923
4163.213314	74.4534
4163.770975	77.4923
4164.328673	66.8561
4164.886409	238.555
4165.444183	264.385
4166.001994	224.88
4166.559842	144.348
4167.117728	139.79
4167.675651	297.813
4168.233611	308.45
4168.791609	220.321
4169.349644	150.426
4169.907717	235.516
4170.465827	220.321
4171.023974	180.815
4171.582159	144.348
4172.140381	107.881
4172.698641	115.479
4173.256938	154.985
4173.815272	121.557
4174.373644	107.881
4174.932054	126.115
4175.490500	188.413
4176.048984	136.751
4176.607506	161.062
4177.166064	180.815
4177.724661	147.387
4178.283294	154.985
4178.841965	136.751
4179.400674	199.049
4179.959420	297.813
4180.518203	199.049
4181.077023	132.193
4181.635881	129.154
4182.194777	107.881
4182.753710	71.4145
4183.312680	48.6227
4183.871688	33.4281
4184.430733	63.8172
4184.989815	41.0254
4185.548935	95.7258
4186.108092	82.0507
4186.667287	59.2589
4187.226519	183.854
4187.785788	224.88
4188.345095	180.815
4188.904439	144.348
4189.463821	136.751
4190.023240	136.751
4190.582696	176.257
4191.142190	158.023
4191.701721	223.36
4192.261290	180.815
4192.820896	115.479
4193.380539	110.92
4193.940220	66.8562
4194.499938	37.9865
4195.059694	53.1811
4195.619487	77.4924
4196.179317	98.7647
4196.739185	109.401
4197.299090	113.959
4197.859033	215.763
4198.419013	267.424
4198.979030	217.282
4199.539085	191.452
4200.099178	246.152
4200.659307	199.049
4201.219474	121.557
4201.779679	115.479
4202.339920	100.284
4202.900200	77.4924
4203.460516	129.154
4204.020870	150.426
4204.581262	165.621
4205.141690	132.193
4205.702157	136.751
4206.262660	129.154
4206.823201	100.284
4207.383780	63.8173
4207.944396	170.179
4208.505049	139.79
4209.065739	126.115
4209.626467	115.479
4210.187233	107.881
4210.748036	74.4534
4211.308876	77.4924
4211.869754	161.062
4212.430669	154.985
4212.991621	183.854
4213.552611	220.321
4214.113638	227.918
4214.674703	217.282
4215.235805	238.555
4215.796944	287.177
4216.358121	341.878
4216.919335	256.788
4217.480587	249.191
4218.041876	217.282
4218.603202	183.854
4219.164566	188.413
4219.725967	136.751
4220.287406	115.479
4220.848882	82.0508
4221.410395	53.1811
4221.971946	100.284
4222.533534	173.218
4223.095160	161.062
4223.656823	110.92
4224.218523	82.0508
4224.780261	53.1811
4225.342036	59.2589
4225.903849	110.92
4226.465699	202.088
4227.027587	180.815
4227.589511	144.348
4228.151474	132.193
4228.713473	121.557
4229.275510	202.088
4229.837585	158.024
4230.399696	139.79
4230.961846	132.193
4231.524032	103.323
4232.086256	147.387
4232.648518	121.557
4233.210817	136.751
4233.773153	107.882
4234.335527	74.4535
4234.897938	103.323
4235.460386	71.4146
4236.022872	44.0644
4236.585395	63.8173
4237.147956	59.2589
4237.710554	139.79
4238.273189	121.557
4238.835862	110.92
4239.398572	161.062
4239.961320	121.557
4240.524105	97.2453
4241.086927	63.8173
4241.649787	44.0644
4242.212684	27.3504
4242.775619	59.2589
4243.338591	88.1286
4243.901601	66.8562
4244.464647	41.0255
4245.027732	33.4282
4245.590853	30.3893
4246.154012	44.0644
4246.717209	118.518
4247.280443	132.193
4247.843714	118.518
4248.407023	82.0508
4248.970369	144.348
4249.533752	126.115
4250.097173	115.479
4250.660631	188.413
4251.224127	154.985
4251.787660	88.1286
4252.351230	127.634
4252.914838	186.893
4253.478483	180.815
4254.042166	150.426
4254.605886	115.479
4255.169644	88.1286
4255.733438	59.2589
4256.297271	107.882
4256.861140	107.882
4257.425047	63.8173
4257.988992	48.6227
4258.552974	56.22
4259.116993	74.4535
4259.681050	66.8562
4260.245144	82.0508
4260.809275	107.882
4261.373444	77.4924
4261.937650	37.9865
4262.501894	59.2589
4263.066175	158.024
4263.630494	129.154
4264.194849	161.062
4264.759243	215.763
4265.323673	209.685
4265.888142	161.062
4266.452647	92.6869
4267.017190	41.0254
4267.581770	92.6869
4268.146388	165.621
4268.711043	132.193
4269.275735	115.479
4269.840465	103.323
4270.405233	85.0897
4270.970037	171.699
4271.534879	171.699
4272.099759	212.724
4272.664676	165.621
4273.229630	154.985
4273.794622	110.92
4274.359651	63.8173
4274.924717	41.0255
4275.489821	92.6869
4276.054963	110.92
4276.620141	100.284
4277.185357	129.154
4277.750611	136.751
4278.315902	107.881
4278.881230	53.1811
4279.446596	129.154
4280.011999	118.518
4280.577439	121.557
4281.142917	100.284
4281.708433	85.0896
4282.273985	92.6869
4282.839575	77.4924
4283.405203	53.1811
4283.970868	77.4924
4284.536570	121.557
4285.102310	115.479
4285.668087	132.193
4286.233902	97.2453
4286.799753	132.193
4287.365643	100.284
4287.931570	107.881
4288.497534	77.4923
4289.063535	158.023
4289.629574	220.321
4290.195650	180.815
4290.761764	176.257
4291.327915	197.529
4291.894104	154.985
4292.460330	209.685
4293.026593	194.49
4293.592894	238.555
4294.159232	303.891
4294.725608	199.049
4295.292021	165.621
4295.858471	118.518
4296.424959	59.2589
4296.991484	69.8951
4297.558046	98.7647
4298.124646	109.401
4298.691284	107.881
4299.257958	110.92
4299.824671	118.518
4300.391420	147.387
4300.958207	110.92
4301.525031	220.321
4302.091893	220.321
4302.658792	165.621
4303.225729	170.179
4303.792703	118.518
4304.359714	126.115
4304.926763	202.088
4305.493849	259.827
4306.060973	199.049
4306.628134	180.815
4307.195332	202.088
4307.762568	132.193
4308.329841	110.92
4308.897152	71.4145
4309.464500	59.2589
4310.031885	48.6227
4310.599308	66.8562
4311.166768	103.323
4311.734266	71.4145
4312.301801	88.1286
4312.869373	82.0507
4313.436983	66.8562
4314.004630	53.1811
4314.572315	37.9865
4315.140037	85.0896
4315.707796	82.0507
4316.275593	77.4924
4316.843427	107.881
4317.411299	82.0507
4317.979208	33.4282
4318.547154	19.7531
4319.115138	15.1947
4319.683159	74.4535
4320.251218	95.7258
4320.819314	95.7258
4321.387447	85.0897
4321.955618	82.0507
4322.523827	66.8562
4323.092072	66.8562
4323.660355	132.193
4324.228676	147.387
4324.797034	161.062
4325.365429	154.985
4325.933861	220.321
4326.502331	205.127
4327.070839	176.257
4327.639384	144.348
4328.207966	144.348
4328.776586	107.881
4329.345243	110.92
4329.913937	144.348
4330.482669	103.323
4331.051438	88.1286
4331.620245	66.8562
4332.189089	30.3893
4332.757971	183.854
4333.326889	199.049
4333.895846	139.79
4334.464839	132.193
4335.033871	153.465
4335.602939	129.154
4336.172045	92.6869
4336.741188	66.8562
4337.310369	59.2589
4337.879587	132.193
4338.448842	115.479
4339.018135	147.387
4339.587466	139.79
4340.156833	100.284
4340.726238	74.4535
4341.295681	95.7258
4341.865161	88.1286
4342.434678	113.959
4343.004233	264.385
4343.573825	264.385
4344.143455	173.218
4344.713122	97.2453
4345.282826	139.79
4345.852568	191.452
4346.422347	170.179
4346.992163	202.088
4347.562017	115.479
4348.131909	100.284
4348.701837	103.323
4349.271803	88.1285
4349.841807	85.0896
4350.411848	48.6227
4350.981926	121.557
4351.552042	161.062
4352.122195	100.284
4352.692386	85.0896
4353.262614	109.401
4353.832879	107.881
4354.403182	139.79
4354.973522	209.685
4355.543900	202.088
4356.114315	147.387
4356.684767	154.985
4357.255257	199.049
4357.825784	214.243
4358.396348	220.321
4358.966950	214.243
4359.537590	305.411
4360.108267	319.086
4360.678981	326.683
4361.249732	316.047
4361.820521	337.319
4362.391348	246.152
4362.962212	278.061
4363.533113	227.918
4364.104052	180.815
4364.675028	154.985
4365.246041	115.479
4365.817092	107.882
4366.388180	100.284
4366.959306	118.518
4367.530469	85.0897
4368.101669	92.6869
4368.672907	150.426
4369.244182	144.348
4369.815495	199.049
4370.386845	132.193
4370.958232	121.557
4371.529657	118.518
4372.101119	154.985
4372.672619	188.413
4373.244156	246.152
4373.815731	249.191
4374.387342	194.49
4374.958992	297.813
4375.530678	243.113
4376.102402	170.179
4376.674164	107.882
4377.245963	88.1286
4377.817799	63.8173
4378.389673	53.1811
4378.961584	92.687
4379.533532	82.0508
4380.105518	66.8562
4380.677542	110.92
4381.249602	103.323
4381.821700	63.8173
4382.393836	66.8562
4382.966009	121.557
4383.538219	103.323
4384.110467	127.634
4384.682752	126.115
4385.255075	139.79
4385.827434	100.284
4386.399832	107.882
4386.972267	126.115
4387.544739	118.518
4388.117248	82.0508
4388.689795	85.0897
4389.262379	142.829
4389.835001	107.882
4390.407660	97.2453
4390.980357	56.22
4391.553091	41.0255
4392.125862	27.3504
4392.698671	59.2589
4393.271517	53.1811
4393.844401	53.1811
4394.417322	115.479
4394.990280	103.323
4395.563276	113.959
4396.136309	103.323
4396.709380	161.062
4397.282488	150.426
4397.855633	129.154
4398.428816	88.1286
4399.002036	95.7258
4399.575294	59.2589
4400.148589	59.2589
4400.721921	77.4924
4401.295291	77.4924
4401.868698	85.0897
4402.442143	92.6869
4403.015625	74.4535
4403.589144	71.4146
4404.162701	56.22
4404.736295	74.4535
4405.309927	59.2589
4405.883596	56.22
4406.457302	161.062
4407.031046	118.518
4407.604828	63.8173
4408.178646	59.2589
4408.752502	37.9865
4409.326396	22.792
4409.900327	48.6227
4410.474295	77.4924
4411.048301	66.8562
4411.622344	170.179
4412.196424	147.387
4412.770542	126.115
4413.344697	103.323
4413.918890	110.92
4414.493120	97.2453
4415.067388	118.518
4415.641693	214.243
4416.216035	150.426
4416.790415	126.115
4417.364832	132.193
4417.939286	139.79
4418.513778	158.023
4419.088307	144.348
4419.662874	97.2453
4420.237478	71.4145
4420.812120	33.4282
4421.386799	95.7258
4421.961515	92.6869
4422.536269	71.4145
4423.111060	71.4145
4423.685889	44.0643
4424.260755	27.3503
4424.835658	15.1947
4425.410599	41.0254
4425.985577	69.8951
4426.560592	103.323
4427.135645	127.634
4427.710736	135.232
4428.285864	85.0896
4428.861029	56.22
4429.436231	37.9865
4430.011471	33.4282
4430.586749	54.7005
4431.162064	150.426
4431.737416	215.763
4432.312805	173.218
4432.888233	121.557
4433.463697	88.1285
4434.039199	53.1811
4434.614738	22.792
4435.190315	30.3892
4435.765929	33.4281
4436.341580	69.8951
4436.917269	53.1811
4437.492995	30.3892
4438.068759	77.4924
4438.644560	142.829
4439.220398	110.92
4439.796274	121.557
4440.372188	77.4924
4440.948138	85.0896
4441.524126	56.22
4442.100152	53.1811
4442.676215	110.92
4443.252315	158.024
4443.828453	144.348
4444.404628	121.557
4444.980840	103.323
4445.557090	63.8173
4446.133378	59.2589
4446.709702	147.387
4447.286064	243.113
4447.862464	275.022
4448.438901	220.321
4449.015375	217.282
4449.591887	165.621
4450.168436	97.2453
4450.745023	118.518
4451.321647	97.2453
4451.898308	110.92
4452.475007	103.323
4453.051743	100.284
4453.628516	132.193
4454.205327	142.829
4454.782176	132.193
4455.359062	142.829
4455.935985	129.154
4456.512945	158.024
4457.089943	191.452
4457.666979	126.115
4458.244052	161.062
4458.821162	115.479
4459.398309	92.687
4459.975494	100.284
4460.552717	107.882
4461.129977	147.387
4461.707274	171.699
4462.284609	121.557
4462.861981	88.1286
4463.439390	63.8173
4464.016837	37.9866
4464.594321	100.284
4465.171843	71.4146
4465.749402	66.8562
4466.326998	33.4282
4466.904632	30.3893
4467.482303	37.9865
4468.060012	59.2589
4468.637758	66.8562
4469.215542	97.2453
4469.793363	56.22
4470.371221	77.4924
4470.949117	74.4535
4471.527050	56.22
4472.105020	115.479
4472.683028	144.348
4473.261074	77.4924
4473.839156	53.1811
4474.417276	56.22
4474.995434	71.4146
4475.573629	71.4146
4476.151861	103.323
4476.730131	92.6869
4477.308438	63.8173
4477.886783	74.4535
4478.465165	71.4146
4479.043584	41.0254
4479.622041	238.555
4480.200535	214.243
4480.779067	183.854
4481.357636	191.452
4481.936242	165.621
4482.514886	249.191
4483.093567	183.854
4483.672286	214.243
4484.251042	161.062
4484.829835	139.79
4485.408666	278.06
4485.987534	264.385
4486.566440	199.049
4487.145383	158.023
4487.724363	370.747
4488.303381	370.747
4488.882436	331.241
4489.461529	278.06
4490.040659	235.516
4490.619827	199.049
4491.199031	121.557
4491.778274	66.8561
4492.357553	59.2589
4492.936870	69.895
4493.516225	113.959
4494.095617	124.595
4494.675046	127.634
4495.254513	97.2452
4495.834017	88.1285
4496.413558	59.2589
4496.993137	85.0896
4497.572754	147.387
4498.152407	118.518
4498.732099	154.985
4499.311827	194.49
4499.891593	165.621
4500.471396	154.985
4501.051237	158.023
4501.631115	97.2452
4502.211031	147.387
4502.790984	136.751
4503.370974	92.6869
4503.951002	100.284
4504.531067	103.323
4505.111170	66.8561
4505.691310	59.2589
4506.271487	41.0254
4506.851702	88.1285
4507.431954	63.8172
4508.012244	41.0254
4508.592571	168.66
4509.172935	192.971
4509.753337	230.957
4510.333777	224.88
4510.914253	217.282
4511.494767	165.621
4512.075319	161.062
4512.655908	171.699
4513.236534	129.154
4513.817198	144.348
4514.397899	150.426
4514.978637	129.154
4515.559413	107.881
4516.140226	115.479
4516.721077	107.881
4517.301965	88.1285
4517.882891	98.7647
4518.463854	88.1285
4519.044854	59.2589
4519.625892	44.0643
4520.206967	59.2589
4520.788079	59.2589
4521.369229	48.6227
4521.950417	100.284
4522.531641	92.6869
4523.112903	82.0507
4523.694203	53.181
4524.275540	132.193
4524.856914	121.557
4525.438326	132.193
4526.019775	118.518
4526.601262	77.4923
4527.182786	71.4145
4527.764347	66.8561
4528.345946	59.2589
4528.927582	59.2589
4529.509256	63.8172
4530.090967	48.6227
4530.672716	48.6227
4531.254501	97.2453
4531.836325	77.4923
4532.418185	63.8172
4533.000083	37.9865
4533.582019	88.1285
4534.163992	53.181
4534.746002	53.181
4535.328050	107.881
4535.910135	150.426
4536.492257	121.557
4537.074417	66.8561
4537.656614	48.6227
4538.238849	44.0643
4538.821121	33.4281
4539.403431	19.753
4539.985778	27.3503
4540.568162	22.7919
4541.150584	12.1558
4541.733043	19.753
4542.315539	121.557
4542.898073	88.1285
4543.480645	142.829
4544.063254	197.529
4544.645900	237.035
4545.228583	209.685
4545.811304	147.387
4546.394063	107.881
4546.976859	115.479
4547.559692	82.0507
4548.142562	56.2199
4548.725470	66.8561
4549.308416	48.6227
4549.891399	56.2199
4550.474419	170.179
4551.057476	161.062
4551.640572	144.348
4552.223704	126.115
4552.806874	110.92
4553.390081	107.881
4553.973326	97.2452
4554.556608	129.154
4555.139927	161.062
4555.723284	132.193
4556.306679	85.0896
4556.890110	44.0643
4557.473579	41.0254
4558.057086	74.4534
4558.640630	63.8172
4559.224211	41.0254
4559.807830	158.023
4560.391486	121.557
4560.975179	74.4534
4561.558910	71.4145
4562.142679	110.92
4562.726485	132.193
4563.310328	126.115
4563.894208	132.193
4564.478126	107.881
4565.062082	110.92
4565.646074	92.6869
4566.230105	121.557
4566.814172	183.854
4567.398277	118.518
4567.982420	110.92
4568.566600	150.426
4569.150817	154.985
4569.735071	107.881
4570.319363	85.0896
4570.903693	85.0896
4571.488060	139.79
4572.072464	261.346
4572.656906	227.918
4573.241385	191.452
4573.825901	173.218
4574.410455	132.193
4574.995046	66.8562
4575.579675	37.9865
4576.164341	88.1285
4576.749045	85.0896
4577.333786	95.7258
4577.918564	71.4145
4578.503380	59.2589
4579.088233	154.985
4579.673123	121.557
4580.258051	77.4924
4580.843017	98.7647
4581.428020	92.6869
4582.013060	74.4534
4582.598137	74.4534
4583.183252	71.4145
4583.768405	88.1285
4584.353594	300.852
4584.938822	352.514
4585.524086	275.022
4586.109388	191.452
4586.694728	115.479
4587.280105	139.79
4587.865519	121.557
4588.450970	97.2453
4589.036460	59.2589
4589.621986	77.4924
4590.207550	82.0507
4590.793151	88.1285
4591.378790	71.4145
4591.964466	88.1285
4592.550179	132.193
4593.135930	107.881
4593.721719	77.4924
4594.307544	113.959
4594.893407	88.1286
4595.479308	66.8562
4596.065246	71.4145
4596.651221	56.22
4597.237234	37.9865
4597.823284	44.0643
4598.409372	51.6616
4598.995497	54.7005
4599.581659	44.0643
4600.167859	74.4535
4600.754096	92.6869
4601.340371	66.8562
4601.926683	41.0254
4602.513032	30.3892
4603.099419	48.6227
4603.685843	33.4282
4604.272305	53.1811
4604.858804	66.8562
4605.445340	100.284
4606.031914	150.426
4606.618525	161.062
4607.205174	215.763
4607.791860	252.23
4608.378583	199.049
4608.965344	154.985
4609.552143	165.621
4610.138978	199.049
4610.725851	158.024
4611.312762	235.516
4611.899710	303.891
4612.486695	249.191
4613.073718	194.49
4613.660778	129.154
4614.247876	88.1286
4614.835011	88.1286
4615.422183	92.6869
4616.009393	194.49
4616.596640	224.88
4617.183924	170.179
4617.771246	121.557
4618.358606	186.893
4618.946003	212.724
4619.533437	158.024
4620.120909	182.335
4620.708418	173.218
4621.295964	243.113
4621.883548	209.685
4622.471169	176.257
4623.058828	132.193
4623.646524	142.829
4624.234257	88.1286
4624.822028	109.401
4625.409836	138.271
4625.997682	164.101
4626.585565	161.062
4627.173486	176.257
4627.761444	176.257
4628.349439	129.154
4628.937472	199.049
4629.525542	161.062
4630.113649	147.387
4630.701794	147.387
4631.289977	88.1286
4631.878196	82.0508
4632.466454	74.4535
4633.054748	88.1286
4633.643080	267.424
4634.231450	246.152
4634.819856	259.827
4635.408301	202.088
4635.996782	126.115
4636.585301	88.1286
4637.173858	85.0897
4637.762451	98.7648
4638.351083	88.1286
4638.939751	158.024
4639.528457	205.127
4640.117201	256.788
4640.705982	264.385
4641.294800	170.179
4641.883656	118.518
4642.472549	224.88
4643.061479	158.024
4643.650447	126.115
4644.239453	139.79
4644.828495	176.257
4645.417575	154.985
4646.006693	100.284
4646.595848	103.323
4647.185040	92.6869
4647.774270	53.1811
4648.363537	22.792
4648.952842	33.4282
4649.542184	27.3503
4650.131563	110.92
4650.720980	161.062
4651.310434	194.49
4651.899926	215.763
4652.489455	188.413
4653.079021	180.815
4653.668625	180.815
4654.258266	126.115
4654.847945	74.4535
4655.437661	48.6227
4656.027415	53.1811
4656.617206	88.1286
4657.207034	132.193
4657.796900	183.854
4658.386803	150.426
4658.976743	170.179
4659.566721	165.621
4660.156736	110.92
4660.746789	97.2453
4661.336879	71.4146
4661.927007	41.0254
4662.517172	77.4924
4663.107374	136.751
4663.697614	121.557
4664.287891	132.193
4664.878206	171.699
4665.468558	129.154
4666.058947	103.323
4666.649374	176.257
4667.239838	293.255
4667.830340	249.191
4668.420879	246.152
4669.011455	180.815
4669.602069	194.49
4670.192720	161.062
4670.783409	97.2453
4671.374135	92.6869
4671.964899	366.189
4672.555700	300.852
4673.146538	183.854
4673.737414	118.518
4674.328327	121.557
4674.919277	107.882
4675.510265	88.1286
4676.101291	103.323
4676.692353	85.0897
4677.283454	66.8562
4677.874591	41.0255
4678.465766	27.3504
4679.056978	63.8173
4679.648228	77.4924
4680.239515	44.0644
4680.830840	103.323
4681.422202	118.518
4682.013602	173.218
4682.605038	170.179
4683.196513	118.518
4683.788024	202.088
4684.379573	264.385
4684.971160	199.049
4685.562784	147.387
4686.154445	202.088
4686.746144	176.257
4687.337880	282.619
4687.929653	246.152
4688.521464	176.257
4689.113313	121.557
4689.705198	77.4924
4690.297121	88.1286
4690.889082	63.8173
4691.481080	77.4924
4692.073115	53.1811
4692.665188	30.3892
4693.257298	69.8951
4693.849446	132.193
4694.441631	147.387
4695.033853	126.115
4695.626113	132.193
4696.218410	100.284
4696.810745	66.8562
4697.403117	48.6227
4697.995526	44.0643
4698.587973	54.7005
4699.180458	65.3367
4699.772979	75.9729
4700.365538	127.634
4700.958135	121.557
4701.550769	71.4145
4702.143440	136.751
4702.736149	110.92
4703.328895	121.557
4703.921678	103.323
4704.514499	66.8562
4705.107358	44.0643
4705.700254	106.362
4706.293187	97.2453
4706.886157	92.6869
4707.479165	194.49
4708.072211	238.555
4708.665294	253.749
4709.258414	322.125
4709.851571	264.385
4710.444766	176.257
4711.037999	132.193
4711.631269	158.023
4712.224576	154.985
4712.817921	170.179
4713.411303	115.479
4714.004722	170.179
4714.598179	100.284
4715.191673	66.8562
4715.785205	183.854
4716.378774	170.179
4716.972381	139.79
4717.566025	144.348
4718.159706	115.479
4718.753425	74.4534
4719.347181	71.4145
4719.940975	66.8562
4720.534806	71.4145
4721.128674	110.92
4721.722580	110.92
4722.316523	199.049
4722.910504	205.127
4723.504522	275.022
4724.098577	205.127
4724.692670	259.827
4725.286800	235.516
4725.880968	243.113
4726.475173	205.127
4727.069415	170.179
4727.663695	243.113
4728.258013	173.218
4728.852367	97.2452
4729.446759	88.1285
4730.041189	88.1285
4730.635656	88.1285
4731.230160	92.6869
4731.824702	107.881
4732.419281	205.127
4733.013898	180.815
4733.608552	144.348
4734.203243	85.0896
4734.797972	92.6869
4735.392738	56.2199
4735.987542	53.181
4736.582383	59.2588
4737.177261	63.8172
4737.772177	30.3892
4738.367130	41.0254
4738.962121	54.7005
4739.557149	74.4534
4740.152214	74.4534
4740.747317	71.4145
4741.342458	48.6227
4741.937635	37.9865
4742.532851	85.0896
4743.128103	158.023
4743.723393	147.387
4744.318720	92.6869
4744.914085	147.387
4745.509487	161.062
4746.104927	136.751
4746.700404	77.4923
4747.295918	53.181
4747.891470	41.0254
4748.487059	74.4534
4749.082686	121.557
4749.678350	246.152
4750.274051	264.385
4750.869790	232.477
4751.465566	170.179
4752.061380	136.751
4752.657231	194.49
4753.253120	220.321
4753.849046	256.788
4754.445009	275.022
4755.041010	340.358
4755.637048	290.216
4756.233123	217.282
4756.829236	209.685
4757.425387	173.218
4758.021574	293.255
4758.617800	366.189
4759.214062	376.825
4759.810362	271.983
4760.406699	205.127
4761.003074	147.387
4761.599487	121.556
4762.195936	147.387
4762.792423	176.257
4763.388948	212.724
4763.985510	173.218
4764.582109	232.477
4765.178745	202.088
4765.775420	226.399
4766.372131	246.152
4766.968880	199.049
4767.565666	165.621
4768.162490	126.115
4768.759351	158.023
4769.356250	144.348
4769.953186	103.323
4770.550159	139.79
4771.147170	107.881
4771.744218	92.6869
4772.341304	139.79
4772.938427	139.79
4773.535587	205.127
4774.132785	199.049
4774.730020	173.218
4775.327293	136.751
4775.924603	118.518
4776.521950	158.023
4777.119335	246.152
4777.716757	275.022
4778.314217	194.49
4778.911714	202.088
4779.509249	220.321
4780.106821	183.854
4780.704430	147.387
4781.302077	220.321
4781.899761	183.854
4782.497482	110.92
4783.095241	74.4534
4783.693038	110.92
4784.290872	103.323
4784.888743	71.4145
4785.486651	88.1285
4786.084597	74.4534
4786.682581	95.7258
4787.280602	150.426
4787.878660	118.518
4788.476756	59.2588
4789.074889	41.0254
4789.673059	62.2978
4790.271267	113.959
4790.869512	121.557
4791.467795	158.023
4792.066115	147.387
4792.664473	176.257
4793.262868	150.426
4793.861300	139.79
4794.459770	132.193
4795.058277	71.4145
4795.656822	44.0643
4796.255404	37.9865
4796.854023	48.6227
4797.452680	63.8172
4798.051374	126.115
4798.650106	126.115
4799.248875	88.1285
4799.847681	85.0896
4800.446525	59.2589
4801.045406	85.0896
4801.644325	113.959
4802.243281	107.881
4802.842275	150.426
4803.441305	158.023
4804.040374	182.335
4804.639479	180.815
4805.238623	224.88
4805.837803	232.477
4806.437021	235.516
4807.036277	311.488
4807.635569	264.385
4808.234900	194.49
4808.834267	161.062
4809.433672	158.023
4810.033115	150.426
4810.632594	158.023
4811.232112	161.062
4811.831666	180.815
4812.431258	194.49
4813.030888	170.179
4813.630555	126.115
4814.230259	214.243
4814.830001	205.127
4815.429780	139.79
4816.029596	97.2452
4816.629450	88.1285
4817.229342	59.2588
4817.829271	95.7258
4818.429237	85.0896
4819.029240	95.7258
4819.629281	98.7647
4820.229360	202.088
4820.829476	241.594
4821.429629	202.088
4822.029819	170.179
4822.630047	150.426
4823.230313	176.257
4823.830616	139.79
4824.430956	144.348
4825.031334	129.154
4825.631749	165.621
4826.232201	110.92
4826.832691	110.92
4827.433219	100.284
4828.033783	77.4923
4828.634386	158.023
4829.235025	129.154
4829.835702	88.1285
4830.436416	113.959
4831.037168	107.881
4831.637957	132.193
4832.238784	82.0507
4832.839648	71.4145
4833.440550	71.4145
4834.041488	77.4923
4834.642465	97.2452
4835.243478	97.2452
4835.844529	77.4923
4836.445618	107.881
4837.046744	74.4534
4837.647907	103.323
4838.249108	110.92
4838.850346	92.6869
4839.451622	82.0507
4840.052935	44.0643
4840.654285	37.9864
4841.255673	129.154
4841.857098	107.881
4842.458560	85.0896
4843.060061	161.062
4843.661598	293.255
4844.263173	267.424
4844.864785	235.516
4845.466435	165.621
4846.068122	121.556
4846.669846	129.154
4847.271608	158.023
4847.873407	158.023
4848.475244	139.79
4849.077118	126.115
4849.679030	85.0896
4850.280979	161.062
4850.882965	165.621
4851.484989	191.451
4852.087050	161.062
4852.689149	194.49
4853.291285	290.216
4853.893458	202.088
4854.495669	165.621
4855.097917	165.621
4855.700203	180.815
4856.302526	217.282
4856.904886	202.088
4857.507284	150.426
4858.109719	88.1285
4858.712192	63.8172
4859.314702	115.479
4859.917250	173.218
4860.519835	115.479
4861.122457	56.2199
4861.725117	56.2199
4862.327814	100.284
4862.930549	147.387
4863.533321	121.557
4864.136130	110.92
4864.738977	118.518
4865.341861	129.154
4865.944783	118.518
4866.547742	121.556
4867.150738	150.426
4867.753772	180.815
4868.356843	209.685
4868.959952	176.257
4869.563098	110.92
4870.166282	107.881
4870.769503	107.881
4871.372761	154.985
4871.976057	118.518
4872.579390	88.1285
4873.182760	139.79
4873.786168	132.193
4874.389614	230.957
4874.993097	246.152
4875.596617	214.243
4876.200175	217.282
4876.803770	165.621
4877.407402	103.323
4878.011072	92.6868
4878.614779	132.193
4879.218524	103.323
4879.822306	110.92
4880.426125	85.0896
4881.029982	63.8172
4881.633877	115.479
4882.237808	144.348
4882.841778	209.685
4883.445784	173.218
4884.049828	205.127
4884.653910	194.49
4885.258028	158.023
4885.862185	126.115
4886.466378	139.79
4887.070609	214.243
4887.674878	282.619
4888.279184	224.879
4888.883527	165.621
4889.487908	103.323
4890.092326	71.4144
4890.696781	53.181
4891.301274	63.8172
4891.905804	48.6226
4892.510372	139.79
4893.114977	107.881
4893.719620	85.0895
4894.324300	230.957
4894.929017	278.06
4895.533772	256.788
4896.138564	194.49
4896.743394	165.621
4897.348261	176.257
4897.953165	115.479
4898.558107	82.0506
4899.163087	59.2588
4899.768103	66.8561
4900.373157	107.881
4900.978249	132.193
4901.583378	100.284
4902.188544	110.92
4902.793748	100.284
4903.398989	88.1284
4904.004268	63.8172
4904.609584	66.8561
4905.214937	63.8172
4905.820328	71.4144
4906.425756	150.426
4907.031222	170.179
4907.636725	217.282
4908.242265	199.049
4908.847843	232.477
4909.453458	188.413
4910.059111	173.218
4910.664801	139.79
4911.270529	115.479
4911.876294	82.0506
4912.482096	77.4923
4913.087936	92.6868
4913.693813	88.1285
4914.299727	53.181
4914.905679	33.4281
4915.511669	74.4534
4916.117696	63.8172
4916.723760	74.4534
4917.329861	88.1285
4917.936000	82.0506
4918.542177	59.2588
4919.148391	168.66
4919.754642	186.893
4920.360931	158.023
4920.967257	115.479
4921.573620	144.348
4922.180021	103.323
4922.786460	110.92
4923.392935	97.2452
4923.999449	63.8172
4924.605999	71.4144
4925.212587	63.8172
4925.819213	100.284
4926.425875	129.154
4927.032576	147.387
4927.639313	126.115
4928.246088	77.4922
4928.852901	33.428
4929.459751	95.7257
4930.066638	138.27
4930.673563	142.829
4931.280525	107.881
4931.887524	77.4922
4932.494561	121.556
4933.101636	176.257
4933.708747	121.556
4934.315897	77.4922
4934.923083	132.193
4935.530307	161.062
4936.137569	115.479
4936.744867	110.92
4937.352204	92.6868
4937.959577	59.2588
4938.566988	59.2588
4939.174437	48.6226
4939.781923	48.6226
4940.389446	121.556
4940.997007	110.92
4941.604605	82.0506
4942.212241	82.0506
4942.819913	56.2199
4943.427624	66.856
4944.035372	110.92
4944.643157	158.023
4945.250979	176.257
4945.858839	161.062
4946.466737	129.154
4947.074672	82.0506
4947.682644	85.0895
4948.290654	92.6868
4948.898701	88.1284
4949.506785	171.698
4950.114907	223.36
4950.723066	165.621
4951.331263	121.556
4951.939497	256.788
4952.547769	363.15
4953.156078	267.424
4953.764424	188.412
4954.372808	144.348
4954.981229	100.284
4955.589688	88.1284
4956.198184	168.66
4956.806717	129.154
4957.415288	147.387
4958.023897	136.751
4958.632542	92.6868
4959.241225	82.0506
4959.849946	100.284
4960.458704	170.179
4961.067499	147.387
4961.676332	103.323
4962.285202	82.0506
4962.894110	63.8171
4963.503055	77.4922
4964.112037	113.959
4964.721057	92.6868
4965.330114	107.881
4965.939209	136.751
4966.548341	97.2451
4967.157510	59.2587
4967.766717	66.856
4968.375961	82.0506
4968.985243	56.2198
4969.594562	85.0895
4970.203919	212.724
4970.813313	241.593
4971.422744	173.218
4972.032213	224.879
4972.641719	305.411
4973.251263	256.788
4973.860844	191.451
4974.470462	170.179
4975.080118	144.348
4975.689811	118.517
4976.299542	199.049
4976.909310	180.815
4977.519115	199.049
4978.128958	165.621
4978.738839	199.049
4979.348756	173.218
4979.958711	132.193
4980.568704	227.918
4981.178734	238.554
4981.788801	158.023
4982.398906	118.517
4983.009048	136.751
4983.619228	121.556
4984.229445	132.193
4984.839699	183.854
4985.449991	139.79
4986.060321	85.0894
4986.670687	44.0641
4987.281091	69.8949
4987.891533	95.7256
4988.502012	98.7645
4989.112528	77.4922
4989.723082	103.323
4990.333673	139.79
4990.944302	126.115
4991.554968	74.4532
4992.165671	77.4921
4992.776412	63.817
4993.387190	97.2451
4993.998006	100.284
4994.608859	121.556
4995.219749	180.815
4995.830677	183.854
4996.441643	199.049
4997.052645	147.387
4997.663685	97.2451
4998.274763	56.2198
4998.885878	22.7917
4999.497030	15.1945
5000.108220	33.4279
5000.719447	41.0252
5001.330712	92.6867
5001.942014	205.126
5002.553353	235.516
5003.164730	249.191
5003.776144	191.451
5004.387596	144.348
5004.999085	136.751
5005.610612	154.984
5006.222176	136.751
5006.833777	132.193
5007.445416	115.479
5008.057092	82.0505
5008.668806	97.2451
5009.280556	74.4532
5009.892345	59.2587
5010.504171	59.2587
5011.116034	69.8949
5011.727935	85.0894
5012.339873	63.817
5012.951848	41.0252
5013.563861	27.3501
5014.175911	150.426
5014.787999	136.751
5015.400124	132.193
5016.012287	176.257
5016.624487	144.348
5017.236724	107.881
5017.848999	63.817
5018.461311	37.9863
5019.073661	59.2587
5019.686048	92.6867
5020.298472	173.218
5020.910934	191.451
5021.523433	136.751
5022.135970	121.556
5022.748544	97.2451
5023.361155	100.284
5023.973804	74.4532
5024.586491	110.92
5025.199214	161.062
5025.811976	139.79
5026.424774	316.047
5027.037610	293.255
5027.650484	256.788
5028.263394	275.021
5028.876343	224.879
5029.489328	191.451
5030.102351	154.984
5030.715412	191.451
5031.328510	150.426
5031.941645	144.348
5032.554818	199.049
5033.168028	158.023
5033.781275	110.92
5034.394560	115.479
5035.007883	85.0894
5035.621243	71.4143
5036.234640	66.8559
5036.848074	71.4143
5037.461546	132.193
5038.075056	153.465
5038.688603	103.323
5039.302187	82.0505
5039.915809	56.2198
5040.529468	66.8559
5041.143164	115.479
5041.756898	139.79
5042.370670	176.257
5042.984478	176.257
5043.598324	165.621
5044.212208	165.621
5044.826129	136.751
5045.440087	205.126
5046.054083	191.451
5046.668117	161.062
5047.282187	115.479
5047.896295	97.2451
5048.510441	194.49
5049.124624	227.918
5049.738844	158.023
5050.353102	110.92
5050.967397	71.4143
5051.581729	126.115
5052.196099	253.749
5052.810507	261.346
5053.424952	209.685
5054.039434	297.813
5054.653953	243.113
5055.268510	191.451
5055.883105	136.751
5056.497737	150.426
5057.112406	170.179
5057.727113	110.92
5058.341857	88.1284
5058.956638	92.6868
5059.571457	150.426
5060.186314	107.881
5060.801207	118.518
5061.416139	183.854
5062.031107	238.554
5062.646113	217.282
5063.261157	322.125
5063.876238	253.749
5064.491356	199.049
5065.106512	126.115
5065.721705	191.451
5066.336935	311.488
5066.952203	275.021
5067.567508	224.879
5068.182851	176.257
5068.798231	230.957
5069.413649	199.049
5070.029104	205.126
5070.644596	176.257
5071.260126	129.154
5071.875693	100.284
5072.491298	71.4144
5073.106940	59.2588
5073.722620	98.7646
5074.338336	106.362
5074.954091	82.0506
5075.569882	161.062
5076.185712	223.36
5076.801578	173.218
5077.417482	176.257
5078.033424	165.621
5078.649402	209.685
5079.265419	230.957
5079.881472	275.021
5080.497563	238.555
5081.113692	205.127
5081.729858	147.387
5082.346061	139.79
5082.962302	154.984
5083.578580	118.518
5084.194895	129.154
5084.811248	139.79
5085.427639	144.348
5086.044066	139.79
5086.660531	92.6868
5087.277034	85.0895
5087.893574	71.4144
5088.510152	126.115
5089.126766	147.387
5089.743419	144.348
5090.360108	191.451
5090.976835	319.086
5091.593600	322.125
5092.210402	271.983
5092.827241	205.127
5093.444118	235.516
5094.061032	249.191
5094.677984	246.152
5095.294973	209.685
5095.911999	230.957
5096.529063	238.555
5097.146164	188.413
5097.763303	150.426
5098.380479	171.699
5098.997693	192.971
5099.614943	241.593
5100.232232	255.269
5100.849557	205.127
5101.466921	410.253
5102.084321	334.28
5102.701759	264.385
5103.319235	297.813
5103.936747	205.127
5104.554298	180.815
5105.171885	118.518
5105.789510	77.4923
5106.407173	59.2588
5107.024873	53.181
5107.642610	194.49
5108.260385	199.049
5108.878197	217.282
5109.496046	232.477
5110.113933	243.113
5110.731858	349.475
5111.349820	428.486
5111.967819	331.241
5112.585855	275.021
5113.203930	238.555
5113.822041	220.321
5114.440190	235.516
5115.058376	150.426
5115.676600	126.115
5116.294861	173.218
5116.913160	278.06
5117.531495	376.825
5118.149869	311.488
5118.768280	352.514
5119.386728	404.175
5120.005213	287.177
5120.623736	191.451
5121.242297	199.049
5121.860895	158.023
5122.479530	202.088
5123.098203	241.593
5123.716913	235.516
5124.335660	235.516
5124.954445	150.426
5125.573268	194.49
5126.192127	188.413
5126.811025	220.321
5127.429959	170.179
5128.048931	180.815
5128.667941	214.243
5129.286988	199.049
5129.906072	217.282
5130.525194	180.815
5131.144353	180.815
5131.763549	176.257
5132.382783	139.79
5133.002054	129.154
5133.621363	100.284
5134.240709	121.556
5134.860093	110.92
5135.479514	118.518
5136.098972	118.518
5136.718468	147.387
5137.338001	243.113
5137.957572	249.191
5138.577180	214.243
5139.196826	165.621
5139.816509	238.555
5140.436229	235.516
5141.055987	220.321
5141.675782	246.152
5142.295614	209.685
5142.915484	170.179
5143.535392	188.413
5144.155337	165.621
5144.775319	271.983
5145.395339	341.878
5146.015396	370.747
5146.635490	290.216
5147.255622	249.191
5147.875791	288.697
5148.495998	410.253
5149.116242	381.383
5149.736524	300.852
5150.356843	360.111
5150.977199	308.45
5151.597593	287.177
5152.218024	243.113
5152.838493	337.319
5153.458999	337.319
5154.079543	344.916
5154.700123	278.06
5155.320742	308.45
5155.941398	253.749
5156.562091	214.243
5157.182821	173.218
5157.803589	176.257
5158.424395	209.685
5159.045237	246.152
5159.666118	475.59
5160.287035	439.123
5160.907990	290.216
5161.528983	220.321
5162.150013	275.022
5162.771080	238.555
5163.392185	246.152
5164.013327	220.321
5164.634506	180.815
5165.255723	261.346
5165.876978	271.983
[truncated: 6,506 more rows]
