# Supplementary material for: Chemoenzymatic synthesis of genetically-encoded multivalent liquid N-glycan arrays
Source: Nat Commun. 2023 Aug 28;14:5237. doi: 10.1038/s41467-023-40900-y (PMC10462762; doi:10.1038/s41467-023-40900-y)
Supplement: Supplementary file 8 — Supplementary Dataset 4 [file 41467_2023_40900_MOESM8_ESM.zip › Supplementary Data 1_All MALDI Data/MALDI TextFiles for Fig.5 and Fig.6/TL-IV-151_0002.txt]

TITLE "<<TL-IV-151_0002>> Voyager Spec #1[BP = 5240.1, 16263]"
TYPE MASSSPEC
3999.789467	484.907
4000.336058	554.889
4000.882687	549.429
4001.429353	503.271
4001.976057	487.389
4002.522798	490.367
4003.069577	459.098
4003.616392	525.109
4004.163246	500.293
4004.710136	472.003
4005.257064	495.826
4005.804030	565.808
4006.351033	564.319
4006.898073	599.061
4007.445151	590.128
4007.992266	529.08
4008.539418	494.337
4009.086608	468.032
4009.633835	465.054
4010.181100	514.19
4010.728402	472.003
4011.275741	477.959
4011.823118	465.054
4012.370532	461.084
4012.917984	448.179
4013.465473	468.032
4014.012999	465.054
4014.560563	480.937
4015.108164	468.032
4015.655803	470.017
4016.203479	465.054
4016.751192	459.098
4017.298943	488.878
4017.846731	465.054
4018.394556	531.065
4018.942419	529.08
4019.490320	487.389
4020.038258	478.455
4020.586233	500.293
4021.134245	527.095
4021.682295	478.455
4022.230383	483.418
4022.778507	520.146
4023.326669	533.05
4023.874869	500.293
4024.423106	538.014
4024.971380	483.418
4025.519692	441.231
4026.068041	420.385
4026.616428	430.312
4027.164852	426.341
4027.713313	424.356
4028.261812	430.312
4028.810348	457.113
4029.358921	455.128
4029.907532	465.054
4030.456180	457.113
4031.004866	498.308
4031.553589	474.484
4032.102350	472.003
4032.651147	439.245
4033.199983	496.323
4033.748855	531.065
4034.297766	573.253
4034.846713	581.194
4035.395698	547.444
4035.944720	546.451
4036.493780	516.175
4037.042877	461.084
4037.592011	430.312
4038.141183	455.128
4038.690392	490.367
4039.239639	466.047
4039.788923	454.135
4040.338245	437.26
4040.887603	459.098
4041.437000	581.194
4041.986433	542.481
4042.535904	522.131
4043.085413	487.389
4043.634959	450.165
4044.184542	496.323
4044.734162	505.256
4045.283820	597.076
4045.833516	542.481
4046.383249	509.227
4046.933019	481.433
4047.482826	468.032
4048.032671	475.973
4048.582554	491.856
4049.132474	483.418
4049.682431	524.117
4050.232425	522.131
4050.782457	520.146
4051.332527	485.403
4051.882634	446.194
4052.432778	424.356
4052.982959	422.371
4053.533178	422.371
4054.083435	443.216
4054.633728	455.128
4055.184060	428.326
4055.734428	428.326
4056.284834	431.304
4056.835278	448.179
4057.385758	455.128
4057.936276	468.032
4058.486832	491.856
4059.037425	472.003
4059.588055	470.017
4060.138723	497.812
4060.689428	528.584
4061.240171	503.271
4061.790951	470.018
4062.341768	477.959
4062.892623	463.069
4063.443515	437.26
4063.994444	426.341
4064.545411	431.304
4065.096416	455.128
4065.647457	482.922
4066.198536	538.014
4066.749653	527.095
4067.300807	505.256
4067.851998	470.018
4068.403227	435.275
4068.954493	468.032
4069.505797	491.856
4070.057137	511.709
4070.608516	479.448
4071.159931	465.054
4071.711384	524.117
4072.262875	525.109
4072.814403	518.161
4073.365968	533.051
4073.917571	501.286
4074.469211	476.47
4075.020888	489.374
4075.572603	487.389
4076.124356	474.484
4076.676145	466.047
4077.227972	497.812
4077.779837	494.337
4078.331739	500.293
4078.883678	446.194
4079.435655	454.135
4079.987669	452.15
4080.539720	498.308
4081.091809	494.337
4081.643935	472.003
4082.196099	502.775
4082.748300	523.62
4083.300538	498.308
4083.852814	509.227
4084.405127	529.08
4084.957478	490.367
4085.509866	466.047
4086.062292	475.973
4086.614754	582.186
4087.167255	577.223
4087.719792	570.275
4088.272367	514.19
4088.824980	476.47
4089.377630	500.293
4089.930317	492.352
4090.483041	483.418
4091.035803	455.128
4091.588603	461.084
4092.141440	468.032
4092.694314	468.032
4093.247225	461.084
4093.800174	543.97
4094.353161	538.014
4094.906185	545.955
4095.459246	478.455
4096.012344	452.15
4096.565480	443.216
4097.118654	546.451
4097.671865	553.4
4098.225113	527.095
4098.778398	489.374
4099.331721	500.293
4099.885082	461.084
4100.438480	477.959
4100.991915	548.933
4101.545387	498.308
4102.098897	481.433
4102.652445	487.389
4103.206030	466.047
4103.759652	457.113
4104.313311	503.271
4104.867008	606.01
4105.420743	673.013
4105.974514	654.153
4106.528324	761.359
4107.082170	699.319
4107.636054	649.19
4108.189975	643.234
4108.743934	586.157
4109.297930	536.028
4109.851964	481.433
4110.406035	571.267
4110.960143	581.194
4111.514289	570.275
4112.068472	512.205
4112.622693	470.018
4113.176951	473.988
4113.731246	468.032
4114.285579	461.084
4114.839949	448.179
4115.394356	433.29
4115.948801	452.15
4116.503284	439.246
4117.057803	509.227
4117.612361	586.157
4118.166955	611.966
4118.721587	586.157
4119.276256	551.414
4119.830963	527.095
4120.385707	538.014
4120.940489	501.286
4121.495308	575.238
4122.050164	612.462
4122.605058	601.047
4123.159989	571.267
4123.714957	617.425
4124.269963	516.175
4124.825007	496.323
4125.380087	538.014
4125.935205	558.859
4126.490361	535.036
4127.045554	546.947
4127.600784	509.227
4128.156052	466.047
4128.711357	465.054
4129.266699	541.984
4129.822079	509.227
4130.377497	514.19
4130.932951	483.418
4131.488443	490.367
4132.043973	544.466
4132.599540	524.117
4133.155144	498.308
4133.710786	489.374
4134.266465	435.275
4134.822181	463.069
4135.377935	465.054
4135.933727	459.098
4136.489555	527.095
4137.045421	573.253
4137.601325	555.385
4138.157266	533.05
4138.713244	503.271
4139.269260	478.455
4139.825313	511.212
4140.381403	522.131
4140.937531	511.212
4141.493696	547.444
4142.049899	549.429
4142.606139	524.117
4143.162417	472.003
4143.718732	446.194
4144.275084	481.433
4144.831473	498.308
4145.387901	560.348
4145.944365	555.385
4146.500867	507.242
4147.057406	485.403
4147.613983	476.47
4148.170597	478.455
4148.727248	509.227
4149.283937	520.146
4149.840663	527.095
4150.397427	501.286
4150.954228	540.495
4151.511067	581.194
4152.067943	544.466
4152.624856	557.37
4153.181806	494.337
4153.738794	481.433
4154.295820	465.054
4154.852883	455.128
4155.409983	541.984
4155.967121	516.175
4156.524296	500.293
4157.081508	492.352
4157.638758	547.444
4158.196045	647.205
4158.753370	575.238
4159.310732	540.495
4159.868131	529.08
4160.425568	512.205
4160.983043	533.05
4161.540554	505.256
4162.098103	544.466
4162.655690	490.367
4163.213314	474.484
4163.770975	468.032
4164.328673	439.245
4164.886409	584.172
4165.444183	522.131
4166.001994	514.19
4166.559842	579.208
4167.117728	568.289
4167.675651	575.238
4168.233611	503.271
4168.791609	476.47
4169.349644	478.455
4169.907717	490.367
4170.465827	527.094
4171.023974	520.146
4171.582159	503.271
4172.140381	509.227
4172.698641	492.352
4173.256938	581.194
4173.815272	546.451
4174.373644	505.256
4174.932054	487.389
4175.490500	509.227
4176.048984	500.293
4176.607506	483.418
4177.166064	448.179
4177.724661	461.084
4178.283294	514.19
4178.841965	527.095
4179.400674	533.05
4179.959420	565.808
4180.518203	576.727
4181.077023	531.065
4181.635881	529.08
4182.194777	511.212
4182.753710	490.367
4183.312680	494.337
4183.871688	465.054
4184.430733	475.973
4184.989815	443.216
4185.548935	483.418
4186.108092	474.484
4186.667287	452.15
4187.226519	446.194
4187.785788	426.341
4188.345095	419.392
4188.904439	492.352
4189.463821	524.117
4190.023240	500.293
4190.582696	544.466
4191.142190	617.425
4191.701721	581.194
4192.261290	542.48
4192.820896	501.286
4193.380539	481.433
4193.940220	511.212
4194.499938	509.227
4195.059694	518.161
4195.619487	500.293
4196.179317	511.212
4196.739185	479.447
4197.299090	478.455
4197.859033	505.256
4198.419013	439.245
4198.979030	470.017
4199.539085	500.789
4200.099178	567.793
4200.659307	547.444
4201.219474	594.098
4201.779679	597.076
4202.339920	522.131
4202.900200	573.252
4203.460516	542.48
4204.020870	571.267
4204.581262	531.065
4205.141690	512.205
4205.702157	512.205
4206.262660	487.389
4206.823201	466.047
4207.383780	507.241
4207.944396	500.293
4208.505049	481.433
4209.065739	454.135
4209.626467	454.135
4210.187233	420.385
4210.748036	452.15
4211.308876	473.988
4211.869754	497.811
4212.430669	508.73
4212.991621	505.256
4213.552611	531.065
4214.113638	457.113
4214.674703	484.907
4215.235805	479.447
4215.796944	518.161
4216.358121	522.131
4216.919335	533.05
4217.480587	496.322
4218.041876	487.389
4218.603202	468.032
4219.164566	466.047
4219.725967	459.098
4220.287406	512.205
4220.848882	509.227
4221.410395	541.984
4221.971946	548.933
4222.533534	597.076
4223.095160	575.238
4223.656823	584.172
4224.218523	575.238
4224.780261	546.451
4225.342036	547.444
4225.903849	555.385
4226.465699	538.014
4227.027587	503.271
4227.589511	505.256
4228.151474	542.48
4228.713473	529.08
4229.275510	485.403
4229.837585	463.069
4230.399696	437.26
4230.961846	487.389
4231.524032	529.08
4232.086256	518.161
4232.648518	500.293
4233.210817	542.481
4233.773153	511.212
4234.335527	512.205
4234.897938	483.418
4235.460386	483.418
4236.022872	472.003
4236.585395	475.973
4237.147956	470.017
4237.710554	480.937
4238.273189	488.878
4238.835862	476.47
4239.398572	485.403
4239.961320	461.084
4240.524105	478.951
4241.086927	466.047
4241.649787	452.15
4242.212684	487.389
4242.775619	426.341
4243.338591	417.407
4243.901601	408.473
4244.464647	411.451
4245.027732	441.231
4245.590853	546.451
4246.154012	531.065
4246.717209	505.256
4247.280443	461.084
4247.843714	457.113
4248.407023	426.341
4248.970369	474.484
4249.533752	514.19
4250.097173	494.337
4250.660631	531.065
4251.224127	539.999
4251.787660	505.256
4252.351230	476.47
4252.914838	470.017
4253.478483	441.231
4254.042166	448.179
4254.605886	443.216
4255.169644	446.194
4255.733438	441.231
4256.297271	500.293
4256.861140	603.032
4257.425047	605.017
4257.988992	551.414
4258.552974	546.451
4259.116993	527.094
4259.681050	533.05
4260.245144	485.403
4260.809275	490.367
4261.373444	461.084
4261.937650	433.29
4262.501894	444.209
4263.066175	461.084
4263.630494	577.223
4264.194849	579.208
4264.759243	505.256
4265.323673	466.047
4265.888142	452.15
4266.452647	505.256
4267.017190	466.047
4267.581770	455.128
4268.146388	444.209
4268.711043	420.385
4269.275735	452.15
4269.840465	473.988
4270.405233	468.032
4270.970037	433.29
4271.534879	457.113
4272.099759	496.323
4272.664676	557.37
4273.229630	571.267
4273.794622	531.065
4274.359651	503.271
4274.924717	498.308
4275.489821	446.194
4276.054963	419.392
4276.620141	485.403
4277.185357	487.389
4277.750611	481.433
4278.315902	507.242
4278.881230	522.131
4279.446596	562.333
4280.011999	590.127
4280.577439	571.267
4281.142917	570.275
4281.708433	525.109
4282.273985	466.047
4282.839575	448.179
4283.405203	448.179
4283.970868	520.146
4284.536570	527.094
4285.102310	571.267
4285.668087	560.348
4286.233902	525.109
4286.799753	570.275
4287.365643	522.131
4287.931570	465.054
4288.497534	525.109
4289.063535	529.08
4289.629574	512.205
4290.195650	483.418
4290.761764	509.227
4291.327915	512.205
4291.894104	490.367
4292.460330	500.293
4293.026593	468.032
4293.592894	486.892
4294.159232	510.716
4294.725608	534.539
4295.292021	488.878
4295.858471	543.97
4296.424959	561.837
4296.991484	529.08
4297.558046	503.271
4298.124646	492.352
4298.691284	490.367
4299.257958	485.404
4299.824671	470.018
4300.391420	511.212
4300.958207	511.212
4301.525031	512.205
4302.091893	476.47
4302.658792	465.054
4303.225729	448.179
4303.792703	507.242
4304.359714	520.146
4304.926763	507.242
4305.493849	468.032
4306.060973	455.128
4306.628134	413.437
4307.195332	474.484
4307.762568	454.135
4308.329841	478.951
4308.897152	474.484
4309.464500	420.385
4310.031885	395.073
4310.599308	408.97
4311.166768	395.073
4311.734266	452.15
4312.301801	478.951
4312.869373	502.775
4313.436983	541.984
4314.004630	520.146
4314.572315	566.304
4315.140037	570.275
4315.707796	553.4
4316.275593	514.19
4316.843427	535.036
4317.411299	509.227
4317.979208	511.212
4318.547154	485.404
4319.115138	483.418
4319.683159	479.448
4320.251218	450.165
4320.819314	478.951
4321.387447	499.797
4321.955618	510.716
4322.523827	523.62
4323.092072	516.176
4323.660355	496.323
4324.228676	490.367
4324.797034	524.117
4325.365429	522.131
4325.933861	498.308
4326.502331	520.146
4327.070839	514.19
4327.639384	546.948
4328.207966	522.131
4328.776586	476.47
4329.345243	468.032
4329.913937	435.275
4330.482669	478.455
4331.051438	476.47
4331.620245	511.212
4332.189089	531.065
4332.757971	522.131
4333.326889	485.404
4333.895846	455.128
4334.464839	457.113
4335.033871	468.032
4335.602939	475.973
4336.172045	477.959
4336.741188	470.018
4337.310369	461.084
4337.879587	435.275
4338.448842	437.26
4339.018135	455.128
4339.587466	463.069
4340.156833	455.128
4340.726238	455.128
4341.295681	426.341
4341.865161	419.393
4342.434678	441.231
4343.004233	402.021
4343.573825	437.26
4344.143455	454.135
4344.713122	489.374
4345.282826	490.367
4345.852568	487.389
4346.422347	455.128
4346.992163	500.293
4347.562017	500.293
4348.131909	546.451
4348.701837	601.047
4349.271803	555.385
4349.841807	542.481
4350.411848	547.444
4350.981926	518.161
4351.552042	518.161
4352.122195	527.095
4352.692386	494.337
4353.262614	478.455
4353.832879	490.367
4354.403182	514.19
4354.973522	454.135
4355.543900	439.246
4356.114315	476.47
4356.684767	531.065
4357.255257	533.05
4357.825784	529.08
4358.396348	525.109
4358.966950	590.128
4359.537590	618.914
4360.108267	586.157
4360.678981	546.451
4361.249732	544.466
4361.820521	525.109
4362.391348	546.948
4362.962212	529.08
4363.533113	535.036
4364.104052	512.205
4364.675028	503.271
4365.246041	505.256
4365.817092	466.047
4366.388180	497.812
4366.959306	548.933
4367.530469	533.051
4368.101669	552.903
4368.672907	511.212
4369.244182	500.293
4369.815495	478.455
4370.386845	535.036
4370.958232	522.131
4371.529657	509.227
4372.101119	511.212
4372.672619	479.448
4373.244156	538.014
4373.815731	507.242
4374.387342	539.999
4374.958992	588.142
4375.530678	544.466
4376.102402	503.271
4376.674164	529.08
4377.245963	500.293
4377.817799	494.337
4378.389673	474.485
4378.961584	466.047
4379.533532	484.907
4380.105518	466.047
4380.677542	527.095
4381.249602	533.051
4381.821700	516.176
4382.393836	503.271
4382.966009	468.032
4383.538219	531.065
4384.110467	546.948
4384.682752	535.036
4385.255075	527.095
4385.827434	516.176
4386.399832	560.348
4386.972267	568.29
4387.544739	540.496
4388.117248	501.286
4388.689795	511.213
4389.262379	525.11
4389.835001	545.955
4390.407660	540.496
4390.980357	498.308
4391.553091	496.323
4392.125862	468.032
4392.698671	488.878
4393.271517	478.455
4393.844401	489.374
4394.417322	466.047
4394.990280	417.408
4395.563276	419.393
4396.136309	417.408
4396.709380	411.452
4397.282488	408.474
4397.855633	387.132
4398.428816	398.051
4399.002036	468.033
4399.575294	473.988
4400.148589	478.952
4400.721921	495.827
4401.295291	533.051
4401.868698	531.065
4402.442143	514.191
4403.015625	498.308
4403.589144	489.374
4404.162701	500.294
4404.736295	479.448
4405.309927	501.286
4405.883596	553.4
4406.457302	533.051
4407.031046	524.117
4407.604828	496.323
4408.178646	468.033
4408.752502	457.113
4409.326396	484.908
4409.900327	470.018
4410.474295	457.113
4411.048301	472.003
4411.622344	428.327
4412.196424	454.136
4412.770542	455.128
4413.344697	590.128
4413.918890	553.4
4414.493120	527.095
4415.067388	496.323
4415.641693	503.271
4416.216035	520.146
4416.790415	516.176
4417.364832	518.161
4417.939286	501.286
4418.513778	501.286
4419.088307	450.165
4419.662874	417.408
4420.237478	498.308
4420.812120	485.404
4421.386799	454.136
4421.961515	463.069
4422.536269	435.275
4423.111060	439.246
4423.685889	435.275
4424.260755	555.385
4424.835658	520.146
4425.410599	539.999
4425.985577	512.205
4426.560592	518.161
4427.135645	485.404
4427.710736	507.242
4428.285864	457.113
4428.861029	482.922
4429.436231	470.018
4430.011471	437.261
4430.586749	424.356
4431.162064	428.327
4431.737416	465.055
4432.312805	480.937
4432.888233	439.246
4433.463697	485.404
4434.039199	478.455
4434.614738	461.084
4435.190315	468.033
4435.765929	500.79
4436.341580	535.036
4436.917269	541.985
4437.492995	533.051
4438.068759	518.161
4438.644560	548.933
4439.220398	540.496
4439.796274	575.238
4440.372188	566.304
4440.948138	549.43
4441.524126	516.176
4442.100152	531.066
4442.676215	500.294
4443.252315	511.213
4443.828453	529.08
4444.404628	514.191
4444.980840	605.018
4445.557090	620.9
4446.133378	562.334
4446.709702	516.176
4447.286064	490.367
4447.862464	507.242
4448.438901	485.404
4449.015375	454.136
4449.591887	424.356
4450.168436	454.136
4450.745023	509.227
4451.321647	481.433
4451.898308	455.128
4452.475007	459.099
4453.051743	516.176
4453.628516	509.227
4454.205327	466.047
4454.782176	461.084
4455.359062	428.327
4455.935985	450.165
4456.512945	437.261
4457.089943	454.136
4457.666979	536.029
4458.244052	514.191
4458.821162	494.338
4459.398309	571.268
4459.975494	588.143
4460.552717	603.032
4461.129977	624.87
4461.707274	623.382
4462.284609	575.238
4462.861981	533.051
4463.439390	455.128
4464.016837	446.194
4464.594321	439.246
4465.171843	489.374
4465.749402	535.036
4466.326998	518.161
4466.904632	494.338
4467.482303	516.176
4468.060012	531.065
4468.637758	531.065
4469.215542	500.293
4469.793363	483.419
4470.371221	479.448
4470.949117	485.404
4471.527050	461.084
4472.105020	525.11
4472.683028	492.352
4473.261074	496.323
4473.839156	505.257
4474.417276	531.065
4474.995434	524.117
4475.573629	573.253
4476.151861	594.098
4476.730131	577.224
4477.308438	547.444
4477.886783	522.132
4478.465165	503.271
4479.043584	527.095
4479.622041	562.334
4480.200535	651.176
4480.779067	594.098
4481.357636	562.334
4481.936242	560.349
4482.514886	645.22
4483.093567	616.433
4483.672286	673.014
4484.251042	603.032
4484.829835	615.937
4485.408666	603.032
4485.987534	584.172
4486.566440	562.334
4487.145383	533.051
4487.724363	609.981
4488.303381	568.29
4488.882436	549.43
4489.461529	546.452
4490.040659	524.117
4490.619827	520.146
4491.199031	503.272
4491.778274	500.294
4492.357553	525.11
4492.936870	501.286
4493.516225	512.205
4494.095617	529.08
4494.675046	518.161
4495.254513	525.11
4495.834017	511.213
4496.413558	533.051
4496.993137	633.804
4497.572754	582.187
4498.152407	518.161
4498.732099	457.113
4499.311827	473.988
4499.891593	478.952
4500.471396	452.15
4501.051237	424.356
4501.631115	424.356
4502.211031	430.312
4502.790984	466.047
4503.370974	480.937
4503.951002	497.812
4504.531067	441.231
4505.111170	472.003
4505.691310	488.878
4506.271487	527.095
4506.851702	541.985
4507.431954	550.918
4508.012244	531.065
4508.592571	500.293
4509.172935	478.455
4509.753337	470.018
4510.333777	475.974
4510.914253	486.893
4511.494767	502.775
4512.075319	498.308
4512.655908	490.367
4513.236534	474.485
4513.817198	476.47
4514.397899	454.135
4514.978637	426.341
4515.559413	463.069
4516.140226	433.29
4516.721077	446.194
4517.301965	437.26
4517.882891	444.209
4518.463854	472.003
4519.044854	491.856
4519.625892	531.065
4520.206967	512.205
4520.788079	494.338
4521.369229	485.404
4521.950417	468.033
4522.531641	486.893
4523.112903	483.419
4523.694203	463.069
4524.275540	461.084
4524.856914	478.952
4525.438326	488.878
4526.019775	448.18
4526.601262	461.084
4527.182786	525.11
4527.764347	586.157
4528.345946	559.356
4528.927582	573.253
4529.509256	518.161
4530.090967	531.066
4530.672716	552.904
4531.254501	518.161
4531.836325	570.275
4532.418185	592.113
4533.000083	546.452
4533.582019	529.08
4534.163992	601.047
4534.746002	618.915
4535.328050	605.018
4535.910135	579.209
4536.492257	551.415
4537.074417	505.257
4537.656614	481.433
4538.238849	540.496
4538.821121	529.08
4539.403431	481.433
4539.985778	461.084
4540.568162	489.871
4541.150584	546.948
4541.733043	558.86
4542.315539	535.036
4542.898073	615.937
4543.480645	592.113
4544.063254	544.466
4544.645900	546.452
4545.228583	533.051
4545.811304	481.433
4546.394063	463.069
4546.976859	455.128
4547.559692	431.305
4548.142562	406.489
4548.725470	426.342
4549.308416	485.404
4549.891399	485.404
4550.474419	450.165
4551.057476	428.327
4551.640572	470.018
4552.223704	505.257
4552.806874	490.367
4553.390081	492.352
4553.973326	487.389
4554.556608	478.455
4555.139927	446.194
4555.723284	408.474
4556.306679	448.18
4556.890110	494.338
4557.473579	507.242
4558.057086	509.227
4558.640630	474.485
4559.224211	459.099
4559.807830	472.003
4560.391486	473.989
4560.975179	472.003
4561.558910	493.841
4562.142679	463.069
4562.726485	455.128
4563.310328	452.15
4563.894208	457.114
4564.478126	475.974
4565.062082	524.117
4565.646074	524.117
4566.230105	512.205
4566.814172	494.338
4567.398277	516.176
4567.982420	520.147
4568.566600	501.286
4569.150817	496.323
4569.735071	470.018
4570.319363	480.937
4570.903693	497.812
4571.488060	517.665
4572.072464	552.904
4572.656906	536.029
4573.241385	505.257
4573.825901	472.003
4574.410455	475.974
4574.995046	470.018
4575.579675	495.827
4576.164341	504.761
4576.749045	500.294
4577.333786	474.485
4577.918564	496.323
4578.503380	487.389
4579.088233	455.128
4579.673123	492.353
4580.258051	479.448
4580.843017	503.272
4581.428020	498.308
4582.013060	457.114
4582.598137	470.018
4583.183252	454.136
4583.768405	463.069
4584.353594	463.069
4584.938822	450.165
4585.524086	420.386
4586.109388	439.246
4586.694728	437.261
4587.280105	419.393
4587.865519	419.393
4588.450970	408.474
4589.036460	463.069
4589.621986	493.841
4590.207550	463.069
4590.793151	484.908
4591.378790	499.797
4591.964466	558.86
4592.550179	518.161
4593.135930	483.419
4593.721719	531.066
4594.307544	525.11
4594.893407	570.275
4595.479308	520.147
4596.065246	527.095
4596.651221	514.191
4597.237234	520.147
4597.823284	522.132
4598.409372	525.11
4598.995497	494.338
4599.581659	468.033
4600.167859	419.393
4600.754096	398.051
4601.340371	441.231
4601.926683	470.018
4602.513032	486.893
4603.099419	454.136
4603.685843	463.069
4604.272305	525.11
4604.858804	554.889
4605.445340	572.757
4606.031914	581.69
4606.618525	535.036
4607.205174	501.286
4607.791860	535.036
4608.378583	492.352
4608.965344	500.294
4609.552143	489.375
4610.138978	498.308
4610.725851	479.448
4611.312762	535.036
4611.899710	559.852
4612.486695	597.076
4613.073718	592.113
4613.660778	559.356
4614.247876	540.496
4614.835011	544.466
4615.422183	566.305
4616.009393	557.371
4616.596640	527.095
4617.183924	489.375
4617.771246	479.448
4618.358606	501.286
4618.946003	501.286
4619.533437	487.389
4620.120909	496.323
4620.708418	520.147
4621.295964	516.176
4621.883548	500.294
4622.471169	501.286
4623.058828	478.455
4623.646524	479.448
4624.234257	430.312
4624.822028	452.15
4625.409836	411.452
4625.997682	413.437
4626.585565	435.275
4627.173486	470.018
4627.761444	459.099
4628.349439	489.871
4628.937472	511.709
4629.525542	489.375
4630.113649	452.15
4630.701794	433.29
4631.289977	437.261
4631.878196	430.312
4632.466454	406.489
4633.054748	472.003
4633.643080	473.989
4634.231450	497.812
4634.819856	540
4635.408301	606.01
4635.996782	588.143
4636.585301	570.275
4637.173858	559.356
4637.762451	518.161
4638.351083	535.036
4638.939751	606.01
4639.528457	597.077
4640.117201	546.452
4640.705982	535.036
4641.294800	498.309
4641.883656	472.003
4642.472549	569.779
4643.061479	581.691
4643.650447	571.268
4644.239453	503.272
4644.828495	474.485
4645.417575	525.11
4646.006693	501.286
4646.595848	522.132
4647.185040	501.286
4647.774270	454.136
4648.363537	437.261
4648.952842	466.047
4649.542184	465.055
4650.131563	439.246
4650.720980	441.231
4651.310434	511.213
4651.899926	505.257
4652.489455	505.257
4653.079021	483.419
4653.668625	431.305
4654.258266	452.15
4654.847945	450.165
4655.437661	428.327
4656.027415	459.099
4656.617206	475.974
4657.207034	486.893
4657.796900	461.084
4658.386803	435.275
4658.976743	489.375
4659.566721	501.286
4660.156736	533.051
4660.746789	489.375
4661.336879	500.294
4661.927007	496.323
4662.517172	466.047
4663.107374	478.952
4663.697614	468.033
4664.287891	463.069
4664.878206	473.989
4665.468558	459.099
4666.058947	581.194
4666.649374	557.371
4667.239838	525.11
4667.830340	507.242
4668.420879	468.033
4669.011455	457.114
4669.602069	463.069
4670.192720	543.97
4670.783409	584.172
4671.374135	546.452
4671.964899	507.242
4672.555700	465.055
4673.146538	446.195
4673.737414	448.18
4674.328327	437.261
4674.919277	446.195
4675.510265	457.114
4676.101291	459.099
4676.692353	444.209
4677.283454	465.055
4677.874591	463.069
4678.465766	455.128
4679.056978	486.893
4679.648228	497.812
4680.239515	490.367
4680.830840	527.095
4681.422202	520.147
4682.013602	478.456
4682.605038	455.128
4683.196513	441.231
4683.788024	476.47
4684.379573	524.117
4684.971160	525.11
4685.562784	503.272
4686.154445	474.485
4686.746144	483.419
4687.337880	522.132
4687.929653	496.323
4688.521464	479.448
4689.113313	468.033
4689.705198	437.261
4690.297121	446.194
4690.889082	435.275
4691.481080	415.422
4692.073115	439.246
4692.665188	465.055
4693.257298	505.257
4693.849446	472.003
4694.441631	452.15
4695.033853	444.209
4695.626113	431.305
4696.218410	485.404
4696.810745	483.419
4697.403117	505.257
4697.995526	487.389
4698.587973	468.033
4699.180458	450.165
4699.772979	457.114
4700.365538	444.209
4700.958135	522.132
4701.550769	595.091
4702.143440	571.268
4702.736149	605.018
4703.328895	586.157
4703.921678	536.029
4704.514499	520.147
4705.107358	478.455
4705.700254	479.448
4706.293187	461.084
4706.886157	452.15
4707.479165	475.974
4708.072211	554.889
4708.665294	553.4
4709.258414	586.157
4709.851571	605.018
4710.444766	577.224
4711.037999	512.205
4711.631269	507.242
4712.224576	500.294
4712.817921	489.374
4713.411303	500.294
4714.004722	485.404
4714.598179	479.448
4715.191673	559.356
4715.785205	547.444
4716.378774	518.161
4716.972381	525.11
4717.566025	603.032
4718.159706	597.076
4718.753425	525.11
4719.347181	522.132
4719.940975	520.146
4720.534806	588.143
4721.128674	562.334
4721.722580	551.415
4722.316523	584.172
4722.910504	538.014
4723.504522	512.205
4724.098577	466.047
4724.692670	511.213
4725.286800	535.036
4725.880968	524.117
4726.475173	518.161
4727.069415	564.319
4727.663695	553.4
4728.258013	524.117
4728.852367	505.257
4729.446759	500.294
4730.041189	505.257
4730.635656	516.176
4731.230160	518.161
4731.824702	525.11
4732.419281	494.338
4733.013898	496.323
4733.608552	501.286
4734.203243	512.205
4734.797972	522.132
4735.392738	481.433
4735.987542	461.084
4736.582383	524.117
4737.177261	564.319
4737.772177	514.191
4738.367130	490.367
4738.962121	441.231
4739.557149	476.47
4740.152214	492.352
4740.747317	570.275
4741.342458	571.268
4741.937635	564.319
4742.532851	536.029
4743.128103	514.191
4743.723393	481.433
4744.318720	465.055
4744.914085	475.974
4745.509487	475.974
4746.104927	536.029
4746.700404	554.889
4747.295918	572.757
4747.891470	529.08
4748.487059	561.837
4749.082686	605.018
4749.678350	606.01
4750.274051	622.885
4750.869790	624.87
4751.465566	592.113
4752.061380	551.415
4752.657231	570.275
4753.253120	625.367
4753.849046	641.249
4754.445009	599.062
4755.041010	560.348
4755.637048	560.348
4756.233123	559.356
4756.829236	579.209
4757.425387	609.981
4758.021574	597.076
4758.617800	542.481
4759.214062	568.29
4759.810362	540.496
4760.406699	529.08
4761.003074	575.238
4761.599487	571.268
4762.195936	535.036
4762.792423	525.11
4763.388948	511.213
4763.985510	487.389
4764.582109	540.496
4765.178745	555.385
4765.775420	592.113
4766.372131	597.076
4766.968880	656.139
4767.565666	630.33
4768.162490	656.139
4768.759351	619.411
4769.356250	586.157
4769.953186	538.014
4770.550159	548.933
4771.147170	507.242
4771.744218	485.404
4772.341304	514.19
4772.938427	505.257
4773.535587	507.242
4774.132785	562.334
4774.730020	544.466
4775.327293	579.209
4775.924603	555.385
4776.521950	518.161
4777.119335	470.018
4777.716757	461.084
4778.314217	573.253
4778.911714	579.209
4779.509249	559.356
4780.106821	542.481
4780.704430	577.223
4781.302077	511.212
4781.899761	557.37
4782.497482	579.209
4783.095241	559.356
4783.693038	536.029
4784.290872	524.117
4784.888743	518.161
4785.486651	546.948
4786.084597	492.352
4786.682581	496.323
4787.280602	479.448
4787.878660	536.029
4788.476756	607.995
4789.074889	622.885
4789.673059	614.447
4790.271267	594.098
4790.869512	577.223
4791.467795	564.319
4792.066115	522.131
4792.664473	536.028
4793.262868	492.352
4793.861300	503.271
4794.459770	536.028
4795.058277	509.227
4795.656822	481.433
4796.255404	509.227
4796.854023	479.448
4797.452680	518.161
4798.051374	522.131
4798.650106	527.095
4799.248875	501.286
4799.847681	492.352
4800.446525	546.451
4801.045406	610.477
4801.644325	579.208
4802.243281	559.356
4802.842275	531.065
4803.441305	550.918
4804.040374	501.286
4804.639479	483.418
4805.238623	492.352
4805.837803	512.205
4806.437021	512.205
4807.036277	541.984
4807.635569	640.752
4808.234900	627.352
4808.834267	601.047
4809.433672	562.333
4810.033115	520.146
4810.632594	501.286
4811.232112	524.117
4811.831666	541.984
4812.431258	505.256
4813.030888	507.242
4813.630555	509.227
4814.230259	525.109
4814.830001	541.984
4815.429780	529.08
4816.029596	472.003
4816.629450	455.128
4817.229342	443.216
4817.829271	505.256
4818.429237	571.267
4819.029240	533.05
4819.629281	492.352
4820.229360	461.084
4820.829476	461.084
4821.429629	503.271
4822.029819	560.348
4822.630047	516.175
4823.230313	505.256
4823.830616	560.348
4824.430956	529.08
4825.031334	478.455
4825.631749	466.047
4826.232201	484.907
4826.832691	439.245
4827.433219	512.205
4828.033783	505.256
4828.634386	527.094
4829.235025	481.433
4829.835702	485.403
4830.436416	520.146
4831.037168	476.47
4831.637957	501.286
4832.238784	522.131
4832.839648	554.888
4833.440550	574.741
4834.041488	555.385
4834.642465	520.146
4835.243478	525.109
4835.844529	525.109
4836.445618	590.127
4837.046744	566.304
4837.647907	531.065
4838.249108	546.947
4838.850346	538.014
4839.451622	529.08
4840.052935	566.304
4840.654285	551.414
4841.255673	566.304
4841.857098	601.047
4842.458560	588.142
4843.060061	549.429
4843.661598	557.37
4844.263173	577.223
4844.864785	571.267
4845.466435	553.4
4846.068122	503.271
4846.669846	522.131
4847.271608	501.286
4847.873407	538.014
4848.475244	509.227
4849.077118	535.036
4849.679030	577.223
4850.280979	588.142
4850.882965	546.451
4851.484989	579.208
4852.087050	533.05
4852.689149	520.146
4853.291285	514.19
4853.893458	557.37
4854.495669	503.271
4855.097917	468.032
4855.700203	472.003
4856.302526	455.128
4856.904886	501.286
4857.507284	490.367
4858.109719	496.322
4858.712192	490.367
4859.314702	487.389
4859.917250	468.032
4860.519835	452.15
4861.122457	468.032
4861.725117	455.128
4862.327814	457.113
4862.930549	431.304
4863.533321	490.367
4864.136130	496.322
4864.738977	494.337
4865.341861	512.205
4865.944783	575.238
4866.547742	582.186
4867.150738	579.208
4867.753772	536.028
4868.356843	571.267
4868.959952	549.429
4869.563098	540.495
4870.166282	575.238
4870.769503	601.047
4871.372761	606.01
4871.976057	566.304
4872.579390	542.48
4873.182760	531.065
4873.786168	501.286
4874.389614	479.447
4874.993097	446.194
4875.596617	450.164
4876.200175	531.065
4876.803770	524.117
4877.407402	509.227
4878.011072	463.069
4878.614779	484.907
4879.218524	481.433
4879.822306	478.455
4880.426125	448.179
4881.029982	465.054
4881.633877	488.878
4882.237808	504.76
4882.841778	548.933
4883.445784	584.172
4884.049828	551.414
4884.653910	570.275
4885.258028	538.014
4885.862185	527.094
4886.466378	536.028
4887.070609	556.874
4887.674878	529.08
4888.279184	556.874
4888.883527	572.756
4889.487908	585.66
4890.092326	639.76
4890.696781	642.738
4891.301274	630.329
4891.905804	625.366
4892.510372	586.157
4893.114977	553.4
4893.719620	505.256
4894.324300	459.098
4894.929017	441.231
4895.533772	487.389
4896.138564	457.113
4896.743394	463.069
4897.348261	443.216
4897.953165	470.017
4898.558107	472.003
4899.163087	446.194
4899.768103	470.017
4900.373157	533.05
4900.978249	570.275
4901.583378	588.142
4902.188544	547.444
4902.793748	544.466
4903.398989	571.267
4904.004268	566.304
4904.609584	606.01
4905.214937	607.995
4905.820328	531.065
4906.425756	468.032
4907.031222	488.878
4907.636725	558.859
4908.242265	520.146
4908.847843	568.289
4909.453458	568.289
4910.059111	553.4
4910.664801	494.337
4911.270529	577.223
4911.876294	531.065
4912.482096	518.161
4913.087936	500.293
4913.693813	540.495
4914.299727	571.267
4914.905679	588.142
4915.511669	544.466
4916.117696	514.19
4916.723760	466.047
4917.329861	443.216
4917.936000	435.275
4918.542177	443.216
4919.148391	516.175
4919.754642	564.319
4920.360931	557.37
4920.967257	546.451
4921.573620	529.08
4922.180021	525.109
4922.786460	516.176
4923.392935	531.065
4923.999449	579.209
4924.605999	557.37
4925.212587	522.131
4925.819213	514.19
4926.425875	511.212
4927.032576	531.065
4927.639313	518.161
4928.246088	498.308
4928.852901	520.146
4929.459751	539.999
4930.066638	575.238
4930.673563	597.076
4931.280525	588.142
4931.887524	570.275
4932.494561	535.036
4933.101636	518.161
4933.708747	520.146
4934.315897	522.132
4934.923083	518.161
4935.530307	548.933
4936.137569	505.257
4936.744867	500.293
4937.352204	524.117
4937.959577	595.091
4938.566988	632.315
4939.174437	584.172
4939.781923	570.275
4940.389446	527.095
4940.997007	592.113
4941.604605	613.951
4942.212241	570.275
4942.819913	557.37
4943.427624	518.161
4944.035372	535.036
4944.643157	539.999
4945.250979	503.271
4945.858839	503.271
4946.466737	485.404
4947.074672	463.069
4947.682644	448.179
4948.290654	512.205
4948.898701	522.131
4949.506785	557.37
4950.114907	566.304
4950.723066	551.414
4951.331263	533.05
4951.939497	489.374
4952.547769	457.113
4953.156078	452.15
4953.764424	470.018
4954.372808	484.907
4954.981229	455.128
4955.589688	441.231
4956.198184	441.231
4956.806717	479.448
4957.415288	452.15
4958.023897	448.179
4958.632542	448.179
4959.241225	428.326
4959.849946	474.484
4960.458704	500.293
4961.067499	470.018
4961.676332	473.988
4962.285202	488.878
4962.894110	515.679
4963.503055	543.97
4964.112037	546.948
4964.721057	546.948
4965.330114	561.837
4965.939209	567.793
4966.548341	533.05
4967.157510	503.271
4967.766717	490.367
4968.375961	498.308
4968.985243	540.495
4969.594562	544.466
4970.203919	560.348
4970.813313	603.032
4971.422744	560.348
4972.032213	540.495
4972.641719	562.333
4973.251263	549.429
4973.860844	560.348
4974.470462	524.117
4975.080118	512.205
4975.689811	501.286
4976.299542	466.047
4976.909310	470.017
4977.519115	535.036
4978.128958	565.808
4978.738839	559.356
4979.348756	520.146
4979.958711	454.135
4980.568704	448.179
4981.178734	477.959
4981.788801	444.209
4982.398906	478.455
4983.009048	479.448
4983.619228	474.484
4984.229445	481.433
4984.839699	529.08
4985.449991	485.403
4986.060321	483.418
4986.670687	498.308
4987.281091	468.032
4987.891533	454.135
4988.502012	484.907
4989.112528	488.878
4989.723082	483.418
4990.333673	555.385
4990.944302	562.333
4991.554968	479.448
4992.165671	489.374
4992.776412	538.014
4993.387190	543.969
4993.998006	489.374
4994.608859	461.084
4995.219749	457.113
4995.830677	484.907
4996.441643	484.907
4997.052645	483.418
4997.663685	450.165
4998.274763	482.922
4998.885878	511.709
4999.497030	539.999
5000.108220	527.095
5000.719447	481.433
5001.330712	452.15
5001.942014	463.069
5002.553353	486.892
5003.164730	485.404
5003.776144	452.15
5004.387596	478.951
5004.999085	497.812
5005.610612	476.47
5006.222176	529.08
5006.833777	570.275
5007.445416	535.036
5008.057092	468.032
5008.668806	470.018
5009.280556	459.098
5009.892345	478.951
5010.504171	514.19
5011.116034	522.131
5011.727935	498.308
5012.339873	481.433
5012.951848	538.014
5013.563861	543.97
5014.175911	522.131
5014.787999	507.242
5015.400124	461.084
5016.012287	480.937
5016.624487	516.176
5017.236724	564.319
5017.848999	540.495
5018.461311	538.014
5019.073661	487.389
5019.686048	568.289
5020.298472	555.385
5020.910934	509.227
5021.523433	560.348
5022.135970	575.238
5022.748544	557.37
5023.361155	507.242
5023.973804	533.051
5024.586491	501.286
5025.199214	535.036
5025.811976	581.194
5026.424774	571.267
5027.037610	553.4
5027.650484	522.131
5028.263394	479.448
5028.876343	472.003
5029.489328	468.032
5030.102351	420.385
5030.715412	415.422
5031.328510	435.275
5031.941645	472.003
5032.554818	491.856
5033.168028	521.635
5033.781275	543.97
5034.394560	552.903
5035.007883	559.852
5035.621243	580.697
5036.234640	620.9
5036.848074	608.492
5037.461546	597.076
5038.075056	553.4
5038.688603	582.186
5039.302187	601.047
5039.915809	579.208
5040.529468	540.495
5041.143164	553.4
5041.756898	564.319
5042.370670	533.05
5042.984478	478.455
5043.598324	463.069
5044.212208	524.117
5044.826129	492.352
5045.440087	494.337
5046.054083	490.367
5046.668117	492.352
5047.282187	500.293
5047.896295	498.308
5048.510441	509.227
5049.124624	522.131
5049.738844	595.091
5050.353102	547.444
5050.967397	487.389
5051.581729	470.017
5052.196099	477.959
5052.810507	409.466
5053.424952	433.29
5054.039434	446.194
5054.653953	478.951
5055.268510	482.922
5055.883105	533.05
5056.497737	552.903
5057.112406	538.014
5057.727113	514.19
5058.341857	529.08
5058.956638	500.293
5059.571457	614.447
5060.186314	581.194
5060.801207	520.146
5061.416139	505.256
5062.031107	551.414
5062.646113	559.356
5063.261157	514.19
5063.876238	511.212
5064.491356	496.323
5065.106512	520.146
5065.721705	546.948
5066.336935	501.286
5066.952203	511.212
5067.567508	492.352
5068.182851	466.047
5068.798231	465.054
5069.413649	466.047
5070.029104	441.231
5070.644596	527.095
5071.260126	533.05
5071.875693	520.146
5072.491298	539.999
5073.106940	577.223
5073.722620	579.208
5074.338336	623.381
5074.954091	638.271
5075.569882	629.337
5076.185712	594.098
5076.801578	611.966
5077.417482	628.841
5078.033424	650.679
5078.649402	643.234
5079.265419	605.017
5079.881472	594.098
5080.497563	551.414
5081.113692	555.385
5081.729858	581.194
5082.346061	573.253
5082.962302	553.4
5083.578580	577.223
5084.194895	584.172
5084.811248	594.098
5085.427639	575.238
5086.044066	500.293
5086.660531	503.271
5087.277034	529.08
5087.893574	509.227
5088.510152	505.256
5089.126766	507.242
5089.743419	485.404
5090.360108	466.047
5090.976835	493.841
5091.593600	499.797
5092.210402	481.433
5092.827241	501.286
5093.444118	559.356
5094.061032	599.061
5094.677984	555.385
5095.294973	579.209
5095.911999	579.209
5096.529063	594.098
5097.146164	559.356
5097.763303	520.146
5098.380479	514.19
5098.997693	489.374
5099.614943	444.209
5100.232232	461.084
5100.849557	459.099
5101.466921	431.304
5102.084321	465.054
5102.701759	466.047
5103.319235	550.918
5103.936747	542.481
5104.554298	527.095
5105.171885	509.227
5105.789510	549.429
5106.407173	603.032
5107.024873	557.37
5107.642610	518.161
5108.260385	541.984
5108.878197	577.223
5109.496046	590.128
5110.113933	551.414
5110.731858	544.466
5111.349820	547.444
5111.967819	571.267
5112.585855	551.414
5113.203930	514.19
5113.822041	529.08
5114.440190	511.212
5115.058376	494.337
5115.676600	485.404
5116.294861	514.19
5116.913160	496.323
5117.531495	478.455
5118.149869	452.15
5118.768280	496.323
5119.386728	470.018
5120.005213	493.841
5120.623736	468.032
5121.242297	439.246
5121.860895	415.422
5122.479530	466.047
5123.098203	514.19
5123.716913	522.131
5124.335660	545.955
5124.954445	542.481
5125.573268	538.014
5126.192127	512.205
5126.811025	520.146
5127.429959	533.05
5128.048931	558.859
5128.667941	547.444
5129.286988	520.146
5129.906072	481.433
5130.525194	503.271
5131.144353	468.032
5131.763549	470.018
5132.382783	495.826
5133.002054	499.797
5133.621363	492.352
5134.240709	520.146
5134.860093	564.319
5135.479514	573.253
5136.098972	549.429
5136.718468	590.128
5137.338001	597.076
5137.957572	557.37
5138.577180	549.429
5139.196826	533.05
5139.816509	496.323
5140.436229	514.19
5141.055987	531.065
5141.675782	573.253
5142.295614	652.168
5142.915484	645.219
5143.535392	634.3
5144.155337	595.091
5144.775319	527.095
5145.395339	500.293
5146.015396	594.098
5146.635490	640.256
5147.255622	571.267
5147.875791	511.212
5148.495998	478.455
5149.116242	518.161
5149.736524	520.146
5150.356843	559.356
5150.977199	605.017
5151.597593	588.142
5152.218024	662.094
5152.838493	634.3
5153.458999	608.491
5154.079543	570.275
5154.700123	518.161
5155.320742	582.186
5155.941398	643.234
5156.562091	643.234
5157.182821	597.076
5157.803589	640.256
5158.424395	664.08
5159.045237	601.047
5159.666118	588.142
5160.287035	557.37
5160.907990	582.186
5161.528983	551.414
5162.150013	557.37
5162.771080	592.113
5163.392185	553.4
5164.013327	536.028
5164.634506	535.036
5165.255723	552.903
5165.876978	544.466
[truncated: 6,506 more rows]
