# Supplementary material for: Chemoenzymatic synthesis of genetically-encoded multivalent liquid N-glycan arrays
Source: Nat Commun. 2023 Aug 28;14:5237. doi: 10.1038/s41467-023-40900-y (PMC10462762; doi:10.1038/s41467-023-40900-y)
Supplement: Supplementary file 8 — Supplementary Dataset 4 [file 41467_2023_40900_MOESM8_ESM.zip › Supplementary Data 1_All MALDI Data/MALDI TextFiles for Fig.5 and Fig.6/TL-IV-83-0614_0004.txt]

TITLE "<<TL-IV-83-0614_0004>> Voyager Spec #1[BP = 5241.3, 21908]"
TYPE MASSSPEC
3999.789467	104.302
4000.336058	69.5344
4000.882687	39.4474
4001.429353	62.1798
4001.976057	72.8773
4002.522798	125.028
4003.069577	113.662
4003.616392	86.2493
4004.163246	114.999
4004.710136	83.5749
4005.257064	106.307
4005.804030	104.302
4006.351033	123.022
4006.898073	90.2609
4007.445151	98.2841
4007.992266	106.976
4008.539418	83.5749
4009.086608	155.115
4009.633835	203.254
4010.181100	171.161
4010.728402	117.005
4011.275741	90.2609
4011.823118	125.028
4012.370532	239.359
4012.917984	287.498
4013.465473	220.638
4014.012999	214.62
4014.560563	205.26
4015.108164	157.121
4015.655803	142.412
4016.203479	239.359
4016.751192	258.079
4017.298943	190.551
4017.846731	163.138
4018.394556	104.302
4018.942419	88.2551
4019.490320	104.302
4020.038258	163.138
4020.586233	173.836
4021.134245	187.876
4021.682295	198.574
4022.230383	219.969
4022.778507	186.539
4023.326669	178.516
4023.874869	138.4
4024.423106	132.383
4024.971380	102.296
4025.519692	128.371
4026.068041	228.661
4026.616428	232.004
4027.164852	216.626
4027.713313	193.225
4028.261812	178.516
4028.810348	153.109
4029.358921	177.847
4029.907532	192.557
4030.456180	174.504
4031.004866	163.138
4031.553589	169.156
4032.102350	117.005
4032.651147	145.755
4033.199983	134.388
4033.748855	151.103
4034.297766	132.383
4034.846713	150.435
4035.395698	174.504
4035.944720	224.649
4036.493780	234.01
4037.042877	232.004
4037.592011	207.266
4038.141183	148.429
4038.690392	107.644
4039.239639	146.423
4039.788923	136.394
4040.338245	90.2609
4040.887603	75.5517
4041.437000	58.1681
4041.986433	84.9121
4042.535904	87.5865
4043.085413	106.976
4043.634959	85.5807
4044.184542	102.296
4044.734162	155.115
4045.283820	127.034
4045.833516	125.028
4046.383249	185.871
4046.933019	219.969
4047.482826	250.725
4048.032671	209.272
4048.582554	144.417
4049.132474	111.656
4049.682431	123.022
4050.232425	98.2841
4050.782457	75.5517
4051.332527	125.028
4051.882634	260.085
4052.432778	214.62
4052.982959	123.022
4053.533178	98.2841
4054.083435	69.5343
4054.633728	86.2493
4055.184060	90.2609
4055.734428	134.388
4056.284834	172.499
4056.835278	218.632
4057.385758	234.01
4057.936276	214.62
4058.486832	188.545
4059.037425	151.103
4059.588055	140.406
4060.138723	96.2783
4060.689428	125.028
4061.240171	189.882
4061.790951	138.4
4062.341768	100.29
4062.892623	54.1565
4063.443515	74.8831
4063.994444	67.5285
4064.545411	98.2841
4065.096416	108.982
4065.647457	143.749
4066.198536	132.383
4066.749653	106.307
4067.300807	148.429
4067.851998	190.551
4068.403227	146.423
4068.954493	90.2609
4069.505797	136.394
4070.057137	127.034
4070.608516	79.5633
4071.159931	184.533
4071.711384	155.115
4072.262875	98.2841
4072.814403	144.417
4073.365968	151.103
4073.917571	219.969
4074.469211	216.626
4075.020888	134.388
4075.572603	153.109
4076.124356	138.4
4076.676145	144.417
4077.227972	155.115
4077.779837	175.842
4078.331739	130.377
4078.883678	75.5517
4079.435655	69.5343
4079.987669	62.1797
4080.539720	39.4473
4081.091809	98.2841
4081.643935	128.371
4082.196099	140.406
4082.748300	107.644
4083.300538	94.2725
4083.852814	64.1855
4084.405127	66.8599
4084.957478	80.9005
4085.509866	95.6097
4086.062292	69.5343
4086.614754	83.5749
4087.167255	107.644
4087.719792	115.668
4088.272367	138.4
4088.824980	123.022
4089.377630	111.656
4089.930317	117.005
4090.483041	157.121
4091.035803	153.109
4091.588603	268.108
4092.141440	300.201
4092.694314	264.097
4093.247225	220.638
4093.800174	150.435
4094.353161	117.005
4094.906185	98.2841
4095.459246	140.406
4096.012344	205.26
4096.565480	171.161
4097.118654	211.277
4097.671865	178.516
4098.225113	130.377
4098.778398	73.5459
4099.331721	92.2667
4099.885082	171.161
4100.438480	132.383
4100.991915	119.011
4101.545387	165.144
4102.098897	157.121
4102.652445	102.296
4103.206030	90.2609
4103.759652	58.1681
4104.313311	94.2725
4104.867008	88.2551
4105.420743	119.011
4105.974514	121.016
4106.528324	115.668
4107.082170	130.377
4107.636054	161.132
4108.189975	153.109
4108.743934	136.394
4109.297930	100.29
4109.851964	134.388
4110.406035	125.028
4110.960143	171.161
4111.514289	235.347
4112.068472	213.283
4112.622693	155.115
4113.176951	136.394
4113.731246	115.668
4114.285579	77.5575
4114.839949	102.296
4115.394356	132.383
4115.948801	128.371
4116.503284	113.662
4117.057803	75.5517
4117.612361	67.5285
4118.166955	102.296
4118.721587	130.377
4119.276256	117.005
4119.830963	98.2841
4120.385707	73.5459
4120.940489	69.5343
4121.495308	104.301
4122.050164	81.5691
4122.605058	64.1855
4123.159989	84.9121
4123.714957	110.987
4124.269963	123.022
4124.825007	131.714
4125.380087	88.2551
4125.935205	62.1797
4126.490361	62.1797
4127.045554	44.1275
4127.600784	70.8715
4128.156052	89.5923
4128.711357	118.342
4129.266699	118.342
4129.822079	160.464
4130.377497	117.005
4130.932951	151.103
4131.488443	195.231
4132.043973	148.429
4132.599540	123.022
4133.155144	157.121
4133.710786	144.417
4134.266465	224.649
4134.822181	193.225
4135.377935	140.406
4135.933727	109.65
4136.489555	85.5807
4137.045421	75.5517
4137.601325	64.1855
4138.157266	50.1449
4138.713244	64.8541
4139.269260	119.011
4139.825313	96.2783
4140.381403	54.1565
4140.937531	100.29
4141.493696	110.987
4142.049899	92.2667
4142.606139	75.5517
4143.162417	60.1739
4143.718732	56.1623
4144.275084	76.8889
4144.831473	56.1623
4145.387901	80.9005
4145.944365	85.5807
4146.500867	145.755
4147.057406	173.836
4147.613983	151.103
4148.170597	94.2724
4148.727248	90.2608
4149.283937	60.1739
4149.840663	56.1623
4150.397427	37.4415
4150.954228	50.1449
4151.511067	41.4531
4152.067943	77.5575
4152.624856	119.011
4153.181806	115.668
4153.738794	169.156
4154.295820	163.138
4154.852883	150.435
4155.409983	190.551
4155.967121	134.388
4156.524296	165.144
4157.081508	148.429
4157.638758	138.4
4158.196045	128.371
4158.753370	109.65
4159.310732	106.307
4159.868131	62.1797
4160.425568	52.1507
4160.983043	112.993
4161.540554	147.76
4162.098103	152.441
4162.655690	168.487
4163.213314	173.836
4163.770975	198.574
4164.328673	130.377
4164.886409	163.138
4165.444183	181.859
4166.001994	206.597
4166.559842	163.138
4167.117728	134.388
4167.675651	121.016
4168.233611	100.29
4168.791609	79.5633
4169.349644	71.5401
4169.907717	67.5285
4170.465827	60.1739
4171.023974	44.1275
4171.582159	66.8599
4172.140381	147.76
4172.698641	130.377
4173.256938	125.028
4173.815272	127.702
4174.373644	147.76
4174.932054	140.406
4175.490500	130.377
4176.048984	157.121
4176.607506	136.394
4177.166064	107.644
4177.724661	132.383
4178.283294	134.388
4178.841965	94.2725
4179.400674	69.5343
4179.959420	73.5459
4180.518203	81.5691
4181.077023	64.1855
4181.635881	90.2609
4182.194777	161.132
4182.753710	223.981
4183.312680	163.138
4183.871688	100.29
4184.430733	69.5343
4184.989815	104.301
4185.548935	140.406
4186.108092	130.377
4186.667287	111.656
4187.226519	117.005
4187.785788	111.656
4188.345095	94.2725
4188.904439	83.5749
4189.463821	100.29
4190.023240	69.5343
4190.582696	100.29
4191.142190	96.2783
4191.701721	83.5749
4192.261290	86.2493
4192.820896	134.388
4193.380539	127.034
4193.940220	83.5749
4194.499938	92.2667
4195.059694	106.976
4195.619487	149.766
4196.179317	128.371
4196.739185	115.668
4197.299090	90.2609
4197.859033	112.993
4198.419013	125.028
4198.979030	197.237
4199.539085	151.103
4200.099178	121.016
4200.659307	131.714
4201.219474	135.726
4201.779679	177.847
4202.339920	189.882
4202.900200	189.882
4203.460516	172.499
4204.020870	197.237
4204.581262	159.127
4205.141690	96.2783
4205.702157	73.5459
4206.262660	67.5285
4206.823201	102.296
4207.383780	178.516
4207.944396	128.371
4208.505049	169.156
4209.065739	167.15
4209.626467	187.876
4210.187233	191.888
4210.748036	171.161
4211.308876	144.417
4211.869754	178.516
4212.430669	136.394
4212.991621	96.2783
4213.552611	60.1739
4214.113638	43.4589
4214.674703	44.1275
4215.235805	41.4531
4215.796944	90.2609
4216.358121	94.2725
4216.919335	50.1449
4217.480587	82.9063
4218.041876	84.9121
4218.603202	83.5749
4219.164566	136.394
4219.725967	163.138
4220.287406	153.109
4220.848882	153.109
4221.410395	109.65
4221.971946	159.127
4222.533534	132.383
4223.095160	98.2841
4223.656823	150.435
4224.218523	167.15
4224.780261	123.022
4225.342036	127.034
4225.903849	98.2841
4226.465699	146.423
4227.027587	130.377
4227.589511	94.2725
4228.151474	106.976
4228.713473	117.005
4229.275510	88.2551
4229.837585	86.2493
4230.399696	102.296
4230.961846	85.5807
4231.524032	96.2783
4232.086256	128.371
4232.648518	142.412
4233.210817	113.662
4233.773153	69.5343
4234.335527	85.5807
4234.897938	127.034
4235.460386	127.702
4236.022872	75.5517
4236.585395	62.1797
4237.147956	80.9005
4237.710554	119.011
4238.273189	151.103
4238.835862	155.115
4239.398572	181.859
4239.961320	181.859
4240.524105	187.876
4241.086927	186.539
4241.649787	232.004
4242.212684	234.01
4242.775619	159.127
4243.338591	150.435
4243.901601	155.115
4244.464647	213.283
4245.027732	243.37
4245.590853	245.376
4246.154012	211.277
4246.717209	172.499
4247.280443	119.011
4247.843714	62.1797
4248.407023	72.8773
4248.970369	121.016
4249.533752	119.011
4250.097173	77.5575
4250.660631	88.2551
4251.224127	86.2493
4251.787660	71.5401
4252.351230	64.1855
4252.914838	50.1449
4253.478483	48.1391
4254.042166	68.8657
4254.605886	72.8773
4255.169644	114.999
4255.733438	102.296
4256.297271	114.999
4256.861140	100.29
4257.425047	134.388
4257.988992	96.2783
4258.552974	85.5807
4259.116993	113.662
4259.681050	71.5401
4260.245144	106.307
4260.809275	94.2724
4261.373444	144.417
4261.937650	150.435
4262.501894	165.144
4263.066175	123.022
4263.630494	96.2782
4264.194849	75.5516
4264.759243	113.662
4265.323673	155.115
4265.888142	175.842
4266.452647	123.022
4267.017190	71.54
4267.581770	83.5748
4268.146388	98.284
4268.711043	106.976
4269.275735	129.708
4269.840465	115.668
4270.405233	94.2724
4270.970037	90.2608
4271.534879	136.394
4272.099759	107.644
4272.664676	100.29
4273.229630	100.29
4273.794622	85.5806
4274.359651	73.5458
4274.924717	85.5806
4275.489821	104.301
4276.054963	114.999
4276.620141	225.987
4277.185357	248.719
4277.750611	203.254
4278.315902	136.394
4278.881230	90.2608
4279.446596	69.5343
4280.011999	88.255
4280.577439	106.307
4281.142917	83.5748
4281.708433	64.1855
4282.273985	52.1507
4282.839575	70.8715
4283.405203	74.883
4283.970868	64.1855
4284.536570	72.8773
4285.102310	76.8888
4285.668087	82.9062
4286.233902	71.54
4286.799753	192.557
4287.365643	159.127
4287.931570	106.307
4288.497534	62.1797
4289.063535	39.4473
4289.629574	58.1681
4290.195650	52.1507
4290.761764	41.4531
4291.327915	58.1681
4291.894104	50.1449
4292.460330	80.9005
4293.026593	133.72
4293.592894	175.842
4294.159232	232.004
4294.725608	165.144
4295.292021	109.65
4295.858471	69.5342
4296.424959	73.5458
4296.991484	60.1739
4297.558046	48.1391
4298.124646	80.9004
4298.691284	139.737
4299.257958	202.586
4299.824671	201.248
4300.391420	245.376
4300.958207	169.156
4301.525031	119.011
4302.091893	149.766
4302.658792	168.487
4303.225729	125.028
4303.792703	169.156
4304.359714	171.83
4304.926763	175.842
4305.493849	138.4
4306.060973	178.516
4306.628134	161.132
4307.195332	201.248
4307.762568	138.4
4308.329841	117.005
4308.897152	90.2608
4309.464500	69.5342
4310.031885	96.2782
4310.599308	125.028
4311.166768	205.26
4311.734266	192.557
4312.301801	128.371
4312.869373	88.255
4313.436983	48.139
4314.004630	27.4124
4314.572315	41.453
4315.140037	148.429
4315.707796	146.423
4316.275593	107.644
4316.843427	167.15
4317.411299	150.435
4317.979208	155.115
4318.547154	159.127
4319.115138	132.383
4319.683159	106.307
4320.251218	132.383
4320.819314	123.022
4321.387447	123.022
4321.955618	139.737
4322.523827	141.743
4323.092072	204.591
4323.660355	184.533
4324.228676	151.103
4324.797034	119.011
4325.365429	75.5516
4325.933861	77.5574
4326.502331	111.656
4327.070839	102.296
4327.639384	108.982
4328.207966	98.284
4328.776586	106.976
4329.345243	155.115
4329.913937	132.383
4330.482669	113.662
4331.051438	100.29
4331.620245	180.522
4332.189089	136.394
4332.757971	115.668
4333.326889	96.2782
4333.895846	132.383
4334.464839	142.412
4335.033871	127.034
4335.602939	79.5632
4336.172045	104.301
4336.741188	106.307
4337.310369	71.54
4337.879587	64.1854
4338.448842	50.1448
4339.018135	108.982
4339.587466	169.156
4340.156833	138.4
4340.726238	104.301
4341.295681	132.383
4341.865161	150.435
4342.434678	150.435
4343.004233	104.301
4343.573825	104.301
4344.143455	77.5574
4344.713122	39.4472
4345.282826	62.1796
4345.852568	52.1506
4346.422347	68.8656
4346.992163	64.1854
4347.562017	50.1448
4348.131909	39.4472
4348.701837	25.4067
4349.271803	92.2666
4349.841807	121.016
4350.411848	141.743
4350.981926	127.034
4351.552042	98.284
4352.122195	92.2666
4352.692386	106.307
4353.262614	123.022
4353.832879	85.5806
4354.403182	62.1796
4354.973522	64.1854
4355.543900	64.854
4356.114315	54.1564
4356.684767	86.2492
4357.255257	136.394
4357.825784	197.237
4358.396348	150.435
4358.966950	123.022
4359.537590	121.016
4360.108267	115.668
4360.678981	155.115
4361.249732	161.132
4361.820521	127.034
4362.391348	102.296
4362.962212	98.284
4363.533113	86.2492
4364.104052	64.1854
4364.675028	50.1448
4365.246041	94.2724
4365.817092	140.406
4366.388180	128.371
4366.959306	102.296
4367.530469	86.2492
4368.101669	77.5574
4368.672907	96.2782
4369.244182	79.5632
4369.815495	107.644
4370.386845	86.2492
4370.958232	83.5748
4371.529657	134.388
4372.101119	157.121
4372.672619	140.406
4373.244156	150.435
4373.815731	262.091
4374.387342	188.545
4374.958992	123.022
4375.530678	79.5632
4376.102402	46.1332
4376.674164	144.417
4377.245963	213.283
4377.817799	167.15
4378.389673	119.011
4378.961584	143.749
4379.533532	92.2666
4380.105518	73.5458
4380.677542	46.1332
4381.249602	33.4299
4381.821700	35.4357
4382.393836	79.5632
4382.966009	83.5748
4383.538219	136.394
4384.110467	109.65
4384.682752	67.5284
4385.255075	90.2608
4385.827434	96.2782
4386.399832	65.5226
4386.972267	75.5516
4387.544739	88.255
4388.117248	81.569
4388.689795	121.016
4389.262379	137.731
4389.835001	141.743
4390.407660	134.388
4390.980357	155.115
4391.553091	111.656
4392.125862	119.011
4392.698671	83.5748
4393.271517	56.1622
4393.844401	84.912
4394.417322	75.5516
4394.990280	96.2782
4395.563276	75.5516
4396.136309	86.2492
4396.709380	138.4
4397.282488	138.4
4397.855633	184.533
4398.428816	153.109
4399.002036	111.656
4399.575294	88.255
4400.148589	98.284
4400.721921	100.29
4401.295291	106.307
4401.868698	92.2666
4402.442143	86.2492
4403.015625	67.5284
4403.589144	67.5284
4404.162701	107.644
4404.736295	165.144
4405.309927	107.644
4405.883596	69.5342
4406.457302	44.1274
4407.031046	106.976
4407.604828	205.26
4408.178646	151.103
4408.752502	125.028
4409.326396	113.662
4409.900327	88.255
4410.474295	65.5226
4411.048301	60.1738
4411.622344	68.8656
4412.196424	41.453
4412.770542	43.4588
4413.344697	65.5226
4413.918890	83.5748
4414.493120	79.5632
4415.067388	50.1448
4415.641693	127.034
4416.216035	133.72
4416.790415	115.668
4417.364832	109.65
4417.939286	83.5748
4418.513778	136.394
4419.088307	216.626
4419.662874	188.545
4420.237478	140.406
4420.812120	121.016
4421.386799	86.2492
4421.961515	94.2724
4422.536269	108.982
4423.111060	114.999
4423.685889	102.296
4424.260755	65.5226
4424.835658	41.453
4425.410599	20.0578
4425.985577	104.301
4426.560592	128.371
4427.135645	197.237
4427.710736	165.144
4428.285864	128.371
4428.861029	111.656
4429.436231	65.5226
4430.011471	46.1332
4430.586749	88.255
4431.162064	92.2666
4431.737416	123.022
4432.312805	141.743
4432.888233	117.005
4433.463697	151.103
4434.039199	144.417
4434.614738	107.644
4435.190315	92.2666
4435.765929	83.5748
4436.341580	107.644
4436.917269	138.4
4437.492995	115.668
4438.068759	81.569
4438.644560	92.2666
4439.220398	88.255
4439.796274	142.412
4440.372188	106.307
4440.948138	119.011
4441.524126	169.156
4442.100152	217.963
4442.676215	182.528
4443.252315	125.028
4443.828453	117.005
4444.404628	123.022
4444.980840	131.714
4445.557090	141.743
4446.133378	127.034
4446.709702	165.144
4447.286064	191.888
4447.862464	151.103
4448.438901	104.301
4449.015375	96.2782
4449.591887	69.5342
4450.168436	41.453
4450.745023	43.4588
4451.321647	48.139
4451.898308	76.8888
4452.475007	103.633
4453.051743	71.54
4453.628516	102.296
4454.205327	83.5748
4454.782176	86.2492
4455.359062	79.5632
4455.935985	144.417
4456.512945	199.243
4457.089943	174.504
4457.666979	140.406
4458.244052	127.034
4458.821162	111.656
4459.398309	81.569
4459.975494	88.255
4460.552717	125.028
4461.129977	153.109
4461.707274	163.138
4462.284609	199.242
4462.861981	157.121
4463.439390	113.662
4464.016837	90.2608
4464.594321	138.4
4465.171843	109.65
4465.749402	73.5458
4466.326998	107.644
4466.904632	192.556
4467.482303	127.034
4468.060012	88.255
4468.637758	98.284
4469.215542	104.301
4469.793363	112.993
4470.371221	96.2782
4470.949117	144.417
4471.527050	119.011
4472.105020	157.121
4472.683028	181.859
4473.261074	117.005
4473.839156	83.5748
4474.417276	60.1738
4474.995434	27.4124
4475.573629	16.0462
4476.151861	62.1796
4476.730131	52.1506
4477.308438	39.4472
4477.886783	56.1622
4478.465165	96.2782
4479.043584	104.301
4479.622041	94.2724
4480.200535	98.284
4480.779067	88.255
4481.357636	92.2666
4481.936242	136.394
4482.514886	115.668
4483.093567	119.011
4483.672286	102.296
4484.251042	81.569
4484.829835	119.011
4485.408666	117.005
4485.987534	131.714
4486.566440	137.731
4487.145383	117.005
4487.724363	171.83
4488.303381	153.109
4488.882436	150.435
4489.461529	216.626
4490.040659	224.649
4490.619827	195.231
4491.199031	223.981
4491.778274	169.156
4492.357553	113.662
4492.936870	123.022
4493.516225	111.656
4494.095617	83.5748
4494.675046	119.011
4495.254513	111.656
4495.834017	123.022
4496.413558	131.714
4496.993137	104.301
4497.572754	86.2492
4498.152407	58.168
4498.732099	41.453
4499.311827	27.4124
4499.891593	20.0578
4500.471396	8.02303
4501.051237	22.0636
4501.631115	38.7786
4502.211031	131.714
4502.790984	158.458
4503.370974	127.034
4503.951002	123.022
4504.531067	92.2666
4505.111170	86.2492
4505.691310	75.5516
4506.271487	138.4
4506.851702	111.656
4507.431954	100.29
4508.012244	81.569
4508.592571	43.4588
4509.172935	134.388
4509.753337	132.383
4510.333777	104.301
4510.914253	67.5284
4511.494767	67.5284
4512.075319	142.412
4512.655908	155.115
4513.236534	148.429
4513.817198	111.656
4514.397899	121.016
4514.978637	123.022
4515.559413	151.103
4516.140226	151.103
4516.721077	140.406
4517.301965	142.412
4517.882891	218.632
4518.463854	213.283
4519.044854	211.277
4519.625892	157.121
4520.206967	107.644
4520.788079	65.5226
4521.369229	56.1622
4521.950417	138.4
4522.531641	157.121
4523.112903	142.412
4523.694203	127.034
4524.275540	195.231
4524.856914	184.533
4525.438326	197.237
4526.019775	171.161
4526.601262	223.981
4527.182786	223.981
4527.764347	174.504
4528.345946	172.499
4528.927582	128.371
4529.509256	77.5574
4530.090967	86.2492
4530.672716	71.54
4531.254501	62.1796
4531.836325	46.1332
4532.418185	33.4298
4533.000083	33.4298
4533.582019	86.2492
4534.163992	128.371
4534.746002	125.028
4535.328050	104.301
4535.910135	136.394
4536.492257	111.656
4537.074417	81.569
4537.656614	104.301
4538.238849	85.5806
4538.821121	100.29
4539.403431	132.383
4539.985778	90.2608
4540.568162	52.1506
4541.150584	114.999
4541.733043	167.15
4542.315539	199.243
4542.898073	165.144
4543.480645	169.156
4544.063254	151.103
4544.645900	128.371
4545.228583	88.255
4545.811304	88.255
4546.394063	65.5226
4546.976859	58.168
4547.559692	62.1796
4548.142562	72.8772
4548.725470	54.1564
4549.308416	46.1332
4549.891399	37.4414
4550.474419	54.1564
4551.057476	60.1738
4551.640572	50.1448
4552.223704	58.168
4552.806874	76.8888
4553.390081	56.1622
4553.973326	27.4124
4554.556608	104.301
4555.139927	132.383
4555.723284	138.4
4556.306679	117.005
4556.890110	88.255
4557.473579	98.284
4558.057086	73.5458
4558.640630	62.1796
4559.224211	50.1448
4559.807830	102.296
4560.391486	144.417
4560.975179	111.656
4561.558910	92.2666
4562.142679	114.999
4562.726485	92.2666
4563.310328	88.255
4563.894208	100.29
4564.478126	96.2782
4565.062082	88.255
4565.646074	132.383
4566.230105	119.011
4566.814172	292.846
4567.398277	228.661
4567.982420	182.528
4568.566600	151.103
4569.150817	107.644
4569.735071	109.65
4570.319363	192.557
4570.903693	234.01
4571.488060	232.004
4572.072464	171.161
4572.656906	115.668
4573.241385	96.2782
4573.825901	64.1854
4574.410455	66.8598
4574.995046	99.6212
4575.579675	124.359
4576.164341	117.005
4576.749045	104.301
4577.333786	88.255
4577.918564	58.168
4578.503380	74.883
4579.088233	44.1274
4579.673123	64.1854
4580.258051	58.168
4580.843017	64.854
4581.428020	110.987
4582.013060	107.644
4582.598137	90.2608
4583.183252	44.1274
4583.768405	70.8714
4584.353594	50.1448
4584.938822	76.8888
4585.524086	76.8888
4586.109388	67.5284
4586.694728	73.5458
4587.280105	73.5458
4587.865519	119.011
4588.450970	125.028
4589.036460	83.5748
4589.621986	92.2666
4590.207550	117.005
4590.793151	151.103
4591.378790	157.121
4591.964466	130.377
4592.550179	134.388
4593.135930	155.115
4593.721719	151.103
4594.307544	113.662
4594.893407	98.284
4595.479308	171.161
4596.065246	157.121
4596.651221	121.016
4597.237234	129.708
4597.823284	131.714
4598.409372	130.377
4598.995497	86.2492
4599.581659	81.569
4600.167859	92.2666
4600.754096	104.301
4601.340371	144.417
4601.926683	199.243
4602.513032	153.109
4603.099419	142.412
4603.685843	94.2724
4604.272305	86.2492
4604.858804	106.307
4605.445340	73.5458
4606.031914	62.1796
4606.618525	52.1506
4607.205174	48.139
4607.791860	64.1854
4608.378583	43.4588
4608.965344	52.1506
4609.552143	98.284
4610.138978	132.383
4610.725851	115.668
4611.312762	142.412
4611.899710	94.2724
4612.486695	106.307
4613.073718	62.1796
4613.660778	58.168
4614.247876	123.022
4614.835011	143.749
4615.422183	130.377
4616.009393	155.115
4616.596640	191.888
4617.183924	144.417
4617.771246	90.2608
4618.358606	73.5458
4618.946003	96.2782
4619.533437	92.2666
4620.120909	71.54
4620.708418	92.2666
4621.295964	106.976
4621.883548	121.016
4622.471169	106.307
4623.058828	71.54
4623.646524	62.1796
4624.234257	46.1332
4624.822028	58.168
4625.409836	130.377
4625.997682	153.109
4626.585565	207.266
4627.173486	144.417
4627.761444	100.29
4628.349439	98.284
4628.937472	108.982
4629.525542	139.737
4630.113649	85.5806
4630.701794	69.5342
4631.289977	94.2724
4631.878196	108.982
4632.466454	94.2724
4633.054748	83.5748
4633.643080	56.1622
4634.231450	35.4356
4634.819856	50.1448
4635.408301	50.1448
4635.996782	68.8656
4636.585301	52.1506
4637.173858	66.8598
4637.762451	78.8946
4638.351083	60.1738
4638.939751	52.1506
4639.528457	41.453
4640.117201	43.4588
4640.705982	62.1796
4641.294800	58.168
4641.883656	58.168
4642.472549	84.912
4643.061479	183.865
4643.650447	169.156
4644.239453	130.377
4644.828495	144.417
4645.417575	151.103
4646.006693	144.417
4646.595848	77.5574
4647.185040	134.388
4647.774270	167.15
4648.363537	136.394
4648.952842	123.022
4649.542184	75.5516
4650.131563	54.1564
4650.720980	44.1274
4651.310434	56.1622
4651.899926	112.993
4652.489455	125.028
4653.079021	111.656
4653.668625	83.5748
4654.258266	220.638
4654.847945	192.557
4655.437661	201.248
4656.027415	201.248
4656.617206	136.394
4657.207034	121.016
4657.796900	86.2492
4658.386803	56.1622
4658.976743	54.1564
4659.566721	58.168
4660.156736	92.2666
4660.746789	85.5806
4661.336879	83.5748
4661.927007	62.1796
4662.517172	54.1564
4663.107374	37.4414
4663.697614	22.0636
4664.287891	24.738
4664.878206	53.4878
4665.468558	44.1274
4666.058947	108.982
4666.649374	123.022
4667.239838	104.301
4667.830340	67.5284
4668.420879	43.4588
4669.011455	25.4066
4669.602069	31.424
4670.192720	50.1448
4670.783409	70.8714
4671.374135	44.1274
4671.964899	70.8714
4672.555700	78.8946
4673.146538	60.1738
4673.737414	76.8888
4674.328327	105.639
4674.919277	96.2782
4675.510265	79.5632
4676.101291	71.54
4676.692353	85.5806
4677.283454	67.5284
4677.874591	104.301
4678.465766	92.2666
4679.056978	86.2492
4679.648228	81.569
4680.239515	67.5284
4680.830840	64.1854
4681.422202	127.034
4682.013602	133.72
4682.605038	145.755
4683.196513	158.458
4683.788024	132.383
4684.379573	96.2782
4684.971160	96.2782
4685.562784	60.1738
4686.154445	60.1738
4686.746144	29.4182
4687.337880	20.0578
4687.929653	22.0636
4688.521464	46.1332
4689.113313	66.8598
4689.705198	80.9004
4690.297121	155.115
4690.889082	121.016
4691.481080	104.301
4692.073115	106.976
4692.665188	86.2492
4693.257298	77.5574
4693.849446	46.1332
4694.441631	23.4008
4695.033853	86.2492
4695.626113	106.976
4696.218410	189.882
4696.810745	128.371
4697.403117	100.29
4697.995526	153.109
4698.587973	159.127
4699.180458	107.644
4699.772979	142.412
4700.365538	117.005
4700.958135	73.5458
4701.550769	148.429
4702.143440	109.65
4702.736149	79.5632
4703.328895	79.5632
4703.921678	50.1448
4704.514499	86.2492
4705.107358	100.29
4705.700254	144.417
4706.293187	214.62
4706.886157	211.277
4707.479165	159.127
4708.072211	167.15
4708.665294	161.132
4709.258414	211.277
4709.851571	144.417
4710.444766	81.569
4711.037999	113.662
4711.631269	150.435
4712.224576	111.656
4712.817921	85.5806
4713.411303	75.5516
4714.004722	77.5574
4714.598179	41.453
4715.191673	58.168
4715.785205	58.168
4716.378774	130.377
4716.972381	182.528
4717.566025	142.412
4718.159706	130.377
4718.753425	107.644
4719.347181	75.5516
4719.940975	81.569
4720.534806	140.406
4721.128674	121.016
4721.722580	106.307
4722.316523	94.2724
4722.910504	73.5458
4723.504522	115.668
4724.098577	132.383
4724.692670	119.011
4725.286800	121.016
4725.880968	106.307
4726.475173	86.2492
4727.069415	79.5632
4727.663695	41.453
4728.258013	48.139
4728.852367	44.1274
4729.446759	44.1274
4730.041189	44.1274
4730.635656	41.453
4731.230160	65.5226
4731.824702	81.569
4732.419281	79.5632
4733.013898	111.656
4733.608552	150.435
4734.203243	100.29
4734.797972	85.5806
4735.392738	123.022
4735.987542	292.846
4736.582383	226.655
4737.177261	214.62
4737.772177	186.539
4738.367130	132.383
4738.962121	171.161
4739.557149	193.225
4740.152214	153.109
4740.747317	111.656
4741.342458	111.656
4741.937635	67.5284
4742.532851	64.1854
4743.128103	90.2608
4743.723393	98.284
4744.318720	73.5458
4744.914085	73.5458
4745.509487	90.2608
4746.104927	88.255
4746.700404	58.168
4747.295918	78.8946
4747.891470	71.54
4748.487059	94.2724
4749.082686	130.377
4749.678350	109.65
4750.274051	65.5226
4750.869790	119.011
4751.465566	90.2608
4752.061380	75.5516
4752.657231	50.1448
4753.253120	46.1332
4753.849046	96.2782
4754.445009	106.976
4755.041010	112.993
4755.637048	102.296
4756.233123	163.138
4756.829236	179.853
4757.425387	134.388
4758.021574	96.2782
4758.617800	69.5342
4759.214062	73.5458
4759.810362	96.2782
4760.406699	151.103
4761.003074	213.952
4761.599487	169.156
4762.195936	165.144
4762.792423	193.225
4763.388948	157.121
4763.985510	173.836
4764.582109	157.121
4765.178745	107.644
4765.775420	62.1796
4766.372131	48.139
4766.968880	44.1274
4767.565666	44.1274
4768.162490	64.1854
4768.759351	78.8946
4769.356250	78.8946
4769.953186	87.5864
4770.550159	77.5574
4771.147170	83.5748
4771.744218	106.307
4772.341304	114.999
4772.938427	107.644
4773.535587	75.5516
4774.132785	127.034
4774.730020	175.842
4775.327293	163.138
4775.924603	185.871
4776.521950	157.121
4777.119335	115.668
4777.716757	96.2782
4778.314217	96.2782
4778.911714	94.2724
4779.509249	94.2724
4780.106821	79.5632
4780.704430	128.371
4781.302077	132.383
4781.899761	169.156
4782.497482	155.115
4783.095241	138.4
4783.693038	86.2492
4784.290872	71.54
4784.888743	92.2666
4785.486651	67.5284
4786.084597	69.5342
4786.682581	77.5574
4787.280602	48.139
4787.878660	60.1738
4788.476756	74.883
4789.074889	50.1448
4789.673059	46.1332
4790.271267	117.005
4790.869512	113.662
4791.467795	155.115
4792.066115	119.011
4792.664473	127.034
4793.262868	127.702
4793.861300	149.766
4794.459770	119.011
4795.058277	94.2724
4795.656822	77.5574
4796.255404	94.2724
4796.854023	127.034
4797.452680	171.161
4798.051374	187.876
4798.650106	184.533
4799.248875	182.527
4799.847681	150.435
4800.446525	102.296
4801.045406	71.54
4801.644325	123.022
4802.243281	127.702
4802.842275	117.005
4803.441305	165.144
4804.040374	128.371
4804.639479	174.504
4805.238623	159.126
4805.837803	127.034
4806.437021	151.103
4807.036277	203.254
4807.635569	180.522
4808.234900	138.4
4808.834267	176.51
4809.433672	125.028
4810.033115	77.5573
4810.632594	113.662
4811.232112	106.307
4811.831666	117.005
4812.431258	85.5805
4813.030888	107.644
4813.630555	73.5457
4814.230259	46.1332
4814.830001	25.4066
4815.429780	20.0578
4816.029596	149.766
4816.629450	140.406
4817.229342	98.2839
4817.829271	64.1853
4818.429237	58.1679
4819.029240	119.01
4819.629281	149.766
4820.229360	149.766
4820.829476	121.016
4821.429629	127.034
4822.029819	123.022
4822.630047	111.656
4823.230313	113.662
4823.830616	69.5341
4824.430956	50.1447
4825.031334	56.1621
4825.631749	44.1274
4826.232201	58.1679
4826.832691	90.2607
4827.433219	73.5457
4828.033783	81.5689
4828.634386	79.5631
4829.235025	85.5805
4829.835702	79.5631
4830.436416	94.2723
4831.037168	92.2665
4831.637957	67.5283
4832.238784	85.5805
4832.839648	121.016
4833.440550	149.766
4834.041488	107.644
4834.642465	146.423
4835.243478	132.382
4835.844529	98.2839
4836.445618	67.5283
4837.046744	48.139
4837.647907	76.8887
4838.249108	119.011
4838.850346	109.65
4839.451622	138.4
4840.052935	119.011
4840.654285	86.2491
4841.255673	73.5457
4841.857098	73.5457
4842.458560	153.109
4843.060061	173.836
4843.661598	169.155
4844.263173	136.394
4844.864785	94.2723
4845.466435	67.5283
4846.068122	35.4356
4846.669846	10.0288
4847.271608	40.7844
4847.873407	78.8945
4848.475244	95.6095
4849.077118	99.6211
4849.679030	92.2665
4850.280979	104.301
4850.882965	100.29
4851.484989	94.2723
4852.087050	125.028
4852.689149	127.034
4853.291285	102.296
4853.893458	79.5631
4854.495669	67.5283
4855.097917	65.5225
4855.700203	92.2665
4856.302526	75.5515
4856.904886	109.65
4857.507284	102.296
4858.109719	73.5457
4858.712192	58.168
4859.314702	44.1274
4859.917250	114.999
4860.519835	98.2839
4861.122457	88.2549
4861.725117	64.1854
4862.327814	39.4472
4862.930549	31.424
4863.533321	77.5574
4864.136130	161.132
4864.738977	132.383
4865.341861	111.656
4865.944783	88.2549
4866.547742	90.2607
4867.150738	75.5515
4867.753772	65.5226
4868.356843	81.5689
4868.959952	62.1796
4869.563098	127.034
4870.166282	234.01
4870.769503	192.556
4871.372761	119.011
4871.976057	98.2839
4872.579390	125.028
4873.182760	123.022
4873.786168	125.028
4874.389614	88.2549
4874.993097	90.2607
4875.596617	104.301
4876.200175	165.144
4876.803770	251.393
4877.407402	226.655
4878.011072	190.551
4878.614779	203.254
4879.218524	165.144
4879.822306	169.155
4880.426125	150.435
4881.029982	94.2723
4881.633877	106.307
4882.237808	96.2781
4882.841778	96.2781
4883.445784	90.2607
4884.049828	73.5457
4884.653910	56.1622
4885.258028	64.854
4885.862185	121.016
4886.466378	169.155
4887.070609	155.115
4887.674878	163.138
4888.279184	119.011
4888.883527	135.725
4889.487908	115.668
4890.092326	75.5515
4890.696781	96.2781
4891.301274	117.005
4891.905804	127.034
4892.510372	127.034
4893.114977	147.76
4893.719620	217.963
4894.324300	197.237
4894.929017	180.522
4895.533772	144.417
4896.138564	146.423
4896.743394	104.301
4897.348261	67.5284
4897.953165	56.1622
4898.558107	100.29
4899.163087	64.1854
4899.768103	72.8772
4900.373157	137.731
4900.978249	189.882
4901.583378	163.138
4902.188544	163.138
4902.793748	213.952
4903.398989	159.126
4904.004268	115.668
4904.609584	176.51
4905.214937	169.155
4905.820328	132.382
4906.425756	106.307
4907.031222	119.011
4907.636725	102.296
4908.242265	102.296
4908.847843	73.5457
4909.453458	62.1795
4910.059111	58.1679
4910.664801	41.453
4911.270529	35.4356
4911.876294	50.1448
4912.482096	52.1506
4913.087936	54.1564
4913.693813	52.1506
4914.299727	46.1332
4914.905679	41.453
4915.511669	58.168
4916.117696	130.377
4916.723760	117.005
4917.329861	149.766
4917.936000	146.423
4918.542177	128.371
4919.148391	121.016
4919.754642	113.662
4920.360931	117.005
4920.967257	157.121
4921.573620	153.109
4922.180021	155.115
4922.786460	134.388
4923.392935	136.394
4923.999449	123.022
4924.605999	137.731
4925.212587	162.469
4925.819213	144.417
4926.425875	136.394
4927.032576	123.022
4927.639313	109.65
4928.246088	79.5632
4928.852901	79.5632
4929.459751	85.5806
4930.066638	94.2723
4930.673563	114.999
4931.280525	88.255
4931.887524	98.2839
4932.494561	88.255
4933.101636	130.377
4933.708747	96.2781
4934.315897	138.4
4934.923083	125.028
4935.530307	85.5806
4936.137569	79.5632
4936.744867	77.5574
4937.352204	83.5748
4937.959577	92.2665
4938.566988	134.388
4939.174437	157.121
4939.781923	144.417
4940.389446	92.2666
4940.997007	62.1796
4941.604605	33.4298
4942.212241	44.1274
4942.819913	88.255
4943.427624	77.5574
4944.035372	96.2782
4944.643157	106.307
4945.250979	112.993
4945.858839	96.2782
4946.466737	163.138
4947.074672	136.394
4947.682644	109.65
4948.290654	100.29
4948.898701	86.2492
4949.506785	67.5284
4950.114907	85.5806
4950.723066	62.1796
4951.331263	43.4588
4951.939497	104.301
4952.547769	106.307
4953.156078	77.5574
4953.764424	111.656
4954.372808	96.2782
4954.981229	110.987
4955.589688	125.028
4956.198184	117.005
4956.806717	106.307
4957.415288	90.2608
4958.023897	64.1854
4958.632542	48.139
4959.241225	94.2724
4959.849946	110.987
4960.458704	106.307
4961.067499	71.54
4961.676332	75.5516
4962.285202	142.412
4962.894110	125.028
4963.503055	119.011
4964.112037	133.72
4964.721057	119.011
4965.330114	92.2666
4965.939209	65.5226
4966.548341	46.1332
4967.157510	52.1506
4967.766717	64.854
4968.375961	62.1796
4968.985243	94.2724
4969.594562	81.569
4970.203919	140.406
4970.813313	138.4
4971.422744	119.011
4972.032213	115.668
4972.641719	83.5748
4973.251263	144.417
4973.860844	163.138
4974.470462	132.383
4975.080118	98.2839
4975.689811	86.2491
4976.299542	64.1854
4976.909310	58.168
4977.519115	134.388
4978.128958	128.371
4978.738839	88.2549
4979.348756	98.2839
4979.958711	88.2549
4980.568704	83.5747
4981.178734	90.2607
4981.788801	67.5284
4982.398906	73.5457
4983.009048	100.29
4983.619228	106.307
4984.229445	79.5631
4984.839699	69.5341
4985.449991	71.5399
4986.060321	153.109
4986.670687	201.248
4987.281091	227.992
4987.891533	171.161
4988.502012	127.034
4989.112528	141.743
4989.723082	113.662
4990.333673	96.2781
4990.944302	98.2839
4991.554968	150.435
4992.165671	171.161
4992.776412	165.144
4993.387190	144.417
4993.998006	109.65
4994.608859	75.5515
4995.219749	48.1389
4995.830677	37.4414
4996.441643	39.4472
4997.052645	85.5805
4997.663685	83.5747
4998.274763	62.1795
4998.885878	46.1332
4999.497030	37.4414
5000.108220	39.4472
5000.719447	58.1679
5001.330712	70.8713
5001.942014	84.9119
5002.553353	84.9119
5003.164730	54.1563
5003.776144	22.0636
5004.387596	52.1505
5004.999085	66.8597
5005.610612	78.8945
5006.222176	75.5515
5006.833777	81.5689
5007.445416	113.662
5008.057092	138.4
5008.668806	113.662
5009.280556	115.668
5009.892345	132.382
5010.504171	90.2607
5011.116034	106.307
5011.727935	146.423
5012.339873	132.382
5012.951848	153.109
5013.563861	94.2723
5014.175911	85.5805
5014.787999	92.2665
5015.400124	88.2549
5016.012287	52.1505
5016.624487	46.1331
5017.236724	29.4182
5017.848999	98.2839
5018.461311	102.296
5019.073661	104.301
5019.686048	110.987
5020.298472	83.5747
5020.910934	67.5283
5021.523433	73.5457
5022.135970	64.1853
5022.748544	100.29
5023.361155	75.5515
5023.973804	77.5573
5024.586491	90.2607
5025.199214	79.5631
5025.811976	123.022
5026.424774	133.72
5027.037610	127.034
5027.650484	117.005
5028.263394	92.2665
5028.876343	50.1447
5029.489328	27.4124
5030.102351	56.1621
5030.715412	108.981
5031.328510	147.76
5031.941645	100.29
5032.554818	119.01
5033.168028	98.2839
5033.781275	81.5689
5034.394560	73.5457
5035.007883	65.5225
5035.621243	83.5747
5036.234640	86.2491
5036.848074	69.5341
5037.461546	67.5283
5038.075056	90.2607
5038.688603	110.987
5039.302187	110.987
5039.915809	161.132
5040.529468	177.847
5041.143164	132.382
5041.756898	161.132
5042.370670	175.841
5042.984478	106.307
5043.598324	180.522
5044.212208	163.138
5044.826129	142.411
5045.440087	171.161
5046.054083	144.417
5046.668117	96.2781
5047.282187	67.5283
5047.896295	151.103
5048.510441	138.4
5049.124624	86.2491
5049.738844	94.2723
5050.353102	195.231
5050.967397	159.126
5051.581729	136.394
5052.196099	123.022
5052.810507	94.2723
5053.424952	127.034
5054.039434	119.01
5054.653953	100.29
5055.268510	65.5225
5055.883105	62.1795
5056.497737	33.4298
5057.112406	20.0578
5057.727113	30.7554
5058.341857	36.7728
5058.956638	55.4935
5059.571457	70.8713
5060.186314	125.028
5060.801207	131.714
5061.416139	123.022
5062.031107	109.65
5062.646113	88.2549
5063.261157	77.5573
5063.876238	62.1795
5064.491356	44.1273
5065.106512	82.9061
5065.721705	60.1737
5066.336935	96.2781
5066.952203	102.296
5067.567508	123.022
5068.182851	102.296
5068.798231	71.5399
5069.413649	39.4472
5070.029104	23.4008
5070.644596	25.4066
5071.260126	23.4008
5071.875693	56.1621
5072.491298	150.435
5073.106940	138.4
5073.722620	180.522
5074.338336	190.551
5074.954091	140.406
5075.569882	92.2665
5076.185712	64.1853
5076.801578	25.4066
5077.417482	22.0636
5078.033424	76.8887
5078.649402	89.5921
5079.265419	64.1853
5079.881472	41.453
5080.497563	65.5225
5081.113692	52.1505
5081.729858	58.1679
5082.346061	78.8945
5082.962302	58.1679
5083.578580	52.1505
5084.194895	48.1389
5084.811248	27.4124
5085.427639	10.0288
5086.044066	62.1795
5086.660531	110.987
5087.277034	183.865
5087.893574	178.516
5088.510152	182.527
5089.126766	132.382
5089.743419	109.65
5090.360108	90.2607
5090.976835	71.5399
5091.593600	102.295
5092.210402	81.5689
5092.827241	85.5805
5093.444118	69.5341
5094.061032	111.656
5094.677984	123.022
5095.294973	135.725
5095.911999	81.5689
5096.529063	100.29
5097.146164	90.2607
5097.763303	108.981
5098.380479	127.702
5098.997693	117.005
5099.614943	85.5805
5100.232232	60.1737
5100.849557	78.8945
5101.466921	89.5921
5102.084321	79.5631
5102.701759	69.5341
5103.319235	98.2839
5103.936747	110.987
5104.554298	96.2781
5105.171885	90.2607
5105.789510	119.01
5106.407173	111.656
5107.024873	90.2607
5107.642610	98.2839
5108.260385	167.15
5108.878197	241.364
5109.496046	180.522
5110.113933	266.102
5110.731858	216.626
5111.349820	172.498
5111.967819	134.388
5112.585855	142.411
5113.203930	130.377
5113.822041	100.29
5114.440190	94.2723
5115.058376	104.301
5115.676600	98.2839
5116.294861	114.999
5116.913160	131.714
5117.531495	119.011
5118.149869	109.65
5118.768280	140.406
5119.386728	130.377
5120.005213	172.498
5120.623736	199.242
5121.242297	205.26
5121.860895	155.115
5122.479530	107.644
5123.098203	79.5632
5123.716913	83.5748
5124.335660	107.644
5124.954445	90.2607
5125.573268	86.2491
5126.192127	94.2723
5126.811025	193.225
5127.429959	159.126
5128.048931	165.144
5128.667941	119.011
5129.286988	111.656
5129.906072	100.29
5130.525194	119.011
5131.144353	117.005
5131.763549	102.296
5132.382783	127.034
5133.002054	133.72
5133.621363	100.29
5134.240709	161.132
5134.860093	157.121
5135.479514	100.29
5136.098972	64.1854
5136.718468	104.301
5137.338001	98.2839
5137.957572	69.5342
5138.577180	98.2839
5139.196826	171.161
5139.816509	127.034
5140.436229	96.2781
5141.055987	102.296
5141.675782	73.5458
5142.295614	52.1506
5142.915484	74.883
5143.535392	65.5226
5144.155337	65.5226
5144.775319	65.5226
5145.395339	86.2492
5146.015396	142.412
5146.635490	136.394
5147.255622	111.656
5147.875791	125.028
5148.495998	83.5748
5149.116242	94.2724
5149.736524	117.005
5150.356843	127.034
5150.977199	163.138
5151.597593	193.225
5152.218024	190.551
5152.838493	174.504
5153.458999	134.388
5154.079543	132.383
5154.700123	128.371
5155.320742	113.662
5155.941398	83.5748
5156.562091	98.284
5157.182821	100.29
5157.803589	94.2724
5158.424395	108.982
5159.045237	119.011
5159.666118	85.5806
5160.287035	65.5226
5160.907990	79.5632
5161.528983	115.668
5162.150013	146.423
5162.771080	142.412
5163.392185	182.528
5164.013327	153.109
5164.634506	134.388
5165.255723	157.121
5165.876978	107.644
[truncated: 6,506 more rows]
