# Supplementary material for: Chemoenzymatic synthesis of genetically-encoded multivalent liquid N-glycan arrays
Source: Nat Commun. 2023 Aug 28;14:5237. doi: 10.1038/s41467-023-40900-y (PMC10462762; doi:10.1038/s41467-023-40900-y)
Supplement: Supplementary file 8 — Supplementary Dataset 4 [file 41467_2023_40900_MOESM8_ESM.zip › Supplementary Data 1_All MALDI Data/MALDI TextFiles for Fig.5 and Fig.6/TL-IV-59-SDB191-8min_0002.txt]

TITLE "<<TL-IV-59-SDB191-8min_0002>> Voyager Spec #1[BP = 5240.1, 62128]"
TYPE MASSSPEC
3999.789467	62.5698
4000.336058	96.6987
4000.882687	238.903
4001.429353	307.161
4001.976057	403.859
4002.522798	314.745
4003.069577	195.294
4003.616392	218.046
4004.163246	200.982
4004.710136	183.917
4005.257064	297.68
4005.804030	303.369
4006.351033	252.175
4006.898073	166.853
4007.445151	178.229
4007.992266	138.412
4008.539418	166.853
4009.086608	98.5948
4009.633835	98.5948
4010.181100	280.616
4010.728402	309.057
4011.275741	280.616
4011.823118	246.487
4012.370532	166.853
4012.917984	121.347
4013.465473	206.67
4014.012999	235.111
4014.560563	445.573
4015.108164	456.949
4015.655803	405.756
4016.203479	411.444
4016.751192	337.498
4017.298943	195.294
4017.846731	132.724
4018.394556	109.971
4018.942419	161.165
4019.490320	383.003
4020.038258	456.949
4020.586233	326.121
4021.134245	223.734
4021.682295	161.165
4022.230383	218.046
4022.778507	195.294
4023.326669	127.036
4023.874869	115.659
4024.423106	70.154
4024.971380	41.7132
4025.519692	104.283
4026.068041	178.229
4026.616428	161.165
4027.164852	98.5948
4027.713313	98.5948
4028.261812	138.412
4028.810348	115.659
4029.358921	70.154
4029.907532	58.7777
4030.456180	212.358
4031.004866	240.799
4031.553589	383.003
4032.102350	337.498
4032.651147	286.304
4033.199983	536.583
4033.748855	445.573
4034.297766	297.681
4034.846713	166.853
4035.395698	161.165
4035.944720	183.917
4036.493780	263.552
4037.042877	286.304
4037.592011	309.057
4038.141183	343.186
4038.690392	297.681
4039.239639	252.175
4039.788923	240.799
4040.338245	155.477
4040.887603	178.229
4041.437000	149.788
4041.986433	92.9068
4042.535904	92.9068
4043.085413	183.917
4043.634959	127.036
4044.184542	155.477
4044.734162	218.046
4045.283820	235.111
4045.833516	183.917
4046.383249	161.165
4046.933019	229.423
4047.482826	297.681
4048.032671	388.691
4048.582554	257.863
4049.132474	155.477
4049.682431	81.5304
4050.232425	115.659
4050.782457	200.982
4051.332527	371.627
4051.882634	269.24
4052.432778	326.121
4052.982959	331.81
4053.533178	314.745
4054.083435	229.423
4054.633728	223.734
4055.184060	218.046
4055.734428	212.358
4056.284834	218.046
4056.835278	445.573
4057.385758	434.197
4057.936276	291.992
4058.486832	195.294
4059.037425	127.036
4059.588055	115.659
4060.138723	115.659
4060.689428	98.595
4061.240171	47.4015
4061.790951	36.0252
4062.341768	13.2725
4062.892623	7.58438
4063.443515	115.659
4063.994444	343.186
4064.545411	252.175
4065.096416	206.67
4065.647457	138.412
4066.198536	92.9068
4066.749653	87.2186
4067.300807	246.487
4067.851998	229.423
4068.403227	331.81
4068.954493	530.895
4069.505797	383.003
4070.057137	235.111
4070.608516	149.788
4071.159931	70.1541
4071.711384	127.036
4072.262875	75.8423
4072.814403	87.2186
4073.365968	98.5949
4073.917571	92.9068
4074.469211	53.0896
4075.020888	81.5305
4075.572603	115.659
4076.124356	218.046
4076.676145	144.1
4077.227972	98.5949
4077.779837	161.165
4078.331739	109.971
4078.883678	75.8423
4079.435655	127.036
4079.987669	98.5949
4080.539720	109.971
4081.091809	115.659
4081.643935	104.283
4082.196099	297.681
4082.748300	297.681
4083.300538	183.917
4083.852814	178.229
4084.405127	183.917
4084.957478	206.67
4085.509866	252.175
4086.062292	269.24
4086.614754	314.745
4087.167255	331.81
4087.719792	309.057
4088.272367	189.606
4088.824980	166.853
4089.377630	161.165
4089.930317	92.9068
4090.483041	81.5305
4091.035803	47.4015
4091.588603	30.337
4092.141440	104.283
4092.694314	218.046
4093.247225	149.788
4093.800174	92.9068
4094.353161	127.036
4094.906185	178.229
4095.459246	218.046
4096.012344	178.229
4096.565480	132.724
4097.118654	75.8423
4097.671865	161.165
4098.225113	297.681
4098.778398	474.014
4099.331721	400.068
4099.885082	331.81
4100.438480	320.433
4100.991915	252.175
4101.545387	229.423
4102.098897	223.735
4102.652445	189.606
4103.206030	178.229
4103.759652	161.165
4104.313311	109.971
4104.867008	70.1542
4105.420743	47.4015
4105.974514	18.9607
4106.528324	7.58438
4107.082170	41.7133
4107.636054	81.5305
4108.189975	92.9068
4108.743934	92.9068
4109.297930	75.8423
4109.851964	53.0897
4110.406035	58.7778
4110.960143	36.0252
4111.514289	13.2725
4112.068472	36.0252
4112.622693	47.4015
4113.176951	87.2186
4113.731246	104.283
4114.285579	87.2186
4114.839949	53.0897
4115.394356	155.477
4115.948801	166.853
4116.503284	132.724
4117.057803	200.982
4117.612361	138.412
4118.166955	92.9068
4118.721587	47.4015
4119.276256	161.165
4119.830963	223.735
4120.385707	252.175
4120.940489	161.165
4121.495308	109.971
4122.050164	70.1541
4122.605058	30.337
4123.159989	127.036
4123.714957	178.229
4124.269963	132.724
4124.825007	70.1541
4125.380087	47.4015
4125.935205	30.337
4126.490361	53.0897
4127.045554	280.616
4127.600784	343.186
4128.156052	223.735
4128.711357	166.853
4129.266699	223.735
4129.822079	235.111
4130.377497	252.175
4130.932951	195.294
4131.488443	166.853
4132.043973	309.057
4132.599540	257.863
4133.155144	144.1
4133.710786	70.1542
4134.266465	41.7134
4134.822181	13.2725
4135.377935	36.0252
4135.933727	138.412
4136.489555	144.1
4137.045421	115.659
4137.601325	75.8423
4138.157266	36.0252
4138.713244	240.799
4139.269260	240.799
4139.825313	200.982
4140.381403	144.1
4140.937531	98.595
4141.493696	98.595
4142.049899	195.294
4142.606139	252.175
4143.162417	343.186
4143.718732	274.928
4144.275084	161.165
4144.831473	109.971
4145.387901	75.8423
4145.944365	75.8423
4146.500867	41.7134
4147.057406	13.2725
4147.613983	13.2725
4148.170597	36.0252
4148.727248	24.6489
4149.283937	36.0252
4149.840663	53.0897
4150.397427	246.487
4150.954228	183.917
4151.511067	109.971
4152.067943	132.724
4152.624856	115.659
4153.181806	115.659
4153.738794	343.186
4154.295820	274.928
4154.852883	183.917
4155.409983	132.724
4155.967121	75.8423
4156.524296	109.971
4157.081508	70.1542
4157.638758	30.337
4158.196045	58.7778
4158.753370	87.2186
4159.310732	64.466
4159.868131	41.7133
4160.425568	24.6489
4160.983043	138.412
4161.540554	161.165
4162.098103	127.036
4162.655690	212.358
4163.213314	252.175
4163.770975	650.347
4164.328673	633.282
4164.886409	400.068
4165.444183	280.616
4166.001994	303.369
4166.559842	377.315
4167.117728	263.552
4167.675651	149.788
4168.233611	109.971
4168.791609	109.971
4169.349644	70.1542
4169.907717	75.8423
4170.465827	70.1542
4171.023974	64.466
4171.582159	53.0897
4172.140381	53.0897
4172.698641	7.58439
4173.256938	24.6489
4173.815272	109.971
4174.373644	144.1
4174.932054	240.799
4175.490500	291.992
4176.048984	377.315
4176.607506	337.498
4177.166064	223.735
4177.724661	200.982
4178.283294	144.1
4178.841965	98.595
4179.400674	36.0252
4179.959420	18.9607
4180.518203	81.5305
4181.077023	81.5305
4181.635881	53.0897
4182.194777	64.466
4182.753710	98.595
4183.312680	189.606
4183.871688	206.67
4184.430733	212.358
4184.989815	377.315
4185.548935	280.616
4186.108092	257.863
4186.667287	183.917
4187.226519	98.595
4187.785788	206.67
4188.345095	218.046
4188.904439	394.379
4189.463821	303.369
4190.023240	183.917
4190.582696	115.659
4191.142190	64.466
4191.701721	41.7133
4192.261290	58.7778
4192.820896	98.5949
4193.380539	189.606
4193.940220	166.853
4194.499938	92.9068
4195.059694	98.5949
4195.619487	75.8423
4196.179317	155.477
4196.739185	206.67
4197.299090	121.348
4197.859033	75.8423
4198.419013	36.0252
4198.979030	41.7133
4199.539085	47.4015
4200.099178	115.659
4200.659307	195.294
4201.219474	195.294
4201.779679	138.412
4202.339920	115.659
4202.900200	109.971
4203.460516	104.283
4204.020870	81.5304
4204.581262	98.5949
4205.141690	109.971
4205.702157	132.724
4206.262660	127.036
4206.823201	75.8423
4207.383780	47.4015
4207.944396	246.487
4208.505049	212.358
4209.065739	127.036
4209.626467	75.8423
4210.187233	109.971
4210.748036	109.971
4211.308876	121.348
4211.869754	138.412
4212.430669	127.036
4212.991621	81.5304
4213.552611	81.5304
4214.113638	195.294
4214.674703	200.982
4215.235805	172.541
4215.796944	149.788
4216.358121	127.036
4216.919335	75.8423
4217.480587	53.0896
4218.041876	121.348
4218.603202	104.283
4219.164566	155.477
4219.725967	104.283
4220.287406	75.8423
4220.848882	75.8423
4221.410395	138.412
4221.971946	212.358
4222.533534	121.348
4223.095160	98.5949
4223.656823	98.5949
4224.218523	98.5949
4224.780261	212.358
4225.342036	269.24
4225.903849	183.917
4226.465699	144.1
4227.027587	166.853
4227.589511	121.348
4228.151474	58.7778
4228.713473	64.4659
4229.275510	166.853
4229.837585	195.294
4230.399696	195.294
4230.961846	115.659
4231.524032	138.412
4232.086256	87.2186
4232.648518	58.7778
4233.210817	75.8423
4233.773153	127.036
4234.335527	263.552
4234.897938	189.605
4235.460386	104.283
4236.022872	75.8423
4236.585395	172.541
4237.147956	257.863
4237.710554	309.057
4238.273189	291.992
4238.835862	274.928
4239.398572	223.734
4239.961320	104.283
4240.524105	53.0896
4241.086927	303.369
4241.649787	286.304
4242.212684	286.304
4242.775619	263.552
4243.338591	206.67
4243.901601	320.433
4244.464647	309.057
4245.027732	189.606
4245.590853	166.853
4246.154012	104.283
4246.717209	127.036
4247.280443	166.853
4247.843714	121.348
4248.407023	81.5304
4248.970369	115.659
4249.533752	81.5304
4250.097173	212.358
4250.660631	235.111
4251.224127	462.637
4251.787660	445.573
4252.351230	343.186
4252.914838	314.745
4253.478483	200.982
4254.042166	132.724
4254.605886	104.283
4255.169644	98.5949
4255.733438	127.036
4256.297271	149.788
4256.861140	161.165
4257.425047	138.412
4257.988992	200.982
4258.552974	309.057
4259.116993	286.304
4259.681050	240.799
4260.245144	195.294
4260.809275	104.283
4261.373444	195.294
4261.937650	127.036
4262.501894	87.2186
4263.066175	172.541
4263.630494	138.412
4264.194849	104.283
4264.759243	64.466
4265.323673	30.337
4265.888142	24.6489
4266.452647	75.8423
4267.017190	87.2186
4267.581770	314.745
4268.146388	263.552
4268.711043	178.229
4269.275735	274.928
4269.840465	235.111
4270.405233	178.229
4270.970037	206.67
4271.534879	320.433
4272.099759	235.111
4272.664676	189.606
4273.229630	206.67
4273.794622	240.799
4274.359651	235.111
4274.924717	161.165
4275.489821	87.2186
4276.054963	47.4015
4276.620141	195.294
4277.185357	434.196
4277.750611	360.25
4278.315902	348.874
4278.881230	314.745
4279.446596	195.294
4280.011999	109.971
4280.577439	81.5304
4281.142917	47.4015
4281.708433	18.9607
4282.273985	18.9607
4282.839575	149.788
4283.405203	132.724
4283.970868	132.724
4284.536570	365.939
4285.102310	297.681
4285.668087	200.982
4286.233902	132.724
4286.799753	115.659
4287.365643	47.4015
4287.931570	121.348
4288.497534	303.369
4289.063535	303.369
4289.629574	240.799
4290.195650	172.541
4290.761764	218.046
4291.327915	263.552
4291.894104	252.175
4292.460330	218.046
4293.026593	320.433
4293.592894	229.423
4294.159232	149.788
4294.725608	138.412
4295.292021	109.971
4295.858471	98.5949
4296.424959	70.1541
4296.991484	115.659
4297.558046	92.9068
4298.124646	92.9068
4298.691284	92.9068
4299.257958	58.7778
4299.824671	24.6488
4300.391420	24.6488
4300.958207	47.4015
4301.525031	87.2186
4302.091893	155.477
4302.658792	172.541
4303.225729	274.928
4303.792703	235.111
4304.359714	149.788
4304.926763	92.9068
4305.493849	92.9068
4306.060973	383.003
4306.628134	337.498
4307.195332	223.735
4307.762568	377.315
4308.329841	462.637
4308.897152	348.874
4309.464500	206.67
4310.031885	121.348
4310.599308	104.283
4311.166768	161.165
4311.734266	240.799
4312.301801	303.369
4312.869373	348.874
4313.436983	240.799
4314.004630	218.046
4314.572315	200.982
4315.140037	121.348
4315.707796	53.0897
4316.275593	41.7133
4316.843427	121.348
4317.411299	75.8423
4317.979208	47.4015
4318.547154	58.7778
4319.115138	212.358
4319.683159	263.552
4320.251218	166.853
4320.819314	87.2186
4321.387447	53.0897
4321.955618	47.4015
4322.523827	121.348
4323.092072	172.541
4323.660355	127.036
4324.228676	92.9068
4324.797034	81.5305
4325.365429	98.595
4325.933861	127.036
4326.502331	144.1
4327.070839	229.423
4327.639384	223.735
4328.207966	212.358
4328.776586	155.477
4329.345243	166.853
4329.913937	195.294
4330.482669	195.294
4331.051438	127.036
4331.620245	297.681
4332.189089	235.111
4332.757971	132.724
4333.326889	92.9068
4333.895846	41.7134
4334.464839	24.6489
4335.033871	13.2725
4335.602939	24.6489
4336.172045	36.0252
4336.741188	109.971
4337.310369	98.595
4337.879587	64.466
4338.448842	47.4015
4339.018135	109.971
4339.587466	166.853
4340.156833	189.606
4340.726238	144.1
4341.295681	155.477
4341.865161	138.412
4342.434678	149.788
4343.004233	178.229
4343.573825	206.67
4344.143455	212.358
4344.713122	115.659
4345.282826	138.412
4345.852568	132.724
4346.422347	121.348
4346.992163	149.788
4347.562017	109.971
4348.131909	144.1
4348.701837	98.595
4349.271803	252.175
4349.841807	269.24
4350.411848	161.165
4350.981926	138.412
4351.552042	383.003
4352.122195	280.616
4352.692386	263.552
4353.262614	337.498
4353.832879	314.745
4354.403182	195.294
4354.973522	178.229
4355.543900	115.659
4356.114315	87.2187
4356.684767	98.595
4357.255257	189.606
4357.825784	206.67
4358.396348	144.1
4358.966950	200.982
4359.537590	189.606
4360.108267	189.606
4360.678981	212.358
4361.249732	166.853
4361.820521	178.229
4362.391348	132.724
4362.962212	183.917
4363.533113	166.853
4364.104052	172.541
4364.675028	161.165
4365.246041	144.1
4365.817092	200.982
4366.388180	195.294
4366.959306	166.853
4367.530469	138.412
4368.101669	92.9068
4368.672907	121.348
4369.244182	138.412
4369.815495	115.659
4370.386845	115.659
4370.958232	70.1542
4371.529657	81.5305
4372.101119	64.466
4372.672619	53.0897
4373.244156	47.4015
4373.815731	24.6489
4374.387342	47.4015
4374.958992	81.5305
4375.530678	115.659
4376.102402	87.2186
4376.674164	64.466
4377.245963	127.036
4377.817799	178.229
4378.389673	115.659
4378.961584	98.595
4379.533532	172.541
4380.105518	206.67
4380.677542	166.853
4381.249602	144.1
4381.821700	109.971
4382.393836	87.2187
4382.966009	58.7778
4383.538219	36.0252
4384.110467	18.9607
4384.682752	58.7778
4385.255075	155.477
4385.827434	155.477
4386.399832	115.659
4386.972267	98.595
4387.544739	144.1
4388.117248	149.788
4388.689795	109.971
4389.262379	64.466
4389.835001	36.0252
4390.407660	58.7778
4390.980357	200.982
4391.553091	291.992
4392.125862	291.992
4392.698671	178.229
4393.271517	155.477
4393.844401	161.165
4394.417322	109.971
4394.990280	149.788
4395.563276	144.1
4396.136309	149.788
4396.709380	132.724
4397.282488	75.8423
4397.855633	47.4015
4398.428816	53.0897
4399.002036	41.7134
4399.575294	18.9607
4400.148589	30.337
4400.721921	98.595
4401.295291	70.1542
4401.868698	178.229
4402.442143	138.412
4403.015625	87.2186
4403.589144	92.9068
4404.162701	109.971
4404.736295	132.724
4405.309927	132.724
4405.883596	240.799
4406.457302	212.358
4407.031046	132.724
4407.604828	75.8423
4408.178646	172.541
4408.752502	138.412
4409.326396	81.5305
4409.900327	75.8423
4410.474295	64.466
4411.048301	18.9607
4411.622344	87.2186
4412.196424	109.971
4412.770542	212.358
4413.344697	172.541
4413.918890	121.348
4414.493120	75.8423
4415.067388	64.466
4415.641693	36.0252
4416.216035	75.8423
4416.790415	53.0897
4417.364832	30.337
4417.939286	24.6489
4418.513778	36.0252
4419.088307	30.337
4419.662874	24.6489
4420.237478	7.58437
4420.812120	121.348
4421.386799	115.659
4421.961515	87.2186
4422.536269	212.358
4423.111060	434.197
4423.685889	309.057
4424.260755	360.25
4424.835658	354.562
4425.410599	235.111
4425.985577	189.606
4426.560592	303.369
4427.135645	269.24
4427.710736	189.606
4428.285864	297.681
4428.861029	206.67
4429.436231	132.724
4430.011471	115.659
4430.586749	87.2186
4431.162064	70.1541
4431.737416	212.358
4432.312805	280.616
4432.888233	388.691
4433.463697	343.186
4434.039199	434.197
4434.614738	394.379
4435.190315	263.552
4435.765929	178.229
4436.341580	121.348
4436.917269	58.7778
4437.492995	18.9607
4438.068759	36.0252
4438.644560	41.7133
4439.220398	127.036
4439.796274	183.917
4440.372188	144.1
4440.948138	365.939
4441.524126	348.874
4442.100152	309.057
4442.676215	172.541
4443.252315	127.036
4443.828453	172.541
4444.404628	121.348
4444.980840	132.724
4445.557090	115.659
4446.133378	70.1541
4446.709702	195.294
4447.286064	127.036
4447.862464	144.1
4448.438901	263.552
4449.015375	246.487
4449.591887	200.982
4450.168436	223.734
4450.745023	166.853
4451.321647	280.616
4451.898308	280.616
4452.475007	183.917
4453.051743	104.283
4453.628516	81.5304
4454.205327	149.788
4454.782176	149.788
4455.359062	189.606
4455.935985	149.788
4456.512945	87.2186
4457.089943	109.971
4457.666979	178.229
4458.244052	166.853
4458.821162	75.8423
4459.398309	81.5304
4459.975494	115.659
4460.552717	104.283
4461.129977	70.1541
4461.707274	70.1541
4462.284609	149.788
4462.861981	172.541
4463.439390	246.487
4464.016837	195.294
4464.594321	138.412
4465.171843	92.9068
4465.749402	53.0896
4466.326998	166.853
4466.904632	269.24
4467.482303	206.67
4468.060012	269.24
4468.637758	212.358
4469.215542	155.477
4469.793363	132.724
4470.371221	98.5949
4470.949117	81.5304
4471.527050	189.606
4472.105020	132.724
4472.683028	64.466
4473.261074	75.8423
4473.839156	189.605
4474.417276	144.1
4474.995434	92.9067
4475.573629	75.8423
4476.151861	115.659
4476.730131	132.724
4477.308438	87.2186
4477.886783	92.9067
4478.465165	121.348
4479.043584	87.2186
4479.622041	53.0896
4480.200535	132.724
4480.779067	178.229
4481.357636	121.348
4481.936242	115.659
4482.514886	81.5304
4483.093567	41.7133
4483.672286	47.4015
4484.251042	53.0896
4484.829835	75.8423
4485.408666	58.7778
4485.987534	81.5304
4486.566440	138.412
4487.145383	121.348
4487.724363	75.8423
4488.303381	81.5304
4488.882436	269.24
4489.461529	343.186
4490.040659	252.175
4490.619827	377.315
4491.199031	263.552
4491.778274	183.917
4492.357553	178.229
4492.936870	195.294
4493.516225	138.412
4494.095617	121.348
4494.675046	388.691
4495.254513	309.057
4495.834017	195.294
4496.413558	183.917
4496.993137	195.294
4497.572754	240.799
4498.152407	206.67
4498.732099	235.111
4499.311827	479.702
4499.891593	411.444
4500.471396	274.928
4501.051237	178.229
4501.631115	149.788
4502.211031	189.606
4502.790984	155.477
4503.370974	218.046
4503.951002	223.734
4504.531067	149.788
4505.111170	155.477
4505.691310	81.5304
4506.271487	132.724
4506.851702	257.863
4507.431954	223.734
4508.012244	229.423
4508.592571	155.477
4509.172935	121.348
4509.753337	115.659
4510.333777	64.466
4510.914253	75.8423
4511.494767	30.337
4512.075319	36.0251
4512.655908	81.5304
4513.236534	75.8423
4513.817198	47.4015
4514.397899	127.036
4514.978637	87.2186
4515.559413	98.5949
4516.140226	70.1541
4516.721077	41.7133
4517.301965	121.348
4517.882891	75.8423
4518.463854	81.5304
4519.044854	81.5304
4519.625892	53.0896
4520.206967	13.2725
4520.788079	149.788
4521.369229	212.358
4521.950417	229.423
4522.531641	206.67
4523.112903	144.1
4523.694203	104.283
4524.275540	121.348
4524.856914	115.659
4525.438326	115.659
4526.019775	314.745
4526.601262	360.25
4527.182786	274.928
4527.764347	496.766
4528.345946	388.691
4528.927582	212.358
4529.509256	121.348
4530.090967	115.659
4530.672716	172.541
4531.254501	189.605
4531.836325	132.724
4532.418185	75.8423
4533.000083	104.283
4533.582019	291.992
4534.163992	309.057
4534.746002	206.67
4535.328050	127.036
4535.910135	104.283
4536.492257	246.487
4537.074417	263.552
4537.656614	320.433
4538.238849	343.186
4538.821121	229.423
4539.403431	127.036
4539.985778	58.7778
4540.568162	104.283
4541.150584	269.24
4541.733043	178.229
4542.315539	121.348
4542.898073	64.466
4543.480645	252.175
4544.063254	331.81
4544.645900	297.681
4545.228583	200.982
4545.811304	109.971
4546.394063	87.2186
4546.976859	47.4015
4547.559692	18.9607
4548.142562	0.000140861
4548.725470	34.1291
4549.308416	30.337
4549.891399	75.8423
4550.474419	64.466
4551.057476	41.7133
4551.640572	24.6488
4552.223704	13.2725
4552.806874	47.4015
4553.390081	36.0252
4553.973326	24.6488
4554.556608	132.724
4555.139927	161.165
4555.723284	149.788
4556.306679	240.799
4556.890110	291.992
4557.473579	223.735
4558.057086	138.412
4558.640630	121.348
4559.224211	104.283
4559.807830	58.7778
4560.391486	30.337
4560.975179	18.9607
4561.558910	13.2725
4562.142679	75.8423
4562.726485	109.971
4563.310328	115.659
4563.894208	104.283
4564.478126	58.7778
4565.062082	64.466
4565.646074	58.7778
4566.230105	104.283
4566.814172	98.595
4567.398277	92.9068
4567.982420	98.595
4568.566600	212.358
4569.150817	161.165
4569.735071	172.541
4570.319363	127.036
4570.903693	172.541
4571.488060	149.788
4572.072464	291.992
4572.656906	235.111
4573.241385	263.552
4573.825901	161.165
4574.410455	138.412
4574.995046	280.616
4575.579675	331.81
4576.164341	252.175
4576.749045	144.1
4577.333786	149.788
4577.918564	98.595
4578.503380	121.348
4579.088233	200.982
4579.673123	212.358
4580.258051	149.788
4580.843017	144.1
4581.428020	178.229
4582.013060	189.606
4582.598137	121.348
4583.183252	178.229
4583.768405	252.175
4584.353594	206.67
4584.938822	218.046
4585.524086	206.67
4586.109388	121.348
4586.694728	98.595
4587.280105	132.724
4587.865519	98.595
4588.450970	81.5305
4589.036460	70.1542
4589.621986	81.5305
4590.207550	58.7778
4590.793151	104.283
4591.378790	64.466
4591.964466	75.8423
4592.550179	87.2186
4593.135930	195.294
4593.721719	485.39
4594.307544	394.379
4594.893407	331.81
4595.479308	240.799
4596.065246	229.423
4596.651221	155.477
4597.237234	87.2186
4597.823284	64.466
4598.409372	155.477
4598.995497	132.724
4599.581659	149.788
4600.167859	115.659
4600.754096	149.788
4601.340371	246.487
4601.926683	263.552
4602.513032	240.799
4603.099419	149.788
4603.685843	172.541
4604.272305	155.477
4604.858804	87.2186
4605.445340	64.466
4606.031914	47.4015
4606.618525	47.4015
4607.205174	36.0252
4607.791860	81.5305
4608.378583	92.9068
4608.965344	58.7778
4609.552143	200.982
4610.138978	257.863
4610.725851	223.734
4611.312762	286.304
4611.899710	212.358
4612.486695	223.735
4613.073718	144.1
4613.660778	161.165
4614.247876	155.477
4614.835011	212.358
4615.422183	400.068
4616.009393	286.304
4616.596640	218.046
4617.183924	172.541
4617.771246	132.724
4618.358606	189.606
4618.946003	212.358
4619.533437	377.315
4620.120909	553.648
4620.708418	394.379
4621.295964	331.81
4621.883548	365.939
4622.471169	371.627
4623.058828	377.315
4623.646524	411.444
4624.234257	257.863
4624.822028	161.165
4625.409836	161.165
4625.997682	104.283
4626.585565	53.0897
4627.173486	36.0252
4627.761444	75.8423
4628.349439	75.8423
4628.937472	64.466
4629.525542	87.2187
4630.113649	240.799
4630.701794	235.111
4631.289977	178.229
4631.878196	132.724
4632.466454	58.7779
4633.054748	30.337
4633.643080	13.2726
4634.231450	7.58439
4634.819856	13.2726
4635.408301	155.477
4635.996782	127.036
4636.585301	81.5305
4637.173858	81.5305
4637.762451	81.5305
4638.351083	132.724
4638.939751	166.853
4639.528457	115.659
4640.117201	178.229
4640.705982	189.606
4641.294800	218.046
4641.883656	178.229
4642.472549	144.1
4643.061479	92.9068
4643.650447	75.8423
4644.239453	189.606
4644.828495	297.681
4645.417575	274.928
4646.006693	212.358
4646.595848	121.348
4647.185040	92.9068
4647.774270	115.659
4648.363537	132.724
4648.952842	87.2186
4649.542184	53.0897
4650.131563	30.337
4650.720980	92.9068
4651.310434	166.853
4651.899926	155.477
4652.489455	235.111
4653.079021	223.735
4653.668625	229.423
4654.258266	144.1
4654.847945	98.5949
4655.437661	81.5305
4656.027415	81.5305
4656.617206	172.541
4657.207034	252.175
4657.796900	183.917
4658.386803	235.111
4658.976743	138.412
4659.566721	87.2186
4660.156736	178.229
4660.746789	189.606
4661.336879	166.853
4661.927007	132.724
4662.517172	87.2186
4663.107374	75.8423
4663.697614	195.294
4664.287891	218.046
4664.878206	320.433
4665.468558	218.046
4666.058947	172.541
4666.649374	149.788
4667.239838	92.9068
4667.830340	206.67
4668.420879	206.67
4669.011455	132.724
4669.602069	166.853
4670.192720	144.1
4670.783409	348.874
4671.374135	280.616
4671.964899	218.046
4672.555700	127.036
4673.146538	75.8423
4673.737414	127.036
4674.328327	149.788
4674.919277	144.1
4675.510265	178.229
4676.101291	183.917
4676.692353	172.541
4677.283454	132.724
4677.874591	81.5305
4678.465766	200.982
4679.056978	183.917
4679.648228	149.788
4680.239515	87.2186
4680.830840	58.7778
4681.422202	98.595
4682.013602	98.595
4682.605038	155.477
4683.196513	235.111
4683.788024	200.982
4684.379573	132.724
4684.971160	70.1542
4685.562784	47.4015
4686.154445	41.7134
4686.746144	58.7778
4687.337880	36.0252
4687.929653	36.0252
4688.521464	53.0897
4689.113313	81.5305
4689.705198	81.5305
4690.297121	64.466
4690.889082	98.595
4691.481080	155.477
4692.073115	127.036
4692.665188	53.0897
4693.257298	41.7133
4693.849446	47.4015
4694.441631	161.165
4695.033853	178.229
4695.626113	127.036
4696.218410	121.348
4696.810745	75.8423
4697.403117	161.165
4697.995526	132.724
4698.587973	81.5305
4699.180458	41.7133
4699.772979	18.9607
4700.365538	13.2725
4700.958135	0.000146477
4701.550769	22.7528
4702.143440	51.1936
4702.736149	30.337
4703.328895	64.466
4703.921678	36.0252
4704.514499	53.0897
4705.107358	223.735
4705.700254	178.229
4706.293187	92.9068
4706.886157	53.0897
4707.479165	53.0897
4708.072211	109.971
4708.665294	132.724
4709.258414	115.659
4709.851571	92.9068
4710.444766	98.595
4711.037999	155.477
4711.631269	269.24
4712.224576	200.982
4712.817921	127.036
4713.411303	240.799
4714.004722	183.917
4714.598179	98.5949
4715.191673	212.358
4715.785205	218.046
4716.378774	257.863
4716.972381	206.67
4717.566025	144.1
4718.159706	81.5305
4718.753425	206.67
4719.347181	326.121
4719.940975	303.369
4720.534806	331.81
4721.128674	223.734
4721.722580	200.982
4722.316523	189.605
4722.910504	229.423
4723.504522	246.487
4724.098577	229.423
4724.692670	183.917
4725.286800	297.681
4725.880968	246.487
4726.475173	235.111
4727.069415	138.412
4727.663695	104.283
4728.258013	70.1541
4728.852367	53.0896
4729.446759	240.799
4730.041189	189.606
4730.635656	274.928
4731.230160	354.562
4731.824702	377.315
4732.419281	280.616
4733.013898	166.853
4733.608552	104.283
4734.203243	47.4015
4734.797972	18.9607
4735.392738	7.58436
4735.987542	64.466
4736.582383	47.4015
4737.177261	172.541
4737.772177	172.541
4738.367130	109.971
4738.962121	104.283
4739.557149	64.466
4740.152214	127.036
4740.747317	155.477
4741.342458	104.283
4741.937635	53.0897
4742.532851	155.477
4743.128103	166.853
4743.723393	280.616
4744.318720	371.627
4744.914085	269.24
4745.509487	178.229
4746.104927	166.853
4746.700404	183.917
4747.295918	286.304
4747.891470	354.562
4748.487059	434.197
4749.082686	496.766
4749.678350	371.627
4750.274051	388.691
4750.869790	303.369
4751.465566	411.444
4752.061380	439.885
4752.657231	604.841
4753.253120	508.143
4753.849046	479.702
4754.445009	422.82
4755.041010	331.81
4755.637048	377.315
4756.233123	286.304
4756.829236	229.423
4757.425387	183.917
4758.021574	337.498
4758.617800	326.121
4759.214062	365.939
4759.810362	365.939
4760.406699	354.562
4761.003074	274.928
4761.599487	155.477
4762.195936	320.433
4762.792423	388.691
4763.388948	456.949
4763.985510	405.756
4764.582109	291.992
4765.178745	206.67
4765.775420	223.734
4766.372131	280.616
4766.968880	485.39
4767.565666	508.143
4768.162490	439.885
4768.759351	439.885
4769.356250	519.519
4769.953186	422.82
4770.550159	365.939
4771.147170	479.702
4771.744218	343.186
4772.341304	365.939
4772.938427	343.186
4773.535587	229.423
4774.132785	132.724
4774.730020	263.552
4775.327293	405.756
4775.924603	314.745
4776.521950	274.928
4777.119335	183.917
4777.716757	98.595
4778.314217	64.466
4778.911714	53.0897
4779.509249	206.67
4780.106821	212.358
4780.704430	252.175
4781.302077	218.046
4781.899761	212.358
4782.497482	218.046
4783.095241	223.735
4783.693038	212.358
4784.290872	155.477
4784.888743	212.358
4785.486651	155.477
4786.084597	98.595
4786.682581	104.283
4787.280602	121.348
4787.878660	98.595
4788.476756	98.595
4789.074889	70.1542
4789.673059	75.8423
4790.271267	75.8423
4790.869512	53.0897
4791.467795	183.917
4792.066115	274.928
4792.664473	400.068
4793.262868	360.25
4793.861300	257.863
4794.459770	144.1
4795.058277	178.229
4795.656822	377.315
4796.255404	348.874
4796.854023	252.175
4797.452680	252.175
4798.051374	235.111
4798.650106	235.111
4799.248875	291.992
4799.847681	252.175
4800.446525	297.681
4801.045406	365.939
4801.644325	326.121
4802.243281	291.992
4802.842275	274.928
4803.441305	280.616
4804.040374	274.928
4804.639479	263.552
4805.238623	206.67
4805.837803	280.616
4806.437021	246.487
4807.036277	189.606
4807.635569	161.165
4808.234900	121.348
4808.834267	70.1541
4809.433672	53.0896
4810.033115	121.348
4810.632594	195.294
4811.232112	144.1
4811.831666	121.348
4812.431258	172.541
4813.030888	200.982
4813.630555	149.788
4814.230259	75.8423
4814.830001	104.283
4815.429780	212.358
4816.029596	189.606
4816.629450	92.9068
4817.229342	53.0897
4817.829271	41.7133
4818.429237	235.111
4819.029240	269.24
4819.629281	240.799
4820.229360	172.541
4820.829476	371.627
4821.429629	343.186
4822.029819	218.046
4822.630047	149.788
4823.230313	172.541
4823.830616	115.659
4824.430956	70.1542
4825.031334	138.412
4825.631749	269.24
4826.232201	331.81
4826.832691	195.294
4827.433219	115.659
4828.033783	87.2186
4828.634386	58.7778
4829.235025	144.1
4829.835702	286.304
4830.436416	326.121
4831.037168	314.745
4831.637957	309.057
4832.238784	240.799
4832.839648	240.799
4833.440550	291.992
4834.041488	229.423
4834.642465	166.853
4835.243478	98.595
4835.844529	121.348
4836.445618	138.412
4837.046744	109.971
4837.647907	166.853
4838.249108	178.229
4838.850346	98.595
4839.451622	98.595
4840.052935	195.294
4840.654285	127.036
4841.255673	200.982
4841.857098	155.477
4842.458560	87.2187
4843.060061	36.0252
4843.661598	18.9607
4844.263173	53.0897
4844.864785	58.7779
4845.466435	70.1542
4846.068122	109.971
4846.669846	109.971
4847.271608	223.735
4847.873407	229.423
4848.475244	229.423
4849.077118	240.799
4849.679030	183.917
4850.280979	178.229
4850.882965	229.423
4851.484989	280.616
4852.087050	274.928
4852.689149	223.735
4853.291285	212.358
4853.893458	218.046
4854.495669	166.853
4855.097917	229.423
4855.700203	195.294
4856.302526	405.756
4856.904886	377.315
4857.507284	240.799
4858.109719	178.229
4858.712192	92.9068
4859.314702	178.229
4859.917250	166.853
4860.519835	127.036
4861.122457	104.283
4861.725117	127.036
4862.327814	127.036
4862.930549	138.412
4863.533321	115.659
4864.136130	70.1542
4864.738977	178.229
4865.341861	195.294
4865.944783	189.606
4866.547742	200.982
4867.150738	331.81
4867.753772	479.702
4868.356843	468.326
4868.959952	405.756
4869.563098	320.433
4870.166282	252.175
4870.769503	240.799
4871.372761	223.735
4871.976057	200.982
4872.579390	195.294
4873.182760	155.477
4873.786168	87.2187
4874.389614	53.0897
4874.993097	36.0252
4875.596617	75.8423
4876.200175	109.971
4876.803770	422.82
4877.407402	434.197
4878.011072	348.874
4878.614779	229.423
4879.218524	127.036
4879.822306	87.2187
4880.426125	115.659
4881.029982	144.1
4881.633877	138.412
4882.237808	98.595
4882.841778	195.294
4883.445784	212.358
4884.049828	189.606
4884.653910	240.799
4885.258028	320.433
4885.862185	263.552
4886.466378	252.175
4887.070609	155.477
4887.674878	75.8424
4888.279184	36.0252
4888.883527	18.9607
4889.487908	70.1542
4890.092326	127.036
4890.696781	109.971
4891.301274	53.0897
4891.905804	24.6489
4892.510372	81.5305
4893.114977	104.283
4893.719620	109.971
4894.324300	195.294
4894.929017	200.982
4895.533772	183.917
4896.138564	178.229
4896.743394	109.971
4897.348261	195.294
4897.953165	155.477
4898.558107	138.412
4899.163087	144.1
4899.768103	161.165
4900.373157	98.595
4900.978249	104.283
4901.583378	297.681
4902.188544	348.874
4902.793748	280.616
4903.398989	166.853
4904.004268	75.8424
4904.609584	53.0897
4905.214937	178.229
4905.820328	166.853
4906.425756	149.788
4907.031222	269.24
4907.636725	235.111
4908.242265	240.799
4908.847843	161.165
4909.453458	87.2187
4910.059111	64.466
4910.664801	47.4016
4911.270529	18.9607
4911.876294	64.466
4912.482096	257.864
4913.087936	286.304
4913.693813	286.304
4914.299727	166.853
4914.905679	115.659
4915.511669	121.348
4916.117696	127.036
4916.723760	104.283
4917.329861	58.7779
4917.936000	53.0897
4918.542177	41.7134
4919.148391	18.9607
4919.754642	58.7779
4920.360931	64.466
4920.967257	70.1542
4921.573620	41.7134
4922.180021	206.67
4922.786460	189.606
4923.392935	200.982
4923.999449	127.036
4924.605999	115.66
4925.212587	127.036
4925.819213	189.606
4926.425875	405.756
4927.032576	394.379
4927.639313	428.508
4928.246088	274.928
4928.852901	200.982
4929.459751	109.971
4930.066638	47.4016
4930.673563	53.0897
4931.280525	109.971
4931.887524	109.971
4932.494561	178.229
4933.101636	206.67
4933.708747	218.046
4934.315897	166.853
4934.923083	127.036
4935.530307	92.9069
4936.137569	109.971
4936.744867	229.423
4937.352204	155.477
4937.959577	109.971
4938.566988	320.433
4939.174437	297.681
4939.781923	183.917
4940.389446	144.1
4940.997007	87.2187
4941.604605	53.0897
4942.212241	36.0252
4942.819913	189.606
4943.427624	189.606
4944.035372	109.971
4944.643157	70.1542
4945.250979	257.864
4945.858839	280.616
4946.466737	200.982
4947.074672	178.229
4947.682644	132.724
4948.290654	115.66
4948.898701	178.229
4949.506785	206.67
4950.114907	132.724
4950.723066	87.2187
4951.331263	58.7779
4951.939497	172.541
4952.547769	229.423
4953.156078	223.735
4953.764424	417.132
4954.372808	320.433
4954.981229	183.917
4955.589688	127.036
4956.198184	155.477
4956.806717	92.9068
4957.415288	81.5305
4958.023897	41.7134
4958.632542	58.7779
4959.241225	92.9068
4959.849946	127.036
4960.458704	144.1
4961.067499	189.606
4961.676332	218.046
4962.285202	127.036
4962.894110	104.283
4963.503055	161.165
4964.112037	109.971
4964.721057	104.283
4965.330114	87.2187
4965.939209	70.1542
4966.548341	70.1542
4967.157510	75.8424
4967.766717	127.036
4968.375961	178.229
4968.985243	172.541
4969.594562	195.294
4970.203919	138.412
4970.813313	144.1
4971.422744	121.348
4972.032213	263.552
4972.641719	178.229
4973.251263	269.24
4973.860844	252.175
4974.470462	314.745
4975.080118	195.294
4975.689811	200.982
4976.299542	274.928
4976.909310	223.735
4977.519115	183.917
4978.128958	149.788
4978.738839	127.036
4979.348756	81.5305
4979.958711	98.595
4980.568704	41.7133
4981.178734	47.4015
4981.788801	161.165
4982.398906	132.724
4983.009048	75.8423
4983.619228	98.595
4984.229445	138.412
4984.839699	149.788
4985.449991	161.165
4986.060321	200.982
4986.670687	286.304
4987.281091	178.229
4987.891533	115.659
4988.502012	138.412
4989.112528	229.423
4989.723082	291.992
4990.333673	200.982
4990.944302	121.348
4991.554968	109.971
4992.165671	138.412
4992.776412	183.917
4993.387190	280.616
4993.998006	240.799
4994.608859	223.735
4995.219749	240.799
4995.830677	144.1
4996.441643	144.1
4997.052645	92.9068
4997.663685	58.7779
4998.274763	92.9068
4998.885878	87.2187
4999.497030	75.8424
5000.108220	81.5305
5000.719447	58.7779
5001.330712	337.498
5001.942014	314.745
5002.553353	240.799
5003.164730	166.853
5003.776144	138.412
5004.387596	87.2187
5004.999085	98.595
5005.610612	235.111
5006.222176	291.992
5006.833777	246.487
5007.445416	149.788
5008.057092	257.864
5008.668806	200.982
5009.280556	297.681
5009.892345	383.003
5010.504171	491.078
5011.116034	411.444
5011.727935	263.552
5012.339873	218.046
5012.951848	127.036
5013.563861	75.8423
5014.175911	41.7134
5014.787999	18.9607
5015.400124	13.2725
5016.012287	41.7134
5016.624487	53.0897
5017.236724	70.1542
5017.848999	58.7778
5018.461311	36.0252
5019.073661	58.7778
5019.686048	87.2186
5020.298472	70.1542
5020.910934	98.595
5021.523433	70.1542
5022.135970	223.735
5022.748544	263.552
5023.361155	212.358
5023.973804	183.917
5024.586491	200.982
5025.199214	200.982
5025.811976	121.348
5026.424774	149.788
5027.037610	172.541
5027.650484	200.982
5028.263394	132.724
5028.876343	81.5305
5029.489328	121.348
5030.102351	229.423
5030.715412	155.477
5031.328510	121.348
5031.941645	115.659
5032.554818	109.971
5033.168028	92.9068
5033.781275	127.036
5034.394560	212.358
5035.007883	178.229
5035.621243	138.412
5036.234640	104.283
5036.848074	104.283
5037.461546	87.2187
5038.075056	166.853
5038.688603	240.799
5039.302187	200.982
5039.915809	195.294
5040.529468	314.745
5041.143164	269.24
5041.756898	252.175
5042.370670	195.294
5042.984478	263.552
5043.598324	240.799
5044.212208	155.477
5044.826129	87.2187
5045.440087	36.0252
5046.054083	13.2725
5046.668117	7.58439
5047.282187	13.2725
5047.896295	115.659
5048.510441	252.175
5049.124624	200.982
5049.738844	104.283
5050.353102	138.412
5050.967397	121.348
5051.581729	98.595
5052.196099	58.7778
5052.810507	58.7778
5053.424952	30.337
5054.039434	24.6489
5054.653953	53.0897
5055.268510	189.606
5055.883105	178.229
5056.497737	200.982
5057.112406	138.412
5057.727113	87.2186
5058.341857	81.5305
5058.956638	206.67
5059.571457	166.853
5060.186314	200.982
5060.801207	485.39
5061.416139	491.078
5062.031107	360.25
5062.646113	604.841
5063.261157	565.024
5063.876238	348.874
5064.491356	291.992
5065.106512	223.735
5065.721705	206.67
5066.336935	189.606
5066.952203	121.348
5067.567508	456.949
5068.182851	377.315
5068.798231	280.616
5069.413649	166.853
5070.029104	138.412
5070.644596	229.423
5071.260126	411.444
5071.875693	365.939
5072.491298	274.928
5073.106940	218.046
5073.722620	189.606
5074.338336	218.046
5074.954091	263.552
5075.569882	343.186
5076.185712	337.498
5076.801578	246.487
5077.417482	246.487
5078.033424	246.487
5078.649402	206.67
5079.265419	155.477
5079.881472	189.606
5080.497563	206.67
5081.113692	144.1
5081.729858	161.165
5082.346061	280.616
5082.962302	434.196
5083.578580	587.777
5084.194895	496.766
5084.811248	354.562
5085.427639	218.046
5086.044066	149.788
5086.660531	263.552
5087.277034	286.304
5087.893574	252.175
5088.510152	183.917
5089.126766	132.724
5089.743419	87.2186
5090.360108	109.971
5090.976835	161.165
5091.593600	303.369
5092.210402	246.487
5092.827241	172.541
5093.444118	121.348
5094.061032	81.5305
5094.677984	172.541
5095.294973	121.348
5095.911999	98.595
5096.529063	200.982
5097.146164	206.67
5097.763303	326.121
5098.380479	360.25
5098.997693	360.25
5099.614943	263.552
5100.232232	240.799
5100.849557	377.315
5101.466921	331.81
5102.084321	303.369
5102.701759	269.24
5103.319235	365.939
5103.936747	263.552
5104.554298	286.304
5105.171885	428.508
5105.789510	371.627
5106.407173	257.864
5107.024873	178.229
5107.642610	195.294
5108.260385	229.423
5108.878197	252.175
5109.496046	144.1
5110.113933	172.541
5110.731858	206.67
5111.349820	132.724
5111.967819	132.724
5112.585855	138.412
5113.203930	274.928
5113.822041	235.111
5114.440190	314.745
5115.058376	269.24
5115.676600	223.735
5116.294861	144.1
5116.913160	109.971
5117.531495	121.348
5118.149869	360.25
5118.768280	320.433
5119.386728	348.874
5120.005213	371.627
5120.623736	252.175
5121.242297	144.1
5121.860895	92.9068
5122.479530	172.541
5123.098203	195.294
5123.716913	354.562
5124.335660	263.552
5124.954445	200.982
5125.573268	172.541
5126.192127	115.659
5126.811025	155.477
5127.429959	155.477
5128.048931	144.1
5128.667941	229.423
5129.286988	246.487
5129.906072	274.928
5130.525194	331.81
5131.144353	348.874
5131.763549	303.369
5132.382783	314.745
5133.002054	519.519
5133.621363	508.143
5134.240709	559.336
5134.860093	365.939
5135.479514	269.24
5136.098972	178.229
5136.718468	223.735
5137.338001	462.637
5137.957572	405.756
5138.577180	468.325
5139.196826	309.057
5139.816509	263.552
5140.436229	496.766
5141.055987	479.702
5141.675782	365.939
5142.295614	229.423
5142.915484	257.863
5143.535392	326.121
5144.155337	360.25
5144.775319	348.874
5145.395339	326.121
5146.015396	269.24
5146.635490	127.036
5147.255622	138.412
5147.875791	257.863
5148.495998	326.121
5149.116242	604.841
5149.736524	599.153
5150.356843	570.712
5150.977199	604.841
5151.597593	576.401
5152.218024	638.97
5152.838493	599.153
5153.458999	462.637
5154.079543	383.003
5154.700123	462.637
5155.320742	394.379
5155.941398	337.498
5156.562091	320.433
5157.182821	337.498
5157.803589	354.562
5158.424395	428.508
5159.045237	456.949
5159.666118	320.433
5160.287035	252.175
5160.907990	240.799
5161.528983	195.294
5162.150013	291.992
5162.771080	280.616
5163.392185	428.508
5164.013327	371.627
5164.634506	252.175
5165.255723	235.111
5165.876978	235.111
[truncated: 6,506 more rows]
