# Supplementary material for: Chemoenzymatic synthesis of genetically-encoded multivalent liquid N-glycan arrays
Source: Nat Commun. 2023 Aug 28;14:5237. doi: 10.1038/s41467-023-40900-y (PMC10462762; doi:10.1038/s41467-023-40900-y)
Supplement: Supplementary file 8 — Supplementary Dataset 4 [file 41467_2023_40900_MOESM8_ESM.zip › Supplementary Data 1_All MALDI Data/MALDI TextFiles for Fig.5 and Fig.6/TL-IV-59-SDB219-8min_0003.txt]

TITLE "<<TL-IV-59-SDB219-8min_0003>> Voyager Spec #1[BP = 5241.3, 62535]"
TYPE MASSSPEC
3999.789467	259.544
4000.336058	267.178
4000.882687	278.628
4001.429353	213.742
4001.976057	148.856
4002.522798	114.505
4003.069577	225.193
4003.616392	215.651
4004.163246	194.658
4004.710136	152.673
4005.257064	238.552
4005.804030	253.819
4006.351033	202.292
4006.898073	129.772
4007.445151	64.8861
4007.992266	55.344
4008.539418	125.955
4009.086608	206.109
4009.633835	206.109
4010.181100	272.903
4010.728402	269.086
4011.275741	206.109
4011.823118	145.039
4012.370532	110.688
4012.917984	87.787
4013.465473	78.245
4014.012999	175.574
4014.560563	223.284
4015.108164	250.002
4015.655803	295.804
4016.203479	192.75
4016.751192	272.903
4017.298943	265.27
4017.846731	192.75
4018.394556	194.658
4018.942419	152.673
4019.490320	106.871
4020.038258	152.673
4020.586233	152.673
4021.134245	183.208
4021.682295	122.138
4022.230383	66.7945
4022.778507	190.841
4023.326669	209.925
4023.874869	244.277
4024.423106	242.369
4024.971380	211.834
4025.519692	198.475
4026.068041	213.742
4026.616428	164.124
4027.164852	211.834
4027.713313	242.369
4028.261812	202.292
4028.810348	133.589
4029.358921	101.146
4029.907532	135.497
4030.456180	122.138
4031.004866	97.3291
4031.553589	78.2449
4032.102350	40.0767
4032.651147	95.4207
4033.199983	118.322
4033.748855	129.772
4034.297766	167.94
4034.846713	137.406
4035.395698	118.322
4035.944720	125.955
4036.493780	257.636
4037.042877	229.01
4037.592011	198.475
4038.141183	156.49
4038.690392	242.369
4039.239639	246.185
4039.788923	269.086
4040.338245	223.284
4040.887603	192.75
4041.437000	183.208
4041.986433	263.361
4042.535904	183.208
4043.085413	156.49
4043.634959	122.138
4044.184542	101.146
4044.734162	179.391
4045.283820	198.475
4045.833516	133.589
4046.383249	307.255
4046.933019	272.903
4047.482826	194.658
4048.032671	137.406
4048.582554	145.039
4049.132474	171.757
4049.682431	114.505
4050.232425	133.589
4050.782457	122.139
4051.332527	160.307
4051.882634	311.071
4052.432778	261.453
4052.982959	482.829
4053.533178	591.608
4054.083435	545.806
4054.633728	482.829
4055.184060	385.5
4055.734428	330.156
4056.284834	280.537
4056.835278	330.156
4057.385758	356.873
4057.936276	223.284
4058.486832	194.658
4059.037425	238.552
4059.588055	219.468
4060.138723	129.772
4060.689428	141.223
4061.240171	284.354
4061.790951	295.804
4062.341768	307.255
4062.892623	265.27
4063.443515	351.148
4063.994444	370.232
4064.545411	389.316
4065.096416	393.133
4065.647457	253.819
4066.198536	179.391
4066.749653	255.727
4067.300807	234.735
4067.851998	160.307
4068.403227	190.841
4068.954493	267.178
4069.505797	242.369
4070.057137	400.767
4070.608516	370.232
4071.159931	253.819
4071.711384	211.834
4072.262875	316.797
4072.814403	322.522
4073.365968	284.354
4073.917571	291.987
4074.469211	431.301
4075.020888	419.851
4075.572603	438.935
4076.124356	320.613
4076.676145	238.552
4077.227972	175.574
4077.779837	148.856
4078.331739	148.856
4078.883678	97.3291
4079.435655	59.1608
4079.987669	97.3291
4080.539720	156.49
4081.091809	175.574
4081.643935	190.841
4082.196099	236.643
4082.748300	270.995
4083.300538	206.109
4083.852814	122.138
4084.405127	101.146
4084.957478	87.787
4085.509866	167.94
4086.062292	295.804
4086.614754	288.17
4087.167255	333.972
4087.719792	320.614
4088.272367	253.819
4088.824980	246.185
4089.377630	183.208
4089.930317	160.307
4090.483041	175.574
4091.035803	232.826
4091.588603	307.255
4092.141440	246.185
4092.694314	253.819
4093.247225	175.574
4093.800174	232.826
4094.353161	244.277
4094.906185	255.727
4095.459246	225.193
4096.012344	211.834
4096.565480	265.27
4097.118654	246.185
4097.671865	303.438
4098.225113	284.354
4098.778398	242.369
4099.331721	198.475
4099.885082	242.369
4100.438480	187.025
4100.991915	213.742
4101.545387	322.522
4102.098897	337.789
4102.652445	295.804
4103.206030	576.341
4103.759652	471.378
4104.313311	358.782
4104.867008	381.683
4105.420743	396.95
4105.974514	412.217
4106.528324	299.621
4107.082170	206.109
4107.636054	141.223
4108.189975	87.7869
4108.743934	129.772
4109.297930	192.75
4109.851964	194.658
4110.406035	192.75
4110.960143	215.651
4111.514289	167.94
4112.068472	141.223
4112.622693	167.94
4113.176951	175.574
4113.731246	148.856
4114.285579	145.039
4114.839949	183.208
4115.394356	280.537
4115.948801	288.17
4116.503284	261.453
4117.057803	215.651
4117.612361	280.537
4118.166955	194.658
4118.721587	265.269
4119.276256	295.804
4119.830963	257.636
4120.385707	229.01
4120.940489	229.01
4121.495308	194.658
4122.050164	194.658
4122.605058	206.109
4123.159989	206.109
4123.714957	179.391
4124.269963	240.46
4124.825007	263.361
4125.380087	442.752
4125.935205	370.232
4126.490361	311.071
4127.045554	234.735
4127.600784	288.17
4128.156052	291.987
4128.711357	320.613
4129.266699	265.27
4129.822079	269.086
4130.377497	175.574
4130.932951	148.856
4131.488443	242.369
4132.043973	257.636
4132.599540	257.636
4133.155144	242.369
4133.710786	175.574
4134.266465	118.322
4134.822181	110.688
4135.377935	114.505
4135.933727	129.772
4136.489555	206.109
4137.045421	225.193
4137.601325	284.354
4138.157266	360.69
4138.713244	265.27
4139.269260	164.124
4139.825313	133.589
4140.381403	82.0618
4140.937531	89.6954
4141.493696	66.7945
4142.049899	118.322
4142.606139	265.27
4143.162417	343.514
4143.718732	238.552
4144.275084	276.72
4144.831473	229.01
4145.387901	215.651
4145.944365	187.025
4146.500867	129.772
4147.057406	91.6038
4147.613983	74.4281
4148.170597	183.208
4148.727248	240.46
4149.283937	314.888
4149.840663	387.408
4150.397427	416.034
4150.954228	261.453
4151.511067	261.453
4152.067943	291.987
4152.624856	479.012
4153.181806	385.5
4153.738794	299.621
4154.295820	234.735
4154.852883	202.292
4155.409983	95.4207
4155.967121	47.7103
4156.524296	125.955
4157.081508	156.49
4157.638758	171.757
4158.196045	280.537
4158.753370	307.255
4159.310732	250.002
4159.868131	137.406
4160.425568	148.856
4160.983043	225.193
4161.540554	202.292
4162.098103	187.025
4162.655690	190.841
4163.213314	156.49
4163.770975	106.871
4164.328673	47.7104
4164.886409	101.146
4165.444183	139.314
4166.001994	95.4207
4166.559842	133.589
4167.117728	125.955
4167.675651	164.124
4168.233611	160.307
4168.791609	280.537
4169.349644	276.72
4169.907717	206.109
4170.465827	198.475
4171.023974	250.002
4171.582159	179.391
4172.140381	171.757
4172.698641	232.827
4173.256938	353.057
4173.815272	335.881
4174.373644	343.515
4174.932054	311.072
4175.490500	391.225
4176.048984	421.76
4176.607506	461.836
4177.166064	343.515
4177.724661	192.75
4178.283294	101.146
4178.841965	91.604
4179.400674	242.369
4179.959420	194.658
4180.518203	187.025
4181.077023	133.589
4181.635881	202.292
4182.194777	351.148
4182.753710	311.072
4183.312680	276.72
4183.871688	272.903
4184.430733	187.025
4184.989815	236.643
4185.548935	326.339
4186.108092	524.814
4186.667287	370.232
4187.226519	291.987
4187.785788	265.27
4188.345095	250.002
4188.904439	160.307
4189.463821	145.04
4190.023240	192.75
4190.582696	187.025
4191.142190	137.406
4191.701721	187.025
4192.261290	330.156
4192.820896	288.171
4193.380539	202.292
4193.940220	276.72
4194.499938	250.002
4195.059694	192.75
4195.619487	122.139
4196.179317	303.438
4196.739185	322.522
4197.299090	316.797
4197.859033	219.468
4198.419013	183.208
4198.979030	148.856
4199.539085	160.307
4200.099178	118.322
4200.659307	141.223
4201.219474	385.5
4201.779679	404.584
4202.339920	320.614
4202.900200	343.515
4203.460516	366.416
4204.020870	257.636
4204.581262	257.636
4205.141690	242.369
4205.702157	269.086
4206.262660	250.002
4206.823201	288.171
4207.383780	353.057
4207.944396	265.27
4208.505049	223.284
4209.065739	280.537
4209.626467	206.109
4210.187233	148.856
4210.748036	137.406
4211.308876	171.757
4211.869754	272.903
4212.430669	250.002
4212.991621	335.881
4213.552611	250.002
4214.113638	167.94
4214.674703	118.322
4215.235805	122.139
4215.796944	183.208
4216.358121	217.559
4216.919335	206.109
4217.480587	345.423
4218.041876	295.804
4218.603202	183.208
4219.164566	106.871
4219.725967	55.3441
4220.287406	62.9777
4220.848882	78.245
4221.410395	93.5124
4221.971946	196.567
4222.533534	217.559
4223.095160	251.911
4223.656823	314.888
4224.218523	265.27
4224.780261	250.002
4225.342036	253.819
4225.903849	229.01
4226.465699	219.468
4227.027587	164.124
4227.589511	91.6039
4228.151474	78.245
4228.713473	85.8787
4229.275510	66.7945
4229.837585	43.8936
4230.399696	36.2599
4230.961846	87.7871
4231.524032	106.871
4232.086256	167.94
4232.648518	164.124
4233.210817	175.574
4233.773153	110.688
4234.335527	74.4282
4234.897938	66.7945
4235.460386	43.8936
4236.022872	43.8936
4236.585395	192.75
4237.147956	179.391
4237.710554	129.772
4238.273189	110.688
4238.835862	129.772
4239.398572	242.369
4239.961320	194.658
4240.524105	118.322
4241.086927	74.4282
4241.649787	85.8787
4242.212684	127.864
4242.775619	127.864
4243.338591	240.46
4243.901601	194.658
4244.464647	167.94
4245.027732	137.406
4245.590853	125.955
4246.154012	215.651
4246.717209	137.406
4247.280443	106.871
4247.843714	74.4282
4248.407023	108.78
4248.970369	143.131
4249.533752	181.299
4250.097173	227.101
4250.660631	375.958
4251.224127	253.819
4251.787660	187.025
4252.351230	152.673
4252.914838	295.804
4253.478483	303.438
4254.042166	234.735
4254.605886	269.086
4255.169644	211.834
4255.733438	122.139
4256.297271	59.1609
4256.861140	55.3441
4257.425047	17.1758
4257.988992	137.406
4258.552974	118.322
4259.116993	106.871
4259.681050	183.208
4260.245144	194.658
4260.809275	122.139
4261.373444	156.49
4261.937650	145.04
4262.501894	95.4208
4263.066175	141.223
4263.630494	118.322
4264.194849	171.757
4264.759243	133.589
4265.323673	122.139
4265.888142	253.819
4266.452647	253.819
4267.017190	339.698
4267.581770	280.537
4268.146388	291.987
4268.711043	219.468
4269.275735	229.01
4269.840465	267.178
4270.405233	202.292
4270.970037	202.292
4271.534879	175.574
4272.099759	175.574
4272.664676	190.841
4273.229630	179.391
4273.794622	213.742
4274.359651	288.171
4274.924717	303.438
4275.489821	225.193
4276.054963	387.408
4276.620141	320.614
4277.185357	198.475
4277.750611	148.856
4278.315902	87.7871
4278.881230	110.688
4279.446596	70.6114
4280.011999	55.3441
4280.577439	127.864
4281.142917	131.681
4281.708433	139.314
4282.273985	166.032
4282.839575	156.49
4283.405203	97.3292
4283.970868	232.827
4284.536570	202.292
4285.102310	175.574
4285.668087	183.208
4286.233902	110.688
4286.799753	95.4207
4287.365643	223.284
4287.931570	320.614
4288.497534	284.354
4289.063535	206.109
4289.629574	179.391
4290.195650	209.926
4290.761764	160.307
4291.327915	114.505
4291.894104	91.6039
4292.460330	106.871
4293.026593	234.735
4293.592894	272.903
4294.159232	284.354
4294.725608	261.453
4295.292021	291.987
4295.858471	377.866
4296.424959	454.203
4296.991484	570.616
4297.558046	498.096
4298.124646	330.156
4298.691284	250.002
4299.257958	160.307
4299.824671	106.871
4300.391420	106.871
4300.958207	183.208
4301.525031	141.223
4302.091893	101.146
4302.658792	70.6114
4303.225729	78.2451
4303.792703	303.438
4304.359714	330.156
4304.926763	265.27
4305.493849	246.186
4306.060973	164.124
4306.628134	171.757
4307.195332	137.406
4307.762568	114.505
4308.329841	253.819
4308.897152	253.819
4309.464500	295.804
4310.031885	320.614
4310.599308	242.369
4311.166768	160.307
4311.734266	164.124
4312.301801	246.186
4312.869373	242.369
4313.436983	416.034
4314.004630	396.95
4314.572315	316.797
4315.140037	272.903
4315.707796	316.797
4316.275593	223.285
4316.843427	269.086
4317.411299	194.658
4317.979208	175.574
4318.547154	156.49
4319.115138	246.186
4319.683159	198.475
4320.251218	272.903
4320.819314	272.903
4321.387447	253.819
4321.955618	257.636
4322.523827	175.574
4323.092072	114.505
4323.660355	206.109
4324.228676	213.742
4324.797034	141.223
4325.365429	118.322
4325.933861	160.307
4326.502331	167.941
4327.070839	118.322
4327.639384	229.01
4328.207966	211.834
4328.776586	206.109
4329.345243	145.04
4329.913937	164.124
4330.482669	122.139
4331.051438	129.772
4331.620245	187.025
4332.189089	190.842
4332.757971	194.658
4333.326889	122.139
4333.895846	183.208
4334.464839	129.772
4335.033871	101.146
4335.602939	74.4283
4336.172045	141.223
4336.741188	187.025
4337.310369	133.589
4337.879587	114.505
4338.448842	101.146
4339.018135	70.6115
4339.587466	122.139
4340.156833	110.688
4340.726238	97.3293
4341.295681	104.963
4341.865161	221.376
4342.434678	219.468
4343.004233	219.468
4343.573825	291.987
4344.143455	280.537
4344.713122	187.025
4345.282826	259.544
4345.852568	360.69
4346.422347	343.515
4346.992163	377.866
4347.562017	353.057
4348.131909	272.903
4348.701837	187.025
4349.271803	129.772
4349.841807	211.834
4350.411848	192.75
4350.981926	223.285
4351.552042	374.049
4352.122195	347.331
4352.692386	257.636
4353.262614	276.72
4353.832879	206.109
4354.403182	137.406
4354.973522	183.208
4355.543900	250.002
4356.114315	358.782
4356.684767	276.72
4357.255257	337.789
4357.825784	330.156
4358.396348	360.69
4358.966950	311.072
4359.537590	446.569
4360.108267	330.156
4360.678981	423.668
4361.249732	400.767
4361.820521	311.072
4362.391348	326.339
4362.962212	400.767
4363.533113	353.057
4364.104052	242.369
4364.675028	171.757
4365.246041	148.856
4365.817092	171.757
4366.388180	225.193
4366.959306	175.574
4367.530469	133.589
4368.101669	148.856
4368.672907	95.4208
4369.244182	78.245
4369.815495	139.314
4370.386845	240.46
4370.958232	368.324
4371.529657	272.903
4372.101119	198.475
4372.672619	160.307
4373.244156	145.04
4373.815731	101.146
4374.387342	160.307
4374.958992	145.04
4375.530678	257.636
4376.102402	322.522
4376.674164	276.72
4377.245963	206.109
4377.817799	288.171
4378.389673	192.75
4378.961584	171.757
4379.533532	322.522
4380.105518	353.057
4380.677542	427.485
4381.249602	540.081
4381.821700	555.349
4382.393836	582.066
4382.966009	505.73
4383.538219	419.851
4384.110467	303.438
4384.682752	179.391
4385.255075	179.391
4385.827434	236.643
4386.399832	379.774
4386.972267	320.614
4387.544739	246.186
4388.117248	175.574
4388.689795	206.109
4389.262379	133.589
4389.835001	156.49
4390.407660	269.086
4390.980357	265.27
4391.553091	291.987
4392.125862	303.438
4392.698671	393.133
4393.271517	353.057
4393.844401	246.186
4394.417322	160.307
4394.990280	164.124
4395.563276	198.475
4396.136309	198.475
4396.709380	122.139
4397.282488	78.2451
4397.855633	70.6114
4398.428816	82.0619
4399.002036	82.0619
4399.575294	66.7946
4400.148589	64.8862
4400.721921	32.4432
4401.295291	74.4283
4401.868698	97.3292
4402.442143	255.728
4403.015625	412.218
4403.589144	381.683
4404.162701	326.339
4404.736295	288.171
4405.309927	391.225
4405.883596	358.782
4406.457302	326.339
4407.031046	291.987
4407.604828	435.119
4408.178646	330.156
4408.752502	349.24
4409.326396	303.438
4409.900327	265.27
4410.474295	253.819
4411.048301	291.987
4411.622344	299.621
4412.196424	337.789
4412.770542	387.408
4413.344697	299.621
4413.918890	272.903
4414.493120	295.804
4415.067388	330.156
4415.641693	280.537
4416.216035	202.292
4416.790415	129.772
4417.364832	238.552
4417.939286	198.475
4418.513778	179.391
4419.088307	202.292
4419.662874	194.658
4420.237478	272.903
4420.812120	400.767
4421.386799	339.698
4421.961515	280.537
4422.536269	246.186
4423.111060	458.02
4423.685889	374.049
4424.260755	261.453
4424.835658	175.574
4425.410599	307.255
4425.985577	246.186
4426.560592	246.186
4427.135645	225.193
4427.710736	192.75
4428.285864	206.109
4428.861029	213.743
4429.436231	164.124
4430.011471	160.307
4430.586749	156.49
4431.162064	145.04
4431.737416	141.223
4432.312805	223.285
4432.888233	194.658
4433.463697	122.139
4434.039199	95.4208
4434.614738	87.7872
4435.190315	156.49
4435.765929	194.658
4436.341580	206.109
4436.917269	244.277
4437.492995	219.468
4438.068759	280.537
4438.644560	326.339
4439.220398	261.453
4439.796274	206.109
4440.372188	122.139
4440.948138	106.871
4441.524126	198.475
4442.100152	475.195
4442.676215	513.363
4443.252315	416.034
4443.828453	320.614
4444.404628	316.797
4444.980840	250.002
4445.557090	250.002
4446.133378	187.025
4446.709702	122.139
4447.286064	129.772
4447.862464	106.871
4448.438901	101.146
4449.015375	253.819
4449.591887	326.339
4450.168436	337.789
4450.745023	375.958
4451.321647	452.294
4451.898308	438.935
4452.475007	366.416
4453.051743	291.987
4453.628516	276.72
4454.205327	330.156
4454.782176	276.72
4455.359062	238.552
4455.935985	307.255
4456.512945	280.537
4457.089943	219.468
4457.666979	265.27
4458.244052	211.834
4458.821162	133.589
4459.398309	141.223
4459.975494	347.331
4460.552717	362.599
4461.129977	257.636
4461.707274	257.636
4462.284609	198.475
4462.861981	232.827
4463.439390	202.292
4464.016837	152.673
4464.594321	110.688
4465.171843	206.109
4465.749402	179.391
4466.326998	276.72
4466.904632	326.339
4467.482303	250.002
4468.060012	152.673
4468.637758	118.322
4469.215542	106.871
4469.793363	55.3442
4470.371221	28.6264
4470.949117	97.3293
4471.527050	64.8862
4472.105020	95.4209
4472.683028	95.4209
4473.261074	78.2451
4473.839156	40.0769
4474.417276	141.223
4474.995434	198.475
4475.573629	194.658
4476.151861	192.75
4476.730131	156.49
4477.308438	141.223
4477.886783	106.871
4478.465165	101.146
4479.043584	59.161
4479.622041	74.4283
4480.200535	125.955
4480.779067	95.4208
4481.357636	51.5273
4481.936242	43.8937
4482.514886	62.9778
4483.093567	240.46
4483.672286	263.361
4484.251042	349.24
4484.829835	326.339
4485.408666	299.621
4485.987534	211.834
4486.566440	234.735
4487.145383	246.186
4487.724363	192.75
4488.303381	156.49
4488.882436	288.171
4489.461529	215.651
4490.040659	206.109
4490.619827	240.46
4491.199031	234.735
4491.778274	238.552
4492.357553	229.01
4492.936870	215.651
4493.516225	152.673
4494.095617	219.468
4494.675046	223.285
4495.254513	194.658
4495.834017	179.391
4496.413558	164.124
4496.993137	97.3293
4497.572754	152.673
4498.152407	148.856
4498.732099	141.223
4499.311827	152.673
4499.891593	202.292
4500.471396	288.171
4501.051237	198.475
4501.631115	217.559
4502.211031	194.658
4502.790984	179.391
4503.370974	137.406
4503.951002	97.3293
4504.531067	74.4283
4505.111170	171.757
4505.691310	152.673
4506.271487	167.941
4506.851702	101.146
4507.431954	259.544
4508.012244	211.834
4508.592571	284.354
4509.172935	253.819
4509.753337	303.438
4510.333777	318.705
4510.914253	427.485
4511.494767	347.332
4512.075319	322.522
4512.655908	291.987
4513.236534	167.941
4513.817198	152.673
4514.397899	179.391
4514.978637	118.322
4515.559413	66.7946
4516.140226	32.4432
4516.721077	13.359
4517.301965	55.3441
4517.882891	43.8937
4518.463854	145.04
4519.044854	129.772
4519.625892	70.6114
4520.206967	51.5273
4520.788079	66.7946
4521.369229	36.26
4521.950417	91.604
4522.531641	148.856
4523.112903	129.772
4523.694203	97.3292
4524.275540	91.604
4524.856914	74.4283
4525.438326	74.4283
4526.019775	112.597
4526.601262	307.255
4527.182786	408.401
4527.764347	303.438
4528.345946	160.307
4528.927582	74.4283
4529.509256	36.26
4530.090967	32.4432
4530.672716	32.4432
4531.254501	36.26
4531.836325	97.3292
4532.418185	74.4283
4533.000083	70.6114
4533.582019	187.025
4534.163992	183.208
4534.746002	236.643
4535.328050	206.109
4535.910135	183.208
4536.492257	164.124
4537.074417	106.871
4537.656614	225.193
4538.238849	345.423
4538.821121	265.27
4539.403431	225.193
4539.985778	145.04
4540.568162	148.856
4541.150584	122.139
4541.733043	122.139
4542.315539	78.2451
4542.898073	74.4283
4543.480645	108.78
4544.063254	106.871
4544.645900	253.819
4545.228583	265.27
4545.811304	171.757
4546.394063	164.124
4546.976859	202.292
4547.559692	167.941
4548.142562	110.688
4548.725470	82.0619
4549.308416	152.673
4549.891399	187.025
4550.474419	141.223
4551.057476	179.391
4551.640572	217.559
4552.223704	171.757
4552.806874	114.505
4553.390081	114.505
4553.973326	91.604
4554.556608	145.04
4555.139927	118.322
4555.723284	118.322
4556.306679	110.688
4556.890110	87.7871
4557.473579	51.5273
4558.057086	198.475
4558.640630	229.01
4559.224211	175.574
4559.807830	141.223
4560.391486	225.193
4560.975179	187.025
4561.558910	160.307
4562.142679	114.505
4562.726485	91.604
4563.310328	59.1609
4563.894208	160.307
4564.478126	202.292
4565.062082	175.574
4565.646074	291.987
4566.230105	291.987
4566.814172	272.903
4567.398277	234.735
4567.982420	353.057
4568.566600	458.019
4569.150817	362.599
4569.735071	326.339
4570.319363	381.683
4570.903693	374.049
4571.488060	250.002
4572.072464	145.04
4572.656906	229.01
4573.241385	175.574
4573.825901	141.223
4574.410455	91.604
4574.995046	51.5273
4575.579675	40.0768
4576.164341	106.871
4576.749045	148.856
4577.333786	152.673
4577.918564	223.285
4578.503380	295.804
4579.088233	223.285
4579.673123	183.208
4580.258051	183.208
4580.843017	175.574
4581.428020	242.369
4582.013060	206.109
4582.598137	267.178
4583.183252	473.287
4583.768405	381.683
4584.353594	299.621
4584.938822	250.002
4585.524086	444.661
4586.109388	335.881
4586.694728	211.834
4587.280105	198.475
4587.865519	187.025
4588.450970	194.658
4589.036460	194.658
4589.621986	179.391
4590.207550	179.391
4590.793151	280.537
4591.378790	229.01
4591.964466	148.856
4592.550179	91.6039
4593.135930	101.146
4593.721719	131.681
4594.307544	82.0619
4594.893407	47.7104
4595.479308	194.658
4596.065246	198.475
4596.651221	351.148
4597.237234	284.354
4597.823284	250.002
4598.409372	320.614
4598.995497	265.27
4599.581659	303.438
4600.167859	322.522
4600.754096	198.475
4601.340371	118.322
4601.926683	74.4282
4602.513032	64.8861
4603.099419	55.3441
4603.685843	40.0768
4604.272305	82.0619
4604.858804	89.6955
4605.445340	190.841
4606.031914	152.673
4606.618525	106.871
4607.205174	97.3292
4607.791860	104.963
4608.378583	148.856
4608.965344	353.057
4609.552143	347.331
4610.138978	339.698
4610.725851	269.086
4611.312762	396.95
4611.899710	498.096
4612.486695	326.339
4613.073718	341.606
4613.660778	320.614
4614.247876	353.057
4614.835011	307.255
4615.422183	314.888
4616.009393	532.448
4616.596640	660.311
4617.183924	524.814
4617.771246	404.584
4618.358606	303.438
4618.946003	370.232
4619.533437	288.171
4620.120909	194.658
4620.708418	194.658
4621.295964	183.208
4621.883548	118.322
4622.471169	51.5272
4623.058828	51.5272
4623.646524	122.139
4624.234257	87.7871
4624.822028	91.6039
4625.409836	70.6113
4625.997682	160.307
4626.585565	253.819
4627.173486	198.475
4627.761444	129.772
4628.349439	59.1609
4628.937472	28.6262
4629.525542	17.1757
4630.113649	64.8861
4630.701794	36.2599
4631.289977	32.4431
4631.878196	36.2599
4632.466454	125.955
4633.054748	206.109
4633.643080	129.772
4634.231450	137.406
4634.819856	152.673
4635.408301	194.658
4635.996782	152.673
4636.585301	167.94
4637.173858	272.903
4637.762451	246.185
4638.351083	257.636
4638.939751	187.025
4639.528457	221.376
4640.117201	221.376
4640.705982	145.039
4641.294800	118.322
4641.883656	118.322
4642.472549	141.223
4643.061479	133.589
4643.650447	122.139
4644.239453	114.505
4644.828495	137.406
4645.417575	118.322
4646.006693	234.735
4646.595848	381.683
4647.185040	299.621
4647.774270	351.148
4648.363537	316.797
4648.952842	253.819
4649.542184	215.651
4650.131563	167.94
4650.720980	179.391
4651.310434	272.903
4651.899926	238.552
4652.489455	145.039
4653.079021	95.4207
4653.668625	171.757
4654.258266	209.926
4654.847945	232.827
4655.437661	219.468
4656.027415	192.75
4656.617206	250.002
4657.207034	198.475
4657.796900	192.75
4658.386803	101.146
4658.976743	47.7104
4659.566721	43.8935
4660.156736	152.673
4660.746789	190.841
4661.336879	276.72
4661.927007	307.255
4662.517172	280.537
4663.107374	272.903
4663.697614	288.171
4664.287891	272.903
4664.878206	330.156
4665.468558	257.636
4666.058947	167.94
4666.649374	114.505
4667.239838	66.7945
4667.830340	43.8935
4668.420879	95.4207
4669.011455	137.406
4669.602069	160.307
4670.192720	156.49
4670.783409	145.039
4671.374135	82.0618
4671.964899	85.8786
4672.555700	112.596
4673.146538	135.497
4673.737414	106.871
4674.328327	74.4281
4674.919277	223.284
4675.510265	225.193
4676.101291	171.757
4676.692353	164.124
4677.283454	171.757
4677.874591	164.124
4678.465766	303.438
4679.056978	276.72
4679.648228	246.185
4680.239515	229.01
4680.830840	187.025
4681.422202	141.223
4682.013602	114.505
4682.605038	91.6039
4683.196513	91.6039
4683.788024	179.391
4684.379573	225.193
4684.971160	314.888
4685.562784	198.475
4686.154445	179.391
4686.746144	164.124
4687.337880	114.505
4687.929653	74.4281
4688.521464	43.8935
4689.113313	104.963
4689.705198	202.292
4690.297121	255.727
4690.889082	175.574
4691.481080	133.589
4692.073115	122.139
4692.665188	156.49
4693.257298	148.856
4693.849446	209.926
4694.441631	171.757
4695.033853	133.589
4695.626113	192.75
4696.218410	288.171
4696.810745	229.01
4697.403117	223.284
4697.995526	183.208
4698.587973	97.3292
4699.180458	156.49
4699.772979	194.658
4700.365538	179.391
4700.958135	167.94
4701.550769	202.292
4702.143440	137.406
4702.736149	156.49
4703.328895	156.49
4703.921678	187.025
4704.514499	148.856
4705.107358	97.3291
4705.700254	43.8936
4706.293187	62.9777
4706.886157	217.559
4707.479165	408.401
4708.072211	377.866
4708.665294	330.156
4709.258414	280.537
4709.851571	423.668
4710.444766	347.331
4711.037999	225.193
4711.631269	303.438
4712.224576	377.866
4712.817921	353.057
4713.411303	450.386
4714.004722	366.415
4714.598179	475.195
4715.191673	423.668
4715.785205	347.331
4716.378774	269.086
4716.972381	404.584
4717.566025	335.881
4718.159706	219.468
4718.753425	129.772
4719.347181	64.8861
4719.940975	145.039
4720.534806	307.255
4721.128674	253.819
4721.722580	167.94
4722.316523	219.468
4722.910504	183.208
4723.504522	118.322
4724.098577	192.75
4724.692670	223.284
4725.286800	206.109
4725.880968	229.01
4726.475173	295.804
4727.069415	471.378
4727.663695	358.782
4728.258013	242.369
4728.852367	225.193
4729.446759	318.705
4730.041189	303.438
4730.635656	238.552
4731.230160	295.804
4731.824702	498.096
4732.419281	412.217
4733.013898	280.537
4733.608552	192.75
4734.203243	145.039
4734.797972	242.369
4735.392738	242.369
4735.987542	316.797
4736.582383	311.071
4737.177261	291.987
4737.772177	276.72
4738.367130	234.735
4738.962121	206.109
4739.557149	145.039
4740.152214	242.369
4740.747317	192.75
4741.342458	276.72
4741.937635	322.522
4742.532851	284.354
4743.128103	276.72
4743.723393	356.873
4744.318720	339.698
4744.914085	269.086
4745.509487	288.17
4746.104927	416.034
4746.700404	511.455
4747.295918	374.049
4747.891470	381.683
4748.487059	427.485
4749.082686	311.071
4749.678350	377.866
4750.274051	412.217
4750.869790	570.616
4751.465566	774.816
4752.061380	723.289
4752.657231	637.41
4753.253120	667.945
4753.849046	717.564
4754.445009	740.465
4755.041010	551.532
4755.637048	585.883
4756.233123	652.678
4756.829236	723.289
4757.425387	828.252
4758.021574	687.029
4758.617800	660.311
4759.214062	736.648
4759.810362	641.227
4760.406699	576.341
4761.003074	330.156
4761.599487	320.614
4762.195936	288.171
4762.792423	206.109
4763.388948	164.124
4763.985510	148.856
4764.582109	183.208
4765.178745	209.926
4765.775420	225.193
4766.372131	219.468
4766.968880	183.208
4767.565666	229.01
4768.162490	223.285
4768.759351	229.01
4769.356250	225.193
4769.953186	215.651
4770.550159	175.574
4771.147170	137.406
4771.744218	377.866
4772.341304	438.935
4772.938427	311.072
4773.535587	295.804
4774.132785	284.354
4774.730020	423.668
4775.327293	494.279
4775.924603	431.302
4776.521950	374.049
4777.119335	490.462
4777.716757	467.561
4778.314217	351.148
4778.911714	335.881
4779.509249	423.668
4780.106821	532.448
4780.704430	551.532
4781.302077	444.661
4781.899761	419.851
4782.497482	408.401
4783.095241	404.584
4783.693038	509.547
4784.290872	608.784
4784.888743	490.463
4785.486651	467.562
4786.084597	444.661
4786.682581	377.866
4787.280602	351.148
4787.878660	408.401
4788.476756	322.522
4789.074889	265.27
4789.673059	299.621
4790.271267	225.193
4790.869512	284.354
4791.467795	603.059
4792.066115	673.67
4792.664473	576.341
4793.262868	440.844
4793.861300	269.086
4794.459770	311.072
4795.058277	253.819
4795.656822	257.636
4796.255404	322.522
4796.854023	377.866
4797.452680	276.72
4798.051374	164.124
4798.650106	125.955
4799.248875	156.49
4799.847681	288.171
4800.446525	383.591
4801.045406	351.148
4801.644325	385.5
4802.243281	517.18
4802.842275	416.034
4803.441305	450.386
4804.040374	416.034
4804.639479	419.851
4805.238623	326.339
4805.837803	288.171
4806.437021	179.391
4807.036277	236.643
4807.635569	284.354
4808.234900	360.69
4808.834267	412.218
4809.433672	404.584
4810.033115	419.851
4810.632594	343.515
4811.232112	335.881
4811.831666	326.339
4812.431258	229.01
4813.030888	145.04
4813.630555	148.856
4814.230259	145.04
4814.830001	288.171
4815.429780	303.438
4816.029596	284.354
4816.629450	314.888
4817.229342	265.27
4817.829271	381.683
4818.429237	374.049
4819.029240	261.453
4819.629281	160.307
4820.229360	118.322
4820.829476	91.6039
4821.429629	160.307
4822.029819	435.118
4822.630047	381.683
4823.230313	295.804
4823.830616	192.75
4824.430956	192.75
4825.031334	272.903
4825.631749	353.057
4826.232201	265.27
4826.832691	299.621
4827.433219	280.537
4828.033783	192.75
4828.634386	160.307
4829.235025	175.574
4829.835702	236.643
4830.436416	229.01
4831.037168	290.079
4831.637957	356.873
4832.238784	253.819
4832.839648	280.537
4833.440550	351.148
4834.041488	335.881
4834.642465	366.416
4835.243478	393.133
4835.844529	482.829
4836.445618	423.668
4837.046744	280.537
4837.647907	330.156
4838.249108	337.789
4838.850346	320.614
4839.451622	269.087
4840.052935	246.186
4840.654285	141.223
4841.255673	148.856
4841.857098	242.369
4842.458560	202.292
4843.060061	175.574
4843.661598	114.505
4844.263173	295.804
4844.864785	265.27
4845.466435	339.698
4846.068122	351.148
4846.669846	272.903
4847.271608	211.834
4847.873407	326.339
4848.475244	284.354
4849.077118	261.453
4849.679030	431.302
4850.280979	492.371
4850.882965	423.668
4851.484989	427.485
4852.087050	416.034
4852.689149	540.081
4853.291285	555.349
4853.893458	444.661
4854.495669	326.339
4855.097917	311.072
4855.700203	206.109
4856.302526	156.49
4856.904886	110.688
4857.507284	192.75
4858.109719	288.171
4858.712192	326.339
4859.314702	320.614
4859.917250	358.782
4860.519835	320.614
4861.122457	269.087
4861.725117	291.988
4862.327814	303.438
4862.930549	370.232
4863.533321	288.171
4864.136130	326.339
4864.738977	269.087
4865.341861	225.193
4865.944783	255.728
4866.547742	326.339
4867.150738	412.218
4867.753772	316.797
4868.356843	351.148
4868.959952	299.621
4869.563098	288.171
4870.166282	377.866
4870.769503	295.804
4871.372761	280.537
4871.976057	206.109
4872.579390	137.406
4873.182760	253.819
4873.786168	303.438
4874.389614	257.636
4874.993097	339.698
4875.596617	211.834
4876.200175	179.391
4876.803770	419.851
4877.407402	381.683
4878.011072	412.218
4878.614779	412.218
4879.218524	335.881
4879.822306	370.233
4880.426125	303.438
4881.029982	284.354
4881.633877	246.186
4882.237808	164.124
4882.841778	148.857
4883.445784	171.757
4884.049828	164.124
4884.653910	160.307
4885.258028	133.589
4885.862185	265.27
4886.466378	223.285
4887.070609	225.193
4887.674878	206.109
4888.279184	175.574
4888.883527	171.757
4889.487908	250.002
4890.092326	215.651
4890.696781	133.589
4891.301274	74.4284
4891.905804	141.223
4892.510372	152.673
4893.114977	272.903
4893.719620	280.537
4894.324300	229.01
4894.929017	215.651
4895.533772	450.386
4896.138564	385.5
4896.743394	299.621
4897.348261	272.903
4897.953165	183.208
4898.558107	164.124
4899.163087	229.01
4899.768103	290.079
4900.373157	280.537
4900.978249	242.369
4901.583378	160.307
4902.188544	295.804
4902.793748	423.668
4903.398989	316.797
4904.004268	238.552
4904.609584	202.292
4905.214937	183.208
4905.820328	221.376
4906.425756	288.171
4907.031222	261.453
4907.636725	194.658
4908.242265	187.025
4908.847843	122.139
4909.453458	219.468
4910.059111	242.369
4910.664801	175.574
4911.270529	250.002
4911.876294	370.233
4912.482096	261.453
4913.087936	183.208
4913.693813	145.04
4914.299727	171.757
4914.905679	122.139
4915.511669	70.6116
4916.117696	206.109
4916.723760	291.988
4917.329861	479.012
4917.936000	458.02
4918.542177	400.767
4919.148391	276.72
4919.754642	223.285
4920.360931	167.941
4920.967257	152.673
4921.573620	133.589
4922.180021	74.4284
4922.786460	66.7947
4923.392935	82.062
4923.999449	131.681
4924.605999	187.025
4925.212587	213.743
4925.819213	206.109
4926.425875	225.193
4927.032576	253.819
4927.639313	167.941
4928.246088	101.146
4928.852901	198.475
4929.459751	175.574
4930.066638	223.285
4930.673563	257.636
4931.280525	225.193
4931.887524	194.658
4932.494561	366.416
4933.101636	513.364
4933.708747	505.73
4934.315897	347.332
4934.923083	253.819
4935.530307	299.621
4936.137569	284.354
4936.744867	280.537
4937.352204	419.851
4937.959577	366.416
4938.566988	284.354
4939.174437	276.72
4939.781923	225.193
4940.389446	211.834
4940.997007	316.797
4941.604605	366.416
4942.212241	431.302
4942.819913	416.034
4943.427624	374.049
4944.035372	393.134
4944.643157	393.134
4945.250979	381.683
4945.858839	370.233
4946.466737	320.614
4947.074672	206.109
4947.682644	122.139
4948.290654	97.3294
4948.898701	232.827
4949.506785	333.973
4950.114907	349.24
4950.723066	335.881
4951.331263	520.997
4951.939497	479.012
4952.547769	351.148
4953.156078	299.621
4953.764424	238.552
4954.372808	225.193
4954.981229	167.941
4955.589688	187.025
4956.198184	202.292
4956.806717	250.002
4957.415288	211.834
4958.023897	160.307
4958.632542	183.208
4959.241225	152.673
4959.849946	156.49
4960.458704	145.04
4961.067499	133.589
4961.676332	261.453
4962.285202	167.941
4962.894110	175.574
4963.503055	145.04
4964.112037	343.515
4964.721057	295.804
4965.330114	299.621
4965.939209	246.186
4966.548341	272.903
4967.157510	467.562
4967.766717	385.5
4968.375961	299.621
4968.985243	223.285
4969.594562	194.658
4970.203919	137.406
4970.813313	106.871
4971.422744	125.956
4972.032213	234.735
4972.641719	215.651
4973.251263	183.208
4973.860844	167.941
4974.470462	141.223
4975.080118	122.139
4975.689811	148.857
4976.299542	171.758
4976.909310	164.124
4977.519115	242.369
4978.128958	326.339
4978.738839	246.186
4979.348756	257.636
4979.958711	265.27
4980.568704	416.034
4981.178734	322.522
4981.788801	370.233
4982.398906	393.134
4983.009048	358.782
4983.619228	326.339
4984.229445	223.285
4984.839699	219.468
4985.449991	219.468
4986.060321	246.186
4986.670687	164.124
4987.281091	95.421
4987.891533	272.903
4988.502012	326.339
4989.112528	288.171
4989.723082	299.621
4990.333673	276.72
4990.944302	385.5
4991.554968	250.002
4992.165671	179.391
4992.776412	114.505
4993.387190	164.124
4993.998006	133.589
4994.608859	156.49
4995.219749	284.354
4995.830677	246.186
4996.441643	253.819
4997.052645	288.171
4997.663685	391.225
4998.274763	257.636
4998.885878	179.391
4999.497030	190.842
5000.108220	209.926
5000.719447	290.079
5001.330712	284.354
5001.942014	179.391
5002.553353	137.406
5003.164730	307.255
5003.776144	337.79
5004.387596	299.621
5004.999085	330.156
5005.610612	303.438
5006.222176	272.903
5006.833777	269.087
5007.445416	257.636
5008.057092	183.208
5008.668806	175.574
5009.280556	213.743
5009.892345	225.193
5010.504171	183.208
5011.116034	175.574
5011.727935	148.857
5012.339873	137.406
5012.951848	78.2453
5013.563861	112.597
5014.175911	202.292
5014.787999	187.025
5015.400124	167.941
5016.012287	253.819
5016.624487	396.95
5017.236724	366.416
5017.848999	284.354
5018.461311	198.475
5019.073661	137.406
5019.686048	125.956
5020.298472	229.01
5020.910934	280.537
5021.523433	291.988
5022.135970	198.475
5022.748544	272.903
5023.361155	291.988
5023.973804	322.522
5024.586491	291.988
5025.199214	250.002
5025.811976	261.453
5026.424774	225.193
5027.037610	263.361
5027.650484	257.636
5028.263394	242.369
5028.876343	528.631
5029.489328	578.25
5030.102351	505.73
5030.715412	444.661
5031.328510	347.332
5031.941645	242.369
5032.554818	183.208
5033.168028	303.438
5033.781275	431.302
5034.394560	396.95
5035.007883	353.057
5035.621243	316.797
5036.234640	358.782
5036.848074	276.72
5037.461546	234.735
5038.075056	194.658
5038.688603	122.139
5039.302187	129.772
5039.915809	229.01
5040.529468	244.277
5041.143164	259.545
5041.756898	229.01
5042.370670	341.606
5042.984478	335.881
5043.598324	416.034
5044.212208	303.438
5044.826129	311.072
5045.440087	257.636
5046.054083	175.574
5046.668117	219.468
5047.282187	164.124
5047.896295	219.468
5048.510441	400.767
5049.124624	471.379
5049.738844	475.195
5050.353102	490.463
5050.967397	513.364
5051.581729	374.049
5052.196099	269.087
5052.810507	288.171
5053.424952	442.752
5054.039434	435.119
5054.653953	366.416
5055.268510	366.416
5055.883105	408.401
5056.497737	311.072
5057.112406	284.354
5057.727113	272.903
5058.341857	229.01
5058.956638	314.889
5059.571457	284.354
5060.186314	345.423
5060.801207	276.72
5061.416139	299.621
5062.031107	250.002
5062.646113	246.186
5063.261157	211.834
5063.876238	160.307
5064.491356	167.941
5065.106512	171.757
5065.721705	377.866
5066.336935	494.279
5066.952203	559.165
5067.567508	528.631
5068.182851	377.866
5068.798231	416.034
5069.413649	335.881
5070.029104	408.401
5070.644596	366.416
5071.260126	435.119
5071.875693	400.767
5072.491298	427.485
5073.106940	547.715
5073.722620	641.227
5074.338336	490.463
5074.954091	545.807
5075.569882	540.081
5076.185712	423.668
5076.801578	322.522
5077.417482	330.156
5078.033424	412.218
5078.649402	511.455
5079.265419	435.119
5079.881472	284.354
5080.497563	303.438
5081.113692	284.354
5081.729858	223.285
5082.346061	358.782
5082.962302	400.767
5083.578580	419.851
5084.194895	377.866
5084.811248	374.049
5085.427639	358.782
5086.044066	412.218
5086.660531	330.156
5087.277034	229.01
5087.893574	202.292
5088.510152	167.941
5089.126766	148.857
5089.743419	194.658
5090.360108	250.002
5090.976835	288.171
5091.593600	326.339
5092.210402	412.218
5092.827241	381.683
5093.444118	347.332
5094.061032	347.332
5094.677984	320.614
5095.294973	288.171
5095.911999	383.591
5096.529063	291.988
5097.146164	223.285
5097.763303	219.468
5098.380479	238.552
5098.997693	353.057
5099.614943	364.507
5100.232232	379.775
5100.849557	320.614
5101.466921	450.386
5102.084321	393.133
5102.701759	393.133
5103.319235	513.364
5103.936747	641.227
5104.554298	454.203
5105.171885	351.148
5105.789510	610.693
5106.407173	540.081
5107.024873	597.334
5107.642610	643.136
5108.260385	694.663
5108.878197	660.311
5109.496046	536.265
5110.113933	412.218
5110.731858	381.683
5111.349820	532.448
5111.967819	543.898
5112.585855	597.334
5113.203930	513.364
5113.822041	490.463
5114.440190	362.599
5115.058376	246.186
5115.676600	219.468
5116.294861	288.171
5116.913160	269.087
5117.531495	242.369
5118.149869	223.285
5118.768280	250.003
5119.386728	272.904
5120.005213	641.227
5120.623736	750.007
5121.242297	603.059
5121.860895	444.661
5122.479530	381.683
5123.098203	467.562
5123.716913	366.416
5124.335660	326.339
5124.954445	303.438
5125.573268	333.973
5126.192127	311.072
5126.811025	377.866
5127.429959	358.782
5128.048931	335.881
5128.667941	400.767
5129.286988	435.119
5129.906072	400.767
5130.525194	307.255
5131.144353	303.438
5131.763549	356.874
5132.382783	284.354
5133.002054	345.423
5133.621363	375.958
5134.240709	410.309
5134.860093	272.904
5135.479514	536.265
5136.098972	772.908
5136.718468	750.007
5137.338001	641.227
5137.957572	532.448
5138.577180	463.745
5139.196826	351.149
5139.816509	269.087
5140.436229	307.255
5141.055987	288.171
5141.675782	242.369
5142.295614	311.072
5142.915484	381.683
5143.535392	427.485
5144.155337	326.339
5144.775319	311.072
5145.395339	333.973
5146.015396	555.349
5146.635490	593.517
5147.255622	547.715
5147.875791	419.851
5148.495998	343.515
5149.116242	351.149
5149.736524	326.339
5150.356843	303.438
5150.977199	269.087
5151.597593	316.797
5152.218024	320.614
5152.838493	339.698
5153.458999	423.668
5154.079543	517.181
5154.700123	576.341
5155.320742	807.26
5155.941398	769.091
5156.562091	652.678
5157.182821	801.534
5157.803589	706.114
5158.424395	896.955
5159.045237	916.039
5159.666118	780.542
5160.287035	858.787
5160.907990	793.901
5161.528983	696.572
5162.150013	599.242
5162.771080	582.067
5163.392185	664.129
5164.013327	818.71
5164.634506	793.901
5165.255723	734.74
5165.876978	641.228
[truncated: 6,506 more rows]
