# Supplementary material for: Chemoenzymatic synthesis of genetically-encoded multivalent liquid N-glycan arrays
Source: Nat Commun. 2023 Aug 28;14:5237. doi: 10.1038/s41467-023-40900-y (PMC10462762; doi:10.1038/s41467-023-40900-y)
Supplement: Supplementary file 8 — Supplementary Dataset 4 [file 41467_2023_40900_MOESM8_ESM.zip › Supplementary Data 1_All MALDI Data/MALDI TextFiles for Fig.5 and Fig.6/TL-IV-150-DBCO-SDB224_0001.txt]

TITLE "<<TL-IV-150-DBCO-SDB224_0001>> Voyager Spec #1[BP = 5240.1, 38129]"
TYPE MASSSPEC
3999.789467	662.111
4000.336058	643.493
4000.882687	562.038
4001.429353	508.511
4001.976057	551.565
4002.522798	585.311
4003.069577	672.584
4003.616392	585.311
4004.163246	677.239
4004.710136	599.275
4005.257064	595.784
4005.804030	599.275
4006.351033	706.33
4006.898073	701.675
4007.445151	633.02
4007.992266	648.148
4008.539418	580.656
4009.086608	537.602
4009.633835	537.602
4010.181100	657.457
4010.728402	591.129
4011.275741	551.565
4011.823118	585.311
4012.370532	522.474
4012.917984	508.511
4013.465473	527.129
4014.012999	527.129
4014.560563	512.002
4015.108164	608.584
4015.655803	623.711
4016.203479	599.275
4016.751192	666.766
4017.298943	850.621
4017.846731	788.948
4018.394556	768.003
4018.942419	672.584
4019.490320	648.148
4020.038258	605.093
4020.586233	576.002
4021.134245	551.565
4021.682295	522.474
4022.230383	532.947
4022.778507	484.074
4023.326669	512.002
4023.874869	574.838
4024.423106	532.947
4024.971380	541.093
4025.519692	503.856
4026.068041	541.093
4026.616428	551.565
4027.164852	551.565
4027.713313	566.693
4028.261812	576.002
4028.810348	566.693
4029.358921	537.602
4029.907532	546.911
4030.456180	595.784
4031.004866	556.22
4031.553589	508.511
4032.102350	541.093
4032.651147	508.511
4033.199983	589.965
4033.748855	594.62
4034.297766	633.02
4034.846713	628.366
4035.395698	619.056
4035.944720	580.656
4036.493780	585.311
4037.042877	556.22
4037.592011	614.402
4038.141183	667.929
4038.690392	599.275
4039.239639	609.747
4039.788923	706.329
4040.338245	633.02
4040.887603	714.475
4041.437000	691.202
4041.986433	740.075
4042.535904	706.329
4043.085413	787.784
4043.634959	759.857
4044.184542	686.548
4044.734162	686.548
4045.283820	706.329
4045.833516	686.548
4046.383249	653.966
4046.933019	599.275
4047.482826	764.512
4048.032671	730.766
4048.582554	609.747
4049.132474	580.656
4049.682431	576.002
4050.232425	551.565
4050.782457	551.565
4051.332527	599.275
4051.882634	730.766
4052.432778	697.02
4052.982959	683.057
4053.533178	712.148
4054.083435	677.239
4054.633728	667.929
4055.184060	638.838
4055.734428	537.602
4056.284834	527.129
4056.835278	541.093
4057.385758	603.929
4057.936276	603.929
4058.486832	599.275
4059.037425	695.857
4059.588055	724.948
4060.138723	712.148
4060.689428	677.239
4061.240171	758.693
4061.790951	720.293
4062.341768	633.02
4062.892623	566.693
4063.443515	541.093
4063.994444	585.311
4064.545411	599.275
4065.096416	603.929
4065.647457	570.184
4066.198536	551.565
4066.749653	488.729
4067.300807	508.511
4067.851998	546.911
4068.403227	508.511
4068.954493	551.565
4069.505797	546.911
4070.057137	609.747
4070.608516	648.148
4071.159931	619.057
4071.711384	566.693
4072.262875	599.275
4072.814403	595.784
4073.365968	551.565
4073.917571	517.82
4074.469211	648.148
4075.020888	743.566
4075.572603	735.421
4076.124356	672.584
4076.676145	628.366
4077.227972	580.657
4077.779837	683.057
4078.331739	624.875
4078.883678	585.311
4079.435655	546.911
4079.987669	532.947
4080.539720	653.966
4081.091809	591.129
4081.643935	619.057
4082.196099	614.402
4082.748300	643.493
4083.300538	556.22
4083.852814	580.657
4084.405127	532.947
4084.957478	556.22
4085.509866	648.148
4086.062292	749.384
4086.614754	648.148
4087.167255	715.639
4087.719792	686.548
4088.272367	628.366
4088.824980	619.057
4089.377630	619.057
4089.930317	605.093
4090.483041	619.057
4091.035803	591.129
4091.588603	576.002
4092.141440	735.421
4092.694314	720.293
4093.247225	672.584
4093.800174	686.548
4094.353161	759.857
4094.906185	697.021
4095.459246	662.111
4096.012344	638.839
4096.565480	599.275
4097.118654	614.402
4097.671865	624.875
4098.225113	541.093
4098.778398	545.747
4099.331721	560.875
4099.885082	648.148
4100.438480	648.148
4100.991915	595.784
4101.545387	628.366
4102.098897	580.657
4102.652445	595.784
4103.206030	706.33
4103.759652	691.202
4104.313311	609.748
4104.867008	599.275
4105.420743	628.366
4105.974514	599.275
4106.528324	580.657
4107.082170	537.602
4107.636054	556.22
4108.189975	672.584
4108.743934	653.966
4109.297930	653.966
4109.851964	638.839
4110.406035	662.111
4110.960143	706.33
4111.514289	648.148
4112.068472	643.493
4112.622693	633.02
4113.176951	643.493
4113.731246	585.311
4114.285579	562.038
4114.839949	648.148
4115.394356	672.584
4115.948801	643.493
4116.503284	855.276
4117.057803	749.384
4117.612361	662.111
4118.166955	638.839
4118.721587	585.311
4119.276256	556.22
4119.830963	532.947
4120.385707	570.184
4120.940489	580.657
4121.495308	562.038
4122.050164	585.311
4122.605058	599.275
4123.159989	562.038
4123.714957	541.093
4124.269963	545.747
4124.825007	633.02
4125.380087	605.093
4125.935205	595.784
4126.490361	570.184
4127.045554	551.566
4127.600784	537.602
4128.156052	522.475
4128.711357	546.911
4129.266699	585.311
4129.822079	551.566
4130.377497	595.784
4130.932951	599.275
4131.488443	609.748
4132.043973	585.311
4132.599540	599.275
4133.155144	730.766
4133.710786	657.457
4134.266465	595.784
4134.822181	643.493
4135.377935	624.875
4135.933727	614.402
4136.489555	517.82
4137.045421	566.693
4137.601325	570.184
4138.157266	585.311
4138.713244	576.002
4139.269260	551.566
4139.825313	595.784
4140.381403	566.693
4140.937531	576.002
4141.493696	595.784
4142.049899	541.093
4142.606139	522.475
4143.162417	551.566
4143.718732	585.311
4144.275084	624.875
4144.831473	595.784
4145.387901	706.33
4145.944365	740.075
4146.500867	628.366
4147.057406	609.748
4147.613983	591.129
4148.170597	628.366
4148.727248	706.33
4149.283937	855.276
4149.840663	783.13
4150.397427	730.766
4150.954228	672.584
4151.511067	691.202
4152.067943	683.057
4152.624856	764.512
4153.181806	870.403
4153.738794	793.603
4154.295820	744.73
4154.852883	643.493
4155.409983	735.421
4155.967121	783.13
4156.524296	712.148
4157.081508	778.475
4157.638758	759.857
4158.196045	740.075
4158.753370	942.549
4159.310732	976.294
4159.868131	847.13
4160.425568	754.039
4160.983043	677.239
4161.540554	628.366
4162.098103	643.493
4162.655690	672.584
4163.213314	648.148
4163.770975	648.148
4164.328673	599.275
4164.886409	591.129
4165.444183	643.493
4166.001994	701.675
4166.559842	720.293
4167.117728	643.493
4167.675651	580.657
4168.233611	591.129
4168.791609	541.093
4169.349644	608.584
4169.907717	627.202
4170.465827	690.039
4171.023974	628.366
4171.582159	628.366
4172.140381	628.366
4172.698641	591.129
4173.256938	730.766
4173.815272	667.93
4174.373644	638.839
4174.932054	614.402
4175.490500	605.093
4176.048984	591.129
4176.607506	628.366
4177.166064	648.148
4177.724661	599.275
4178.283294	576.002
4178.841965	541.093
4179.400674	565.529
4179.959420	565.529
4180.518203	598.111
4181.077023	560.875
4181.635881	541.093
4182.194777	603.929
4182.753710	608.584
4183.312680	772.657
4183.871688	712.148
4184.430733	667.93
4184.989815	643.493
4185.548935	605.093
4186.108092	551.565
4186.667287	546.911
4187.226519	672.584
4187.785788	740.075
4188.345095	712.148
4188.904439	730.766
4189.463821	715.639
4190.023240	619.057
4190.582696	580.656
4191.142190	657.457
4191.701721	638.839
4192.261290	566.693
4192.820896	599.275
4193.380539	614.402
4193.940220	595.784
4194.499938	657.457
4195.059694	672.584
4195.619487	605.093
4196.179317	562.038
4196.739185	585.311
4197.299090	570.184
4197.859033	570.184
4198.419013	637.675
4198.979030	691.202
4199.539085	633.02
4200.099178	614.402
4200.659307	591.129
4201.219474	576.002
4201.779679	556.22
4202.339920	566.693
4202.900200	648.148
4203.460516	599.275
4204.020870	609.748
4204.581262	591.129
4205.141690	566.693
4205.702157	740.075
4206.262660	764.512
4206.823201	851.785
4207.383780	818.039
4207.944396	715.639
4208.505049	735.421
4209.065739	744.73
4209.626467	686.548
4210.187233	677.239
4210.748036	662.111
4211.308876	638.839
4211.869754	614.402
4212.430669	653.966
4212.991621	657.457
4213.552611	715.639
4214.113638	740.075
4214.674703	715.639
4215.235805	701.675
4215.796944	667.93
4216.358121	624.875
4216.919335	580.657
4217.480587	546.911
4218.041876	527.129
4218.603202	566.693
4219.164566	551.566
4219.725967	614.402
4220.287406	633.02
4220.848882	570.184
4221.410395	551.566
4221.971946	570.184
4222.533534	574.838
4223.095160	562.038
4223.656823	570.184
4224.218523	562.038
4224.780261	527.129
4225.342036	608.584
4225.903849	608.584
4226.465699	591.129
4227.027587	537.602
4227.589511	532.947
4228.151474	551.566
4228.713473	532.947
4229.275510	551.566
4229.837585	628.366
4230.399696	628.366
4230.961846	638.839
4231.524032	599.275
4232.086256	556.22
4232.648518	527.129
4233.210817	537.602
4233.773153	546.911
4234.335527	512.002
4234.897938	527.129
4235.460386	464.293
4236.022872	503.856
4236.585395	546.911
4237.147956	532.948
4237.710554	493.384
4238.273189	435.202
4238.835862	450.329
4239.398572	430.547
4239.961320	445.674
4240.524105	527.129
4241.086927	556.22
4241.649787	522.475
4242.212684	508.511
4242.775619	484.075
4243.338591	484.075
4243.901601	579.493
4244.464647	623.711
4245.027732	605.093
4245.590853	556.22
4246.154012	517.82
4246.717209	537.602
4247.280443	556.22
4247.843714	599.275
4248.407023	648.148
4248.970369	681.893
4249.533752	609.748
4250.097173	562.038
4250.660631	580.657
4251.224127	591.129
4251.787660	517.82
4252.351230	541.093
4252.914838	545.747
4253.478483	522.475
4254.042166	508.511
4254.605886	595.784
4255.169644	546.911
4255.733438	662.112
4256.297271	681.893
4256.861140	700.512
4257.425047	662.111
4257.988992	605.093
4258.552974	599.275
4259.116993	614.402
4259.681050	580.657
4260.245144	619.057
4260.809275	681.893
4261.373444	633.021
4261.937650	599.275
4262.501894	619.057
4263.066175	724.948
4263.630494	697.021
4264.194849	773.821
4264.759243	754.039
4265.323673	740.075
4265.888142	657.457
4266.452647	701.675
4267.017190	624.875
4267.581770	566.693
4268.146388	484.075
4268.711043	502.693
4269.275735	574.839
4269.840465	603.93
4270.405233	710.984
4270.970037	714.475
4271.534879	648.148
4272.099759	595.784
4272.664676	537.602
4273.229630	541.093
4273.794622	551.566
4274.359651	605.093
4274.924717	624.875
4275.489821	701.675
4276.054963	818.039
4276.620141	672.584
4277.185357	614.402
4277.750611	551.566
4278.315902	532.947
4278.881230	532.947
4279.446596	479.42
4280.011999	470.111
4280.577439	595.784
4281.142917	653.966
4281.708433	686.548
4282.273985	802.912
4282.839575	826.185
4283.405203	754.039
4283.970868	677.239
4284.536570	662.112
4285.102310	605.093
4285.668087	551.566
4286.233902	570.184
4286.799753	532.947
4287.365643	532.947
4287.931570	566.693
4288.497534	580.657
4289.063535	580.657
4289.629574	556.22
4290.195650	551.566
4290.761764	546.911
4291.327915	508.511
4291.894104	484.075
4292.460330	450.329
4293.026593	493.384
4293.592894	512.002
4294.159232	619.057
4294.725608	628.366
4295.292021	624.875
4295.858471	537.602
4296.424959	546.911
4296.991484	537.602
4297.558046	541.093
4298.124646	585.311
4298.691284	546.911
4299.257958	570.184
4299.824671	566.693
4300.391420	624.875
4300.958207	537.602
4301.525031	624.875
4302.091893	585.311
4302.658792	562.038
4303.225729	605.093
4303.792703	566.693
4304.359714	517.82
4304.926763	537.602
4305.493849	512.002
4306.060973	541.093
4306.628134	493.384
4307.195332	512.002
4307.762568	484.075
4308.329841	522.475
4308.897152	585.311
4309.464500	648.148
4310.031885	648.148
4310.599308	710.984
4311.166768	643.493
4311.734266	653.966
4312.301801	614.402
4312.869373	570.184
4313.436983	609.748
4314.004630	595.784
4314.572315	638.839
4315.140037	609.748
4315.707796	580.657
4316.275593	691.202
4316.843427	653.966
4317.411299	633.02
4317.979208	614.402
4318.547154	672.584
4319.115138	609.748
4319.683159	562.038
4320.251218	498.038
4320.819314	512.002
4321.387447	545.747
4321.955618	574.838
4322.523827	527.129
4323.092072	531.784
4323.660355	541.093
4324.228676	589.966
4324.797034	619.057
4325.365429	591.129
4325.933861	562.038
4326.502331	556.22
4327.070839	527.129
4327.639384	484.075
4328.207966	560.875
4328.776586	546.911
4329.345243	576.002
4329.913937	585.311
4330.482669	551.566
4331.051438	517.82
4331.620245	541.093
4332.189089	527.129
4332.757971	527.129
4333.326889	488.729
4333.895846	508.511
4334.464839	783.13
4335.033871	726.112
4335.602939	633.021
4336.172045	637.675
4336.741188	700.512
4337.310369	672.584
4337.879587	691.202
4338.448842	648.148
4339.018135	638.839
4339.587466	633.02
4340.156833	609.748
4340.726238	562.038
4341.295681	720.293
4341.865161	720.293
4342.434678	764.512
4343.004233	822.694
4343.573825	802.912
4344.143455	783.13
4344.713122	754.039
4345.282826	691.203
4345.852568	648.148
4346.422347	570.184
4346.992163	580.657
4347.562017	609.748
4348.131909	672.584
4348.701837	633.021
4349.271803	570.184
4349.841807	551.566
4350.411848	570.184
4350.981926	570.184
4351.552042	551.566
4352.122195	551.566
4352.692386	570.184
4353.262614	599.275
4353.832879	686.548
4354.403182	701.675
4354.973522	633.021
4355.543900	609.748
4356.114315	619.057
4356.684767	605.093
4357.255257	628.366
4357.825784	672.584
4358.396348	624.875
4358.966950	576.002
4359.537590	648.148
4360.108267	691.203
4360.678981	683.057
4361.249732	691.203
4361.820521	710.984
4362.391348	714.475
4362.962212	628.366
4363.533113	706.33
4364.104052	793.603
4364.675028	726.112
4365.246041	677.239
4365.817092	778.476
4366.388180	904.149
4366.959306	802.912
4367.530469	744.73
4368.101669	677.239
4368.672907	609.748
4369.244182	537.602
4369.815495	541.093
4370.386845	512.002
4370.958232	599.275
4371.529657	701.675
4372.101119	744.73
4372.672619	706.33
4373.244156	686.548
4373.815731	599.275
4374.387342	657.457
4374.958992	624.875
4375.530678	628.366
4376.102402	576.002
4376.674164	662.111
4377.245963	624.875
4377.817799	614.402
4378.389673	576.002
4378.961584	605.093
4379.533532	585.311
4380.105518	681.893
4380.677542	720.293
4381.249602	773.821
4381.821700	783.13
4382.393836	667.93
4382.966009	807.567
4383.538219	749.385
4384.110467	677.239
4384.682752	643.493
4385.255075	566.693
4385.827434	580.657
4386.399832	546.911
4386.972267	479.42
4387.544739	508.511
4388.117248	562.039
4388.689795	609.748
4389.262379	740.075
4389.835001	812.221
4390.407660	783.13
4390.980357	706.33
4391.553091	648.148
4392.125862	605.093
4392.698671	585.311
4393.271517	681.893
4393.844401	662.112
4394.417322	595.784
4394.990280	556.22
4395.563276	546.911
4396.136309	643.493
4396.709380	657.457
4397.282488	595.784
4397.855633	562.039
4398.428816	585.311
4399.002036	603.93
4399.575294	591.13
4400.148589	556.22
4400.721921	589.966
4401.295291	562.039
4401.868698	503.857
4402.442143	537.602
4403.015625	580.657
4403.589144	570.184
4404.162701	546.911
4404.736295	527.129
4405.309927	541.093
4405.883596	541.093
4406.457302	522.475
4407.031046	556.22
4407.604828	522.475
4408.178646	537.602
4408.752502	628.366
4409.326396	836.658
4409.900327	865.749
4410.474295	730.766
4411.048301	662.112
4411.622344	653.966
4412.196424	706.33
4412.770542	701.675
4413.344697	672.584
4413.918890	832.003
4414.493120	818.039
4415.067388	701.675
4415.641693	619.057
4416.216035	576.002
4416.790415	599.275
4417.364832	628.366
4417.939286	614.402
4418.513778	662.112
4419.088307	743.566
4419.662874	740.076
4420.237478	643.493
4420.812120	683.057
4421.386799	643.493
4421.961515	697.021
4422.536269	667.93
4423.111060	667.93
4423.685889	653.966
4424.260755	605.093
4424.835658	720.294
4425.410599	667.93
4425.985577	643.493
4426.560592	585.311
4427.135645	570.184
4427.710736	556.22
4428.285864	541.093
4428.861029	508.511
4429.436231	546.911
4430.011471	633.021
4430.586749	633.021
4431.162064	562.039
4431.737416	585.311
4432.312805	522.475
4432.888233	532.948
4433.463697	562.039
4434.039199	657.457
4434.614738	657.457
4435.190315	624.875
4435.765929	537.602
4436.341580	532.948
4436.917269	570.184
4437.492995	594.621
4438.068759	576.002
4438.644560	633.021
4439.220398	591.13
4439.796274	633.021
4440.372188	624.875
4440.948138	566.693
4441.524126	754.039
4442.100152	740.076
4442.676215	730.767
4443.252315	706.33
4443.828453	880.876
4444.404628	812.221
4444.980840	754.039
4445.557090	720.294
4446.133378	614.403
4446.709702	595.784
4447.286064	619.057
4447.862464	628.366
4448.438901	677.239
4449.015375	758.694
4449.591887	662.112
4450.168436	672.585
4450.745023	585.312
4451.321647	652.803
4451.898308	599.275
4452.475007	595.784
4453.051743	701.676
4453.628516	686.548
4454.205327	672.585
4454.782176	643.494
4455.359062	585.312
4455.935985	566.693
4456.512945	662.112
4457.089943	743.567
4457.666979	797.094
4458.244052	830.84
4458.821162	807.567
4459.398309	797.094
4459.975494	754.039
4460.552717	683.057
4461.129977	691.203
4461.707274	667.93
4462.284609	638.839
4462.861981	591.13
4463.439390	562.039
4464.016837	585.312
4464.594321	603.93
4465.171843	608.584
4465.749402	580.657
4466.326998	585.312
4466.904632	603.93
4467.482303	591.13
4468.060012	570.184
4468.637758	614.403
4469.215542	624.875
4469.793363	619.057
4470.371221	585.312
4470.949117	551.566
4471.527050	570.184
4472.105020	648.148
4472.683028	648.148
4473.261074	595.784
4473.839156	532.948
4474.417276	503.857
4474.995434	484.075
4475.573629	484.075
4476.151861	574.839
4476.730131	585.312
4477.308438	619.057
4477.886783	591.13
4478.465165	566.693
4479.043584	609.748
4479.622041	580.657
4480.200535	697.021
4480.779067	726.112
4481.357636	662.112
4481.936242	662.112
4482.514886	672.585
4483.093567	648.148
4483.672286	624.875
4484.251042	614.403
4484.829835	802.912
4485.408666	759.858
4485.987534	715.639
4486.566440	793.603
4487.145383	720.294
4487.724363	667.93
4488.303381	706.33
4488.882436	724.948
4489.461529	677.239
4490.040659	662.112
4490.619827	628.366
4491.199031	591.13
4491.778274	541.093
4492.357553	551.566
4492.936870	546.911
4493.516225	537.602
4494.095617	488.729
4494.675046	566.693
4495.254513	541.093
4495.834017	551.566
4496.413558	633.021
4496.993137	605.093
4497.572754	595.784
4498.152407	556.221
4498.732099	603.93
4499.311827	648.148
4499.891593	686.548
4500.471396	697.021
4501.051237	691.203
4501.631115	657.457
4502.211031	595.784
4502.790984	609.748
4503.370974	648.148
4503.951002	591.13
4504.531067	628.366
4505.111170	643.494
4505.691310	683.057
4506.271487	672.585
4506.851702	595.784
4507.431954	551.566
4508.012244	493.384
4508.592571	532.948
4509.172935	585.312
4509.753337	585.312
4510.333777	749.385
4510.914253	783.131
4511.494767	787.785
4512.075319	686.548
4512.655908	599.275
4513.236534	623.712
4513.817198	614.403
4514.397899	595.784
4514.978637	522.475
4515.559413	522.475
4516.140226	546.912
4516.721077	541.093
4517.301965	537.603
4517.882891	591.13
4518.463854	648.148
4519.044854	662.112
4519.625892	681.894
4520.206967	633.021
4520.788079	576.003
4521.369229	541.094
4521.950417	691.203
4522.531641	683.058
4523.112903	657.458
4523.694203	605.094
4524.275540	628.367
4524.856914	599.276
4525.438326	603.93
4526.019775	599.276
4526.601262	537.603
4527.182786	576.003
4527.764347	570.185
4528.345946	574.839
4528.927582	562.039
4529.509256	537.603
4530.090967	562.039
4530.672716	643.494
4531.254501	706.33
4531.836325	624.876
4532.418185	648.148
4533.000083	614.403
4533.582019	628.367
4534.163992	562.039
4534.746002	556.221
4535.328050	541.094
4535.910135	532.948
4536.492257	566.694
4537.074417	532.948
4537.656614	546.912
4538.238849	551.566
4538.821121	605.094
4539.403431	628.367
4539.985778	605.094
4540.568162	633.021
4541.150584	714.476
4541.733043	672.585
4542.315539	599.276
4542.898073	628.367
4543.480645	624.876
4544.063254	749.385
4544.645900	706.331
4545.228583	667.93
4545.811304	653.967
4546.394063	614.403
4546.976859	585.312
4547.559692	522.475
4548.142562	546.912
4548.725470	562.039
4549.308416	740.076
4549.891399	768.003
4550.474419	657.458
4551.057476	672.585
4551.640572	653.967
4552.223704	551.566
4552.806874	551.566
4553.390081	556.221
4553.973326	589.966
4554.556608	594.621
4555.139927	576.003
4555.723284	556.221
4556.306679	603.93
4556.890110	643.494
4557.473579	580.657
4558.057086	546.912
4558.640630	508.512
4559.224211	537.603
4559.807830	527.13
4560.391486	522.475
4560.975179	551.566
4561.558910	591.13
4562.142679	570.185
4562.726485	599.276
4563.310328	585.312
4563.894208	643.494
4564.478126	735.422
4565.062082	667.93
4565.646074	730.767
4566.230105	712.149
4566.814172	667.93
4567.398277	730.767
4567.982420	672.585
4568.566600	715.64
4569.150817	712.149
4569.735071	691.203
4570.319363	624.876
4570.903693	672.585
4571.488060	712.149
4572.072464	720.294
4572.656906	715.64
4573.241385	657.458
4573.825901	591.13
4574.410455	619.058
4574.995046	605.094
4575.579675	614.403
4576.164341	624.876
4576.749045	609.748
4577.333786	638.839
4577.918564	609.748
4578.503380	712.149
4579.088233	697.021
4579.673123	726.112
4580.258051	706.331
4580.843017	870.404
4581.428020	778.476
4582.013060	683.058
4582.598137	643.494
4583.183252	619.058
4583.768405	628.367
4584.353594	551.567
4584.938822	556.221
4585.524086	551.567
4586.109388	614.403
4586.694728	624.876
4587.280105	570.185
4587.865519	551.567
4588.450970	570.185
4589.036460	609.749
4589.621986	546.912
4590.207550	532.948
4590.793151	570.185
4591.378790	566.694
4591.964466	551.567
4592.550179	498.039
4593.135930	502.694
4593.721719	512.003
4594.307544	545.748
4594.893407	570.185
4595.479308	541.094
4596.065246	541.094
4596.651221	556.221
4597.237234	508.512
4597.823284	493.385
4598.409372	512.003
4598.995497	484.075
4599.581659	531.785
4600.167859	541.094
4600.754096	541.094
4601.340371	637.676
4601.926683	710.985
4602.513032	667.931
4603.099419	633.021
4603.685843	633.021
4604.272305	666.767
4604.858804	666.767
4605.445340	681.894
4606.031914	720.294
4606.618525	697.022
4607.205174	672.585
4607.791860	691.203
4608.378583	710.985
4608.965344	657.458
4609.552143	662.112
4610.138978	609.748
4610.725851	638.839
4611.312762	730.767
4611.899710	880.877
4612.486695	904.149
4613.073718	880.877
4613.660778	884.368
4614.247876	797.095
4614.835011	726.112
4615.422183	807.567
4616.009393	855.277
4616.596640	822.695
4617.183924	759.858
4617.771246	754.04
4618.358606	715.64
4618.946003	683.058
4619.533437	683.058
4620.120909	667.931
4620.708418	605.094
4621.295964	595.785
4621.883548	570.185
4622.471169	537.603
4623.058828	527.13
4623.646524	531.785
4624.234257	517.821
4624.822028	498.039
4625.409836	488.73
4625.997682	484.075
4626.585565	487.566
4627.173486	487.566
4627.761444	555.057
4628.349439	551.566
4628.937472	576.003
4629.525542	662.112
4630.113649	624.876
4630.701794	537.603
4631.289977	532.948
4631.878196	527.13
4632.466454	599.276
4633.054748	623.712
4633.643080	633.021
4634.231450	570.185
4634.819856	589.967
4635.408301	623.712
4635.996782	570.185
4636.585301	594.621
4637.173858	591.13
4637.762451	570.185
4638.351083	599.276
4638.939751	595.785
4639.528457	570.185
4640.117201	566.694
4640.705982	570.185
4641.294800	585.312
4641.883656	580.658
4642.472549	740.076
4643.061479	624.876
4643.650447	576.003
4644.239453	614.403
4644.828495	624.876
4645.417575	551.567
4646.006693	498.039
4646.595848	488.73
4647.185040	488.73
4647.774270	541.094
4648.363537	570.185
4648.952842	589.967
4649.542184	541.094
4650.131563	522.476
4650.720980	580.658
4651.310434	562.039
4651.899926	522.476
4652.489455	522.476
4653.079021	556.221
4653.668625	652.803
4654.258266	570.185
4654.847945	729.604
4655.437661	754.04
4656.027415	740.076
4656.617206	686.549
4657.207034	706.331
4657.796900	735.422
4658.386803	712.149
4658.976743	633.021
4659.566721	585.312
4660.156736	562.039
4660.746789	551.567
4661.336879	532.948
4661.927007	512.003
4662.517172	493.385
4663.107374	532.948
4663.697614	546.912
4664.287891	527.13
4664.878206	541.094
4665.468558	574.839
4666.058947	633.021
4666.649374	619.058
4667.239838	652.803
4667.830340	681.894
4668.420879	633.021
4669.011455	576.003
4669.602069	562.039
4670.192720	566.694
4670.783409	551.567
4671.374135	551.567
4671.964899	556.221
4672.555700	603.93
4673.146538	562.039
4673.737414	532.948
4674.328327	541.094
4674.919277	508.512
4675.510265	643.494
4676.101291	599.276
4676.692353	546.912
4677.283454	546.912
4677.874591	532.948
4678.465766	576.003
4679.056978	599.276
4679.648228	913.459
4680.239515	884.368
4680.830840	904.149
4681.422202	773.822
4682.013602	677.24
4682.605038	633.021
4683.196513	619.058
4683.788024	580.657
4684.379573	556.221
4684.971160	532.948
4685.562784	537.603
4686.154445	551.566
4686.746144	566.694
4687.337880	551.566
4687.929653	807.567
4688.521464	851.786
4689.113313	720.294
4689.705198	691.203
4690.297121	599.276
4690.889082	537.603
4691.481080	532.948
4692.073115	562.039
4692.665188	570.185
4693.257298	735.422
4693.849446	726.113
4694.441631	735.422
4695.033853	720.294
4695.626113	735.422
4696.218410	686.549
4696.810745	633.021
4697.403117	628.367
4697.995526	599.276
4698.587973	546.912
4699.180458	580.658
4699.772979	605.094
4700.365538	605.094
4700.958135	614.403
4701.550769	595.785
4702.143440	566.694
4702.736149	570.185
4703.328895	541.094
4703.921678	570.185
4704.514499	556.221
4705.107358	585.312
4705.700254	643.494
4706.293187	643.494
4706.886157	605.094
4707.479165	580.658
4708.072211	527.13
4708.665294	541.094
4709.258414	608.585
4709.851571	724.949
4710.444766	830.84
4711.037999	797.095
4711.631269	778.476
4712.224576	726.113
4712.817921	619.058
4713.411303	595.785
4714.004722	605.094
4714.598179	609.748
4715.191673	595.785
4715.785205	546.912
4716.378774	591.13
4716.972381	619.058
4717.566025	591.13
4718.159706	576.003
4718.753425	517.821
4719.347181	576.003
4719.940975	619.058
4720.534806	706.331
4721.128674	783.131
4721.722580	816.876
4722.316523	859.931
4722.910504	818.04
4723.504522	759.858
4724.098577	749.385
4724.692670	749.385
4725.286800	735.422
4725.880968	662.112
4726.475173	666.767
4727.069415	633.021
4727.663695	619.058
4728.258013	681.894
4728.852367	724.949
4729.446759	715.64
4730.041189	667.93
4730.635656	628.367
4731.230160	695.858
4731.824702	638.839
4732.419281	648.149
4733.013898	566.694
4733.608552	595.785
4734.203243	648.149
4734.797972	666.767
4735.392738	643.494
4735.987542	638.839
4736.582383	628.367
4737.177261	624.876
4737.772177	562.039
4738.367130	609.748
4738.962121	788.949
4739.557149	812.222
4740.152214	726.112
4740.747317	619.058
4741.342458	609.748
4741.937635	677.24
4742.532851	638.839
4743.128103	643.494
4743.723393	614.403
4744.318720	614.403
4744.914085	595.785
4745.509487	591.13
4746.104927	595.785
4746.700404	585.312
4747.295918	546.912
4747.891470	653.967
4748.487059	686.549
4749.082686	662.112
4749.678350	633.021
4750.274051	643.494
4750.869790	595.785
4751.465566	614.403
4752.061380	706.331
4752.657231	701.676
4753.253120	851.786
4753.849046	855.276
4754.445009	1005.39
4755.041010	939.059
4755.637048	855.276
4756.233123	812.222
4756.829236	773.822
4757.425387	686.549
4758.021574	691.203
4758.617800	744.731
4759.214062	740.076
4759.810362	667.93
4760.406699	740.076
4761.003074	764.513
4761.599487	788.949
4762.195936	706.331
4762.792423	830.84
4763.388948	759.858
4763.985510	818.04
4764.582109	797.095
4765.178745	845.967
4765.775420	836.658
4766.372131	822.695
4766.968880	826.185
4767.565666	797.094
4768.162490	768.003
4768.759351	749.385
4769.356250	691.203
4769.953186	628.367
4770.550159	591.13
4771.147170	570.185
4771.744218	522.475
4772.341304	585.312
4772.938427	585.312
4773.535587	628.367
4774.132785	595.785
4774.730020	576.003
4775.327293	580.657
4775.924603	624.876
4776.521950	822.695
4777.119335	928.586
4777.716757	836.658
4778.314217	749.385
4778.911714	691.203
4779.509249	628.367
4780.106821	643.494
4780.704430	691.203
4781.302077	706.331
4781.899761	740.076
4782.497482	701.676
4783.095241	697.021
4783.693038	624.876
4784.290872	706.331
4784.888743	683.058
4785.486651	624.876
4786.084597	638.839
4786.682581	599.276
4787.280602	648.149
4787.878660	643.494
4788.476756	683.058
4789.074889	677.24
4789.673059	677.24
4790.271267	691.203
4790.869512	695.858
4791.467795	695.858
4792.066115	777.313
4792.664473	764.513
4793.262868	730.767
4793.861300	662.112
4794.459770	605.094
4795.058277	576.003
4795.656822	512.003
4796.255404	512.003
4796.854023	456.148
4797.452680	562.039
4798.051374	580.657
4798.650106	595.785
4799.248875	749.385
4799.847681	797.095
4800.446525	768.004
4801.045406	744.731
4801.644325	726.112
4802.243281	759.858
4802.842275	754.04
4803.441305	712.149
4804.040374	744.731
4804.639479	720.294
4805.238623	648.149
4805.837803	666.767
4806.437021	758.694
4807.036277	816.876
4807.635569	726.112
4808.234900	691.203
4808.834267	706.331
4809.433672	643.494
4810.033115	624.876
4810.632594	556.221
4811.232112	560.876
4811.831666	608.585
4812.431258	591.13
4813.030888	570.185
4813.630555	677.24
4814.230259	619.058
4814.830001	691.203
4815.429780	749.385
4816.029596	740.076
4816.629450	730.767
4817.229342	715.64
4817.829271	677.24
4818.429237	624.876
4819.029240	662.112
4819.629281	772.658
4820.229360	1033.31
4820.829476	923.931
4821.429629	870.404
4822.029819	778.476
4822.630047	735.422
4823.230313	691.203
4823.830616	653.967
4824.430956	633.021
4825.031334	628.367
4825.631749	701.676
4826.232201	735.422
4826.832691	691.203
4827.433219	691.203
4828.033783	706.331
4828.634386	653.967
4829.235025	595.785
4829.835702	599.276
4830.436416	585.312
4831.037168	595.785
4831.637957	633.021
4832.238784	666.767
4832.839648	599.276
4833.440550	570.185
4834.041488	562.039
4834.642465	576.003
4835.243478	599.276
4835.844529	595.785
4836.445618	566.694
4837.046744	556.221
4837.647907	580.657
4838.249108	677.24
4838.850346	609.748
4839.451622	643.494
4840.052935	638.839
4840.654285	570.185
4841.255673	594.621
4841.857098	532.948
4842.458560	541.094
4843.060061	580.657
4843.661598	580.657
4844.263173	541.094
4844.864785	517.821
4845.466435	585.312
4846.068122	628.367
4846.669846	605.094
4847.271608	686.549
4847.873407	744.731
4848.475244	683.058
4849.077118	653.967
4849.679030	599.276
4850.280979	556.221
4850.882965	589.967
4851.484989	517.821
4852.087050	585.312
4852.689149	603.93
4853.291285	628.367
4853.893458	677.24
4854.495669	672.585
4855.097917	591.13
4855.700203	609.748
4856.302526	605.094
4856.904886	576.003
4857.507284	537.603
4858.109719	527.13
4858.712192	537.603
4859.314702	517.821
4859.917250	512.003
4860.519835	541.094
4861.122457	619.058
4861.725117	637.676
4862.327814	652.803
4862.930549	566.694
4863.533321	556.221
4864.136130	662.112
4864.738977	677.24
4865.341861	812.222
4865.944783	913.458
4866.547742	841.313
4867.150738	962.331
4867.753772	923.931
4868.356843	807.567
4868.959952	730.767
4869.563098	662.112
4870.166282	695.858
4870.769503	735.421
4871.372761	662.112
4871.976057	595.785
4872.579390	570.185
4873.182760	537.603
4873.786168	546.912
4874.389614	609.748
4874.993097	686.549
4875.596617	657.458
4876.200175	633.021
4876.803770	605.094
4877.407402	585.312
4878.011072	576.003
4878.614779	595.785
4879.218524	706.33
4879.822306	710.985
4880.426125	677.239
4881.029982	595.785
4881.633877	595.785
4882.237808	667.93
4882.841778	720.294
4883.445784	672.585
4884.049828	686.549
4884.653910	686.549
4885.258028	749.385
4885.862185	749.385
4886.466378	726.112
4887.070609	653.967
4887.674878	667.93
4888.279184	638.839
4888.883527	605.094
4889.487908	633.021
4890.092326	570.185
4890.696781	648.148
4891.301274	666.767
4891.905804	643.494
4892.510372	614.403
4893.114977	638.839
4893.719620	653.967
4894.324300	605.094
4894.929017	643.494
4895.533772	605.094
4896.138564	677.239
4896.743394	691.203
4897.348261	683.058
4897.953165	633.021
4898.558107	619.057
4899.163087	740.076
4899.768103	672.585
4900.373157	720.294
4900.978249	768.003
4901.583378	686.548
4902.188544	628.366
4902.793748	556.221
4903.398989	628.366
4904.004268	624.875
4904.609584	599.275
4905.214937	562.039
4905.820328	546.911
4906.425756	595.784
4907.031222	585.312
4907.636725	541.093
4908.242265	512.002
4908.847843	527.13
4909.453458	537.602
4910.059111	585.312
4910.664801	585.312
4911.270529	589.966
4911.876294	614.403
4912.482096	662.112
4913.087936	619.057
4913.693813	662.112
4914.299727	691.203
4914.905679	701.676
4915.511669	686.548
4916.117696	697.021
4916.723760	638.839
4917.329861	614.403
4917.936000	570.184
4918.542177	570.184
4919.148391	580.657
4919.754642	605.094
4920.360931	591.13
4920.967257	633.021
4921.573620	633.021
4922.180021	595.784
4922.786460	580.657
4923.392935	537.602
4923.999449	614.403
4924.605999	551.566
4925.212587	537.602
4925.819213	576.003
4926.425875	591.13
4927.032576	576.003
4927.639313	537.602
4928.246088	508.511
4928.852901	484.075
4929.459751	527.13
4930.066638	545.748
4930.673563	527.13
4931.280525	560.875
4931.887524	551.566
4932.494561	527.13
4933.101636	545.748
4933.708747	603.93
4934.315897	657.457
4934.923083	715.639
4935.530307	783.13
4936.137569	697.021
4936.744867	672.585
4937.352204	657.457
4937.959577	605.093
4938.566988	566.693
4939.174437	556.221
4939.781923	574.839
4940.389446	623.712
4940.997007	656.294
4941.604605	614.402
4942.212241	551.566
4942.819913	551.566
4943.427624	517.82
4944.035372	638.839
4944.643157	648.148
4945.250979	643.494
4945.858839	653.966
4946.466737	740.076
4947.074672	667.93
4947.682644	628.366
4948.290654	652.803
4948.898701	714.476
4949.506785	691.203
4950.114907	672.585
4950.723066	686.548
4951.331263	783.13
4951.939497	830.84
4952.547769	870.403
4953.156078	889.022
4953.764424	793.603
4954.372808	788.949
4954.981229	778.476
4955.589688	788.949
4956.198184	797.094
4956.806717	730.767
4957.415288	788.949
4958.023897	730.767
4958.632542	677.239
4959.241225	672.585
4959.849946	697.021
4960.458704	683.057
4961.067499	619.057
4961.676332	657.457
4962.285202	730.767
4962.894110	683.057
4963.503055	797.094
4964.112037	908.804
4964.721057	875.058
4965.330114	797.094
4965.939209	740.076
4966.548341	807.567
4967.157510	832.003
4967.766717	768.003
4968.375961	701.676
4968.985243	672.585
4969.594562	706.33
4970.203919	812.221
4970.813313	764.512
4971.422744	744.73
4972.032213	720.294
4972.641719	712.148
4973.251263	706.33
4973.860844	662.112
4974.470462	624.875
4975.080118	686.548
4975.689811	778.476
4976.299542	764.512
4976.909310	683.057
4977.519115	624.875
4978.128958	562.039
4978.738839	562.039
4979.348756	556.221
4979.958711	599.275
4980.568704	580.657
4981.178734	599.275
4981.788801	652.803
4982.398906	619.057
4983.009048	778.476
4983.619228	744.73
4984.229445	768.003
4984.839699	712.148
4985.449991	726.112
4986.060321	768.003
4986.670687	787.785
4987.281091	726.112
4987.891533	712.148
4988.502012	628.366
4989.112528	614.403
4989.723082	562.039
4990.333673	508.511
4990.944302	556.221
4991.554968	574.839
4992.165671	541.093
4992.776412	503.857
4993.387190	522.475
4993.998006	667.93
4994.608859	591.13
4995.219749	551.566
4995.830677	546.912
4996.441643	585.312
4997.052645	710.985
4997.663685	648.148
4998.274763	643.494
4998.885878	614.403
4999.497030	556.221
5000.108220	508.512
5000.719447	512.002
5001.330712	522.475
5001.942014	667.93
5002.553353	836.658
5003.164730	807.567
5003.776144	754.04
5004.387596	677.239
5004.999085	681.894
5005.610612	628.366
5006.222176	576.003
5006.833777	517.821
5007.445416	532.948
5008.057092	570.184
5008.668806	532.948
5009.280556	686.548
5009.892345	691.203
5010.504171	638.839
5011.116034	672.585
5011.727935	633.021
5012.339873	624.875
5012.951848	628.366
5013.563861	599.275
5014.175911	603.93
5014.787999	580.657
5015.400124	576.003
5016.012287	672.585
5016.624487	677.239
5017.236724	710.985
5017.848999	691.203
5018.461311	683.057
5019.073661	609.748
5019.686048	585.312
5020.298472	566.693
5020.910934	541.093
5021.523433	493.384
5022.135970	715.639
5022.748544	870.403
5023.361155	818.04
5023.973804	667.93
5024.586491	633.021
5025.199214	570.184
5025.811976	541.093
5026.424774	677.239
5027.037610	740.076
5027.650484	730.767
5028.263394	657.457
5028.876343	672.585
5029.489328	643.494
5030.102351	628.366
5030.715412	599.275
5031.328510	556.221
5031.941645	570.184
5032.554818	599.275
5033.168028	591.13
5033.781275	576.002
5034.394560	556.221
5035.007883	551.566
5035.621243	628.366
5036.234640	667.93
5036.848074	614.403
5037.461546	638.839
5038.075056	591.13
5038.688603	614.403
5039.302187	695.857
5039.915809	686.548
5040.529468	672.585
5041.143164	720.294
5041.756898	697.021
5042.370670	653.966
5042.984478	570.184
5043.598324	589.966
5044.212208	619.057
5044.826129	826.185
5045.440087	807.567
5046.054083	701.676
5046.668117	899.495
5047.282187	870.404
5047.896295	773.821
5048.510441	691.203
5049.124624	643.494
5049.738844	653.966
5050.353102	633.021
5050.967397	672.585
5051.581729	619.057
5052.196099	637.675
5052.810507	591.13
5053.424952	570.184
5054.039434	603.93
5054.653953	595.784
5055.268510	599.275
5055.883105	566.693
5056.497737	546.912
5057.112406	585.312
5057.727113	633.021
5058.341857	595.784
5058.956638	570.184
5059.571457	580.657
5060.186314	712.148
5060.801207	720.294
5061.416139	712.148
5062.031107	744.73
5062.646113	706.33
5063.261157	715.639
5063.876238	826.185
5064.491356	730.767
5065.106512	720.294
5065.721705	628.366
5066.336935	609.748
5066.952203	628.366
5067.567508	633.021
5068.182851	681.894
5068.798231	677.239
5069.413649	599.275
5070.029104	666.766
5070.644596	710.985
5071.260126	701.676
5071.875693	662.112
5072.491298	648.148
5073.106940	648.148
5073.722620	778.476
5074.338336	768.003
5074.954091	807.567
5075.569882	749.385
5076.185712	980.949
5076.801578	909.967
5077.417482	754.039
5078.033424	672.585
5078.649402	726.112
5079.265419	726.112
5079.881472	648.148
5080.497563	652.803
5081.113692	710.985
5081.729858	764.512
5082.346061	735.421
5082.962302	783.13
5083.578580	783.13
5084.194895	712.148
5084.811248	715.639
5085.427639	643.494
5086.044066	633.021
5086.660531	570.184
5087.277034	574.839
5087.893574	556.221
5088.510152	595.784
5089.126766	585.312
5089.743419	677.239
5090.360108	735.421
5090.976835	691.203
5091.593600	749.385
5092.210402	754.039
5092.827241	697.021
5093.444118	653.966
5094.061032	653.966
5094.677984	638.839
5095.294973	614.403
5095.911999	783.13
5096.529063	816.876
5097.146164	951.858
5097.763303	899.494
5098.380479	899.494
5098.997693	957.676
5099.614943	957.676
5100.232232	923.931
5100.849557	818.04
5101.466921	720.294
5102.084321	672.585
5102.701759	677.239
5103.319235	681.894
5103.936747	777.312
5104.554298	994.913
5105.171885	956.513
5105.789510	832.003
5106.407173	942.549
5107.024873	904.149
5107.642610	836.658
5108.260385	764.512
5108.878197	712.148
5109.496046	832.003
5110.113933	909.967
5110.731858	851.785
5111.349820	783.13
5111.967819	691.203
5112.585855	633.021
5113.203930	609.748
5113.822041	591.13
5114.440190	686.548
5115.058376	802.912
5115.676600	712.148
5116.294861	822.694
5116.913160	793.603
5117.531495	726.112
5118.149869	653.966
5118.768280	686.548
5119.386728	697.021
5120.005213	667.93
5120.623736	653.966
5121.242297	657.457
5121.860895	677.239
5122.479530	772.657
5123.098203	787.785
5123.716913	764.512
5124.335660	720.294
5124.954445	677.239
5125.573268	662.112
5126.192127	633.021
5126.811025	624.875
5127.429959	591.13
5128.048931	662.112
5128.667941	666.766
5129.286988	657.457
5129.906072	638.839
5130.525194	591.13
5131.144353	599.275
5131.763549	628.366
5132.382783	614.402
5133.002054	591.13
5133.621363	595.784
5134.240709	657.457
5134.860093	633.021
5135.479514	672.584
5136.098972	764.512
5136.718468	797.094
5137.338001	720.294
5137.957572	735.421
5138.577180	754.039
5139.196826	816.876
5139.816509	754.039
5140.436229	662.112
5141.055987	591.13
5141.675782	648.148
5142.295614	686.548
5142.915484	683.057
5143.535392	683.057
5144.155337	648.148
5144.775319	724.948
5145.395339	801.748
5146.015396	821.53
5146.635490	818.039
5147.255622	870.403
5147.875791	797.094
5148.495998	816.876
5149.116242	793.603
5149.736524	764.512
5150.356843	730.766
5150.977199	788.948
5151.597593	836.658
5152.218024	847.13
5152.838493	847.13
5153.458999	783.13
5154.079543	706.33
5154.700123	730.766
5155.320742	778.476
5155.941398	768.003
5156.562091	715.639
5157.182821	648.148
5157.803589	893.676
5158.424395	836.658
5159.045237	802.912
5159.666118	726.112
5160.287035	648.148
5160.907990	628.366
5161.528983	633.021
5162.150013	700.512
5162.771080	719.13
5163.392185	701.675
5164.013327	749.385
5164.634506	749.385
5165.255723	686.548
5165.876978	667.93
[truncated: 6,506 more rows]
