# Supplementary material for: Chemoenzymatic synthesis of genetically-encoded multivalent liquid N-glycan arrays
Source: Nat Commun. 2023 Aug 28;14:5237. doi: 10.1038/s41467-023-40900-y (PMC10462762; doi:10.1038/s41467-023-40900-y)
Supplement: Supplementary file 8 — Supplementary Dataset 4 [file 41467_2023_40900_MOESM8_ESM.zip › Supplementary Data 1_All MALDI Data/MALDI TextFiles for Fig.5 and Fig.6/TL-III-113+AzOH_0001.txt]

TITLE "<<TL-III-113+AzOH_0001>> Voyager Spec #1[BP = 5240.1, 48256]"
TYPE MASSSPEC
3999.789467	72.1624
4000.336058	26.5086
4000.882687	16.1997
4001.429353	30.9267
4001.976057	7.3635
4002.522798	47.1264
4003.069577	72.1624
4003.616392	148.743
4004.163246	103.089
4004.710136	72.1624
4005.257064	36.8175
4005.804030	119.289
4006.351033	78.0532
4006.898073	164.943
4007.445151	103.089
4007.992266	67.7442
4008.539418	32.3994
4009.086608	32.3994
4009.633835	16.1997
4010.181100	16.1997
4010.728402	7.3635
4011.275741	22.0905
4011.823118	78.0532
4012.370532	47.1264
4012.917984	41.2356
4013.465473	107.507
4014.012999	107.507
4014.560563	82.4713
4015.108164	41.2356
4015.655803	76.5805
4016.203479	86.8894
4016.751192	41.2356
4017.298943	36.8175
4017.846731	47.1264
4018.394556	128.125
4018.942419	94.2529
4019.490320	47.1264
4020.038258	16.1997
4020.586233	26.5086
4021.134245	22.0905
4021.682295	11.7816
4022.230383	32.3994
4022.778507	41.2356
4023.326669	36.8175
4023.874869	63.3262
4024.423106	241.523
4024.971380	237.105
4025.519692	128.125
4026.068041	63.3261
4026.616428	22.0905
4027.164852	6.56492e-008
4027.713313	6.56492e-008
4028.261812	6.56492e-008
4028.810348	6.56492e-008
4029.358921	138.434
4029.907532	123.707
4030.456180	88.3621
4031.004866	36.8175
4031.553589	16.1997
4032.102350	82.4713
4032.651147	117.816
4033.199983	128.125
4033.748855	63.3261
4034.297766	26.5086
4034.846713	7.36349
4035.395698	26.5086
4035.944720	22.0905
4036.493780	216.487
4037.042877	164.943
4037.592011	108.98
4038.141183	67.7442
4038.690392	41.2356
4039.239639	16.1997
4039.788923	20.6178
4040.338245	111.925
4040.887603	254.777
4041.437000	266.559
4041.986433	195.869
4042.535904	113.398
4043.085413	63.3261
4043.634959	22.0905
4044.184542	-3.04519e-005
4044.734162	-3.04519e-005
4045.283820	82.4712
4045.833516	123.707
4046.383249	82.4712
4046.933019	47.1264
4047.482826	51.5445
4048.032671	22.0905
4048.582554	16.1997
4049.132474	11.7816
4049.682431	36.8175
4050.232425	53.0172
4050.782457	78.0531
4051.332527	47.1264
4051.882634	32.3994
4052.432778	22.0905
4052.982959	41.2356
4053.533178	22.0905
4054.083435	57.4353
4054.633728	72.1623
4055.184060	41.2356
4055.734428	57.4353
4056.284834	36.8175
4056.835278	72.1623
4057.385758	63.3261
4057.936276	26.5086
4058.486832	82.4712
4059.037425	47.1264
4059.588055	103.089
4060.138723	78.0531
4060.689428	32.3994
4061.240171	11.7816
4061.790951	47.1264
4062.341768	36.8175
4062.892623	108.98
4063.443515	119.289
4063.994444	154.634
4064.545411	98.6709
4065.096416	41.2356
4065.647457	16.1997
4066.198536	16.1997
4066.749653	51.5445
4067.300807	32.3994
4067.851998	16.1997
4068.403227	47.1264
4068.954493	179.67
4069.505797	159.052
4070.057137	123.707
4070.608516	53.0172
4071.159931	47.1264
4071.711384	98.671
4072.262875	57.4353
4072.814403	92.7802
4073.365968	169.361
4073.917571	268.032
4074.469211	185.56
4075.020888	119.289
4075.572603	57.4353
4076.124356	22.0905
4076.676145	32.3994
4077.227972	32.3994
4077.779837	11.7816
4078.331739	67.7442
4078.883678	88.362
4079.435655	82.4712
4079.987669	47.1264
4080.539720	113.398
4081.091809	113.398
4081.643935	313.685
4082.196099	216.487
4082.748300	150.215
4083.300538	123.707
4083.852814	94.2528
4084.405127	41.2356
4084.957478	26.5086
4085.509866	72.1623
4086.062292	103.089
4086.614754	123.707
4087.167255	94.2528
4087.719792	47.1264
4088.272367	22.0905
4088.824980	-3.23593e-005
4089.377630	-3.23593e-005
4089.930317	-3.23593e-005
4090.483041	47.1264
4091.035803	22.0905
4091.588603	7.36347
4092.141440	22.0905
4092.694314	72.1623
4093.247225	32.3994
4093.800174	78.0531
4094.353161	94.2528
4094.906185	231.214
4095.459246	195.869
4096.012344	134.016
4096.565480	88.362
4097.118654	57.4353
4097.671865	32.3994
4098.225113	32.3994
4098.778398	53.0172
4099.331721	41.2356
4099.885082	16.1997
4100.438480	36.8175
4100.991915	16.1997
4101.545387	7.36347
4102.098897	26.5086
4102.652445	22.0905
4103.206030	53.0172
4103.759652	128.125
4104.313311	235.632
4104.867008	164.943
4105.420743	98.671
4105.974514	98.671
4106.528324	113.398
4107.082170	318.103
4107.636054	231.214
4108.189975	195.869
4108.743934	159.052
4109.297930	119.289
4109.851964	57.4353
4110.406035	36.8175
4110.960143	119.289
4111.514289	63.3261
4112.068472	67.7442
4112.622693	113.398
4113.176951	117.816
4113.731246	88.362
4114.285579	41.2356
4114.839949	57.4353
4115.394356	32.3994
4115.948801	22.0905
4116.503284	32.3994
4117.057803	57.4353
4117.612361	41.2356
4118.166955	22.0905
4118.721587	22.0905
4119.276256	32.3994
4119.830963	22.0905
4120.385707	47.1264
4120.940489	128.125
4121.495308	78.0531
4122.050164	108.98
4122.605058	128.125
4123.159989	194.396
4123.714957	113.398
4124.269963	67.7442
4124.825007	169.361
4125.380087	88.362
4125.935205	88.362
4126.490361	148.743
4127.045554	82.4712
4127.600784	36.8175
4128.156052	57.4353
4128.711357	103.089
4129.266699	67.7442
4129.822079	63.3261
4130.377497	72.1623
4130.932951	169.361
4131.488443	272.45
4132.043973	191.451
4132.599540	154.634
4133.155144	82.4712
4133.710786	78.0531
4134.266465	216.487
4134.822181	154.634
4135.377935	108.98
4135.933727	63.3261
4136.489555	67.7442
4137.045421	119.289
4137.601325	108.98
4138.157266	94.2528
4138.713244	78.0531
4139.269260	67.7442
4139.825313	22.0904
4140.381403	11.7815
4140.937531	11.7815
4141.493696	67.7442
4142.049899	185.56
4142.606139	108.98
4143.162417	139.907
4143.718732	287.177
4144.275084	282.759
4144.831473	164.942
4145.387901	82.4712
4145.944365	36.8175
4146.500867	47.1264
4147.057406	36.8175
4147.613983	67.7442
4148.170597	72.1623
4148.727248	63.3261
4149.283937	36.8175
4149.840663	164.942
4150.397427	128.125
4150.954228	256.25
4151.511067	247.414
4152.067943	139.907
4152.624856	231.214
4153.181806	169.361
4153.738794	108.98
4154.295820	57.4352
4154.852883	32.3993
4155.409983	88.362
4155.967121	67.7441
4156.524296	119.289
4157.081508	88.362
4157.638758	53.0171
4158.196045	57.4352
4158.753370	117.816
4159.310732	78.0531
4159.868131	63.326
4160.425568	67.7441
4160.983043	72.1623
4161.540554	63.326
4162.098103	63.326
4162.655690	36.8174
4163.213314	7.3634
4163.770975	67.7441
4164.328673	57.4352
4164.886409	32.3993
4165.444183	63.326
4166.001994	32.3993
4166.559842	41.2355
4167.117728	72.1623
4167.675651	107.507
4168.233611	194.396
4168.791609	134.016
4169.349644	119.289
4169.907717	72.1623
4170.465827	57.4352
4171.023974	32.3993
4171.582159	26.5085
4172.140381	82.4712
4172.698641	67.7441
4173.256938	36.8174
4173.815272	22.0904
4174.373644	53.0171
4174.932054	113.398
4175.490500	108.98
4176.048984	226.796
4176.607506	216.487
4177.166064	144.325
4177.724661	164.942
4178.283294	216.487
4178.841965	154.633
4179.400674	139.906
4179.959420	88.362
4180.518203	36.8174
4181.077023	-0.000114967
4181.635881	10.3088
4182.194777	35.3447
4182.753710	22.0904
4183.312680	16.1996
4183.871688	7.36339
4184.430733	-0.000116167
4184.989815	-0.000116167
4185.548935	204.705
4186.108092	181.142
4186.667287	98.6709
4187.226519	63.326
4187.785788	36.8174
4188.345095	22.0904
4188.904439	11.7815
4189.463821	7.36339
4190.023240	32.3993
4190.582696	32.3993
4191.142190	16.1996
4191.701721	11.7815
4192.261290	-0.000113961
4192.820896	30.9266
4193.380539	92.7801
4193.940220	122.234
4194.499938	235.632
4195.059694	256.25
4195.619487	384.375
4196.179317	394.684
4196.739185	241.523
4197.299090	139.906
4197.859033	185.56
4198.419013	123.707
4198.979030	63.326
4199.539085	98.6708
4200.099178	231.214
4200.659307	231.214
4201.219474	144.325
4201.779679	78.053
4202.339920	41.2355
4202.900200	11.7815
4203.460516	134.016
4204.020870	287.177
4204.581262	374.066
4205.141690	369.648
4205.702157	241.523
4206.262660	154.633
4206.823201	94.2527
4207.383780	94.2527
4207.944396	94.2527
4208.505049	108.98
4209.065739	113.398
4209.626467	117.816
4210.187233	291.595
4210.748036	222.378
4211.308876	128.125
4211.869754	72.1622
4212.430669	57.4352
4212.991621	148.743
4213.552611	98.6709
4214.113638	94.2527
4214.674703	88.3619
4215.235805	98.6708
4215.796944	72.1622
4216.358121	144.325
4216.919335	78.053
4217.480587	32.3993
4218.041876	11.7815
4218.603202	-0.00012922
4219.164566	-0.00012922
4219.725967	-0.00012922
4220.287406	41.2355
4220.848882	92.78
4221.410395	57.4352
4221.971946	47.1263
4222.533534	22.0904
4223.095160	7.36338
4223.656823	16.1996
4224.218523	67.7441
4224.780261	57.4352
4225.342036	32.3993
4225.903849	67.7441
4226.465699	98.6709
4227.027587	123.707
4227.589511	128.125
4228.151474	119.289
4228.713473	103.089
4229.275510	53.0171
4229.837585	26.5085
4230.399696	144.325
4230.961846	113.398
4231.524032	82.4711
4232.086256	47.1263
4232.648518	26.5085
4233.210817	11.7815
4233.773153	7.36337
4234.335527	41.2355
4234.897938	57.4352
4235.460386	53.0171
4236.022872	53.0171
4236.585395	32.3993
4237.147956	11.7815
4237.710554	7.36337
4238.273189	11.7815
4238.835862	7.36337
4239.398572	11.7815
4239.961320	7.36337
4240.524105	47.1263
4241.086927	51.5444
4241.649787	47.1263
4242.212684	22.0904
4242.775619	7.36337
4243.338591	-0.000131426
4243.901601	-0.000131426
4244.464647	-0.000131426
4245.027732	107.507
4245.590853	159.052
4246.154012	113.398
4246.717209	32.3993
4247.280443	57.4352
4247.843714	88.3619
4248.407023	103.089
4248.970369	94.2527
4249.533752	108.98
4250.097173	72.1622
4250.660631	16.1996
4251.224127	-0.000123675
4251.787660	16.1996
4252.351230	57.4352
4252.914838	92.78
4253.478483	82.4711
4254.042166	88.3619
4254.605886	57.4352
4255.169644	117.816
4255.733438	88.3619
4256.297271	67.7441
4256.861140	57.4352
4257.425047	82.4711
4257.988992	67.7441
4258.552974	67.7441
4259.116993	36.8174
4259.681050	7.36339
4260.245144	47.1263
4260.809275	245.941
4261.373444	226.796
4261.937650	175.251
4262.501894	169.361
4263.066175	119.289
4263.630494	195.869
4264.194849	159.052
4264.759243	108.98
4265.323673	47.1263
4265.888142	36.8174
4266.452647	22.0904
4267.017190	7.36338
4267.581770	22.0904
4268.146388	47.1263
4268.711043	98.6708
4269.275735	206.178
4269.840465	159.052
4270.405233	113.398
4270.970037	88.3619
4271.534879	67.7441
4272.099759	78.053
4272.664676	41.2355
4273.229630	16.1996
4273.794622	51.5444
4274.359651	41.2355
4274.924717	22.0904
4275.489821	-0.000127727
4276.054963	5.89068
4276.620141	66.2714
4277.185357	132.543
4277.750611	138.434
4278.315902	148.743
4278.881230	103.089
4279.446596	67.7441
4280.011999	47.1263
4280.577439	32.3993
4281.142917	11.7815
4281.708433	16.1996
4282.273985	11.7815
4282.839575	11.7815
4283.405203	36.8174
4283.970868	22.0904
4284.536570	22.0904
4285.102310	11.7815
4285.668087	11.7815
4286.233902	175.251
4286.799753	150.215
4287.365643	159.052
4287.931570	144.325
4288.497534	113.398
4289.063535	67.7441
4289.629574	22.0904
4290.195650	11.7815
4290.761764	-0.000110146
4291.327915	41.2355
4291.894104	36.8174
4292.460330	11.7815
4293.026593	-0.000107285
4293.592894	26.5085
4294.159232	78.0531
4294.725608	47.1263
4295.292021	16.1996
4295.858471	7.3634
4296.424959	7.3634
4296.991484	7.3634
4297.558046	7.3634
4298.124646	36.8174
4298.691284	63.326
4299.257958	72.1623
4299.824671	36.8174
4300.391420	32.3993
4300.958207	32.3993
4301.525031	139.907
4302.091893	282.759
4302.658792	222.378
4303.225729	237.105
4303.792703	226.796
4304.359714	108.98
4304.926763	63.326
4305.493849	47.1263
4306.060973	22.0904
4306.628134	11.7815
4307.195332	103.089
4307.762568	113.398
4308.329841	82.4711
4308.897152	41.2355
4309.464500	22.0904
4310.031885	41.2355
4310.599308	72.1622
4311.166768	262.141
4311.734266	226.796
4312.301801	134.016
4312.869373	78.053
4313.436983	119.289
4314.004630	139.906
4314.572315	164.942
4315.140037	164.942
4315.707796	94.2528
4316.275593	67.7441
4316.843427	108.98
4317.411299	159.052
4317.979208	175.251
4318.547154	154.634
4319.115138	195.869
4319.683159	119.289
4320.251218	88.362
4320.819314	67.7441
4321.387447	32.3993
4321.955618	7.3634
4322.523827	11.7815
4323.092072	36.8174
4323.660355	41.2355
4324.228676	22.0904
4324.797034	11.7815
4325.365429	41.2355
4325.933861	179.669
4326.502331	164.942
4327.070839	98.6709
4327.639384	134.016
4328.207966	138.434
4328.776586	108.98
4329.345243	103.089
4329.913937	72.1622
4330.482669	82.4711
4331.051438	103.089
4331.620245	78.053
4332.189089	78.053
4332.757971	82.4711
4333.326889	67.7441
4333.895846	103.089
4334.464839	63.326
4335.033871	26.5085
4335.602939	22.0904
4336.172045	7.36338
4336.741188	-0.000129519
4337.310369	5.89068
4337.879587	5.89068
4338.448842	-0.00012946
4339.018135	-0.00012946
4339.587466	-0.00012946
4340.156833	-0.00012946
4340.726238	57.4352
4341.295681	36.8174
4341.865161	67.7441
4342.434678	57.4352
4343.004233	32.3993
4343.573825	16.1996
4344.143455	41.2355
4344.713122	139.906
4345.282826	108.98
4345.852568	78.053
4346.422347	53.0171
4346.992163	36.8174
4347.562017	16.1996
4348.131909	-0.000133212
4348.701837	-0.000133212
4349.271803	-0.000133212
4349.841807	-0.000133212
4350.411848	51.5444
4350.981926	55.9625
4351.552042	26.5085
4352.122195	61.8533
4352.692386	117.816
4353.262614	148.743
4353.832879	82.4711
4354.403182	36.8174
4354.973522	57.4352
4355.543900	36.8174
4356.114315	26.5085
4356.684767	26.5085
4357.255257	26.5085
4357.825784	26.5085
4358.396348	30.9266
4358.966950	16.1996
4359.537590	-0.000140841
4360.108267	-0.000140841
4360.678981	-0.000140841
4361.249732	47.1263
4361.820521	154.633
4362.391348	164.942
4362.962212	128.125
4363.533113	82.4711
4364.104052	41.2355
4364.675028	41.2355
4365.246041	61.8533
4365.817092	47.1263
4366.388180	76.5803
4366.959306	159.052
4367.530469	139.906
4368.101669	94.2527
4368.672907	41.2355
4369.244182	32.3993
4369.815495	108.98
4370.386845	113.398
4370.958232	108.98
4371.529657	108.98
4372.101119	94.2527
4372.672619	41.2355
4373.244156	16.1996
4373.815731	30.9266
4374.387342	92.78
4374.958992	63.326
4375.530678	36.8174
4376.102402	26.5085
4376.674164	139.906
4377.245963	82.4711
4377.817799	88.3619
4378.389673	92.7801
4378.961584	57.4352
4379.533532	123.707
4380.105518	78.053
4380.677542	41.2355
4381.249602	103.089
4381.821700	210.596
4382.393836	144.325
4382.966009	82.4712
4383.538219	53.0171
4384.110467	53.0171
4384.682752	159.052
4385.255075	128.125
4385.827434	159.052
4386.399832	139.907
4386.972267	119.289
4387.544739	67.7442
4388.117248	26.5085
4388.689795	113.398
4389.262379	98.6709
4389.835001	119.289
4390.407660	164.942
4390.980357	113.398
4391.553091	148.743
4392.125862	82.4712
4392.698671	53.0171
4393.271517	41.2355
4393.844401	16.1996
4394.417322	-9.31576e-005
4394.990280	66.2715
4395.563276	76.5804
4396.136309	76.5804
4396.709380	72.1623
4397.282488	200.287
4397.855633	181.142
4398.428816	164.942
4399.002036	108.98
4399.575294	67.7442
4400.148589	67.7442
4400.721921	67.7442
4401.295291	32.3993
4401.868698	41.2355
4402.442143	36.8174
4403.015625	63.3261
4403.589144	82.4712
4404.162701	57.4353
4404.736295	26.5085
4405.309927	11.7815
4405.883596	7.36342
4406.457302	-8.70804e-005
4407.031046	26.5085
4407.604828	47.1264
4408.178646	51.5445
4408.752502	41.2355
4409.326396	32.3993
4409.900327	-8.71331e-005
4410.474295	5.89072
4411.048301	5.89072
4411.622344	26.5085
4412.196424	61.8534
4412.770542	76.5804
4413.344697	72.1623
4413.918890	72.1623
4414.493120	92.7801
4415.067388	103.089
4415.641693	78.0531
4416.216035	134.016
4416.790415	231.214
4417.364832	164.942
4417.939286	88.362
4418.513778	128.125
4419.088307	78.0531
4419.662874	57.4352
4420.237478	108.98
4420.812120	63.326
4421.386799	36.8174
4421.961515	57.4352
4422.536269	32.3993
4423.111060	11.7815
4423.685889	-0.000110146
4424.260755	-0.000110146
4424.835658	10.3088
4425.410599	126.652
4425.985577	103.089
4426.560592	78.053
4427.135645	36.8174
4427.710736	47.1263
4428.285864	57.4352
4428.861029	82.4712
4429.436231	53.0171
4430.011471	22.0904
4430.586749	7.3634
4431.162064	-0.000108538
4431.737416	66.2714
4432.312805	148.743
4432.888233	245.941
4433.463697	195.869
4434.039199	128.125
4434.614738	189.978
4435.190315	175.251
4435.765929	119.289
4436.341580	53.0171
4436.917269	22.0904
4437.492995	7.36341
4438.068759	103.089
4438.644560	144.325
4439.220398	78.0531
4439.796274	41.2355
4440.372188	82.4712
4440.948138	128.125
4441.524126	98.6709
4442.100152	67.7442
4442.676215	53.0171
4443.252315	47.1263
4443.828453	41.2355
4444.404628	128.125
4444.980840	251.832
4445.557090	191.451
4446.133378	144.325
4446.709702	98.6709
4447.286064	53.0171
4447.862464	216.487
4448.438901	169.361
4449.015375	179.669
4449.591887	123.707
4450.168436	67.7442
4450.745023	119.289
4451.321647	128.125
4451.898308	98.6709
4452.475007	72.1623
4453.051743	36.8174
4453.628516	82.4712
4454.205327	103.089
4454.782176	63.326
4455.359062	57.4352
4455.935985	78.0531
4456.512945	72.1623
4457.089943	107.507
4457.666979	78.0531
4458.244052	41.2355
4458.821162	22.0904
4459.398309	-0.000104839
4459.975494	107.507
4460.552717	94.2528
4461.129977	57.4352
4461.707274	32.3993
4462.284609	53.0171
4462.861981	41.2355
4463.439390	16.1996
4464.016837	-0.000100787
4464.594321	26.5085
4465.171843	22.0904
4465.749402	7.3634
4466.326998	22.0904
4466.904632	98.6709
4467.482303	63.326
4468.060012	32.3993
4468.637758	7.36341
4469.215542	-9.85245e-005
4469.793363	-9.85245e-005
4470.371221	30.9266
4470.949117	92.7801
4471.527050	148.743
4472.105020	113.398
4472.683028	78.0531
4473.261074	164.942
4473.839156	150.215
4474.417276	94.2528
4474.995434	222.378
4475.573629	222.378
4476.151861	185.56
4476.730131	169.361
4477.308438	220.905
4477.886783	169.361
4478.465165	72.1623
4479.043584	41.2356
4479.622041	26.5085
4480.200535	7.36343
4480.779067	-7.75436e-005
4481.357636	72.1623
4481.936242	63.3261
4482.514886	67.7442
4483.093567	67.7442
4483.672286	67.7442
4484.251042	41.2355
4484.829835	26.5085
4485.408666	7.36342
4485.987534	88.362
4486.566440	179.669
4487.145383	175.251
4487.724363	179.669
4488.303381	150.215
4488.882436	297.486
4489.461529	313.685
4490.040659	251.832
4490.619827	195.869
4491.199031	185.56
4491.778274	150.215
4492.357553	72.1622
4492.936870	41.2355
4493.516225	22.0904
4494.095617	36.8174
4494.675046	47.1263
4495.254513	26.5085
4495.834017	11.7815
4496.413558	53.0171
4496.993137	32.3993
4497.572754	16.1996
4498.152407	11.7815
4498.732099	63.326
4499.311827	191.451
4499.891593	139.906
4500.471396	72.1622
4501.051237	123.707
4501.631115	164.942
4502.211031	123.707
4502.790984	57.4352
4503.370974	57.4352
4503.951002	47.1263
4504.531067	16.1996
4505.111170	107.507
4505.691310	142.852
4506.271487	98.6709
4506.851702	78.053
4507.431954	53.0171
4508.012244	32.3993
4508.592571	36.8174
4509.172935	22.0904
4509.753337	7.36338
4510.333777	-0.000121889
4510.914253	-0.000121889
4511.494767	-0.000121889
4512.075319	35.3447
4512.655908	26.5085
4513.236534	7.36338
4513.817198	41.2355
4514.397899	92.78
4514.978637	266.559
4515.559413	175.251
4516.140226	103.089
4516.721077	72.1622
4517.301965	57.4352
4517.882891	67.7441
4518.463854	41.2355
4519.044854	26.5085
4519.625892	16.1996
4520.206967	7.36338
4520.788079	-0.000127612
4521.369229	-0.000127612
4521.950417	5.89068
4522.531641	30.9266
4523.112903	41.2355
4523.694203	113.398
4524.275540	159.052
4524.856914	318.103
4525.438326	206.178
4526.019775	123.707
4526.601262	63.326
4527.182786	82.4711
4527.764347	164.942
4528.345946	164.942
4528.927582	103.089
4529.509256	63.326
4530.090967	32.3993
4530.672716	41.2355
4531.254501	22.0904
4531.836325	11.7815
4532.418185	47.1263
4533.000083	32.3993
4533.582019	16.1996
4534.163992	7.36336
4534.746002	-0.000144778
4535.328050	5.89066
4535.910135	51.5444
4536.492257	32.3993
4537.074417	16.1996
4537.656614	11.7815
4538.238849	94.2527
4538.821121	98.6708
4539.403431	47.1263
4539.985778	22.0904
4540.568162	57.4352
4541.150584	61.8533
4541.733043	26.5085
4542.315539	11.7815
4542.898073	119.289
4543.480645	108.98
4544.063254	63.326
4544.645900	226.796
4545.228583	200.287
4545.811304	113.398
4546.394063	63.326
4546.976859	78.053
4547.559692	123.707
4548.142562	128.125
4548.725470	98.6708
4549.308416	67.7441
4549.891399	47.1263
4550.474419	179.669
4551.057476	123.707
4551.640572	164.942
4552.223704	119.289
4552.806874	67.7441
4553.390081	88.3619
4553.973326	78.053
4554.556608	94.2527
4555.139927	119.289
4555.723284	78.053
4556.306679	53.0171
4556.890110	41.2355
4557.473579	22.0904
4558.057086	57.4352
4558.640630	41.2355
4559.224211	134.016
4559.807830	154.633
4560.391486	195.869
4560.975179	128.125
4561.558910	148.743
4562.142679	82.4711
4562.726485	78.053
4563.310328	98.6708
4563.894208	82.4711
4564.478126	26.5084
4565.062082	7.36333
4565.646074	16.1995
4566.230105	11.7814
4566.814172	16.1995
4567.398277	26.5084
4567.982420	53.0171
4568.566600	32.3992
4569.150817	88.3619
4569.735071	63.326
4570.319363	36.8174
4570.903693	57.4352
4571.488060	113.398
4572.072464	94.2527
4572.656906	53.0171
4573.241385	108.98
4573.825901	103.089
4574.410455	123.707
4574.995046	88.3619
4575.579675	72.1622
4576.164341	159.052
4576.749045	119.289
4577.333786	67.7441
4577.918564	128.125
4578.503380	123.707
4579.088233	72.1622
4579.673123	32.3992
4580.258051	7.36332
4580.843017	47.1263
4581.428020	138.434
4582.013060	119.289
4582.598137	72.1622
4583.183252	41.2354
4583.768405	7.36332
4584.353594	-0.000184832
4584.938822	5.89062
4585.524086	-0.000184773
4586.109388	5.89062
4586.694728	16.1995
4587.280105	41.2354
4587.865519	22.0903
4588.450970	7.36332
4589.036460	16.1995
4589.621986	30.9265
4590.207550	51.5444
4590.793151	47.1263
4591.378790	51.5444
4591.964466	36.8173
4592.550179	32.3992
4593.135930	26.5084
4593.721719	11.7814
4594.307544	11.7814
4594.893407	16.1995
4595.479308	7.36332
4596.065246	-0.000186739
4596.651221	5.89062
4597.237234	41.2354
4597.823284	32.3992
4598.409372	26.5084
4598.995497	78.053
4599.581659	53.0171
4600.167859	16.1995
4600.754096	-0.000188525
4601.340371	10.3087
4601.926683	70.6895
4602.513032	47.1263
4603.099419	128.125
4603.685843	88.3619
4604.272305	154.633
4604.858804	139.906
4605.445340	185.56
4606.031914	210.596
4606.618525	113.398
4607.205174	139.906
4607.791860	98.6708
4608.378583	67.7441
4608.965344	67.7441
4609.552143	53.0171
4610.138978	36.8173
4610.725851	94.2527
4611.312762	94.2527
4611.899710	134.016
4612.486695	94.2527
4613.073718	36.8173
4613.660778	16.1995
4614.247876	-0.000178988
4614.835011	30.9265
4615.422183	35.3446
4616.009393	26.5084
4616.596640	61.8533
4617.183924	47.1263
4617.771246	72.1622
4618.358606	47.1263
4618.946003	11.7814
4619.533437	32.3992
4620.120909	57.4352
4620.708418	251.832
4621.295964	200.287
4621.883548	128.125
4622.471169	67.7441
4623.058828	154.633
4623.646524	108.98
4624.234257	82.4711
4624.822028	63.326
4625.409836	67.7441
4625.997682	36.8173
4626.585565	32.3992
4627.173486	7.36333
4627.761444	-0.000178633
4628.349439	-0.000178633
4628.937472	-0.000178633
4629.525542	72.1622
4630.113649	179.669
4630.701794	150.215
4631.289977	119.289
4631.878196	63.326
4632.466454	78.053
4633.054748	164.942
4633.643080	241.523
4634.231450	150.215
4634.819856	94.2527
4635.408301	123.707
4635.996782	88.3619
4636.585301	36.8173
4637.173858	22.0903
4637.762451	67.7441
4638.351083	53.0171
4638.939751	57.4352
4639.528457	98.6708
4640.117201	175.251
4640.705982	150.215
4641.294800	108.98
4641.883656	210.596
4642.472549	309.267
4643.061479	206.178
4643.650447	98.6708
4644.239453	67.7441
4644.828495	32.3992
4645.417575	11.7814
4646.006693	-0.000178811
4646.595848	-0.000178811
4647.185040	220.905
4647.774270	164.942
4648.363537	98.6708
4648.952842	57.4352
4649.542184	32.3992
4650.131563	11.7814
4650.720980	11.7814
4651.310434	32.3992
4651.899926	32.3992
4652.489455	82.4711
4653.079021	41.2354
4653.668625	72.1622
4654.258266	63.326
4654.847945	195.869
4655.437661	128.125
4656.027415	123.707
4656.617206	82.4711
4657.207034	63.326
4657.796900	94.2527
4658.386803	123.707
4658.976743	247.414
4659.566721	210.596
4660.156736	128.125
4660.746789	78.053
4661.336879	185.56
4661.927007	245.941
4662.517172	281.286
4663.107374	256.25
4663.697614	216.487
4664.287891	144.325
4664.878206	154.633
4665.468558	113.398
4666.058947	82.4711
4666.649374	63.326
4667.239838	32.3993
4667.830340	11.7814
4668.420879	7.36333
4669.011455	7.36333
4669.602069	78.053
4670.192720	181.142
4670.783409	164.942
4671.374135	88.3619
4671.964899	88.3619
4672.555700	82.4711
4673.146538	72.1622
4673.737414	63.326
4674.328327	67.7441
4674.919277	41.2355
4675.510265	26.5084
4676.101291	26.5084
4676.692353	22.0903
4677.283454	7.36332
4677.874591	63.326
4678.465766	82.4711
4679.056978	57.4352
4679.648228	26.5084
4680.239515	98.6708
4680.830840	94.2527
4681.422202	63.326
4682.013602	88.3619
4682.605038	134.016
4683.196513	204.705
4683.788024	144.325
4684.379573	82.4711
4684.971160	41.2354
4685.562784	148.743
4686.154445	134.016
4686.746144	94.2527
4687.337880	36.8173
4687.929653	22.0903
4688.521464	36.8173
4689.113313	67.7441
4689.705198	47.1263
4690.297121	22.0903
4690.889082	11.7814
4691.481080	-0.000180718
4692.073115	5.89062
4692.665188	47.1263
4693.257298	107.507
4693.849446	107.507
4694.441631	111.925
4695.033853	98.6708
4695.626113	57.4352
4696.218410	36.8174
4696.810745	22.0903
4697.403117	-0.00017541
4697.995526	5.89063
4698.587973	35.3447
4699.180458	51.5444
4699.772979	36.8173
4700.365538	11.7814
4700.958135	7.36333
4701.550769	57.4352
4702.143440	47.1263
4702.736149	16.1995
4703.328895	7.36333
4703.921678	-0.000177203
4704.514499	57.4352
4705.107358	36.8173
4705.700254	63.326
4706.293187	164.942
4706.886157	128.125
4707.479165	108.98
4708.072211	88.3619
4708.665294	67.7441
4709.258414	36.8174
4709.851571	-0.000172188
4710.444766	16.1995
4711.037999	51.5444
4711.631269	32.3993
4712.224576	78.053
4712.817921	63.326
4713.411303	36.8174
4714.004722	32.3993
4714.598179	22.0903
4715.191673	11.7814
4715.785205	57.4352
4716.378774	72.1622
4716.972381	57.4352
4717.566025	41.2355
4718.159706	134.016
4718.753425	163.47
4719.347181	150.215
4719.940975	94.2527
4720.534806	41.2355
4721.128674	26.5084
4721.722580	26.5084
4722.316523	36.8174
4722.910504	16.1995
4723.504522	30.9266
4724.098577	35.3447
4724.692670	80.9984
4725.286800	67.7441
4725.880968	272.45
4726.475173	251.832
4727.069415	144.325
4727.663695	82.4711
4728.258013	41.2354
4728.852367	88.3619
4729.446759	200.287
4730.041189	139.906
4730.635656	78.053
4731.230160	47.1262
4731.824702	51.5443
4732.419281	47.1262
4733.013898	72.1622
4733.608552	103.089
4734.203243	63.326
4734.797972	36.8173
4735.392738	82.4711
4735.987542	128.125
4736.582383	154.633
4737.177261	94.2527
4737.772177	88.3619
4738.367130	98.6708
4738.962121	181.142
4739.557149	128.125
4740.152214	119.289
4740.747317	72.1622
4741.342458	32.3992
4741.937635	7.36333
4742.532851	11.7814
4743.128103	7.36333
4743.723393	11.7814
4744.318720	57.4352
4744.914085	41.2355
4745.509487	36.8174
4746.104927	119.289
4746.700404	108.98
4747.295918	191.451
4747.891470	134.016
4748.487059	78.053
4749.082686	72.1622
4749.678350	36.8173
4750.274051	22.0903
4750.869790	32.3992
4751.465566	57.4352
4752.061380	61.8533
4752.657231	61.8533
4753.253120	41.2354
4753.849046	57.4352
4754.445009	72.1622
4755.041010	154.633
4755.637048	164.942
4756.233123	113.398
4756.829236	103.089
4757.425387	41.2355
4758.021574	16.1995
4758.617800	7.36333
4759.214062	7.36333
4759.810362	11.7814
4760.406699	175.251
4761.003074	175.251
4761.599487	108.98
4762.195936	88.3619
4762.792423	57.4352
4763.388948	231.214
4763.985510	191.451
4764.582109	256.25
4765.178745	328.412
4765.775420	379.957
4766.372131	282.758
4766.968880	159.052
4767.565666	103.089
4768.162490	41.2355
4768.759351	16.1995
4769.356250	51.5444
4769.953186	36.8174
4770.550159	26.5085
4771.147170	22.0903
4771.744218	36.8174
4772.341304	41.2355
4772.938427	32.3993
4773.535587	26.5084
4774.132785	30.9266
4774.730020	66.2714
4775.327293	86.8892
4775.924603	67.7441
4776.521950	78.053
4777.119335	57.4352
4777.716757	22.0903
4778.314217	164.942
4778.911714	231.214
4779.509249	139.906
4780.106821	72.1622
4780.704430	98.6708
4781.302077	128.125
4781.899761	72.1622
4782.497482	26.5084
4783.095241	16.1995
4783.693038	16.1995
4784.290872	20.6176
4784.888743	25.0357
4785.486651	5.89062
4786.084597	16.1995
4786.682581	47.1263
4787.280602	61.8533
4787.878660	53.0171
4788.476756	57.4352
4789.074889	88.3619
4789.673059	123.707
4790.271267	113.398
4790.869512	154.633
4791.467795	144.325
4792.066115	134.016
4792.664473	108.98
4793.262868	88.3619
4793.861300	36.8173
4794.459770	7.36331
4795.058277	22.0903
4795.656822	32.3992
4796.255404	22.0903
4796.854023	7.36332
4797.452680	7.36332
4798.051374	-0.000190554
4798.650106	5.89061
4799.248875	122.234
4799.847681	153.161
4800.446525	150.215
4801.045406	123.707
4801.644325	82.4711
4802.243281	78.053
4802.842275	57.4351
4803.441305	36.8173
4804.040374	26.5084
4804.639479	11.7814
4805.238623	-0.000207421
4805.837803	-0.000207421
4806.437021	-0.000207421
4807.036277	10.3087
4807.635569	51.5443
4808.234900	86.8892
4808.834267	53.017
4809.433672	108.98
4810.033115	82.4711
4810.632594	36.8173
4811.232112	82.4711
4811.831666	67.744
4812.431258	103.089
4813.030888	82.4711
4813.630555	53.017
4814.230259	150.215
4814.830001	94.2527
4815.429780	47.1262
4816.029596	123.707
4816.629450	78.0529
4817.229342	41.2354
4817.829271	22.0903
4818.429237	22.0903
4819.029240	53.017
4819.629281	47.1262
4820.229360	26.5084
4820.829476	22.0903
4821.429629	7.36329
4822.029819	36.8173
4822.630047	57.4351
4823.230313	108.98
4823.830616	185.56
4824.430956	150.215
4825.031334	82.471
4825.631749	32.3992
4826.232201	11.7814
4826.832691	-0.000216958
4827.433219	20.6176
4828.033783	25.0357
4828.634386	66.2713
4829.235025	76.5802
4829.835702	53.017
4830.436416	67.744
4831.037168	53.017
4831.637957	63.3259
4832.238784	22.0903
4832.839648	7.36328
4833.440550	-0.000221072
4834.041488	10.3087
4834.642465	66.2713
4835.243478	32.3992
4835.844529	11.7814
4836.445618	22.0903
4837.046744	41.2354
4837.647907	47.1262
4838.249108	57.4351
4838.850346	123.707
4839.451622	113.398
4840.052935	185.56
4840.654285	113.398
4841.255673	63.3259
4841.857098	67.744
4842.458560	63.3259
4843.060061	72.1621
4843.661598	63.3259
4844.263173	26.5084
4844.864785	16.1995
4845.466435	30.9265
4846.068122	92.78
4846.669846	78.0529
4847.271608	47.1262
4847.873407	88.3618
4848.475244	169.36
4849.077118	159.051
4849.679030	159.051
4850.280979	88.3618
4850.882965	36.8173
4851.484989	88.3618
4852.087050	200.287
4852.689149	245.941
4853.291285	245.941
4853.893458	206.178
4854.495669	103.089
4855.097917	134.016
4855.700203	179.669
4856.302526	128.125
4856.904886	63.3259
4857.507284	94.2527
4858.109719	57.4351
4858.712192	22.0903
4859.314702	7.3633
4859.917250	7.3633
4860.519835	-0.000209628
4861.122457	-0.000209628
4861.725117	5.89059
4862.327814	47.1262
4862.930549	107.507
4863.533321	194.396
4864.136130	229.741
4864.738977	281.286
4865.341861	222.378
4865.944783	272.449
4866.547742	241.523
4867.150738	251.832
4867.753772	175.251
4868.356843	103.089
4868.959952	94.2527
4869.563098	53.017
4870.166282	41.2354
4870.769503	16.1995
4871.372761	7.3633
4871.976057	-0.00020772
4872.579390	117.816
4873.182760	250.359
4873.786168	181.142
4874.389614	108.98
4874.993097	57.4351
4875.596617	108.98
4876.200175	185.56
4876.803770	128.125
4877.407402	82.4711
4878.011072	41.2354
4878.614779	26.5084
4879.218524	11.7814
4879.822306	-0.000207421
4880.426125	5.8906
4881.029982	20.6176
4881.633877	66.2713
4882.237808	92.78
4882.841778	92.78
4883.445784	82.4711
4884.049828	98.6708
4884.653910	53.017
4885.258028	36.8173
4885.862185	98.6708
4886.466378	103.089
4887.070609	63.326
4887.674878	41.2354
4888.279184	16.1995
4888.883527	7.36331
4889.487908	36.8173
4890.092326	26.5084
4890.696781	11.7814
4891.301274	7.36331
4891.905804	11.7814
4892.510372	22.0903
4893.114977	26.5084
4893.719620	92.78
4894.324300	63.326
4894.929017	88.3619
4895.533772	72.1622
4896.138564	88.3619
4896.743394	47.1262
4897.348261	22.0903
4897.953165	63.326
4898.558107	181.142
4899.163087	216.487
4899.768103	113.398
4900.373157	53.0171
4900.978249	103.089
4901.583378	82.4711
4902.188544	103.089
4902.793748	134.016
4903.398989	88.3619
4904.004268	82.4711
4904.609584	67.7441
4905.214937	98.6708
4905.820328	108.98
4906.425756	251.832
4907.031222	195.869
4907.636725	119.289
4908.242265	67.744
4908.847843	22.0903
4909.453458	22.0903
4910.059111	159.052
4910.664801	113.398
4911.270529	103.089
4911.876294	185.56
4912.482096	119.289
4913.087936	195.869
4913.693813	159.051
4914.299727	154.633
4914.905679	88.3618
4915.511669	82.471
4916.117696	63.3259
4916.723760	32.3992
4917.329861	16.1995
4917.936000	57.4351
4918.542177	41.2354
4919.148391	16.1995
4919.754642	139.906
4920.360931	237.105
4920.967257	210.596
4921.573620	128.125
4922.180021	72.1621
4922.786460	36.8173
4923.392935	7.36326
4923.999449	78.0529
4924.605999	94.2526
4925.212587	82.471
4925.819213	47.1262
4926.425875	26.5084
4927.032576	-0.000237577
4927.639313	16.1995
4928.246088	20.6176
4928.852901	11.7814
4929.459751	-0.000236985
4930.066638	144.324
4930.673563	251.832
4931.280525	206.178
4931.887524	123.707
4932.494561	63.3259
4933.101636	26.5084
4933.708747	11.7814
4934.315897	-0.000220772
4934.923083	51.5443
4935.530307	51.5443
4936.137569	32.3992
4936.744867	53.017
4937.352204	128.125
4937.959577	189.978
4938.566988	134.016
4939.174437	154.633
4939.781923	108.98
4940.389446	119.289
4940.997007	123.707
4941.604605	103.089
4942.212241	98.6708
4942.819913	98.6708
4943.427624	53.017
4944.035372	11.7814
4944.643157	11.7814
4945.250979	22.0903
4945.858839	11.7814
4946.466737	22.0903
4947.074672	72.1621
4947.682644	76.5803
4948.290654	76.5803
4948.898701	36.8173
4949.506785	11.7814
4950.114907	11.7814
4950.723066	53.017
4951.331263	41.2354
4951.939497	51.5443
4952.547769	32.3992
4953.156078	16.1995
4953.764424	11.7814
4954.372808	-0.000209328
4954.981229	-0.000209328
4955.589688	16.1995
4956.198184	16.1995
4956.806717	7.3633
4957.415288	72.1621
4958.023897	144.325
4958.632542	82.4711
4959.241225	41.2354
4959.849946	57.4351
4960.458704	113.398
4961.067499	148.743
4961.676332	88.3619
4962.285202	216.487
4962.894110	144.325
4963.503055	148.743
4964.112037	175.251
4964.721057	119.289
4965.330114	134.016
4965.939209	175.251
4966.548341	113.398
4967.157510	78.0529
4967.766717	67.744
4968.375961	47.1262
4968.985243	67.744
4969.594562	94.2527
4970.203919	63.3259
4970.813313	26.5084
4971.422744	41.2354
4972.032213	22.0903
4972.641719	-0.000207835
4973.251263	76.5803
4973.860844	76.5803
4974.470462	80.9984
4975.080118	47.1262
4975.689811	26.5084
4976.299542	16.1995
4976.909310	7.3633
4977.519115	-0.000203905
4978.128958	-0.000203905
4978.738839	20.6176
4979.348756	16.1995
4979.958711	7.3633
4980.568704	7.3633
4981.178734	32.3992
4981.788801	22.0903
4982.398906	36.8173
4983.009048	36.8173
4983.619228	47.1262
4984.229445	22.0903
4984.839699	16.1995
4985.449991	41.2354
4986.060321	61.8532
4986.670687	144.325
4987.281091	113.398
4987.891533	123.707
4988.502012	72.1621
4989.112528	36.8173
4989.723082	36.8173
4990.333673	98.6708
4990.944302	282.758
4991.554968	272.45
4992.165671	175.251
4992.776412	103.089
4993.387190	128.125
4993.998006	72.1622
4994.608859	26.5084
4995.219749	-0.000184171
4995.830677	10.3087
4996.441643	35.3446
4997.052645	35.3446
4997.663685	16.1995
4998.274763	7.36332
4998.885878	-0.000184832
4999.497030	47.1263
5000.108220	57.4352
5000.719447	26.5084
5001.330712	11.7814
5001.942014	7.36332
5002.553353	-0.000186263
5003.164730	20.6176
5003.776144	55.9625
5004.387596	53.0171
5004.999085	53.0171
5005.610612	22.0903
5006.222176	7.36332
5006.833777	78.053
5007.445416	67.7441
5008.057092	41.2354
5008.668806	41.2354
5009.280556	16.1995
5009.892345	51.5443
5010.504171	111.925
5011.116034	153.161
5011.727935	98.6708
5012.339873	53.017
5012.951848	26.5084
5013.563861	7.3633
5014.175911	7.3633
5014.787999	94.2527
5015.400124	222.378
5016.012287	222.378
5016.624487	175.251
5017.236724	103.089
5017.848999	63.326
5018.461311	36.8173
5019.073661	32.3992
5019.686048	72.1622
5020.298472	36.8173
5020.910934	11.7814
5021.523433	-0.000198838
5022.135970	5.89061
5022.748544	5.89061
5023.361155	5.89061
5023.973804	-0.000198601
5024.586491	-0.000198601
5025.199214	10.3087
5025.811976	14.7268
5026.424774	5.89061
5027.037610	10.3087
5027.650484	39.7627
5028.263394	61.8532
5028.876343	144.325
5029.489328	98.6708
5030.102351	53.017
5030.715412	32.3992
5031.328510	16.1995
5031.941645	30.9265
5032.554818	61.8532
5033.168028	41.2354
5033.781275	164.942
5034.394560	134.016
5035.007883	123.707
5035.621243	175.251
5036.234640	159.052
5036.848074	250.359
5037.461546	195.869
5038.075056	268.031
5038.688603	185.56
5039.302187	128.125
5039.915809	128.125
5040.529468	163.47
5041.143164	94.2527
5041.756898	241.523
5042.370670	307.794
5042.984478	206.178
5043.598324	164.942
5044.212208	108.98
5044.826129	82.4711
5045.440087	72.1622
5046.054083	76.5803
5046.668117	57.4352
5047.282187	32.3992
5047.896295	11.7814
5048.510441	16.1995
5049.124624	20.6176
5049.738844	11.7814
5050.353102	47.1262
5050.967397	61.8533
5051.581729	134.016
5052.196099	169.36
5052.810507	164.942
5053.424952	103.089
5054.039434	82.4711
5054.653953	92.78
5055.268510	175.251
5055.883105	98.6708
5056.497737	72.1622
5057.112406	26.5084
5057.727113	-0.000184171
5058.341857	30.9265
5058.956638	117.816
5059.571457	148.743
5060.186314	94.2527
5060.801207	128.125
5061.416139	251.832
5062.031107	175.251
5062.646113	98.6708
5063.261157	94.2527
5063.876238	41.2354
5064.491356	7.36332
5065.106512	113.398
5065.721705	117.816
5066.336935	78.053
5066.952203	94.2527
5067.567508	78.053
5068.182851	72.1622
5068.798231	53.017
5069.413649	32.3992
5070.029104	195.869
5070.644596	256.25
5071.260126	200.287
5071.875693	185.56
5072.491298	103.089
5073.106940	67.744
5073.722620	41.2354
5074.338336	22.0903
5074.954091	-0.000204021
5075.569882	5.8906
5076.185712	72.1622
5076.801578	128.125
5077.417482	138.434
5078.033424	194.396
5078.649402	139.906
5079.265419	57.4352
5079.881472	16.1995
5080.497563	47.1262
5081.113692	159.052
5081.729858	169.36
5082.346061	185.56
5082.962302	169.36
5083.578580	262.141
5084.194895	210.596
5084.811248	113.398
5085.427639	82.4711
5086.044066	26.5084
5086.660531	82.4711
5087.277034	139.906
5087.893574	98.6708
5088.510152	63.326
5089.126766	32.3993
5089.743419	11.7814
5090.360108	32.3993
5090.976835	41.2355
5091.593600	32.3993
5092.210402	26.5084
5092.827241	11.7814
5093.444118	7.36333
5094.061032	26.5084
5094.677984	7.36333
5095.294973	16.1995
5095.911999	41.2355
5096.529063	92.78
5097.146164	57.4352
5097.763303	32.3993
5098.380479	57.4352
5098.997693	82.4711
5099.614943	63.326
5100.232232	47.1263
5100.849557	26.5085
5101.466921	7.36334
5102.084321	-0.000169096
5102.701759	-0.000169096
5103.319235	-0.000169096
5103.936747	-0.000169096
5104.554298	-0.000169096
5105.171885	35.3447
5105.789510	148.743
5106.407173	134.016
5107.024873	119.289
5107.642610	94.2527
5108.260385	72.1622
5108.878197	47.1263
5109.496046	76.5803
5110.113933	97.1981
5110.731858	82.4711
5111.349820	36.8174
5111.967819	94.2527
5112.585855	144.325
5113.203930	94.2527
5113.822041	175.251
5114.440190	164.942
5115.058376	150.215
5115.676600	94.2527
5116.294861	41.2355
5116.913160	16.1996
5117.531495	113.398
5118.149869	128.125
5118.768280	78.053
5119.386728	72.1622
5120.005213	47.1263
5120.623736	22.0903
5121.242297	-0.000169688
5121.860895	5.89064
5122.479530	20.6176
5123.098203	20.6176
5123.716913	7.36334
5124.335660	7.36334
5124.954445	7.36334
5125.573268	128.125
5126.192127	123.707
5126.811025	98.6708
5127.429959	72.1622
5128.048931	53.0171
5128.667941	36.8174
5129.286988	16.1995
5129.906072	20.6176
5130.525194	-0.000166768
5131.144353	-0.000166768
5131.763549	35.3447
5132.382783	45.6536
5133.002054	86.8892
5133.621363	57.4352
5134.240709	22.0903
5134.860093	11.7814
5135.479514	72.1622
5136.098972	117.816
5136.718468	67.7441
5137.338001	32.3993
5137.957572	128.125
5138.577180	82.4711
5139.196826	117.816
5139.816509	103.089
5140.436229	47.1263
5141.055987	51.5444
5141.675782	92.78
5142.295614	53.0171
5142.915484	26.5085
5143.535392	26.5085
5144.155337	30.9266
5144.775319	16.1995
5145.395339	-0.000165637
5146.015396	47.1263
5146.635490	107.507
5147.255622	94.2527
5147.875791	36.8174
5148.495998	108.98
5149.116242	103.089
5149.736524	134.016
5150.356843	159.052
5150.977199	103.089
5151.597593	57.4352
5152.218024	57.4352
5152.838493	61.8533
5153.458999	76.5803
5154.079543	128.125
5154.700123	200.287
5155.320742	150.215
5155.941398	72.1622
5156.562091	53.0171
5157.182821	22.0903
5157.803589	26.5085
5158.424395	36.8174
5159.045237	11.7814
5159.666118	26.5085
5160.287035	41.2355
5160.907990	16.1995
5161.528983	26.5085
5162.150013	41.2355
5162.771080	32.3993
5163.392185	98.6708
5164.013327	103.089
5164.634506	138.434
5165.255723	113.398
5165.876978	82.4711
[truncated: 6,506 more rows]
