# Supplementary material for: Chemoenzymatic synthesis of genetically-encoded multivalent liquid N-glycan arrays
Source: Nat Commun. 2023 Aug 28;14:5237. doi: 10.1038/s41467-023-40900-y (PMC10462762; doi:10.1038/s41467-023-40900-y)
Supplement: Supplementary file 8 — Supplementary Dataset 4 [file 41467_2023_40900_MOESM8_ESM.zip › Supplementary Data 1_All MALDI Data/MALDI TextFiles for Fig.5 and Fig.6/TL-IV-45_0531_0006.txt]

TITLE "<<TL-IV-45_0531_0006>> Voyager Spec #1[BP = 5240.1, 45819]"
TYPE MASSSPEC
3999.789467	773.275
4000.336058	735.52
4000.882687	811.03
4001.429353	790.055
4001.976057	734.122
4002.522798	706.156
4003.069577	687.977
4003.616392	683.782
4004.163246	675.392
4004.710136	706.155
4005.257064	743.91
4005.804030	753.699
4006.351033	778.868
4006.898073	748.105
4007.445151	791.453
4007.992266	829.208
4008.539418	785.86
4009.086608	798.445
4009.633835	816.623
4010.181100	781.665
4010.728402	739.715
4011.275741	771.877
4011.823118	738.317
4012.370532	750.902
4012.917984	720.139
4013.465473	727.13
4014.012999	749.504
4014.560563	748.105
4015.108164	826.412
4015.655803	816.623
4016.203479	794.25
4016.751192	822.217
4017.298943	861.37
4017.846731	836.2
4018.394556	840.395
4018.942419	773.275
4019.490320	773.275
4020.038258	766.284
4020.586233	752.3
4021.134245	777.47
4021.682295	792.852
4022.230383	808.233
4022.778507	801.242
4023.326669	755.097
4023.874869	756.495
4024.423106	797.047
4024.971380	764.885
4025.519692	689.376
4026.068041	773.275
4026.616428	783.063
4027.164852	762.089
4027.713313	727.13
4028.261812	703.359
4028.810348	721.537
4029.358921	731.325
4029.907532	724.334
4030.456180	750.902
4031.004866	703.359
4031.553589	692.172
4032.102350	735.52
4032.651147	783.063
4033.199983	783.063
4033.748855	756.495
4034.297766	781.665
4034.846713	771.877
4035.395698	748.105
4035.944720	745.309
4036.493780	745.309
4037.042877	798.445
4037.592011	834.802
4038.141183	811.03
4038.690392	771.877
4039.239639	780.267
4039.788923	759.292
4040.338245	787.259
4040.887603	799.844
4041.437000	805.437
4041.986433	750.902
4042.535904	717.342
4043.085413	687.977
4043.634959	648.824
4044.184542	731.325
4044.734162	720.139
4045.283820	713.147
4045.833516	685.181
4046.383249	673.994
4046.933019	696.367
4047.482826	687.977
4048.032671	710.35
4048.582554	781.665
4049.132474	773.275
4049.682431	806.835
4050.232425	952.261
4050.782457	948.066
4051.332527	941.075
4051.882634	893.531
4052.432778	850.183
4052.982959	855.777
4053.533178	776.072
4054.083435	769.08
4054.633728	734.122
4055.184060	787.259
4055.734428	830.607
4056.284834	850.183
4056.835278	850.183
4057.385758	771.877
4057.936276	806.835
4058.486832	755.097
4059.037425	777.47
4059.588055	818.022
4060.138723	746.707
4060.689428	759.292
4061.240171	808.234
4061.790951	816.623
4062.341768	762.089
4062.892623	748.105
4063.443515	770.479
4063.994444	784.462
4064.545411	720.139
4065.096416	829.208
4065.647457	815.225
4066.198536	850.183
4066.749653	843.192
4067.300807	932.685
4067.851998	871.158
4068.403227	812.429
4068.954493	741.114
4069.505797	724.334
4070.057137	777.47
4070.608516	741.114
4071.159931	760.69
4071.711384	700.562
4072.262875	675.392
4072.814403	667.003
4073.365968	650.223
4073.917571	700.562
4074.469211	735.521
4075.020888	703.359
4075.572603	717.342
4076.124356	764.885
4076.676145	739.716
4077.227972	759.292
4077.779837	875.353
4078.331739	883.743
4078.883678	822.217
4079.435655	755.097
4079.987669	700.562
4080.539720	735.521
4081.091809	717.342
4081.643935	787.259
4082.196099	804.039
4082.748300	750.902
4083.300538	724.334
4083.852814	731.325
4084.405127	777.47
4084.957478	848.785
4085.509866	887.938
4086.062292	843.192
4086.614754	725.732
4087.167255	692.172
4087.719792	694.969
4088.272367	673.994
4088.824980	636.239
4089.377630	625.053
4089.930317	650.222
4090.483041	660.011
4091.035803	661.409
4091.588603	676.791
4092.141440	825.013
4092.694314	830.607
4093.247225	808.233
4093.800174	801.242
4094.353161	780.267
4094.906185	794.25
4095.459246	913.108
4096.012344	848.785
4096.565480	858.573
4097.118654	816.623
4097.671865	717.342
4098.225113	756.495
4098.778398	760.69
4099.331721	816.623
4099.885082	825.013
4100.438480	886.54
4100.991915	903.32
4101.545387	929.888
4102.098897	955.058
4102.652445	925.693
4103.206030	858.573
4103.759652	920.1
4104.313311	822.217
4104.867008	731.326
4105.420743	798.445
4105.974514	806.835
4106.528324	858.573
4107.082170	941.075
4107.636054	960.651
4108.189975	913.108
4108.743934	883.743
4109.297930	812.429
4109.851964	725.732
4110.406035	713.147
4110.960143	791.454
4111.514289	841.793
4112.068472	804.039
4112.622693	820.818
4113.176951	857.175
4113.731246	859.972
4114.285579	764.885
4114.839949	696.367
4115.394356	683.782
4115.948801	717.342
4116.503284	745.309
4117.057803	725.732
4117.612361	704.757
4118.166955	699.164
4118.721587	653.019
4119.276256	748.105
4119.830963	703.359
4120.385707	669.799
4120.940489	692.172
4121.495308	703.359
4122.050164	683.782
4122.605058	703.359
4123.159989	685.181
4123.714957	662.807
4124.269963	714.545
4124.825007	727.13
4125.380087	773.275
4125.935205	834.802
4126.490361	850.183
4127.045554	843.192
4127.600784	773.275
4128.156052	703.359
4128.711357	729.927
4129.266699	798.445
4129.822079	734.122
4130.377497	687.977
4130.932951	662.807
4131.488443	692.172
4132.043973	643.231
4132.599540	612.468
4133.155144	598.484
4133.710786	687.977
4134.266465	739.715
4134.822181	741.114
4135.377935	687.977
4135.933727	704.757
4136.489555	739.715
4137.045421	756.495
4137.601325	706.155
4138.157266	727.13
4138.713244	720.139
4139.269260	700.562
4139.825313	662.807
4140.381403	623.654
4140.937531	606.874
4141.493696	658.612
4142.049899	657.214
4142.606139	766.284
4143.162417	777.47
4143.718732	741.114
4144.275084	783.064
4144.831473	714.545
4145.387901	710.35
4145.944365	685.181
4146.500867	697.766
4147.057406	689.376
4147.613983	736.919
4148.170597	875.353
4148.727248	862.768
4149.283937	914.506
4149.840663	878.15
4150.397427	861.37
4150.954228	823.615
4151.511067	794.25
4152.067943	790.055
4152.624856	771.877
4153.181806	752.3
4153.738794	745.309
4154.295820	687.977
4154.852883	738.317
4155.409983	703.359
4155.967121	685.181
4156.524296	654.417
4157.081508	690.774
4157.638758	696.367
4158.196045	689.376
4158.753370	773.275
4159.310732	792.852
4159.868131	764.885
4160.425568	700.562
4160.983043	689.376
4161.540554	690.774
4162.098103	699.164
4162.655690	699.164
4163.213314	714.545
4163.770975	764.885
4164.328673	717.342
4164.886409	664.206
4165.444183	646.027
4166.001994	735.52
4166.559842	866.963
4167.117728	818.022
4167.675651	802.64
4168.233611	885.141
4168.791609	907.515
4169.349644	871.158
4169.907717	854.378
4170.465827	808.233
4171.023974	785.86
4171.582159	899.125
4172.140381	906.116
4172.698641	816.623
4173.256938	785.86
4173.815272	755.097
4174.373644	741.114
4174.932054	746.707
4175.490500	721.537
4176.048984	762.089
4176.607506	725.732
4177.166064	735.52
4177.724661	671.197
4178.283294	689.376
4178.841965	890.735
4179.400674	906.116
4179.959420	815.225
4180.518203	829.208
4181.077023	794.25
4181.635881	714.545
4182.194777	748.105
4182.753710	837.598
4183.312680	906.116
4183.871688	825.013
4184.430733	812.428
4184.989815	825.013
4185.548935	879.548
4186.108092	889.336
4186.667287	802.64
4187.226519	818.022
4187.785788	818.022
4188.345095	746.707
4188.904439	675.392
4189.463821	636.239
4190.023240	644.629
4190.582696	636.239
4191.142190	671.197
4191.701721	766.284
4192.261290	777.47
4192.820896	766.284
4193.380539	812.428
4193.940220	794.25
4194.499938	700.562
4195.059694	736.919
4195.619487	700.562
4196.179317	736.919
4196.739185	725.732
4197.299090	875.353
4197.859033	825.013
4198.419013	830.607
4198.979030	769.08
4199.539085	769.08
4200.099178	816.623
4200.659307	780.267
4201.219474	762.089
4201.779679	724.334
4202.339920	683.782
4202.900200	671.197
4203.460516	650.222
4204.020870	706.156
4204.581262	682.384
4205.141690	685.181
4205.702157	690.774
4206.262660	731.325
4206.823201	792.852
4207.383780	815.225
4207.944396	781.665
4208.505049	769.08
4209.065739	685.181
4209.626467	669.799
4210.187233	706.156
4210.748036	739.715
4211.308876	727.13
4211.869754	687.977
4212.430669	727.13
4212.991621	746.707
4213.552611	822.217
4214.113638	818.022
4214.674703	783.064
4215.235805	776.072
4215.796944	783.064
4216.358121	766.284
4216.919335	787.259
4217.480587	887.938
4218.041876	889.336
4218.603202	861.37
4219.164566	781.665
4219.725967	750.902
4220.287406	756.495
4220.848882	802.64
4221.410395	759.292
4221.971946	731.326
4222.533534	743.91
4223.095160	721.537
4223.656823	746.707
4224.218523	667.003
4224.780261	664.206
4225.342036	777.47
4225.903849	750.902
4226.465699	724.334
4227.027587	667.003
4227.589511	738.317
4228.151474	714.546
4228.713473	757.894
4229.275510	746.707
4229.837585	752.3
4230.399696	675.392
4230.961846	675.392
4231.524032	680.986
4232.086256	753.699
4232.648518	746.707
4233.210817	918.701
4233.773153	827.81
4234.335527	773.275
4234.897938	748.105
4235.460386	757.894
4236.022872	755.097
4236.585395	750.902
4237.147956	791.454
4237.710554	752.3
4238.273189	771.877
4238.835862	764.885
4239.398572	739.715
4239.961320	671.197
4240.524105	612.468
4241.086927	644.629
4241.649787	669.799
4242.212684	644.629
4242.775619	633.443
4243.338591	690.774
4243.901601	840.395
4244.464647	886.54
4245.027732	868.362
4245.590853	837.598
4246.154012	991.414
4246.717209	927.091
4247.280443	864.167
4247.843714	752.3
4248.407023	721.537
4248.970369	837.598
4249.533752	994.211
4250.097173	1145.23
4250.660631	1064.13
4251.224127	938.278
4251.787660	861.37
4252.351230	852.98
4252.914838	801.242
4253.478483	882.345
4254.042166	952.261
4254.605886	943.871
4255.169644	970.44
4255.733438	906.117
4256.297271	866.963
4256.861140	825.013
4257.425047	783.064
4257.988992	826.412
4258.552974	848.785
4259.116993	878.15
4259.681050	943.871
4260.245144	957.855
4260.809275	882.345
4261.373444	823.615
4261.937650	857.175
4262.501894	771.877
4263.066175	764.885
4263.630494	756.495
4264.194849	727.131
4264.759243	679.587
4265.323673	658.612
4265.888142	611.069
4266.452647	636.239
4267.017190	692.172
4267.581770	683.782
4268.146388	675.392
4268.711043	706.156
4269.275735	735.521
4269.840465	746.707
4270.405233	794.25
4270.970037	764.885
4271.534879	783.064
4272.099759	752.301
4272.664676	750.902
4273.229630	673.994
4273.794622	678.189
4274.359651	633.443
4274.924717	673.994
4275.489821	650.223
4276.054963	660.011
4276.620141	697.766
4277.185357	732.724
4277.750611	721.537
4278.315902	721.537
4278.881230	687.977
4279.446596	703.359
4280.011999	682.384
4280.577439	700.562
4281.142917	673.994
4281.708433	653.019
4282.273985	721.537
4282.839575	689.376
4283.405203	636.239
4283.970868	619.459
4284.536570	623.654
4285.102310	602.68
4285.668087	648.824
4286.233902	713.147
4286.799753	734.122
4287.365643	738.317
4287.931570	717.342
4288.497534	658.613
4289.063535	646.028
4289.629574	833.404
4290.195650	801.242
4290.761764	801.242
4291.327915	797.047
4291.894104	848.785
4292.460330	769.081
4293.026593	687.977
4293.592894	708.952
4294.159232	696.367
4294.725608	689.376
4295.292021	658.613
4295.858471	622.256
4296.424959	637.638
4296.991484	671.198
4297.558046	689.376
4298.124646	725.732
4298.691284	710.351
4299.257958	673.994
4299.824671	650.223
4300.391420	710.351
4300.958207	741.114
4301.525031	757.894
4302.091893	774.674
4302.658792	729.927
4303.225729	687.978
4303.792703	675.393
4304.359714	671.198
4304.926763	653.019
4305.493849	658.613
4306.060973	791.454
4306.628134	783.064
4307.195332	792.852
4307.762568	845.989
4308.329841	808.234
4308.897152	731.326
4309.464500	710.351
4310.031885	648.824
4310.599308	685.181
4311.166768	735.521
4311.734266	700.562
4312.301801	685.181
4312.869373	650.223
4313.436983	625.053
4314.004630	655.816
4314.572315	753.699
4315.140037	804.039
4315.707796	797.047
4316.275593	769.08
4316.843427	703.359
4317.411299	696.367
4317.979208	700.562
4318.547154	662.808
4319.115138	643.231
4319.683159	683.783
4320.251218	706.156
4320.819314	732.724
4321.387447	724.334
4321.955618	756.496
4322.523827	848.785
4323.092072	825.014
4323.660355	802.64
4324.228676	762.089
4324.797034	762.089
4325.365429	727.131
4325.933861	818.022
4326.502331	1040.36
4327.070839	1040.36
4327.639384	913.108
4328.207966	866.963
4328.776586	781.665
4329.345243	797.047
4329.913937	777.47
4330.482669	797.047
4331.051438	794.25
4331.620245	827.81
4332.189089	804.039
4332.757971	797.047
4333.326889	818.022
4333.895846	791.454
4334.464839	798.445
4335.033871	804.039
4335.602939	804.039
4336.172045	794.25
4336.741188	812.429
4337.310369	769.081
4337.879587	815.225
4338.448842	823.615
4339.018135	804.039
4339.587466	834.802
4340.156833	790.056
4340.726238	739.716
4341.295681	708.953
4341.865161	700.563
4342.434678	757.894
4343.004233	792.852
4343.573825	769.081
4344.143455	738.318
4344.713122	725.733
4345.282826	794.251
4345.852568	866.964
4346.422347	840.395
4346.992163	879.549
4347.562017	837.599
4348.131909	755.097
4348.701837	787.259
4349.271803	771.877
4349.841807	762.089
4350.411848	717.343
4350.981926	662.808
4351.552042	692.173
4352.122195	696.368
4352.692386	729.928
4353.262614	703.359
4353.832879	755.097
4354.403182	669.799
4354.973522	708.953
4355.543900	741.114
4356.114315	762.089
4356.684767	760.691
4357.255257	731.326
4357.825784	703.359
4358.396348	689.376
4358.966950	729.928
4359.537590	731.326
4360.108267	781.666
4360.678981	816.624
4361.249732	887.939
4361.820521	815.226
4362.391348	861.37
4362.962212	866.964
4363.533113	882.345
4364.104052	871.159
4364.675028	864.167
4365.246041	833.404
4365.817092	811.031
4366.388180	816.624
4366.959306	801.242
4367.530469	854.379
4368.101669	798.446
4368.672907	762.089
4369.244182	725.733
4369.815495	696.368
4370.386845	682.385
4370.958232	699.165
4371.529657	706.156
4372.101119	818.022
4372.672619	854.379
4373.244156	825.014
4373.815731	752.301
4374.387342	729.928
4374.958992	725.733
4375.530678	780.268
4376.102402	780.268
4376.674164	760.691
4377.245963	706.156
4377.817799	792.852
4378.389673	781.666
4378.961584	713.148
4379.533532	703.359
4380.105518	699.164
4380.677542	683.783
4381.249602	840.396
4381.821700	887.939
4382.393836	927.092
4382.966009	885.142
4383.538219	928.49
4384.110467	984.423
4384.682752	924.295
4385.255075	827.811
4385.827434	850.184
4386.399832	864.167
4386.972267	815.226
4387.544739	832.006
4388.117248	847.387
4388.689795	785.861
4389.262379	741.114
4389.835001	713.148
4390.407660	706.156
4390.980357	685.181
4391.553091	693.571
4392.125862	687.978
4392.698671	710.351
4393.271517	783.064
4393.844401	762.089
4394.417322	727.131
4394.990280	854.379
4395.563276	777.471
4396.136309	731.326
4396.709380	687.978
4397.282488	771.877
4397.855633	785.861
4398.428816	756.496
4399.002036	748.106
4399.575294	773.276
4400.148589	760.691
4400.721921	721.538
4401.295291	756.496
4401.868698	760.691
4402.442143	721.538
4403.015625	721.538
4403.589144	720.139
4404.162701	739.716
4404.736295	734.123
4405.309927	673.994
4405.883596	750.902
4406.457302	734.123
4407.031046	669.799
4407.604828	671.198
4408.178646	671.198
4408.752502	667.003
4409.326396	627.85
4409.900327	608.273
4410.474295	606.875
4411.048301	559.332
4411.622344	566.323
4412.196424	643.231
4412.770542	657.214
4413.344697	637.638
4413.918890	650.223
4414.493120	689.376
4415.067388	790.056
4415.641693	783.064
4416.216035	682.384
4416.790415	734.122
4417.364832	777.471
4417.939286	778.869
4418.513778	735.521
4419.088307	757.894
4419.662874	783.064
4420.237478	741.114
4420.812120	721.538
4421.386799	699.164
4421.961515	678.189
4422.536269	706.156
4423.111060	715.944
4423.685889	762.089
4424.260755	727.131
4424.835658	708.953
4425.410599	694.969
4425.985577	658.613
4426.560592	619.46
4427.135645	598.485
4427.710736	654.418
4428.285864	727.131
4428.861029	748.106
4429.436231	788.657
4430.011471	815.225
4430.586749	785.861
4431.162064	783.064
4431.737416	805.437
4432.312805	752.301
4432.888233	731.326
4433.463697	658.613
4434.039199	653.019
4434.614738	717.343
4435.190315	755.097
4435.765929	760.691
4436.341580	739.716
4436.917269	804.039
4437.492995	820.819
4438.068759	746.707
4438.644560	815.225
4439.220398	735.521
4439.796274	739.716
4440.372188	752.301
4440.948138	783.064
4441.524126	802.641
4442.100152	883.744
4442.676215	802.641
4443.252315	781.666
4443.828453	762.089
4444.404628	795.649
4444.980840	731.326
4445.557090	662.808
4446.133378	692.173
4446.709702	650.223
4447.286064	675.393
4447.862464	687.978
4448.438901	696.368
4449.015375	746.707
4449.591887	766.284
4450.168436	760.691
4450.745023	713.148
4451.321647	703.359
4451.898308	694.969
4452.475007	682.384
4453.051743	646.028
4453.628516	714.546
4454.205327	741.114
4454.782176	710.351
4455.359062	682.384
4455.935985	721.538
4456.512945	762.089
4457.089943	731.326
4457.666979	732.724
4458.244052	749.504
4458.821162	738.318
4459.398309	678.189
4459.975494	759.292
4460.552717	746.707
4461.129977	729.928
4461.707274	739.716
4462.284609	790.056
4462.861981	729.927
4463.439390	660.011
4464.016837	749.504
4464.594321	788.657
4465.171843	741.114
4465.749402	760.691
4466.326998	801.242
4466.904632	731.326
4467.482303	696.368
4468.060012	813.827
4468.637758	773.276
4469.215542	713.148
4469.793363	639.036
4470.371221	672.596
4470.949117	708.953
4471.527050	901.922
4472.105020	963.448
4472.683028	903.32
4473.261074	802.641
4473.839156	802.641
4474.417276	790.056
4474.995434	773.276
4475.573629	769.081
4476.151861	771.877
4476.730131	806.836
4477.308438	783.064
4477.886783	773.276
4478.465165	721.538
4479.043584	773.276
4479.622041	731.326
4480.200535	720.139
4480.779067	741.114
4481.357636	727.131
4481.936242	805.437
4482.514886	756.496
4483.093567	727.131
4483.672286	687.978
4484.251042	682.384
4484.829835	771.877
4485.408666	731.326
4485.987534	714.546
4486.566440	692.173
4487.145383	729.927
4487.724363	717.343
4488.303381	694.969
4488.882436	801.242
4489.461529	762.089
4490.040659	720.139
4490.619827	692.173
4491.199031	721.537
4491.778274	706.156
4492.357553	746.707
4492.936870	750.902
4493.516225	714.546
4494.095617	729.927
4494.675046	818.022
4495.254513	864.167
4495.834017	818.022
4496.413558	783.064
4496.993137	756.496
4497.572754	760.691
4498.152407	764.886
4498.732099	706.156
4499.311827	650.223
4499.891593	639.036
4500.471396	672.596
4501.051237	797.047
4501.631115	855.777
4502.211031	808.234
4502.790984	759.292
4503.370974	746.707
4503.951002	725.733
4504.531067	750.902
4505.111170	721.538
4505.691310	692.173
4506.271487	706.156
4506.851702	707.554
4507.431954	753.699
4508.012244	745.309
4508.592571	746.708
4509.172935	735.521
4509.753337	714.546
4510.333777	710.351
4510.914253	746.707
4511.494767	729.928
4512.075319	727.131
4512.655908	710.351
4513.236534	685.181
4513.817198	700.563
4514.397899	785.861
4514.978637	735.521
4515.559413	752.301
4516.140226	731.326
4516.721077	746.707
4517.301965	708.953
4517.882891	662.808
4518.463854	721.538
4519.044854	764.886
4519.625892	755.097
4520.206967	771.877
4520.788079	756.496
4521.369229	710.351
4521.950417	704.758
4522.531641	713.148
4523.112903	687.978
4523.694203	699.164
4524.275540	766.284
4524.856914	766.284
4525.438326	764.886
4526.019775	748.106
4526.601262	706.156
4527.182786	711.749
4527.764347	773.276
4528.345946	748.106
4528.927582	703.359
4529.509256	675.393
4530.090967	683.783
4530.672716	625.053
4531.254501	697.766
4531.836325	720.139
4532.418185	692.173
4533.000083	682.384
4533.582019	769.081
4534.163992	748.106
4534.746002	713.148
4535.328050	660.011
4535.910135	743.911
4536.492257	735.521
4537.074417	736.919
4537.656614	749.504
4538.238849	748.106
4538.821121	746.707
4539.403431	692.173
4539.985778	682.384
4540.568162	699.164
4541.150584	696.368
4541.733043	671.198
4542.315539	710.351
4542.898073	827.81
4543.480645	896.329
4544.063254	857.175
4544.645900	773.276
4545.228583	739.716
4545.811304	759.292
4546.394063	699.164
4546.976859	644.63
4547.559692	643.231
4548.142562	606.875
4548.725470	581.705
4549.308416	583.103
4549.891399	583.103
4550.474419	577.51
4551.057476	654.418
4551.640572	706.156
4552.223704	683.783
4552.806874	673.994
4553.390081	658.613
4553.973326	727.131
4554.556608	788.657
4555.139927	809.632
4555.723284	750.902
4556.306679	699.164
4556.890110	706.156
4557.473579	736.919
4558.057086	748.106
4558.640630	791.454
4559.224211	804.039
4559.807830	706.156
4560.391486	711.749
4560.975179	710.351
4561.558910	687.978
4562.142679	629.248
4562.726485	587.298
4563.310328	594.29
4563.894208	620.858
4564.478126	660.011
4565.062082	675.393
4565.646074	736.919
4566.230105	757.894
4566.814172	706.156
4567.398277	692.173
4567.982420	713.148
4568.566600	721.538
4569.150817	755.098
4569.735071	785.861
4570.319363	777.471
4570.903693	792.852
4571.488060	766.284
4572.072464	734.123
4572.656906	703.359
4573.241385	699.164
4573.825901	776.072
4574.410455	741.114
4574.995046	721.538
4575.579675	727.131
4576.164341	643.231
4576.749045	633.443
4577.333786	612.468
4577.918564	660.011
4578.503380	648.825
4579.088233	619.46
4579.673123	623.655
4580.258051	632.045
4580.843017	632.045
4581.428020	623.655
4582.013060	664.206
4582.598137	689.376
4583.183252	706.156
4583.768405	694.969
4584.353594	725.733
4584.938822	759.293
4585.524086	752.301
4586.109388	724.334
4586.694728	741.114
4587.280105	685.181
4587.865519	690.774
4588.450970	678.19
4589.036460	658.613
4589.621986	696.368
4590.207550	725.733
4590.793151	682.384
4591.378790	664.206
4591.964466	715.944
4592.550179	784.462
4593.135930	721.538
4593.721719	696.368
4594.307544	629.248
4594.893407	664.206
4595.479308	637.638
4596.065246	606.875
4596.651221	704.758
4597.237234	741.114
4597.823284	756.496
4598.409372	776.072
4598.995497	812.429
4599.581659	875.354
4600.167859	843.192
4600.754096	859.972
4601.340371	798.445
4601.926683	739.716
4602.513032	764.886
4603.099419	783.064
4603.685843	809.632
4604.272305	907.515
4604.858804	893.532
4605.445340	889.337
4606.031914	811.031
4606.618525	794.251
4607.205174	804.039
4607.791860	760.691
4608.378583	746.707
4608.965344	764.886
4609.552143	750.902
4610.138978	752.301
4610.725851	760.691
4611.312762	771.877
4611.899710	682.384
4612.486695	704.758
4613.073718	727.131
4613.660778	708.953
4614.247876	738.317
4614.835011	734.122
4615.422183	771.877
4616.009393	829.209
4616.596640	834.802
4617.183924	802.64
4617.771246	773.276
4618.358606	777.471
4618.946003	778.869
4619.533437	834.802
4620.120909	869.76
4620.708418	882.345
4621.295964	848.785
4621.883548	794.25
4622.471169	791.454
4623.058828	724.334
4623.646524	717.342
4624.234257	720.139
4624.822028	739.716
4625.409836	654.418
4625.997682	696.368
4626.585565	694.969
4627.173486	783.064
4627.761444	764.886
4628.349439	713.148
4628.937472	682.384
4629.525542	636.24
4630.113649	602.68
4630.701794	623.655
4631.289977	673.994
4631.878196	735.521
4632.466454	734.122
4633.054748	806.835
4633.643080	773.276
4634.231450	724.334
4634.819856	741.114
4635.408301	706.156
4635.996782	706.156
4636.585301	673.994
4637.173858	675.393
4637.762451	743.911
4638.351083	763.487
4638.939751	774.674
4639.528457	752.301
4640.117201	729.927
4640.705982	729.927
4641.294800	739.716
4641.883656	776.072
4642.472549	759.292
4643.061479	750.902
4643.650447	746.707
4644.239453	825.014
4644.828495	843.192
4645.417575	812.429
4646.006693	787.259
4646.595848	745.309
4647.185040	766.284
4647.774270	804.039
4648.363537	729.927
4648.952842	689.376
4649.542184	658.613
4650.131563	657.214
4650.720980	646.028
4651.310434	661.409
4651.899926	633.443
4652.489455	697.766
4653.079021	774.674
4653.668625	756.496
4654.258266	771.877
4654.847945	752.301
4655.437661	788.657
4656.027415	746.707
4656.617206	714.546
4657.207034	735.521
4657.796900	806.835
4658.386803	787.259
4658.976743	755.097
4659.566721	699.164
4660.156736	689.376
4660.746789	721.537
4661.336879	721.537
4661.927007	743.911
4662.517172	784.462
4663.107374	760.69
4663.697614	764.885
4664.287891	791.454
4664.878206	804.039
4665.468558	769.081
4666.058947	708.952
4666.649374	721.537
4667.239838	654.418
4667.830340	653.019
4668.420879	700.562
4669.011455	671.198
4669.602069	648.824
4670.192720	797.047
4670.783409	780.267
4671.374135	710.351
4671.964899	708.952
4672.555700	735.521
4673.146538	708.952
4673.737414	664.206
4674.328327	633.443
4674.919277	689.376
4675.510265	683.783
4676.101291	675.393
4676.692353	676.791
4677.283454	643.231
4677.874591	648.824
4678.465766	664.206
4679.056978	757.894
4679.648228	795.649
4680.239515	820.819
4680.830840	843.192
4681.422202	939.677
4682.013602	847.387
4682.605038	781.666
4683.196513	812.429
4683.788024	773.276
4684.379573	806.835
4684.971160	776.072
4685.562784	727.131
4686.154445	692.173
4686.746144	714.546
4687.337880	741.114
4687.929653	689.376
4688.521464	736.919
4689.113313	727.131
4689.705198	704.758
4690.297121	781.666
4690.889082	797.047
4691.481080	776.072
4692.073115	756.496
4692.665188	729.927
4693.257298	750.902
4693.849446	759.292
4694.441631	741.114
4695.033853	762.089
4695.626113	809.632
4696.218410	798.445
4696.810745	771.877
4697.403117	783.064
4697.995526	764.886
4698.587973	717.342
4699.180458	721.537
4699.772979	683.783
4700.365538	762.089
4700.958135	745.309
4701.550769	708.953
4702.143440	685.181
4702.736149	673.994
4703.328895	675.393
4703.921678	685.181
4704.514499	686.579
4705.107358	690.774
4705.700254	701.961
4706.293187	741.114
4706.886157	783.064
4707.479165	724.334
4708.072211	685.181
4708.665294	741.114
4709.258414	706.156
4709.851571	732.724
4710.444766	700.563
4711.037999	827.81
4711.631269	816.624
4712.224576	787.259
4712.817921	724.334
4713.411303	738.317
4714.004722	760.691
4714.598179	708.953
4715.191673	662.808
4715.785205	667.003
4716.378774	662.808
4716.972381	694.969
4717.566025	760.691
4718.159706	735.521
4718.753425	792.852
4719.347181	825.014
4719.940975	790.055
4720.534806	773.276
4721.128674	724.334
4721.722580	660.011
4722.316523	627.849
4722.910504	615.265
4723.504522	622.256
4724.098577	704.758
4724.692670	708.953
4725.286800	717.342
4725.880968	812.429
4726.475173	771.877
4727.069415	750.902
4727.663695	724.334
4728.258013	764.886
4728.852367	738.317
4729.446759	687.978
4730.041189	720.139
4730.635656	703.359
4731.230160	699.164
4731.824702	683.783
4732.419281	731.326
4733.013898	777.471
4733.608552	762.089
4734.203243	746.707
4734.797972	687.978
4735.392738	687.978
4735.987542	708.953
4736.582383	783.064
4737.177261	799.844
4737.772177	804.039
4738.367130	781.666
4738.962121	710.351
4739.557149	696.368
4740.152214	729.928
4740.747317	822.217
4741.342458	776.072
4741.937635	783.064
4742.532851	762.089
4743.128103	791.454
4743.723393	804.039
4744.318720	798.446
4744.914085	759.292
4745.509487	787.259
4746.104927	798.446
4746.700404	920.1
4747.295918	1020.78
4747.891470	1061.33
4748.487059	1068.32
4749.082686	1072.52
4749.678350	1089.3
4750.274051	1016.58
4750.869790	950.863
4751.465566	1005.4
4752.061380	1036.16
4752.657231	1006.8
4753.253120	969.042
4753.849046	1010.99
4754.445009	1019.38
4755.041010	970.44
4755.637048	885.142
4756.233123	910.312
4756.829236	911.71
4757.425387	966.245
4758.021574	1087.9
4758.617800	1050.14
4759.214062	1020.78
4759.810362	1029.17
4760.406699	1008.19
4761.003074	990.016
4761.599487	934.083
4762.195936	866.964
4762.792423	873.955
4763.388948	885.142
4763.985510	931.287
4764.582109	985.822
4765.178745	1068.32
4765.775420	1111.67
4766.372131	1083.7
4766.968880	1033.36
4767.565666	980.228
4768.162490	1045.95
4768.759351	1036.16
4769.356250	1219.34
4769.953186	1181.59
4770.550159	1106.08
4771.147170	994.211
4771.744218	1024.97
4772.341304	1005.4
4772.938427	960.652
4773.535587	941.075
4774.132785	908.913
4774.730020	882.345
4775.327293	832.005
4775.924603	873.955
4776.521950	847.387
4777.119335	908.913
4777.716757	931.287
4778.314217	903.32
4778.911714	899.125
4779.509249	879.548
4780.106821	871.159
4780.704430	815.225
4781.302077	780.267
4781.899761	752.301
4782.497482	802.64
4783.095241	827.81
4783.693038	836.2
4784.290872	806.835
4784.888743	871.159
4785.486651	899.125
4786.084597	854.379
4786.682581	836.2
4787.280602	791.454
4787.878660	825.014
4788.476756	791.454
4789.074889	797.047
4789.673059	825.014
4790.271267	845.989
4790.869512	894.93
4791.467795	818.022
4792.066115	759.292
4792.664473	773.276
4793.262868	802.641
4793.861300	771.877
4794.459770	766.284
4795.058277	788.657
4795.656822	785.861
4796.255404	804.039
4796.854023	809.632
4797.452680	880.947
4798.051374	897.727
4798.650106	837.599
4799.248875	748.106
4799.847681	720.139
4800.446525	721.537
4801.045406	710.351
4801.644325	748.106
4802.243281	770.479
4802.842275	847.387
4803.441305	811.03
4804.040374	882.345
4804.639479	896.328
4805.238623	900.523
4805.837803	934.083
4806.437021	955.058
4807.036277	962.05
4807.635569	918.702
4808.234900	956.456
4808.834267	950.863
4809.433672	1022.18
4810.033115	1080.91
4810.632594	966.245
4811.232112	892.133
4811.831666	808.234
4812.431258	785.86
4813.030888	752.301
4813.630555	883.743
4814.230259	1022.18
4814.830001	964.846
4815.429780	882.345
4816.029596	822.217
4816.629450	748.106
4817.229342	749.504
4817.829271	832.005
4818.429237	827.81
4819.029240	776.072
4819.629281	748.106
4820.229360	749.504
4820.829476	759.292
4821.429629	781.665
4822.029819	822.217
4822.630047	797.047
4823.230313	827.81
4823.830616	816.624
4824.430956	811.03
4825.031334	823.615
4825.631749	848.785
4826.232201	832.005
4826.832691	806.835
4827.433219	773.275
4828.033783	827.81
4828.634386	832.005
4829.235025	818.022
4829.835702	808.234
4830.436416	780.267
4831.037168	738.317
4831.637957	678.189
4832.238784	669.799
4832.839648	687.977
4833.440550	699.164
4834.041488	696.367
4834.642465	762.089
4835.243478	799.844
4835.844529	764.885
4836.445618	840.395
4837.046744	882.345
4837.647907	868.362
4838.249108	840.395
4838.850346	806.835
4839.451622	755.097
4840.052935	773.276
4840.654285	843.192
4841.255673	854.379
4841.857098	806.835
4842.458560	802.64
4843.060061	755.097
4843.661598	703.359
4844.263173	689.376
4844.864785	682.384
4845.466435	653.019
4846.068122	669.799
4846.669846	710.351
4847.271608	727.131
4847.873407	827.81
4848.475244	762.089
4849.077118	696.367
4849.679030	731.326
4850.280979	729.927
4850.882965	802.64
4851.484989	822.217
4852.087050	802.64
4852.689149	750.902
4853.291285	721.537
4853.893458	739.716
4854.495669	773.276
4855.097917	897.727
4855.700203	897.727
4856.302526	833.404
4856.904886	834.802
4857.507284	746.707
4858.109719	783.064
4858.712192	840.395
4859.314702	812.429
4859.917250	802.64
4860.519835	837.599
4861.122457	838.997
4861.725117	806.835
4862.327814	798.445
4862.930549	804.039
4863.533321	771.877
4864.136130	771.877
4864.738977	818.022
4865.341861	762.089
4865.944783	756.496
4866.547742	791.454
4867.150738	880.947
4867.753772	894.93
4868.356843	850.184
4868.959952	858.574
4869.563098	822.217
4870.166282	808.234
4870.769503	864.167
4871.372761	880.947
4871.976057	882.345
4872.579390	967.643
4873.182760	883.743
4873.786168	825.014
4874.389614	771.877
4874.993097	804.039
4875.596617	840.395
4876.200175	913.108
4876.803770	862.768
4877.407402	827.81
4878.011072	791.454
4878.614779	776.072
4879.218524	750.902
4879.822306	706.156
4880.426125	725.732
4881.029982	780.267
4881.633877	798.445
4882.237808	785.861
4882.841778	771.877
4883.445784	777.471
4884.049828	776.072
4884.653910	785.861
4885.258028	773.276
4885.862185	773.276
4886.466378	759.292
4887.070609	727.131
4887.674878	749.504
4888.279184	820.819
4888.883527	859.972
4889.487908	823.615
4890.092326	866.964
4890.696781	868.362
4891.301274	818.022
4891.905804	738.317
4892.510372	791.454
4893.114977	798.445
4893.719620	875.354
4894.324300	847.387
4894.929017	864.167
4895.533772	879.548
4896.138564	829.209
4896.743394	783.064
4897.348261	764.886
4897.953165	823.615
4898.558107	760.691
4899.163087	717.342
4899.768103	673.994
4900.373157	700.563
4900.978249	845.989
4901.583378	910.312
4902.188544	893.532
4902.793748	852.98
4903.398989	781.666
4904.004268	794.25
4904.609584	721.537
4905.214937	764.886
4905.820328	837.599
4906.425756	771.877
4907.031222	776.072
4907.636725	748.106
4908.242265	717.343
4908.847843	729.927
4909.453458	734.122
4910.059111	710.351
4910.664801	692.173
4911.270529	704.758
4911.876294	755.097
4912.482096	748.106
4913.087936	802.641
4913.693813	806.836
4914.299727	811.031
4914.905679	771.877
4915.511669	815.226
4916.117696	871.159
4916.723760	833.404
4917.329861	780.267
4917.936000	748.106
4918.542177	724.334
4919.148391	725.733
4919.754642	746.707
4920.360931	794.251
4920.967257	868.362
4921.573620	858.574
4922.180021	822.217
4922.786460	783.064
4923.392935	739.716
4923.999449	738.318
4924.605999	714.546
4925.212587	700.563
4925.819213	678.19
4926.425875	696.368
4927.032576	753.699
4927.639313	750.903
4928.246088	725.733
4928.852901	694.969
4929.459751	662.808
4930.066638	604.078
4930.673563	567.722
4931.280525	673.995
4931.887524	741.114
4932.494561	748.106
4933.101636	735.521
4933.708747	721.538
4934.315897	777.471
4934.923083	792.852
4935.530307	766.284
4936.137569	818.022
4936.744867	838.997
4937.352204	806.836
4937.959577	825.014
4938.566988	776.072
4939.174437	725.733
4939.781923	708.953
4940.389446	682.385
4940.997007	717.343
4941.604605	721.538
4942.212241	720.139
4942.819913	769.081
4943.427624	720.139
4944.035372	694.969
4944.643157	687.978
4945.250979	734.123
4945.858839	667.003
4946.466737	703.359
4947.074672	838.997
4947.682644	836.201
4948.290654	783.064
4948.898701	724.334
4949.506785	696.368
4950.114907	746.708
4950.723066	841.794
4951.331263	908.914
4951.939497	857.176
4952.547769	802.641
4953.156078	815.226
4953.764424	847.387
4954.372808	812.429
4954.981229	838.997
4955.589688	769.081
4956.198184	745.309
4956.806717	750.903
4957.415288	832.006
4958.023897	832.006
4958.632542	787.259
4959.241225	762.089
4959.849946	739.716
4960.458704	739.716
4961.067499	729.928
4961.676332	756.496
4962.285202	797.048
4962.894110	787.259
4963.503055	727.131
4964.112037	694.97
4964.721057	781.666
4965.330114	903.32
4965.939209	854.379
4966.548341	791.454
4967.157510	746.708
4967.766717	738.318
4968.375961	710.351
4968.985243	746.708
4969.594562	725.733
4970.203919	678.19
4970.813313	679.588
4971.422744	644.63
4972.032213	657.215
4972.641719	650.223
4973.251263	715.945
4973.860844	778.869
4974.470462	773.276
4975.080118	774.674
4975.689811	783.064
4976.299542	808.234
4976.909310	804.039
4977.519115	829.209
4978.128958	790.056
4978.738839	714.546
4979.348756	722.936
4979.958711	722.936
4980.568704	743.911
4981.178734	708.953
4981.788801	700.563
4982.398906	700.563
4983.009048	675.393
4983.619228	667.003
4984.229445	629.248
4984.839699	587.298
4985.449991	571.917
4986.060321	619.46
4986.670687	701.961
4987.281091	662.808
4987.891533	801.242
4988.502012	840.396
4989.112528	787.259
4989.723082	750.903
4990.333673	764.886
4990.944302	885.142
4991.554968	816.624
4992.165671	720.139
4992.776412	739.716
4993.387190	703.36
4993.998006	801.242
4994.608859	868.362
4995.219749	879.549
4995.830677	818.022
4996.441643	727.131
4997.052645	667.003
4997.663685	664.206
4998.274763	727.131
4998.885878	770.479
4999.497030	727.131
5000.108220	682.385
5000.719447	760.691
5001.330712	748.106
5001.942014	721.538
5002.553353	694.97
5003.164730	781.666
5003.776144	706.156
5004.387596	675.393
5004.999085	790.056
5005.610612	766.284
5006.222176	731.326
5006.833777	731.326
5007.445416	692.173
5008.057092	660.011
5008.668806	756.496
5009.280556	739.716
5009.892345	794.251
5010.504171	748.106
5011.116034	699.165
5011.727935	731.326
5012.339873	699.165
5012.951848	683.783
5013.563861	632.045
5014.175911	623.655
5014.787999	625.053
5015.400124	753.699
5016.012287	776.073
5016.624487	752.301
5017.236724	843.192
5017.848999	837.599
5018.461311	801.242
5019.073661	762.089
5019.686048	741.114
5020.298472	752.301
5020.910934	748.106
5021.523433	767.683
5022.135970	734.123
5022.748544	756.496
5023.361155	787.259
5023.973804	787.259
5024.586491	799.844
5025.199214	771.878
5025.811976	852.981
5026.424774	801.242
5027.037610	755.098
5027.650484	752.301
5028.263394	825.014
5028.876343	843.192
5029.489328	918.702
5030.102351	829.209
5030.715412	738.318
5031.328510	783.064
5031.941645	787.259
5032.554818	760.691
5033.168028	791.454
5033.781275	825.014
5034.394560	721.538
5035.007883	699.165
5035.621243	689.376
5036.234640	818.022
5036.848074	811.031
5037.461546	724.334
5038.075056	727.131
5038.688603	756.496
5039.302187	764.886
5039.915809	822.217
5040.529468	798.446
5041.143164	813.827
5041.756898	900.524
5042.370670	804.039
5042.984478	738.318
5043.598324	704.758
5044.212208	745.309
5044.826129	734.123
5045.440087	755.098
5046.054083	815.226
5046.668117	811.031
5047.282187	802.641
5047.896295	850.184
5048.510441	815.226
5049.124624	889.337
5049.738844	816.624
5050.353102	785.861
5050.967397	815.226
5051.581729	900.524
5052.196099	929.889
5052.810507	861.371
5053.424952	776.073
5054.039434	704.758
5054.653953	660.011
5055.268510	658.613
5055.883105	714.546
5056.497737	750.903
5057.112406	752.301
5057.727113	804.039
5058.341857	805.437
5058.956638	851.582
5059.571457	822.217
5060.186314	815.226
5060.801207	769.081
5061.416139	720.139
5062.031107	685.181
5062.646113	689.376
5063.261157	838.997
5063.876238	836.201
5064.491356	791.454
5065.106512	750.903
5065.721705	787.259
5066.336935	799.844
5066.952203	771.878
5067.567508	755.098
5068.182851	734.123
5068.798231	679.588
5069.413649	650.223
5070.029104	707.555
5070.644596	750.903
5071.260126	784.463
5071.875693	825.014
5072.491298	825.014
5073.106940	882.346
5073.722620	892.134
5074.338336	837.599
5074.954091	836.201
5075.569882	836.201
5076.185712	815.226
5076.801578	777.471
5077.417482	781.666
5078.033424	791.454
5078.649402	848.786
5079.265419	878.151
5079.881472	914.507
5080.497563	889.337
5081.113692	861.371
5081.729858	833.404
5082.346061	869.76
5082.962302	848.786
5083.578580	924.295
5084.194895	892.134
5084.811248	899.125
5085.427639	879.549
5086.044066	847.387
5086.660531	791.454
5087.277034	797.047
5087.893574	760.691
5088.510152	773.276
5089.126766	809.632
5089.743419	861.37
5090.360108	883.744
5090.976835	957.855
5091.593600	1033.36
5092.210402	1006.8
5092.827241	914.507
5093.444118	873.955
5094.061032	818.022
5094.677984	798.446
5095.294973	852.98
5095.911999	832.006
5096.529063	806.836
5097.146164	780.267
5097.763303	746.708
5098.380479	776.072
5098.997693	760.691
5099.614943	750.903
5100.232232	706.156
5100.849557	715.944
5101.466921	748.106
5102.084321	778.869
5102.701759	724.334
5103.319235	704.758
5103.936747	735.521
5104.554298	832.005
5105.171885	823.616
5105.789510	850.184
5106.407173	847.387
5107.024873	861.37
5107.642610	973.237
5108.260385	969.042
5108.878197	1022.18
5109.496046	945.27
5110.113933	941.075
5110.731858	908.914
5111.349820	840.395
5111.967819	871.159
5112.585855	878.15
5113.203930	833.404
5113.822041	823.616
5114.440190	827.811
5115.058376	760.691
5115.676600	773.276
5116.294861	866.964
5116.913160	903.32
5117.531495	920.1
5118.149869	854.379
5118.768280	900.524
5119.386728	868.362
5120.005213	862.769
5120.623736	900.523
5121.242297	896.328
5121.860895	983.025
5122.479530	983.025
5123.098203	883.744
5123.716913	917.303
5124.335660	887.939
5124.954445	850.184
5125.573268	802.641
5126.192127	827.81
5126.811025	827.81
5127.429959	836.2
5128.048931	929.888
5128.667941	924.295
5129.286988	875.354
5129.906072	885.142
5130.525194	890.735
5131.144353	823.615
5131.763549	801.242
5132.382783	818.022
5133.002054	858.574
5133.621363	931.287
5134.240709	910.312
5134.860093	922.897
5135.479514	938.278
5136.098972	882.345
5136.718468	914.507
5137.338001	991.415
5137.957572	973.236
5138.577180	920.1
5139.196826	910.312
5139.816509	1008.19
5140.436229	964.846
5141.055987	966.245
5141.675782	983.025
5142.295614	987.22
5142.915484	1048.75
5143.535392	1043.15
5144.155337	987.22
5144.775319	939.677
5145.395339	889.337
5146.015396	862.769
5146.635490	883.743
5147.255622	1008.19
5147.875791	1072.52
5148.495998	1027.77
5149.116242	980.228
5149.736524	987.22
5150.356843	1080.91
5150.977199	1103.28
5151.597593	1079.51
5152.218024	1079.51
5152.838493	1045.95
5153.458999	1037.56
5154.079543	1058.53
5154.700123	1085.1
5155.320742	1019.38
5155.941398	918.702
5156.562091	950.863
5157.182821	973.237
5157.803589	939.677
5158.424395	977.431
5159.045237	977.431
5159.666118	1094.89
5160.287035	1093.49
5160.907990	1072.52
5161.528983	1036.16
5162.150013	1036.16
5162.771080	1020.78
5163.392185	1027.77
5164.013327	1061.33
5164.634506	1024.97
5165.255723	970.44
5165.876978	985.821
[truncated: 6,506 more rows]
