# Supplementary material for: Chemoenzymatic synthesis of genetically-encoded multivalent liquid N-glycan arrays
Source: Nat Commun. 2023 Aug 28;14:5237. doi: 10.1038/s41467-023-40900-y (PMC10462762; doi:10.1038/s41467-023-40900-y)
Supplement: Supplementary file 8 — Supplementary Dataset 4 [file 41467_2023_40900_MOESM8_ESM.zip › Supplementary Data 1_All MALDI Data/MALDI TextFiles for Fig.5 and Fig.6/TL-IV-136-SDB155_0002.txt]

TITLE "<<TL-IV-136-SDB155_0002>> Voyager Spec #1[BP = 5239.4, 51551]"
TYPE MASSSPEC
3999.789467	86.5259
4000.336058	83.3795
4000.882687	132.149
4001.429353	151.027
4001.976057	91.2455
4002.522798	91.2455
4003.069577	67.6475
4003.616392	158.893
4004.163246	135.295
4004.710136	88.0991
4005.257064	47.196
4005.804030	48.7692
4006.351033	47.196
4006.898073	28.3176
4007.445151	48.7692
4007.992266	75.5135
4008.539418	56.6352
4009.086608	72.3671
4009.633835	99.1115
4010.181100	138.441
4010.728402	135.295
4011.275741	116.417
4011.823118	108.551
4012.370532	113.27
4012.917984	67.6476
4013.465473	88.0991
4014.012999	114.844
4014.560563	99.1115
4015.108164	114.844
4015.655803	113.27
4016.203479	99.1115
4016.751192	103.831
4017.298943	67.6476
4017.846731	80.2331
4018.394556	64.5012
4018.942419	51.9156
4019.490320	59.7816
4020.038258	39.33
4020.586233	62.928
4021.134245	33.0372
4021.682295	17.3052
4022.230383	39.33
4022.778507	17.3052
4023.326669	40.9032
4023.874869	47.196
4024.423106	86.5259
4024.971380	75.5136
4025.519692	48.7692
4026.068041	70.794
4026.616428	47.196
4027.164852	108.551
4027.713313	152.6
4028.261812	152.6
4028.810348	121.136
4029.358921	108.551
4029.907532	99.1115
4030.456180	125.856
4031.004866	102.258
4031.553589	67.6476
4032.102350	48.7692
4032.651147	56.6352
4033.199983	62.928
4033.748855	174.625
4034.297766	158.893
4034.846713	105.404
4035.395698	116.417
4035.944720	121.136
4036.493780	136.868
4037.042877	198.223
4037.592011	182.491
4038.141183	168.332
4038.690392	160.466
4039.239639	116.417
4039.788923	129.002
4040.338245	127.429
4040.887603	121.136
4041.437000	121.136
4041.986433	132.149
4042.535904	129.002
4043.085413	86.526
4043.634959	80.2332
4044.184542	59.7816
4044.734162	56.6352
4045.283820	72.3672
4045.833516	88.0992
4046.383249	99.1116
4046.933019	78.66
4047.482826	176.198
4048.032671	182.491
4048.582554	251.712
4049.132474	168.332
4049.682431	143.161
4050.232425	97.5384
4050.782457	99.1116
4051.332527	83.3796
4051.882634	190.357
4052.432778	140.015
4052.982959	91.2456
4053.533178	163.613
4054.083435	136.868
4054.633728	94.392
4055.184060	40.9032
4055.734428	48.7692
4056.284834	59.7816
4056.835278	28.3176
4057.385758	88.0992
4057.936276	350.823
4058.486832	254.858
4059.037425	224.967
4059.588055	163.613
4060.138723	99.1115
4060.689428	59.7816
4061.240171	28.3176
4061.790951	9.43922
4062.341768	6.29283
4062.892623	7.86602
4063.443515	7.86602
4063.994444	37.7568
4064.545411	99.1115
4065.096416	86.526
4065.647457	135.295
4066.198536	83.3796
4066.749653	75.5136
4067.300807	55.062
4067.851998	22.0248
4068.403227	11.0124
4068.954493	3.14643
4069.505797	7.86603
4070.057137	23.598
4070.608516	62.928
4071.159931	51.9156
4071.711384	59.7816
4072.262875	135.295
4072.814403	151.027
4073.365968	195.077
4073.917571	151.027
4074.469211	113.27
4075.020888	94.392
4075.572603	62.928
4076.124356	39.33
4076.676145	44.0496
4077.227972	44.0496
4077.779837	62.928
4078.331739	64.5012
4078.883678	132.149
4079.435655	102.258
4079.987669	70.794
4080.539720	80.2332
4081.091809	59.7816
4081.643935	99.1116
4082.196099	86.526
4082.748300	174.625
4083.300538	191.93
4083.852814	166.759
4084.405127	184.064
4084.957478	171.479
4085.509866	113.27
4086.062292	59.7816
4086.614754	28.3177
4087.167255	40.9032
4087.719792	44.0496
4088.272367	78.66
4088.824980	64.5012
4089.377630	240.699
4089.930317	209.235
4090.483041	155.747
4091.035803	83.3796
4091.588603	72.3672
4092.141440	62.928
4092.694314	56.6352
4093.247225	39.33
4093.800174	143.161
4094.353161	217.101
4094.906185	231.26
4095.459246	168.332
4096.012344	105.404
4096.565480	113.27
4097.118654	121.136
4097.671865	223.394
4098.225113	195.077
4098.778398	218.675
4099.331721	206.089
4099.885082	226.541
4100.438480	168.332
4100.991915	287.895
4101.545387	248.565
4102.098897	166.759
4102.652445	119.563
4103.206030	72.3672
4103.759652	62.928
4104.313311	40.9032
4104.867008	91.2456
4105.420743	64.5012
4105.974514	44.0496
4106.528324	55.062
4107.082170	151.027
4107.636054	166.759
4108.189975	215.528
4108.743934	223.394
4109.297930	129.002
4109.851964	70.794
4110.406035	56.6352
4110.960143	67.6476
4111.514289	110.124
4112.068472	223.394
4112.622693	253.285
4113.176951	187.211
4113.731246	119.563
4114.285579	110.124
4114.839949	88.0992
4115.394356	83.3796
4115.948801	136.868
4116.503284	102.258
4117.057803	75.5136
4117.612361	59.7816
4118.166955	97.5384
4118.721587	113.27
4119.276256	113.27
4119.830963	59.7816
4120.385707	31.464
4120.940489	78.66
4121.495308	143.161
4122.050164	94.392
4122.605058	99.1116
4123.159989	67.6476
4123.714957	75.5136
4124.269963	70.794
4124.825007	31.464
4125.380087	48.7692
4125.935205	44.0496
4126.490361	25.1712
4127.045554	11.0124
4127.600784	3.71323e-005
4128.156052	61.3548
4128.711357	81.8064
4129.266699	62.928
4129.822079	36.1836
4130.377497	94.392
4130.932951	114.844
4131.488443	70.794
4132.043973	44.0496
4132.599540	31.464
4133.155144	47.196
4133.710786	31.464
4134.266465	20.4516
4134.822181	14.1588
4135.377935	53.4888
4135.933727	51.9156
4136.489555	99.1115
4137.045421	103.831
4137.601325	80.2332
4138.157266	33.0372
4138.713244	17.3052
4139.269260	9.43923
4139.825313	22.0248
4140.381403	56.6352
4140.937531	36.1836
4141.493696	22.0248
4142.049899	70.794
4142.606139	135.295
4143.162417	193.503
4143.718732	140.015
4144.275084	67.6476
4144.831473	40.9032
4145.387901	36.1836
4145.944365	22.0248
4146.500867	11.0124
4147.057406	6.29283
4147.613983	34.6104
4148.170597	61.3548
4148.727248	70.794
4149.283937	77.0868
4149.840663	48.7692
4150.397427	20.4516
4150.954228	40.9032
4151.511067	56.6352
4152.067943	80.2332
4152.624856	56.6352
4153.181806	51.9156
4153.738794	48.7692
4154.295820	25.1712
4154.852883	11.0124
4155.409983	127.429
4155.967121	154.173
4156.524296	117.99
4157.081508	141.588
4157.638758	143.161
4158.196045	127.429
4158.753370	124.283
4159.310732	102.258
4159.868131	70.794
4160.425568	36.1836
4160.983043	28.3176
4161.540554	56.6352
4162.098103	113.27
4162.655690	102.258
4163.213314	78.66
4163.770975	102.258
4164.328673	130.576
4164.886409	158.893
4165.444183	158.893
4166.001994	125.856
4166.559842	75.5136
4167.117728	64.5012
4167.675651	39.33
4168.233611	39.33
4168.791609	31.464
4169.349644	51.9156
4169.907717	136.868
4170.465827	108.551
4171.023974	116.417
4171.582159	102.258
4172.140381	70.794
4172.698641	184.064
4173.256938	218.675
4173.815272	209.235
4174.373644	163.613
4174.932054	187.211
4175.490500	163.613
4176.048984	124.283
4176.607506	83.3795
4177.166064	103.831
4177.724661	67.6476
4178.283294	31.464
4178.841965	17.3052
4179.400674	14.1588
4179.959420	3.14642
4180.518203	7.86601
4181.077023	22.0248
4181.635881	34.6104
4182.194777	20.4516
4182.753710	9.43921
4183.312680	17.3052
4183.871688	64.5012
4184.430733	103.831
4184.989815	122.71
4185.548935	122.71
4186.108092	105.404
4186.667287	97.5383
4187.226519	62.928
4187.785788	78.66
4188.345095	47.196
4188.904439	75.5136
4189.463821	70.794
4190.023240	132.149
4190.582696	151.027
4191.142190	119.563
4191.701721	86.526
4192.261290	56.6352
4192.820896	105.404
4193.380539	97.5383
4193.940220	171.479
4194.499938	158.893
4195.059694	102.258
4195.619487	102.258
4196.179317	147.881
4196.739185	127.429
4197.299090	59.7816
4197.859033	47.196
4198.419013	64.5012
4198.979030	86.526
4199.539085	70.794
4200.099178	47.196
4200.659307	59.7816
4201.219474	28.3176
4201.779679	39.33
4202.339920	39.33
4202.900200	48.7692
4203.460516	44.0496
4204.020870	36.1836
4204.581262	51.9156
4205.141690	124.283
4205.702157	119.563
4206.262660	105.404
4206.823201	94.3919
4207.383780	62.928
4207.944396	47.196
4208.505049	51.9156
4209.065739	116.417
4209.626467	124.283
4210.187233	91.2455
4210.748036	94.3919
4211.308876	129.002
4211.869754	182.491
4212.430669	152.6
4212.991621	132.149
4213.552611	143.161
4214.113638	110.124
4214.674703	110.124
4215.235805	117.99
4215.796944	72.3672
4216.358121	47.196
4216.919335	193.503
4217.480587	195.077
4218.041876	184.064
4218.603202	132.149
4219.164566	78.66
4219.725967	48.7692
4220.287406	28.3176
4220.848882	31.464
4221.410395	14.1588
4221.971946	34.6104
4222.533534	53.4888
4223.095160	125.856
4223.656823	163.613
4224.218523	105.404
4224.780261	62.928
4225.342036	36.1836
4225.903849	44.0496
4226.465699	28.3176
4227.027587	166.759
4227.589511	193.503
4228.151474	204.516
4228.713473	166.759
4229.275510	124.283
4229.837585	67.6476
4230.399696	39.33
4230.961846	78.66
4231.524032	94.3919
4232.086256	59.7816
4232.648518	102.258
4233.210817	80.2332
4233.773153	67.6476
4234.335527	64.5012
4234.897938	51.9156
4235.460386	75.5136
4236.022872	129.002
4236.585395	94.3919
4237.147956	83.3795
4237.710554	47.196
4238.273189	48.7692
4238.835862	83.3795
4239.398572	62.928
4239.961320	72.3672
4240.524105	91.2455
4241.086927	51.9156
4241.649787	48.7692
4242.212684	86.5259
4242.775619	80.2331
4243.338591	39.33
4243.901601	88.0991
4244.464647	72.3671
4245.027732	56.6352
4245.590853	83.3795
4246.154012	80.2331
4246.717209	64.5012
4247.280443	31.464
4247.843714	9.4392
4248.407023	9.4392
4248.970369	3.14641
4249.533752	26.7444
4250.097173	53.4888
4250.660631	84.9527
4251.224127	169.905
4251.787660	151.027
4252.351230	105.404
4252.914838	88.0991
4253.478483	91.2455
4254.042166	51.9156
4254.605886	99.1115
4255.169644	114.844
4255.733438	94.3919
4256.297271	147.881
4256.861140	127.429
4257.425047	94.3919
4257.988992	111.697
4258.552974	97.5383
4259.116993	80.2331
4259.681050	114.843
4260.245144	113.27
4260.809275	64.5011
4261.373444	106.978
4261.937650	146.307
4262.501894	135.295
4263.066175	94.3919
4263.630494	44.0496
4264.194849	11.0124
4264.759243	53.4888
4265.323673	122.71
4265.888142	78.6599
4266.452647	56.6352
4267.017190	94.3919
4267.581770	55.062
4268.146388	36.1836
4268.711043	56.6352
4269.275735	56.6352
4269.840465	67.6476
4270.405233	62.928
4270.970037	64.5012
4271.534879	62.928
4272.099759	160.466
4272.664676	151.027
4273.229630	160.466
4273.794622	209.235
4274.359651	171.479
4274.924717	135.295
4275.489821	80.2331
4276.054963	129.002
4276.620141	102.258
4277.185357	91.2455
4277.750611	155.747
4278.315902	102.258
4278.881230	114.843
4279.446596	78.6599
4280.011999	36.1836
4280.577439	62.9279
4281.142917	48.7691
4281.708433	51.9155
4282.273985	28.3176
4282.839575	28.3176
4283.405203	11.0124
4283.970868	-6.73674e-006
4284.536570	7.86599
4285.102310	11.0124
4285.668087	53.4887
4286.233902	47.196
4286.799753	22.0248
4287.365643	106.978
4287.931570	86.5259
4288.497534	64.5011
4289.063535	56.6351
4289.629574	62.9279
4290.195650	75.5135
4290.761764	124.283
4291.327915	129.002
4291.894104	99.1115
4292.460330	67.6475
4293.026593	62.9279
4293.592894	72.3671
4294.159232	48.7691
4294.725608	59.7815
4295.292021	48.7691
4295.858471	31.464
4296.424959	44.0495
4296.991484	28.3176
4297.558046	14.1588
4298.124646	9.43918
4298.691284	-1.12239e-005
4299.257958	22.0248
4299.824671	39.33
4300.391420	53.4887
4300.958207	47.1959
4301.525031	33.0372
4302.091893	94.3919
4302.658792	136.868
4303.225729	94.3919
4303.792703	106.977
4304.359714	117.99
4304.926763	122.709
4305.493849	149.454
4306.060973	110.124
4306.628134	64.5011
4307.195332	70.7939
4307.762568	56.6351
4308.329841	33.0372
4308.897152	47.1959
4309.464500	78.6599
4310.031885	47.1959
4310.599308	75.5135
4311.166768	135.295
4311.734266	171.479
4312.301801	94.3919
4312.869373	64.5011
4313.436983	94.3919
4314.004630	140.015
4314.572315	94.3919
4315.140037	64.5011
4315.707796	51.9155
4316.275593	110.124
4316.843427	83.3795
4317.411299	122.709
4317.979208	122.709
4318.547154	102.258
4319.115138	80.2331
4319.683159	33.0372
4320.251218	55.0619
4320.819314	67.6475
4321.387447	88.0991
4321.955618	59.7815
4322.523827	80.2331
4323.092072	70.7939
4323.660355	72.3671
4324.228676	133.722
4324.797034	213.955
4325.365429	132.149
4325.933861	174.625
4326.502331	121.136
4327.070839	83.3795
4327.639384	78.6599
4328.207966	39.33
4328.776586	14.1588
4329.345243	11.0124
4329.913937	56.6351
4330.482669	83.3795
4331.051438	80.2331
4331.620245	83.3795
4332.189089	44.0496
4332.757971	40.9032
4333.326889	36.1836
4333.895846	67.6475
4334.464839	72.3671
4335.033871	33.0372
4335.602939	102.258
4336.172045	141.588
4336.741188	113.27
4337.310369	78.6599
4337.879587	67.6475
4338.448842	99.1115
4339.018135	110.124
4339.587466	213.955
4340.156833	163.613
4340.726238	129.002
4341.295681	99.1115
4341.865161	48.7692
4342.434678	75.5135
4343.004233	72.3671
4343.573825	47.196
4344.143455	75.5135
4344.713122	117.99
4345.282826	78.6599
4345.852568	113.27
4346.422347	72.3671
4346.992163	59.7816
4347.562017	51.9156
4348.131909	88.0991
4348.701837	206.089
4349.271803	234.407
4349.841807	143.161
4350.411848	174.625
4350.981926	212.382
4351.552042	174.625
4352.122195	105.404
4352.692386	105.404
4353.262614	135.295
4353.832879	136.868
4354.403182	190.357
4354.973522	127.429
4355.543900	94.3919
4356.114315	133.722
4356.684767	124.283
4357.255257	67.6476
4357.825784	102.258
4358.396348	174.625
4358.966950	155.747
4359.537590	124.283
4360.108267	127.429
4360.678981	124.283
4361.249732	94.3919
4361.820521	51.9156
4362.391348	193.503
4362.962212	243.846
4363.533113	264.297
4364.104052	224.967
4364.675028	179.345
4365.246041	121.136
4365.817092	94.3919
4366.388180	129.002
4366.959306	136.868
4367.530469	140.015
4368.101669	113.27
4368.672907	127.429
4369.244182	88.0991
4369.815495	86.5259
4370.386845	91.2455
4370.958232	119.563
4371.529657	168.332
4372.101119	171.479
4372.672619	209.235
4373.244156	201.369
4373.815731	151.027
4374.387342	80.2331
4374.958992	55.062
4375.530678	36.1836
4376.102402	91.2455
4376.674164	102.258
4377.245963	83.3795
4377.817799	110.124
4378.389673	114.844
4378.961584	138.441
4379.533532	141.588
4380.105518	253.285
4380.677542	251.712
4381.249602	143.161
4381.821700	108.551
4382.393836	97.5383
4382.966009	67.6475
4383.538219	64.5011
4384.110467	47.196
4384.682752	36.1836
4385.255075	25.1712
4385.827434	39.33
4386.399832	33.0372
4386.972267	39.33
4387.544739	166.759
4388.117248	116.417
4388.689795	110.124
4389.262379	110.124
4389.835001	105.404
4390.407660	83.3795
4390.980357	72.3671
4391.553091	110.124
4392.125862	114.843
4392.698671	80.2331
4393.271517	64.5011
4393.844401	33.0372
4394.417322	47.196
4394.990280	127.429
4395.563276	151.027
4396.136309	97.5383
4396.709380	55.062
4397.282488	48.7692
4397.855633	67.6475
4398.428816	72.3671
4399.002036	152.6
4399.575294	158.893
4400.148589	147.881
4400.721921	132.149
4401.295291	94.3919
4401.868698	121.136
4402.442143	88.0991
4403.015625	55.062
4403.589144	67.6476
4404.162701	75.5135
4404.736295	75.5135
4405.309927	64.5012
4405.883596	72.3671
4406.457302	158.893
4407.031046	135.295
4407.604828	105.404
4408.178646	83.3795
4408.752502	44.0496
4409.326396	11.0124
4409.900327	18.8784
4410.474295	53.4888
4411.048301	80.2331
4411.622344	56.6352
4412.196424	48.7692
4412.770542	97.5383
4413.344697	171.479
4413.918890	199.796
4414.493120	272.163
4415.067388	235.98
4415.641693	212.382
4416.216035	240.699
4416.790415	184.064
4417.364832	99.1116
4417.939286	176.198
4418.513778	147.881
4419.088307	144.734
4419.662874	116.417
4420.237478	64.5012
4420.812120	39.33
4421.386799	67.6476
4421.961515	75.5136
4422.536269	94.392
4423.111060	75.5136
4423.685889	44.0496
4424.260755	62.928
4424.835658	36.1836
4425.410599	33.0372
4425.985577	75.5136
4426.560592	166.759
4427.135645	108.551
4427.710736	99.1116
4428.285864	210.809
4428.861029	152.6
4429.436231	94.392
4430.011471	88.0992
4430.586749	119.563
4431.162064	94.392
4431.737416	298.908
4432.312805	374.421
4432.888233	328.799
4433.463697	246.992
4434.039199	198.223
4434.614738	143.161
4435.190315	108.551
4435.765929	102.258
4436.341580	78.66
4436.917269	83.3796
4437.492995	88.0992
4438.068759	125.856
4438.644560	125.856
4439.220398	138.442
4439.796274	199.796
4440.372188	179.345
4440.948138	127.429
4441.524126	88.0992
4442.100152	103.831
4442.676215	78.66
4443.252315	75.5136
4443.828453	51.9156
4444.404628	33.0372
4444.980840	31.464
4445.557090	47.196
4446.133378	40.9032
4446.709702	39.33
4447.286064	64.5012
4447.862464	124.283
4448.438901	124.283
4449.015375	127.429
4449.591887	67.6476
4450.168436	44.0496
4450.745023	31.464
4451.321647	17.3053
4451.898308	78.66
4452.475007	64.5012
4453.051743	67.6476
4453.628516	67.6476
4454.205327	86.526
4454.782176	102.258
4455.359062	125.856
4455.935985	113.27
4456.512945	124.283
4457.089943	72.3672
4457.666979	103.831
4458.244052	78.66
4458.821162	70.794
4459.398309	119.563
4459.975494	70.794
4460.552717	67.6476
4461.129977	127.429
4461.707274	166.759
4462.284609	147.881
4462.861981	88.0992
4463.439390	75.5136
4464.016837	64.5012
4464.594321	62.928
4465.171843	39.33
4465.749402	62.928
4466.326998	155.747
4466.904632	187.211
4467.482303	218.675
4468.060012	158.893
4468.637758	119.563
4469.215542	83.3796
4469.793363	40.9032
4470.371221	11.0125
4470.949117	50.3424
4471.527050	53.4888
4472.105020	66.0744
4472.683028	69.2208
4473.261074	59.7816
4473.839156	94.392
4474.417276	121.136
4474.995434	121.136
4475.573629	140.015
4476.151861	136.868
4476.730131	155.747
4477.308438	105.404
4477.886783	70.794
4478.465165	83.3796
4479.043584	99.1116
4479.622041	72.3672
4480.200535	94.392
4480.779067	218.675
4481.357636	190.357
4481.936242	168.332
4482.514886	151.027
4483.093567	127.429
4483.672286	209.236
4484.251042	179.345
4484.829835	132.149
4485.408666	91.2456
4485.987534	94.392
4486.566440	110.124
4487.145383	97.5384
4487.724363	99.1116
4488.303381	147.881
4488.882436	155.747
4489.461529	132.149
4490.040659	166.759
4490.619827	195.077
4491.199031	206.089
4491.778274	163.613
4492.357553	135.295
4492.936870	78.66
4493.516225	136.868
4494.095617	198.223
4494.675046	176.198
4495.254513	135.295
4495.834017	163.613
4496.413558	151.027
4496.993137	83.3796
4497.572754	83.3796
4498.152407	83.3796
4498.732099	75.5136
4499.311827	67.6477
4499.891593	48.7693
4500.471396	28.3177
4501.051237	140.015
4501.631115	121.136
4502.211031	136.868
4502.790984	124.283
4503.370974	83.3797
4503.951002	39.3301
4504.531067	20.4517
4505.111170	11.0125
4505.691310	9.43933
4506.271487	56.6353
4506.851702	198.223
4507.431954	144.734
4508.012244	75.5137
4508.592571	47.1961
4509.172935	31.4641
4509.753337	31.4641
4510.333777	33.0373
4510.914253	55.0621
4511.494767	75.5137
4512.075319	48.7693
4512.655908	44.0497
4513.236534	51.9157
4513.817198	25.1713
4514.397899	9.43932
4514.978637	11.0125
4515.559413	64.5013
4516.140226	121.136
4516.721077	116.417
4517.301965	105.404
4517.882891	72.3673
4518.463854	39.3301
4519.044854	28.3177
4519.625892	14.1589
4520.206967	29.8909
4520.788079	67.6477
4521.369229	59.7817
4521.950417	56.6353
4522.531641	55.0621
4523.112903	70.7941
4523.694203	44.0497
4524.275540	40.9033
4524.856914	20.4517
4525.438326	6.29292
4526.019775	15.7321
4526.601262	106.978
4527.182786	130.576
4527.764347	108.551
4528.345946	72.3673
4528.927582	36.1837
4529.509256	31.4641
4530.090967	28.3177
4530.672716	48.7693
4531.254501	94.392
4531.836325	121.136
4532.418185	83.3796
4533.000083	67.6477
4533.582019	31.4641
4534.163992	40.9033
4534.746002	144.734
4535.328050	147.881
4535.910135	105.404
4536.492257	75.5136
4537.074417	59.7817
4537.656614	31.4641
4538.238849	28.3177
4538.821121	20.4517
4539.403431	11.0125
4539.985778	95.9652
4540.568162	106.978
4541.150584	179.345
4541.733043	121.136
4542.315539	116.417
4542.898073	67.6477
4543.480645	56.6353
4544.063254	33.0373
4544.645900	22.0249
4545.228583	34.6105
4545.811304	69.2208
4546.394063	48.7693
4546.976859	72.3672
4547.559692	62.9281
4548.142562	70.7941
4548.725470	86.526
4549.308416	56.6353
4549.891399	55.0621
4550.474419	40.9033
4551.057476	47.1961
4551.640572	44.0497
4552.223704	28.3177
4552.806874	129.002
4553.390081	124.283
4553.973326	83.3796
4554.556608	117.99
4555.139927	80.2332
4555.723284	44.0497
4556.306679	160.466
4556.890110	144.734
4557.473579	160.466
4558.057086	129.002
4558.640630	64.5013
4559.224211	33.0373
4559.807830	20.4517
4560.391486	62.9281
4560.975179	136.868
4561.558910	127.429
4562.142679	182.491
4562.726485	129.002
4563.310328	83.3796
4563.894208	83.3796
4564.478126	136.868
4565.062082	163.613
4565.646074	121.136
4566.230105	97.5384
4566.814172	88.0992
4567.398277	64.5013
4567.982420	47.1961
4568.566600	119.563
4569.150817	204.516
4569.735071	143.161
4570.319363	72.3672
4570.903693	31.4641
4571.488060	20.4517
4572.072464	3.1465
4572.656906	6.2929
4573.241385	14.1589
4573.825901	31.4641
4574.410455	37.7569
4574.995046	47.1961
4575.579675	31.4641
4576.164341	48.7693
4576.749045	110.124
4577.333786	102.258
4577.918564	86.526
4578.503380	62.9281
4579.088233	47.1961
4579.673123	55.0621
4580.258051	136.868
4580.843017	176.198
4581.428020	206.089
4582.013060	140.015
4582.598137	144.734
4583.183252	176.198
4583.768405	94.392
4584.353594	75.5136
4584.938822	80.2332
4585.524086	59.7817
4586.109388	97.5384
4586.694728	158.893
4587.280105	220.248
4587.865519	174.625
4588.450970	166.759
4589.036460	143.161
4589.621986	121.136
4590.207550	86.526
4590.793151	47.1961
4591.378790	56.6353
4591.964466	80.2333
4592.550179	125.856
4593.135930	110.124
4593.721719	62.9281
4594.307544	59.7817
4594.893407	119.563
4595.479308	108.551
4596.065246	72.3673
4596.651221	64.5013
4597.237234	78.6601
4597.823284	83.3797
4598.409372	70.7941
4598.995497	40.9033
4599.581659	55.0621
4600.167859	48.7693
4600.754096	44.0497
4601.340371	36.1837
4601.926683	55.0621
4602.513032	86.5261
4603.099419	113.27
4603.685843	108.551
4604.272305	144.734
4604.858804	113.27
4605.445340	75.5137
4606.031914	44.0497
4606.618525	47.1961
4607.205174	140.015
4607.791860	121.136
4608.378583	140.015
4608.965344	102.258
4609.552143	160.466
4610.138978	151.027
4610.725851	136.868
4611.312762	163.613
4611.899710	155.747
4612.486695	212.382
4613.073718	144.734
4613.660778	135.295
4614.247876	113.27
4614.835011	64.5013
4615.422183	67.6477
4616.009393	78.66
4616.596640	59.7817
4617.183924	83.3796
4617.771246	70.7941
4618.358606	36.1837
4618.946003	22.0249
4619.533437	37.7569
4620.120909	50.3425
4620.708418	77.0869
4621.295964	59.7817
4621.883548	124.283
4622.471169	151.027
4623.058828	168.332
4623.646524	140.015
4624.234257	78.6601
4624.822028	51.9157
4625.409836	22.0249
4625.997682	45.6229
4626.585565	138.442
4627.173486	202.943
4627.761444	163.613
4628.349439	105.404
4628.937472	51.9157
4629.525542	36.1837
4630.113649	44.0497
4630.701794	28.3177
4631.289977	28.3177
4631.878196	33.0373
4632.466454	20.4517
4633.054748	22.0249
4633.643080	48.7693
4634.231450	55.0621
4634.819856	80.2332
4635.408301	114.844
4635.996782	99.1116
4636.585301	147.881
4637.173858	132.149
4637.762451	105.404
4638.351083	99.1116
4638.939751	55.0621
4639.528457	31.4641
4640.117201	17.3053
4640.705982	39.3301
4641.294800	39.3301
4641.883656	80.2333
4642.472549	99.1116
4643.061479	91.2456
4643.650447	72.3673
4644.239453	33.0373
4644.828495	72.3673
4645.417575	48.7693
4646.006693	51.9157
4646.595848	67.6477
4647.185040	47.1961
4647.774270	44.0497
4648.363537	20.4517
4648.952842	9.43932
4649.542184	0.00012992
4650.131563	7.86612
4650.720980	11.0125
4651.310434	34.6105
4651.899926	66.0745
4652.489455	86.5261
4653.079021	64.5013
4653.668625	39.3301
4654.258266	22.0249
4654.847945	29.8909
4655.437661	22.0249
4656.027415	23.5981
4656.617206	62.9281
4657.207034	59.7817
4657.796900	91.2457
4658.386803	67.6477
4658.976743	62.9281
4659.566721	56.6353
4660.156736	44.0497
4660.746789	25.1713
4661.336879	9.43932
4661.927007	20.4517
4662.517172	56.6353
4663.107374	83.3797
4663.697614	62.9281
4664.287891	40.9033
4664.878206	20.4517
4665.468558	20.4517
4666.058947	94.3921
4666.649374	114.844
4667.239838	133.722
4667.830340	113.27
4668.420879	113.27
4669.011455	86.5261
4669.602069	110.124
4670.192720	163.613
4670.783409	124.283
4671.374135	176.198
4671.964899	155.747
4672.555700	88.0992
4673.146538	70.7941
4673.737414	78.66
4674.328327	88.0992
4674.919277	83.3796
4675.510265	47.1961
4676.101291	48.7693
4676.692353	33.0373
4677.283454	121.136
4677.874591	124.283
4678.465766	94.392
4679.056978	67.6477
4679.648228	152.6
4680.239515	160.466
4680.830840	88.0993
4681.422202	125.856
4682.013602	133.722
4682.605038	124.283
4683.196513	212.382
4683.788024	163.613
4684.379573	129.002
4684.971160	91.2457
4685.562784	86.5261
4686.154445	83.3797
4686.746144	111.697
4687.337880	86.5261
4687.929653	59.7817
4688.521464	59.7817
4689.113313	56.6353
4689.705198	64.5013
4690.297121	48.7693
4690.889082	31.4641
4691.481080	25.1713
4692.073115	25.1713
4692.665188	31.4641
4693.257298	33.0373
4693.849446	59.7817
4694.441631	70.7941
4695.033853	75.5137
4695.626113	70.7941
4696.218410	75.5137
4696.810745	125.856
4697.403117	143.161
4697.995526	105.404
4698.587973	135.295
4699.180458	179.345
4699.772979	129.002
4700.365538	163.613
4700.958135	144.734
4701.550769	151.027
4702.143440	182.491
4702.736149	119.563
4703.328895	124.283
4703.921678	75.5137
4704.514499	31.4641
4705.107358	39.3301
4705.700254	158.893
4706.293187	179.345
4706.886157	136.868
4707.479165	83.3797
4708.072211	72.3673
4708.665294	36.1837
4709.258414	147.881
4709.851571	212.382
4710.444766	152.6
4711.037999	127.429
4711.631269	78.6601
4712.224576	86.5261
4712.817921	56.6353
4713.411303	36.1837
4714.004722	25.1713
4714.598179	59.7817
4715.191673	51.9157
4715.785205	75.5137
4716.378774	72.3673
4716.972381	129.002
4717.566025	147.881
4718.159706	119.563
4718.753425	116.417
4719.347181	75.5137
4719.940975	152.6
4720.534806	201.37
4721.128674	187.211
4721.722580	187.211
4722.316523	160.466
4722.910504	91.2457
4723.504522	83.3797
4724.098577	103.831
4724.692670	70.7941
4725.286800	51.9157
4725.880968	56.6353
4726.475173	40.9033
4727.069415	80.2333
4727.663695	106.978
4728.258013	80.2333
4728.852367	51.9157
4729.446759	22.0249
4730.041189	67.6477
4730.635656	48.7693
4731.230160	44.0497
4731.824702	39.3301
4732.419281	80.2333
4733.013898	78.6601
4733.608552	70.7941
4734.203243	62.9281
4734.797972	80.2333
4735.392738	114.844
4735.987542	91.2457
4736.582383	48.7693
4737.177261	67.6477
4737.772177	147.881
4738.367130	124.283
4738.962121	64.5013
4739.557149	39.3301
4740.152214	135.295
4740.747317	102.258
4741.342458	48.7693
4741.937635	108.551
4742.532851	113.27
4743.128103	143.161
4743.723393	129.002
4744.318720	91.2457
4744.914085	75.5137
4745.509487	56.6353
4746.104927	121.136
4746.700404	116.417
4747.295918	102.258
4747.891470	190.357
4748.487059	218.675
4749.082686	215.528
4749.678350	217.102
4750.274051	231.26
4750.869790	231.26
4751.465566	187.211
4752.061380	206.089
4752.657231	184.064
4753.253120	152.6
4753.849046	140.015
4754.445009	140.015
4755.041010	135.295
4755.637048	206.089
4756.233123	204.516
4756.829236	184.064
4757.425387	110.124
4758.021574	70.7941
4758.617800	129.002
4759.214062	102.258
4759.810362	59.7817
4760.406699	108.551
4761.003074	155.747
4761.599487	171.479
4762.195936	108.551
4762.792423	78.6601
4763.388948	67.6477
4763.985510	102.258
4764.582109	103.831
4765.178745	163.613
4765.775420	198.223
4766.372131	213.955
4766.968880	166.759
4767.565666	140.015
4768.162490	105.404
4768.759351	80.2333
4769.356250	47.1961
4769.953186	62.9281
4770.550159	91.2457
4771.147170	240.7
4771.744218	223.394
4772.341304	144.734
4772.938427	75.5137
4773.535587	67.6477
4774.132785	48.7693
4774.730020	55.0621
4775.327293	113.27
4775.924603	102.258
4776.521950	78.6601
4777.119335	86.5261
4777.716757	125.856
4778.314217	141.588
4778.911714	116.417
4779.509249	91.2457
4780.106821	70.7941
4780.704430	121.136
4781.302077	119.563
4781.899761	171.479
4782.497482	136.868
4783.095241	129.002
4783.693038	147.881
4784.290872	129.002
4784.888743	97.5384
4785.486651	78.6601
4786.084597	75.5137
4786.682581	55.0621
4787.280602	99.1116
4787.878660	122.71
4788.476756	119.563
4789.074889	163.613
4789.673059	129.002
4790.271267	217.102
4790.869512	129.002
4791.467795	72.3673
4792.066115	86.5261
4792.664473	55.0621
4793.262868	31.4641
4793.861300	11.0125
4794.459770	91.2457
4795.058277	75.5137
4795.656822	110.124
4796.255404	72.3673
4796.854023	80.2333
4797.452680	111.697
4798.051374	218.675
4798.650106	174.625
4799.248875	124.283
4799.847681	132.149
4800.446525	124.283
4801.045406	64.5013
4801.644325	62.9281
4802.243281	83.3796
4802.842275	88.0992
4803.441305	70.7941
4804.040374	48.7693
4804.639479	94.392
4805.238623	72.3673
4805.837803	55.0621
4806.437021	88.0992
4807.036277	56.6353
4807.635569	44.0497
4808.234900	160.466
4808.834267	198.223
4809.433672	198.223
4810.033115	158.893
4810.632594	176.198
4811.232112	99.1116
4811.831666	64.5013
4812.431258	56.6353
4813.030888	70.7941
4813.630555	62.9281
4814.230259	47.1961
4814.830001	39.3301
4815.429780	135.295
4816.029596	140.015
4816.629450	127.429
4817.229342	99.1116
4817.829271	102.258
4818.429237	97.5384
4819.029240	72.3672
4819.629281	47.1961
4820.229360	64.5013
4820.829476	47.1961
4821.429629	17.3053
4822.029819	31.4641
4822.630047	44.0497
4823.230313	39.3301
4823.830616	39.3301
4824.430956	36.1837
4825.031334	40.9033
4825.631749	31.4641
4826.232201	22.0249
4826.832691	67.6477
4827.433219	102.258
4828.033783	136.868
4828.634386	88.0992
4829.235025	95.9652
4829.835702	59.7817
4830.436416	17.3053
4831.037168	17.3053
4831.637957	14.1589
4832.238784	31.4641
4832.839648	22.0249
4833.440550	22.0249
4834.041488	45.6229
4834.642465	39.3301
4835.243478	48.7693
4835.844529	28.3177
4836.445618	47.1961
4837.046744	51.9157
4837.647907	67.6477
4838.249108	36.1837
4838.850346	40.9033
4839.451622	67.6477
4840.052935	59.7817
4840.654285	67.6477
4841.255673	62.9281
4841.857098	86.526
4842.458560	91.2456
4843.060061	94.392
4843.661598	55.0621
4844.263173	88.0992
4844.864785	149.454
4845.466435	154.174
4846.068122	158.893
4846.669846	106.978
4847.271608	88.0992
4847.873407	40.9033
4848.475244	25.1713
4849.077118	14.1589
4849.679030	45.6229
4850.280979	50.3425
4850.882965	70.794
4851.484989	59.7817
4852.087050	59.7817
4852.689149	78.66
4853.291285	70.794
4853.893458	64.5013
4854.495669	91.2456
4855.097917	70.794
4855.700203	62.9281
4856.302526	174.625
4856.904886	187.211
4857.507284	127.429
4858.109719	72.3672
4858.712192	56.6353
4859.314702	31.4641
4859.917250	33.0373
4860.519835	39.3301
4861.122457	80.2332
4861.725117	62.928
4862.327814	40.9033
4862.930549	67.6476
4863.533321	99.1116
4864.136130	106.978
4864.738977	127.429
4865.341861	113.27
4865.944783	127.429
4866.547742	171.479
4867.150738	140.015
4867.753772	124.283
4868.356843	132.149
4868.959952	91.2456
4869.563098	75.5136
4870.166282	55.0621
4870.769503	70.794
4871.372761	78.66
4871.976057	86.526
4872.579390	78.66
4873.182760	40.9033
4873.786168	78.66
4874.389614	70.794
4874.993097	40.9033
4875.596617	91.2456
4876.200175	117.99
4876.803770	146.308
4877.407402	116.417
4878.011072	147.881
4878.614779	193.504
4879.218524	220.248
4879.822306	152.6
4880.426125	113.27
4881.029982	75.5136
4881.633877	40.9033
4882.237808	17.3053
4882.841778	143.161
4883.445784	113.27
4884.049828	99.1116
4884.653910	72.3672
4885.258028	80.2332
4885.862185	48.7693
4886.466378	40.9033
4887.070609	59.7817
4887.674878	91.2456
4888.279184	55.0621
4888.883527	47.1961
4889.487908	67.6476
4890.092326	55.0621
4890.696781	102.258
4891.301274	91.2456
4891.905804	70.794
4892.510372	102.258
4893.114977	75.5136
4893.719620	106.978
4894.324300	133.722
4894.929017	108.551
4895.533772	158.893
4896.138564	97.5384
4896.743394	83.3796
4897.348261	129.002
4897.953165	110.124
4898.558107	108.551
4899.163087	80.2332
4899.768103	55.0621
4900.373157	39.3301
4900.978249	75.5136
4901.583378	213.955
4902.188544	209.236
4902.793748	140.015
4903.398989	94.392
4904.004268	59.7817
4904.609584	17.3053
4905.214937	67.6477
4905.820328	102.258
4906.425756	140.015
4907.031222	99.1116
4907.636725	94.392
4908.242265	64.5013
4908.847843	51.9157
4909.453458	25.1713
4910.059111	14.1589
4910.664801	59.7817
4911.270529	124.283
4911.876294	102.258
4912.482096	111.697
4913.087936	83.3796
4913.693813	59.7817
4914.299727	20.4517
4914.905679	28.3177
4915.511669	72.3673
4916.117696	72.3673
4916.723760	80.2332
4917.329861	59.7817
4917.936000	33.0373
4918.542177	14.1589
4919.148391	42.4765
4919.754642	70.7941
4920.360931	56.6353
4920.967257	80.2332
4921.573620	94.392
4922.180021	75.5137
4922.786460	91.2456
4923.392935	72.3673
4923.999449	40.9033
4924.605999	62.9281
4925.212587	163.613
4925.819213	151.027
4926.425875	88.0993
4927.032576	99.1116
4927.639313	149.454
4928.246088	144.734
4928.852901	127.429
4929.459751	97.5385
4930.066638	110.124
4930.673563	166.759
4931.280525	116.417
4931.887524	70.7941
4932.494561	31.4641
4933.101636	17.3053
4933.708747	6.29293
4934.315897	18.8785
4934.923083	88.0993
4935.530307	106.978
4936.137569	133.722
4936.744867	173.052
4937.352204	102.258
4937.959577	51.9157
4938.566988	39.3301
4939.174437	48.7693
4939.781923	22.0249
4940.389446	9.43933
4940.997007	11.0125
4941.604605	70.7941
4942.212241	116.417
4942.819913	94.3921
4943.427624	91.2457
4944.035372	103.831
4944.643157	80.2333
4945.250979	99.1116
4945.858839	125.856
4946.466737	127.429
4947.074672	141.588
4947.682644	176.198
4948.290654	163.613
4948.898701	168.332
4949.506785	124.283
4950.114907	151.027
4950.723066	151.027
4951.331263	119.563
4951.939497	102.258
4952.547769	97.5384
4953.156078	143.161
4953.764424	204.516
4954.372808	360.263
4954.981229	280.029
4955.589688	291.042
4956.198184	248.566
4956.806717	291.042
4957.415288	206.089
4958.023897	155.747
4958.632542	116.417
4959.241225	78.66
4959.849946	198.223
4960.458704	147.881
4961.067499	97.5384
4961.676332	51.9157
4962.285202	44.0497
4962.894110	56.6353
4963.503055	94.392
4964.112037	78.66
4964.721057	110.124
4965.330114	86.526
4965.939209	199.796
4966.548341	163.613
4967.157510	102.258
4967.766717	99.1116
4968.375961	83.3796
4968.985243	86.526
4969.594562	152.6
4970.203919	129.002
4970.813313	91.2456
4971.422744	110.124
4972.032213	91.2456
4972.641719	78.6601
4973.251263	91.2456
4973.860844	70.7941
4974.470462	67.6477
4975.080118	135.295
4975.689811	94.392
4976.299542	110.124
4976.909310	83.3796
4977.519115	103.831
4978.128958	135.295
4978.738839	132.149
4979.348756	91.2456
4979.958711	94.392
4980.568704	59.7817
4981.178734	40.9033
4981.788801	31.4641
4982.398906	39.3301
4983.009048	25.1713
4983.619228	28.3177
4984.229445	88.0992
4984.839699	136.868
4985.449991	176.198
4986.060321	135.295
4986.670687	113.27
4987.281091	99.1116
4987.891533	56.6353
4988.502012	174.625
4989.112528	209.236
4989.723082	174.625
4990.333673	155.747
4990.944302	168.332
4991.554968	152.6
4992.165671	127.429
4992.776412	97.5384
4993.387190	70.7941
4993.998006	72.3673
4994.608859	121.136
4995.219749	80.2333
4995.830677	94.392
4996.441643	59.7817
4997.052645	55.0621
4997.663685	206.089
4998.274763	151.027
4998.885878	116.417
4999.497030	113.27
5000.108220	136.868
5000.719447	80.2333
5001.330712	67.6477
5001.942014	44.0497
5002.553353	80.2333
5003.164730	94.3921
5003.776144	95.9652
5004.387596	70.7941
5004.999085	39.3301
5005.610612	116.417
5006.222176	129.002
5006.833777	201.37
5007.445416	240.7
5008.057092	158.893
5008.668806	110.124
5009.280556	72.3673
5009.892345	31.4641
5010.504171	6.29295
5011.116034	22.0249
5011.727935	70.7941
5012.339873	121.136
5012.951848	163.613
5013.563861	191.93
5014.175911	155.747
5014.787999	108.551
5015.400124	72.3673
5016.012287	86.5261
5016.624487	48.7693
5017.236724	47.1961
5017.848999	56.6353
5018.461311	51.9157
5019.073661	59.7817
5019.686048	62.9281
5020.298472	97.5385
5020.910934	86.5261
5021.523433	48.7693
5022.135970	94.3921
5022.748544	143.161
5023.361155	91.2457
5023.973804	39.3301
5024.586491	20.4517
5025.199214	0.000154654
5025.811976	0.000154654
5026.424774	11.0125
5027.037610	99.1117
5027.650484	117.99
5028.263394	166.759
5028.876343	163.613
5029.489328	99.1117
5030.102351	51.9157
5030.715412	40.9033
5031.328510	25.1713
5031.941645	64.5013
5032.554818	86.5261
5033.168028	102.258
5033.781275	151.027
5034.394560	113.27
5035.007883	124.283
5035.621243	88.0993
5036.234640	47.1961
5036.848074	64.5013
5037.461546	70.7941
5038.075056	102.258
5038.688603	117.99
5039.302187	108.551
5039.915809	91.2457
5040.529468	72.3673
5041.143164	88.0993
5041.756898	83.3797
5042.370670	48.7693
5042.984478	64.5013
5043.598324	83.3797
5044.212208	102.258
5044.826129	83.3797
5045.440087	229.687
5046.054083	375.995
5046.668117	289.469
5047.282187	224.968
5047.896295	198.223
5048.510441	116.417
5049.124624	62.9281
5049.738844	129.002
5050.353102	119.563
5050.967397	127.429
5051.581729	80.2333
5052.196099	67.6477
5052.810507	47.1961
5053.424952	44.0497
5054.039434	44.0497
5054.653953	78.6601
5055.268510	95.9653
5055.883105	75.5137
5056.497737	88.0993
5057.112406	106.978
5057.727113	56.6353
5058.341857	31.4641
5058.956638	55.0621
5059.571457	147.881
5060.186314	127.429
5060.801207	110.124
5061.416139	56.6353
5062.031107	75.5137
5062.646113	117.99
5063.261157	102.258
5063.876238	55.0621
5064.491356	80.2333
5065.106512	99.1117
5065.721705	67.6477
5066.336935	56.6353
5066.952203	59.7817
5067.567508	127.429
5068.182851	179.345
5068.798231	119.563
5069.413649	119.563
5070.029104	97.5385
5070.644596	67.6477
5071.260126	51.9157
5071.875693	75.5137
5072.491298	132.149
5073.106940	113.27
5073.722620	184.064
5074.338336	144.734
5074.954091	99.1117
5075.569882	70.7941
5076.185712	75.5137
5076.801578	102.258
5077.417482	171.479
5078.033424	166.759
5078.649402	163.613
5079.265419	240.7
5079.881472	232.834
5080.497563	151.027
5081.113692	62.9281
5081.729858	86.5261
5082.346061	152.6
5082.962302	136.868
5083.578580	129.002
5084.194895	88.0993
5084.811248	114.844
5085.427639	141.588
5086.044066	119.563
5086.660531	102.258
5087.277034	102.258
5087.893574	86.5261
5088.510152	163.613
5089.126766	195.077
5089.743419	213.955
5090.360108	144.734
5090.976835	129.002
5091.593600	121.136
5092.210402	78.6601
5092.827241	95.9653
5093.444118	83.3797
5094.061032	111.697
5094.677984	179.345
5095.294973	140.015
5095.911999	136.868
5096.529063	99.1117
5097.146164	166.759
5097.763303	152.6
5098.380479	80.2333
5098.997693	75.5137
5099.614943	64.5014
5100.232232	94.3921
5100.849557	121.137
5101.466921	176.198
5102.084321	182.491
5102.701759	127.429
5103.319235	190.357
5103.936747	176.198
5104.554298	155.747
5105.171885	176.198
5105.789510	191.93
5106.407173	166.759
5107.024873	110.124
5107.642610	111.697
5108.260385	133.722
5108.878197	127.429
5109.496046	135.295
5110.113933	108.551
5110.731858	67.6478
5111.349820	72.3674
5111.967819	121.137
5112.585855	94.3921
5113.203930	64.5014
5113.822041	121.137
5114.440190	91.2458
5115.058376	78.6602
5115.676600	83.3798
5116.294861	59.7818
5116.913160	67.6478
5117.531495	62.9282
5118.149869	36.1838
5118.768280	22.025
5119.386728	56.6354
5120.005213	78.6602
5120.623736	127.429
5121.242297	155.747
5121.860895	132.149
5122.479530	86.5262
5123.098203	168.332
5123.716913	127.429
5124.335660	110.124
5124.954445	213.955
5125.573268	242.273
5126.192127	171.479
5126.811025	143.161
5127.429959	144.735
5128.048931	97.5386
5128.667941	113.271
5129.286988	129.003
5129.906072	140.015
5130.525194	179.345
5131.144353	199.796
5131.763549	179.345
5132.382783	143.161
5133.002054	220.248
5133.621363	166.759
5134.240709	143.161
5134.860093	132.149
5135.479514	105.405
5136.098972	187.211
5136.718468	152.601
5137.338001	116.417
5137.957572	320.933
5138.577180	254.858
5139.196826	217.102
5139.816509	179.345
5140.436229	144.735
5141.055987	105.405
5141.675782	113.271
5142.295614	206.089
5142.915484	240.7
5143.535392	246.992
5144.155337	251.712
5144.775319	158.893
5145.395339	155.747
5146.015396	121.137
5146.635490	75.5138
5147.255622	51.9158
5147.875791	102.258
5148.495998	174.625
5149.116242	243.846
5149.736524	248.566
5150.356843	256.432
5150.977199	193.504
5151.597593	240.7
5152.218024	176.199
5152.838493	171.479
5153.458999	143.161
5154.079543	144.735
5154.700123	135.295
5155.320742	127.429
5155.941398	206.089
5156.562091	171.479
5157.182821	135.295
5157.803589	113.271
5158.424395	136.869
5159.045237	129.003
5159.666118	155.747
5160.287035	187.211
5160.907990	174.625
5161.528983	202.943
5162.150013	187.211
5162.771080	187.211
5163.392185	166.759
5164.013327	193.504
5164.634506	240.7
5165.255723	198.223
5165.876978	229.687
[truncated: 6,506 more rows]
