# Supplementary material for: Chemoenzymatic synthesis of genetically-encoded multivalent liquid N-glycan arrays
Source: Nat Commun. 2023 Aug 28;14:5237. doi: 10.1038/s41467-023-40900-y (PMC10462762; doi:10.1038/s41467-023-40900-y)
Supplement: Supplementary file 8 — Supplementary Dataset 4 [file 41467_2023_40900_MOESM8_ESM.zip › Supplementary Data 1_All MALDI Data/MALDI TextFiles for Fig.5 and Fig.6/TL-IV-135-SDB94_0002.txt]

TITLE "<<TL-IV-135-SDB94_0002>> Voyager Spec #1[BP = 5236.9, 51823]"
TYPE MASSSPEC
3999.789467	401.716
4000.336058	387.482
4000.882687	387.482
4001.429353	485.539
4001.976057	433.348
4002.522798	537.731
4003.069577	480.794
4003.616392	491.865
4004.163246	412.787
4004.710136	343.199
4005.257064	436.511
4005.804030	510.844
4006.351033	450.745
4006.898073	468.142
4007.445151	433.348
4007.992266	439.674
4008.539418	404.879
4009.086608	412.787
4009.633835	373.248
4010.181100	357.433
4010.728402	340.036
4011.275741	300.497
4011.823118	343.199
4012.370532	430.185
4012.917984	450.745
4013.465473	468.142
4014.012999	390.646
4014.560563	419.114
4015.108164	433.348
4015.655803	491.865
4016.203479	570.943
4016.751192	509.262
4017.298943	686.397
4017.846731	596.248
4018.394556	556.709
4018.942419	567.78
4019.490320	545.638
4020.038258	466.56
4020.586233	540.894
4021.134245	539.312
4021.682295	509.262
4022.230383	404.879
4022.778507	368.504
4023.326669	373.248
4023.874869	401.716
4024.423106	433.348
4024.971380	450.745
4025.519692	515.589
4026.068041	509.263
4026.616428	452.326
4027.164852	458.653
4027.713313	495.028
4028.261812	412.787
4028.810348	433.348
4029.358921	357.433
4029.907532	491.865
4030.456180	485.539
4031.004866	455.489
4031.553589	476.05
4032.102350	419.114
4032.651147	387.482
4033.199983	491.865
4033.748855	469.723
4034.297766	444.419
4034.846713	365.34
4035.395698	336.872
4035.944720	387.482
4036.493780	427.021
4037.042877	523.497
4037.592011	537.731
4038.141183	506.099
4038.690392	455.489
4039.239639	458.653
4039.788923	398.553
4040.338245	419.114
4040.887603	487.121
4041.437000	520.333
4041.986433	401.716
4042.535904	395.39
4043.085413	395.39
4043.634959	379.575
4044.184542	657.929
4044.734162	545.638
4045.283820	474.468
4045.833516	675.326
4046.383249	692.724
4046.933019	577.27
4047.482826	528.241
4048.032671	539.312
4048.582554	582.014
4049.132474	563.036
4049.682431	542.475
4050.232425	531.404
4050.782457	540.894
4051.332527	580.433
4051.882634	517.17
4052.432778	480.795
4052.982959	422.277
4053.533178	398.553
4054.083435	433.348
4054.633728	433.348
4055.184060	491.865
4055.734428	624.717
4056.284834	711.702
4056.835278	621.553
4057.385758	638.951
4057.936276	596.248
4058.486832	563.036
4059.037425	624.716
4059.588055	545.638
4060.138723	559.873
4060.689428	607.319
4061.240171	485.539
4061.790951	419.114
4062.341768	336.873
4062.892623	332.128
4063.443515	303.66
4063.994444	332.128
4064.545411	382.738
4065.096416	357.433
4065.647457	330.546
4066.198536	427.021
4066.749653	545.639
4067.300807	582.014
4067.851998	523.497
4068.403227	438.092
4068.954493	332.128
4069.505797	235.653
4070.057137	260.958
4070.608516	246.724
4071.159931	260.958
4071.711384	354.27
4072.262875	439.674
4072.814403	373.248
4073.365968	351.107
4073.917571	384.319
4074.469211	319.475
4075.020888	308.404
4075.572603	357.433
4076.124356	357.433
4076.676145	325.802
4077.227972	365.341
4077.779837	570.943
4078.331739	582.014
4078.883678	610.482
4079.435655	531.404
4079.987669	463.397
4080.539720	646.858
4081.091809	517.17
4081.643935	455.49
4082.196099	395.39
4082.748300	368.504
4083.300538	382.738
4083.852814	365.341
4084.405127	357.433
4084.957478	319.475
4085.509866	502.936
4086.062292	759.149
4086.614754	672.163
4087.167255	577.27
4087.719792	487.121
4088.272367	398.553
4088.824980	362.177
4089.377630	390.646
4089.930317	455.49
4090.483041	395.39
4091.035803	466.56
4091.588603	458.653
4092.141440	491.865
4092.694314	430.185
4093.247225	332.128
4093.800174	357.433
4094.353161	404.88
4094.906185	379.575
4095.459246	385.901
4096.012344	414.369
4096.565480	436.511
4097.118654	515.589
4097.671865	487.121
4098.225113	419.114
4098.778398	439.674
4099.331721	422.277
4099.885082	487.121
4100.438480	474.468
4100.991915	498.192
4101.545387	495.029
4102.098897	491.865
4102.652445	545.638
4103.206030	556.709
4103.759652	523.497
4104.313311	452.326
4104.867008	343.199
4105.420743	396.972
4105.974514	411.206
4106.528324	457.071
4107.082170	455.49
4107.636054	452.326
4108.189975	469.724
4108.743934	444.419
4109.297930	466.56
4109.851964	495.029
4110.406035	455.49
4110.960143	395.39
4111.514289	373.248
4112.068472	325.802
4112.622693	384.319
4113.176951	395.39
4113.731246	376.411
4114.285579	332.128
4114.839949	321.057
4115.394356	325.802
4115.948801	332.128
4116.503284	275.192
4117.057803	295.752
4117.612361	302.078
4118.166955	306.823
4118.721587	504.518
4119.276256	526.66
4119.830963	531.404
4120.385707	485.539
4120.940489	520.334
4121.495308	430.185
4122.050164	362.177
4122.605058	343.199
4123.159989	278.355
4123.714957	306.823
4124.269963	354.27
4124.825007	404.88
4125.380087	408.043
4125.935205	340.036
4126.490361	340.036
4127.045554	401.716
4127.600784	340.036
4128.156052	314.731
4128.711357	357.433
4129.266699	374.83
4129.822079	537.731
4130.377497	474.468
4130.932951	419.114
4131.488443	450.745
4132.043973	430.185
4132.599540	368.504
4133.155144	438.092
4133.710786	404.88
4134.266465	469.724
4134.822181	412.787
4135.377935	343.199
4135.933727	354.27
4136.489555	495.029
4137.045421	480.795
4137.601325	401.717
4138.157266	354.27
4138.713244	385.901
4139.269260	419.114
4139.825313	330.546
4140.381403	294.17
4140.937531	357.433
4141.493696	340.036
4142.049899	260.958
4142.606139	256.213
4143.162417	243.561
4143.718732	357.433
4144.275084	520.334
4144.831473	526.66
4145.387901	412.787
4145.944365	463.397
4146.500867	444.419
4147.057406	570.944
4147.613983	664.256
4148.170597	692.724
4148.727248	607.319
4149.283937	646.858
4149.840663	542.475
4150.397427	539.312
4150.954228	531.404
4151.511067	567.78
4152.067943	512.426
4152.624856	441.256
4153.181806	390.646
4153.738794	395.39
4154.295820	476.05
4154.852883	563.036
4155.409983	574.107
4155.967121	502.936
4156.524296	476.05
4157.081508	548.802
4157.638758	491.865
4158.196045	368.504
4158.753370	347.943
4159.310732	379.575
4159.868131	408.043
4160.425568	365.341
4160.983043	450.745
4161.540554	523.497
4162.098103	512.426
4162.655690	412.787
4163.213314	412.787
4163.770975	404.88
4164.328673	390.646
4164.886409	396.972
4165.444183	523.497
4166.001994	509.263
4166.559842	548.802
4167.117728	474.468
4167.675651	523.497
4168.233611	455.49
4168.791609	412.787
4169.349644	427.021
4169.907717	404.88
4170.465827	362.177
4171.023974	336.872
4171.582159	357.433
4172.140381	319.475
4172.698641	314.731
4173.256938	314.731
4173.815272	332.128
4174.373644	319.475
4174.932054	398.553
4175.490500	408.043
4176.048984	365.341
4176.607506	321.057
4177.166064	430.185
4177.724661	436.511
4178.283294	387.482
4178.841965	531.404
4179.400674	545.638
4179.959420	476.05
4180.518203	493.447
4181.077023	580.433
4181.635881	585.177
4182.194777	539.312
4182.753710	419.114
4183.312680	365.341
4183.871688	325.802
4184.430733	297.333
4184.989815	314.731
4185.548935	267.284
4186.108092	396.972
4186.667287	425.44
4187.226519	507.681
4187.785788	483.958
4188.345095	469.724
4188.904439	427.021
4189.463821	357.433
4190.023240	256.213
4190.582696	267.284
4191.142190	260.958
4191.701721	272.028
4192.261290	283.099
4192.820896	311.567
4193.380539	289.426
4193.940220	415.95
4194.499938	452.326
4195.059694	444.419
4195.619487	461.816
4196.179317	427.021
4196.739185	485.539
4197.299090	427.021
4197.859033	474.468
4198.419013	419.114
4198.979030	336.872
4199.539085	340.035
4200.099178	362.177
4200.659307	368.504
4201.219474	354.27
4201.779679	336.872
4202.339920	458.653
4202.900200	466.56
4203.460516	491.865
4204.020870	596.248
4204.581262	607.319
4205.141690	550.383
4205.702157	430.185
4206.262660	376.411
4206.823201	395.39
4207.383780	487.121
4207.944396	520.333
4208.505049	531.404
4209.065739	594.667
4209.626467	539.312
4210.187233	593.085
4210.748036	683.234
4211.308876	570.943
4211.869754	556.709
4212.430669	664.256
4212.991621	593.085
4213.552611	531.404
4214.113638	433.348
4214.674703	415.951
4215.235805	455.49
4215.796944	452.326
4216.358121	419.114
4216.919335	347.943
4217.480587	401.717
4218.041876	401.717
4218.603202	340.036
4219.164566	357.433
4219.725967	480.795
4220.287406	567.78
4220.848882	512.426
4221.410395	531.404
4221.971946	491.865
4222.533534	509.263
4223.095160	534.568
4223.656823	506.099
4224.218523	531.404
4224.780261	563.036
4225.342036	498.192
4225.903849	395.39
4226.465699	379.575
4227.027587	365.341
4227.589511	332.128
4228.151474	303.66
4228.713473	357.433
4229.275510	330.546
4229.837585	430.185
4230.399696	476.05
4230.961846	404.88
4231.524032	422.277
4232.086256	387.482
4232.648518	347.943
4233.210817	330.546
4233.773153	319.475
4234.335527	303.66
4234.897938	294.17
4235.460386	297.334
4236.022872	368.504
4236.585395	390.646
4237.147956	415.951
4237.710554	430.185
4238.273189	450.745
4238.835862	387.483
4239.398572	319.475
4239.961320	390.646
4240.524105	412.787
4241.086927	438.092
4241.649787	427.022
4242.212684	336.873
4242.775619	249.887
4243.338591	199.277
4243.901601	281.518
4244.464647	332.128
4245.027732	297.334
4245.590853	365.341
4246.154012	404.88
4246.717209	354.27
4247.280443	311.568
4247.843714	365.341
4248.407023	686.397
4248.970369	618.39
4249.533752	495.029
4250.097173	512.426
4250.660631	491.866
4251.224127	441.256
4251.787660	387.483
4252.351230	512.426
4252.914838	577.27
4253.478483	449.163
4254.042166	449.163
4254.605886	387.482
4255.169644	408.043
4255.733438	362.178
4256.297271	303.66
4256.861140	303.66
4257.425047	272.029
4257.988992	300.497
4258.552974	422.277
4259.116993	404.88
4259.681050	498.192
4260.245144	580.433
4260.809275	534.568
4261.373444	506.1
4261.937650	523.497
4262.501894	509.263
4263.066175	427.022
4263.630494	376.412
4264.194849	390.646
4264.759243	491.866
4265.323673	384.319
4265.888142	308.405
4266.452647	321.057
4267.017190	425.44
4267.581770	408.043
4268.146388	422.277
4268.711043	387.483
4269.275735	314.731
4269.840465	311.568
4270.405233	390.646
4270.970037	452.327
4271.534879	498.192
4272.099759	588.341
4272.664676	498.192
4273.229630	430.185
4273.794622	412.788
4274.359651	387.483
4274.924717	395.39
4275.489821	379.575
4276.054963	351.107
4276.620141	395.39
4277.185357	387.483
4277.750611	455.49
4278.315902	509.263
4278.881230	469.724
4279.446596	412.788
4280.011999	441.256
4280.577439	452.327
4281.142917	509.263
4281.708433	506.1
4282.273985	485.539
4282.839575	509.263
4283.405203	466.561
4283.970868	469.724
4284.536570	502.936
4285.102310	506.1
4285.668087	582.015
4286.233902	607.32
4286.799753	458.653
4287.365643	559.873
4287.931570	469.724
4288.497534	376.412
4289.063535	347.944
4289.629574	395.39
4290.195650	379.575
4290.761764	404.88
4291.327915	415.951
4291.894104	422.277
4292.460330	433.348
4293.026593	506.1
4293.592894	449.163
4294.159232	401.717
4294.725608	373.249
4295.292021	438.093
4295.858471	419.114
4296.424959	430.185
4296.991484	444.419
4297.558046	599.412
4298.124646	523.497
4298.691284	531.405
4299.257958	433.348
4299.824671	419.114
4300.391420	340.036
4300.958207	395.39
4301.525031	368.504
4302.091893	336.873
4302.658792	330.546
4303.225729	480.795
4303.792703	550.383
4304.359714	487.121
4304.926763	458.653
4305.493849	438.092
4306.060973	379.575
4306.628134	379.575
4307.195332	332.128
4307.762568	526.66
4308.329841	480.795
4308.897152	495.029
4309.464500	498.192
4310.031885	498.192
4310.599308	449.163
4311.166768	517.171
4311.734266	523.497
4312.301801	469.724
4312.869373	498.192
4313.436983	480.795
4314.004630	463.397
4314.572315	433.348
4315.140037	433.348
4315.707796	354.27
4316.275593	332.128
4316.843427	332.128
4317.411299	360.596
4317.979208	347.944
4318.547154	379.575
4319.115138	458.653
4319.683159	476.05
4320.251218	433.348
4320.819314	487.121
4321.387447	415.951
4321.955618	401.717
4322.523827	415.951
4323.092072	458.653
4323.660355	401.717
4324.228676	387.483
4324.797034	362.178
4325.365429	340.036
4325.933861	390.646
4326.502331	415.951
4327.070839	553.546
4327.639384	629.461
4328.207966	675.327
4328.776586	593.085
4329.345243	528.241
4329.913937	487.121
4330.482669	556.71
4331.051438	502.936
4331.620245	398.553
4332.189089	362.178
4332.757971	376.412
4333.326889	362.178
4333.895846	441.256
4334.464839	449.163
4335.033871	408.043
4335.602939	439.674
4336.172045	594.667
4336.741188	645.277
4337.310369	556.71
4337.879587	441.256
4338.448842	373.249
4339.018135	368.504
4339.587466	379.575
4340.156833	379.575
4340.726238	412.788
4341.295681	427.022
4341.865161	401.717
4342.434678	365.341
4343.004233	368.504
4343.573825	382.738
4344.143455	419.114
4344.713122	373.248
4345.282826	373.248
4345.852568	408.043
4346.422347	450.745
4346.992163	373.249
4347.562017	379.575
4348.131909	466.561
4348.701837	455.49
4349.271803	412.788
4349.841807	449.163
4350.411848	458.653
4350.981926	458.653
4351.552042	427.022
4352.122195	427.022
4352.692386	362.178
4353.262614	390.646
4353.832879	376.412
4354.403182	362.178
4354.973522	340.036
4355.543900	365.341
4356.114315	374.83
4356.684767	351.107
4357.255257	404.88
4357.825784	506.1
4358.396348	502.936
4358.966950	585.178
4359.537590	559.873
4360.108267	528.241
4360.678981	563.036
4361.249732	627.88
4361.820521	599.412
4362.391348	553.546
4362.962212	531.404
4363.533113	520.334
4364.104052	577.27
4364.675028	599.412
4365.246041	485.539
4365.817092	570.943
4366.388180	563.036
4366.959306	509.263
4367.530469	523.497
4368.101669	476.05
4368.672907	537.731
4369.244182	469.724
4369.815495	458.653
4370.386845	466.561
4370.958232	427.022
4371.529657	523.497
4372.101119	537.731
4372.672619	537.731
4373.244156	566.199
4373.815731	491.866
4374.387342	485.539
4374.958992	458.653
4375.530678	408.043
4376.102402	354.27
4376.674164	365.341
4377.245963	347.944
4377.817799	379.575
4378.389673	340.036
4378.961584	354.27
4379.533532	340.036
4380.105518	340.036
4380.677542	368.504
4381.249602	476.05
4381.821700	476.05
4382.393836	548.802
4382.966009	498.192
4383.538219	430.185
4384.110467	376.412
4384.682752	332.128
4385.255075	308.405
4385.827434	289.426
4386.399832	300.497
4386.972267	278.355
4387.544739	272.029
4388.117248	221.419
4388.689795	308.405
4389.262379	332.128
4389.835001	371.667
4390.407660	393.809
4390.980357	493.447
4391.553091	501.355
4392.125862	422.277
4392.698671	430.185
4393.271517	504.518
4393.844401	498.192
4394.417322	487.121
4394.990280	395.39
4395.563276	357.433
4396.136309	325.802
4396.709380	351.107
4397.282488	452.327
4397.855633	491.866
4398.428816	480.795
4399.002036	455.49
4399.575294	362.178
4400.148589	357.433
4400.721921	382.738
4401.295291	433.348
4401.868698	373.248
4402.442143	351.107
4403.015625	330.546
4403.589144	347.943
4404.162701	387.482
4404.736295	433.348
4405.309927	354.27
4405.883596	379.575
4406.457302	449.163
4407.031046	455.49
4407.604828	531.404
4408.178646	657.929
4408.752502	604.156
4409.326396	545.638
4409.900327	480.794
4410.474295	430.185
4411.048301	412.787
4411.622344	384.319
4412.196424	379.575
4412.770542	340.036
4413.344697	387.482
4413.918890	419.114
4414.493120	373.248
4415.067388	321.057
4415.641693	357.433
4416.216035	311.568
4416.790415	408.043
4417.364832	387.482
4417.939286	351.107
4418.513778	311.568
4419.088307	297.333
4419.662874	379.575
4420.237478	379.575
4420.812120	351.107
4421.386799	474.468
4421.961515	441.255
4422.536269	330.546
4423.111060	267.284
4423.685889	278.355
4424.260755	295.752
4424.835658	335.291
4425.410599	341.617
4425.985577	341.617
4426.560592	411.206
4427.135645	408.043
4427.710736	439.674
4428.285864	401.716
4428.861029	373.248
4429.436231	469.724
4430.011471	474.468
4430.586749	563.036
4431.162064	559.872
4431.737416	523.497
4432.312805	427.021
4432.888233	384.319
4433.463697	398.553
4434.039199	444.419
4434.614738	430.185
4435.190315	387.482
4435.765929	509.263
4436.341580	476.05
4436.917269	480.794
4437.492995	485.539
4438.068759	476.05
4438.644560	515.589
4439.220398	580.433
4439.796274	463.397
4440.372188	563.036
4440.948138	502.936
4441.524126	422.277
4442.100152	319.475
4442.676215	365.341
4443.252315	447.582
4443.828453	419.114
4444.404628	390.646
4444.980840	419.114
4445.557090	390.646
4446.133378	387.482
4446.709702	373.248
4447.286064	332.128
4447.862464	379.575
4448.438901	419.114
4449.015375	419.114
4449.591887	487.121
4450.168436	520.333
4450.745023	523.497
4451.321647	631.043
4451.898308	613.646
4452.475007	559.873
4453.051743	610.482
4453.628516	517.17
4454.205327	441.255
4454.782176	487.121
4455.359062	444.419
4455.935985	531.404
4456.512945	485.539
4457.089943	452.326
4457.666979	415.951
4458.244052	368.504
4458.821162	373.248
4459.398309	401.716
4459.975494	387.482
4460.552717	351.107
4461.129977	365.341
4461.707274	415.951
4462.284609	373.248
4462.861981	321.057
4463.439390	343.199
4464.016837	319.475
4464.594321	343.199
4465.171843	444.419
4465.749402	444.419
4466.326998	404.88
4466.904632	466.56
4467.482303	487.121
4468.060012	493.447
4468.637758	455.49
4469.215542	401.716
4469.793363	487.121
4470.371221	480.795
4470.949117	509.263
4471.527050	515.589
4472.105020	466.56
4472.683028	449.163
4473.261074	354.27
4473.839156	374.83
4474.417276	450.745
4474.995434	415.951
4475.573629	401.717
4476.151861	376.412
4476.730131	357.433
4477.308438	311.568
4477.886783	314.731
4478.465165	286.263
4479.043584	308.404
4479.622041	387.482
4480.200535	376.412
4480.779067	449.163
4481.357636	458.653
4481.936242	357.433
4482.514886	374.83
4483.093567	332.128
4483.672286	336.873
4484.251042	390.646
4484.829835	404.88
4485.408666	528.241
4485.987534	610.483
4486.566440	567.78
4487.145383	502.936
4487.724363	476.05
4488.303381	515.589
4488.882436	540.894
4489.461529	580.433
4490.040659	495.029
4490.619827	452.326
4491.199031	427.021
4491.778274	387.482
4492.357553	376.412
4492.936870	330.546
4493.516225	362.178
4494.095617	325.802
4494.675046	256.213
4495.254513	253.05
4495.834017	365.341
4496.413558	427.022
4496.993137	351.107
4497.572754	330.546
4498.152407	308.404
4498.732099	321.057
4499.311827	365.341
4499.891593	401.717
4500.471396	498.192
4501.051237	438.092
4501.631115	480.795
4502.211031	517.17
4502.790984	495.029
4503.370974	412.787
4503.951002	319.475
4504.531067	264.121
4505.111170	317.894
4505.691310	400.135
4506.271487	521.915
4506.851702	594.667
4507.431954	531.404
4508.012244	563.036
4508.592571	452.326
4509.172935	474.468
4509.753337	458.653
4510.333777	415.951
4510.914253	373.248
4511.494767	368.504
4512.075319	444.419
4512.655908	441.255
4513.236534	412.787
4513.817198	376.412
4514.397899	427.021
4514.978637	449.163
4515.559413	390.646
4516.140226	395.39
4516.721077	444.419
4517.301965	408.043
4517.882891	365.341
4518.463854	374.83
4519.044854	319.475
4519.625892	351.107
4520.206967	283.099
4520.788079	272.029
4521.369229	294.17
4521.950417	267.284
4522.531641	235.653
4523.112903	321.057
4523.694203	382.738
4524.275540	351.107
4524.856914	476.05
4525.438326	483.958
4526.019775	404.88
4526.601262	373.248
4527.182786	297.334
4527.764347	249.887
4528.345946	502.936
4528.927582	502.936
4529.509256	455.49
4530.090967	422.277
4530.672716	415.951
4531.254501	395.39
4531.836325	395.39
4532.418185	408.043
4533.000083	401.717
4533.582019	368.504
4534.163992	373.248
4534.746002	340.036
4535.328050	321.057
4535.910135	321.057
4536.492257	354.27
4537.074417	314.731
4537.656614	278.355
4538.238849	311.568
4538.821121	351.107
4539.403431	336.873
4539.985778	379.575
4540.568162	427.022
4541.150584	415.951
4541.733043	469.724
4542.315539	343.199
4542.898073	319.475
4543.480645	264.121
4544.063254	300.497
4544.645900	450.745
4545.228583	430.185
4545.811304	357.433
4546.394063	297.334
4546.976859	379.575
4547.559692	332.128
4548.142562	314.731
4548.725470	357.433
4549.308416	343.199
4549.891399	294.17
4550.474419	347.944
4551.057476	351.107
4551.640572	332.128
4552.223704	330.546
4552.806874	376.412
4553.390081	444.419
4553.973326	427.022
4554.556608	427.022
4555.139927	354.27
4555.723284	325.802
4556.306679	297.334
4556.890110	235.653
4557.473579	256.213
4558.057086	238.816
4558.640630	300.497
4559.224211	321.057
4559.807830	328.965
4560.391486	371.667
4560.975179	374.83
4561.558910	396.972
4562.142679	430.185
4562.726485	408.043
4563.310328	450.745
4563.894208	395.39
4564.478126	368.504
4565.062082	343.199
4565.646074	385.901
4566.230105	540.894
4566.814172	545.639
4567.398277	559.873
4567.982420	653.185
4568.566600	542.476
4569.150817	469.724
4569.735071	395.39
4570.319363	398.554
4570.903693	357.433
4571.488060	476.05
4572.072464	415.951
4572.656906	387.483
4573.241385	336.873
4573.825901	351.107
4574.410455	365.341
4574.995046	362.178
4575.579675	427.022
4576.164341	480.795
4576.749045	438.093
4577.333786	354.27
4577.918564	382.738
4578.503380	351.107
4579.088233	354.27
4579.673123	336.873
4580.258051	469.724
4580.843017	506.1
4581.428020	463.397
4582.013060	419.114
4582.598137	365.341
4583.183252	340.036
4583.768405	332.128
4584.353594	379.575
4584.938822	325.802
4585.524086	275.192
4586.109388	284.681
4586.694728	309.986
4587.280105	306.823
4587.865519	371.667
4588.450970	425.44
4589.036460	551.965
4589.621986	531.405
4590.207550	523.497
4590.793151	449.163
4591.378790	379.575
4591.964466	325.802
4592.550179	321.057
4593.135930	365.341
4593.721719	458.653
4594.307544	469.724
4594.893407	476.05
4595.479308	466.561
4596.065246	509.263
4596.651221	433.348
4597.237234	376.412
4597.823284	365.341
4598.409372	365.341
4598.995497	430.185
4599.581659	567.78
4600.167859	531.405
4600.754096	395.39
4601.340371	412.787
4601.926683	455.49
4602.513032	469.724
4603.099419	398.553
4603.685843	398.553
4604.272305	347.943
4604.858804	336.873
4605.445340	330.546
4606.031914	289.426
4606.618525	260.958
4607.205174	275.192
4607.791860	278.355
4608.378583	325.802
4608.965344	376.412
4609.552143	408.043
4610.138978	433.348
4610.725851	373.248
4611.312762	390.646
4611.899710	404.88
4612.486695	325.802
4613.073718	373.248
4613.660778	474.468
4614.247876	523.497
4614.835011	517.17
4615.422183	686.397
4616.009393	553.546
4616.596640	556.71
4617.183924	485.539
4617.771246	539.312
4618.358606	512.426
4618.946003	469.724
4619.533437	455.49
4620.120909	469.724
4620.708418	528.241
4621.295964	629.461
4621.883548	714.866
4622.471169	646.859
4623.058828	653.185
4623.646524	642.114
4624.234257	506.1
4624.822028	390.646
4625.409836	415.951
4625.997682	343.199
4626.585565	374.83
4627.173486	332.128
4627.761444	325.802
4628.349439	311.568
4628.937472	340.036
4629.525542	357.433
4630.113649	343.199
4630.701794	349.525
4631.289977	354.27
4631.878196	404.88
4632.466454	373.249
4633.054748	387.483
4633.643080	373.249
4634.231450	368.504
4634.819856	374.83
4635.408301	351.107
4635.996782	297.334
4636.585301	325.802
4637.173858	390.646
4637.762451	396.972
4638.351083	365.341
4638.939751	427.022
4639.528457	441.256
4640.117201	458.653
4640.705982	404.88
4641.294800	419.114
4641.883656	373.248
4642.472549	362.178
4643.061479	340.036
4643.650447	343.199
4644.239453	278.355
4644.828495	351.107
4645.417575	404.88
4646.006693	542.475
4646.595848	593.085
4647.185040	596.249
4647.774270	539.312
4648.363537	449.163
4648.952842	368.504
4649.542184	308.405
4650.131563	278.355
4650.720980	243.561
4651.310434	311.568
4651.899926	393.809
4652.489455	444.419
4653.079021	427.022
4653.668625	404.88
4654.258266	430.185
4654.847945	404.88
4655.437661	362.178
4656.027415	330.546
4656.617206	321.057
4657.207034	349.525
4657.796900	300.497
4658.386803	253.05
4658.976743	238.816
4659.566721	351.107
4660.156736	340.036
4660.746789	300.497
4661.336879	396.972
4661.927007	403.298
4662.517172	347.944
4663.107374	319.475
4663.697614	283.1
4664.287891	213.511
4664.878206	218.256
4665.468558	213.511
4666.058947	227.745
4666.649374	237.234
4667.239838	259.376
4667.830340	276.773
4668.420879	335.291
4669.011455	278.355
4669.602069	314.731
4670.192720	311.568
4670.783409	373.249
4671.374135	376.412
4671.964899	412.788
4672.555700	452.327
4673.146538	438.092
4673.737414	487.121
4674.328327	509.263
4674.919277	515.589
4675.510265	537.731
4676.101291	491.866
4676.692353	347.943
4677.283454	408.043
4677.874591	490.284
4678.465766	529.823
4679.056978	412.787
4679.648228	412.787
4680.239515	384.319
4680.830840	308.404
4681.422202	278.355
4682.013602	336.873
4682.605038	321.057
4683.196513	246.724
4683.788024	328.965
4684.379573	365.341
4684.971160	332.128
4685.562784	275.192
4686.154445	256.213
4686.746144	256.213
4687.337880	267.284
4687.929653	314.731
4688.521464	343.199
4689.113313	408.043
4689.705198	450.745
4690.297121	461.816
4690.889082	444.419
4691.481080	512.426
4692.073115	476.05
4692.665188	493.447
4693.257298	384.319
4693.849446	357.433
4694.441631	336.872
4695.033853	422.277
4695.626113	487.121
4696.218410	501.355
4696.810745	474.468
4697.403117	415.951
4697.995526	441.255
4698.587973	390.646
4699.180458	376.411
4699.772979	354.27
4700.365538	439.674
4700.958135	430.185
4701.550769	384.319
4702.143440	357.433
4702.736149	332.128
4703.328895	286.263
4703.921678	272.028
4704.514499	319.475
4705.107358	419.114
4705.700254	398.553
4706.293187	379.575
4706.886157	343.199
4707.479165	382.738
4708.072211	408.043
4708.665294	336.872
4709.258414	303.66
4709.851571	272.028
4710.444766	294.17
4711.037999	283.099
4711.631269	210.348
4712.224576	227.745
4712.817921	213.511
4713.411303	249.887
4714.004722	294.17
4714.598179	246.723
4715.191673	260.958
4715.785205	283.099
4716.378774	260.958
4716.972381	343.199
4717.566025	574.107
4718.159706	553.546
4718.753425	469.724
4719.347181	444.419
4719.940975	458.653
4720.534806	433.348
4721.128674	422.277
4721.722580	387.482
4722.316523	373.248
4722.910504	365.341
4723.504522	314.731
4724.098577	347.943
4724.692670	303.66
4725.286800	385.901
4725.880968	450.745
4726.475173	504.518
4727.069415	430.185
4727.663695	515.589
4728.258013	384.319
4728.852367	387.482
4729.446759	502.936
4730.041189	512.426
4730.635656	427.021
4731.230160	330.546
4731.824702	466.56
4732.419281	430.185
4733.013898	412.787
4733.608552	332.128
4734.203243	332.128
4734.797972	308.404
4735.392738	319.475
4735.987542	441.255
4736.582383	491.865
4737.177261	474.468
4737.772177	438.092
4738.367130	433.348
4738.962121	379.575
4739.557149	321.057
4740.152214	346.362
4740.747317	343.199
4741.342458	401.716
4741.937635	449.163
4742.532851	509.263
4743.128103	551.965
4743.723393	610.482
4744.318720	531.404
4744.914085	487.121
4745.509487	591.504
4746.104927	567.78
4746.700404	480.795
4747.295918	427.021
4747.891470	373.248
4748.487059	449.163
4749.082686	506.1
4749.678350	422.277
4750.274051	512.426
4750.869790	627.88
4751.465566	638.951
4752.061380	593.085
4752.657231	502.936
4753.253120	455.49
4753.849046	570.944
4754.445009	570.944
4755.041010	534.568
4755.637048	613.646
4756.233123	585.178
4756.829236	591.504
4757.425387	567.78
4758.021574	474.468
4758.617800	412.787
4759.214062	379.575
4759.810362	393.809
4760.406699	393.809
4761.003074	569.362
4761.599487	608.901
4762.195936	545.638
4762.792423	593.085
4763.388948	542.475
4763.985510	512.426
4764.582109	415.951
4765.178745	357.433
4765.775420	365.341
4766.372131	332.128
4766.968880	385.901
4767.565666	376.412
4768.162490	362.178
4768.759351	433.348
4769.356250	404.88
4769.953186	343.199
4770.550159	360.596
4771.147170	403.298
4771.744218	464.979
4772.341304	548.802
4772.938427	585.178
4773.535587	591.504
4774.132785	542.475
4774.730020	661.093
4775.327293	841.39
4775.924603	887.256
4776.521950	768.639
4777.119335	624.717
4777.716757	517.17
4778.314217	567.78
4778.911714	474.468
4779.509249	517.17
4780.106821	563.036
4780.704430	523.497
4781.302077	512.426
4781.899761	474.468
4782.497482	449.163
4783.095241	455.49
4783.693038	523.497
4784.290872	466.561
4784.888743	430.185
4785.486651	415.951
4786.084597	373.248
4786.682581	466.561
4787.280602	498.192
4787.878660	526.66
4788.476756	526.66
4789.074889	458.653
4789.673059	387.483
4790.271267	362.178
4790.869512	415.951
4791.467795	390.646
4792.066115	390.646
4792.664473	412.788
4793.262868	427.022
4793.861300	419.114
4794.459770	498.192
4795.058277	540.894
4795.656822	455.49
4796.255404	461.816
4796.854023	430.185
4797.452680	512.426
4798.051374	480.795
4798.650106	553.546
4799.248875	593.085
4799.847681	642.114
4800.446525	570.944
4801.045406	498.192
4801.644325	422.277
4802.243281	444.419
4802.842275	487.121
4803.441305	577.27
4804.040374	653.185
4804.639479	659.511
4805.238623	650.022
4805.837803	635.787
4806.437021	646.858
4807.036277	683.234
4807.635569	570.943
4808.234900	664.256
4808.834267	768.639
4809.433672	675.326
4810.033115	635.787
4810.632594	582.014
4811.232112	553.546
4811.831666	412.787
4812.431258	362.177
4813.030888	376.411
4813.630555	325.802
4814.230259	373.248
4814.830001	354.27
4815.429780	374.83
4816.029596	461.816
4816.629450	427.021
4817.229342	365.341
4817.829271	439.674
4818.429237	490.284
4819.029240	540.894
4819.629281	577.27
4820.229360	675.326
4820.829476	664.256
4821.429629	577.27
4822.029819	528.241
4822.630047	498.192
4823.230313	438.092
4823.830616	314.731
4824.430956	332.128
4825.031334	338.454
4825.631749	360.596
4826.232201	336.872
4826.832691	347.943
4827.433219	362.177
4828.033783	354.27
4828.634386	382.738
4829.235025	389.064
4829.835702	347.943
4830.436416	347.943
4831.037168	347.943
4831.637957	430.185
4832.238784	502.936
4832.839648	455.49
4833.440550	506.099
4834.041488	466.56
4834.642465	415.951
4835.243478	452.326
4835.844529	347.943
4836.445618	336.872
4837.046744	395.39
4837.647907	415.951
4838.249108	498.192
4838.850346	559.872
4839.451622	476.05
4840.052935	419.114
4840.654285	373.248
4841.255673	347.943
4841.857098	308.404
4842.458560	330.546
4843.060061	390.646
4843.661598	368.504
4844.263173	415.95
4844.864785	528.241
4845.466435	534.568
4846.068122	438.092
4846.669846	487.121
4847.271608	415.95
4847.873407	390.646
4848.475244	351.107
4849.077118	332.128
4849.679030	433.348
4850.280979	395.39
4850.882965	401.716
4851.484989	368.504
4852.087050	314.731
4852.689149	390.646
4853.291285	365.341
4853.893458	347.943
4854.495669	362.177
4855.097917	368.504
4855.700203	374.83
4856.302526	490.284
4856.904886	518.752
4857.507284	487.121
4858.109719	466.56
4858.712192	433.348
4859.314702	401.716
4859.917250	444.419
4860.519835	520.333
4861.122457	520.333
4861.725117	537.731
4862.327814	645.277
4862.930549	582.014
4863.533321	596.248
4864.136130	725.936
4864.738977	596.248
4865.341861	520.333
4865.944783	563.036
4866.547742	659.511
4867.150738	588.341
4867.753772	498.192
4868.356843	480.794
4868.959952	412.787
4869.563098	398.553
4870.166282	422.277
4870.769503	354.27
4871.372761	347.943
4871.976057	332.128
4872.579390	330.546
4873.182760	487.121
4873.786168	491.865
4874.389614	502.936
4874.993097	444.419
4875.596617	449.163
4876.200175	458.653
4876.803770	379.575
4877.407402	390.646
4878.011072	412.787
4878.614779	395.39
4879.218524	357.433
4879.822306	351.107
4880.426125	373.248
4881.029982	379.575
4881.633877	365.341
4882.237808	354.27
4882.841778	330.546
4883.445784	362.177
4884.049828	404.88
4884.653910	466.56
4885.258028	556.709
4885.862185	491.865
4886.466378	441.255
4887.070609	430.185
4887.674878	433.348
4888.279184	450.745
4888.883527	461.816
4889.487908	476.05
4890.092326	415.95
4890.696781	384.319
4891.301274	332.128
4891.905804	303.66
4892.510372	256.213
4893.114977	260.958
4893.719620	311.568
4894.324300	362.177
4894.929017	347.943
4895.533772	319.475
4896.138564	354.27
4896.743394	455.49
4897.348261	404.88
4897.953165	480.795
4898.558107	463.397
4899.163087	444.419
4899.768103	476.05
4900.373157	395.39
4900.978249	362.177
4901.583378	314.731
4902.188544	340.036
4902.793748	379.575
4903.398989	368.504
4904.004268	415.951
4904.609584	365.341
4905.214937	321.057
4905.820328	283.099
4906.425756	336.872
4907.031222	357.433
4907.636725	362.177
4908.242265	390.646
4908.847843	412.787
4909.453458	408.043
4910.059111	330.546
4910.664801	297.333
4911.270529	260.958
4911.876294	303.66
4912.482096	395.39
4913.087936	362.178
4913.693813	390.646
4914.299727	469.724
4914.905679	607.319
4915.511669	604.156
4916.117696	506.099
4916.723760	415.951
4917.329861	347.943
4917.936000	351.107
4918.542177	376.411
4919.148391	455.49
4919.754642	430.185
4920.360931	376.411
4920.967257	319.475
4921.573620	297.333
4922.180021	253.05
4922.786460	278.355
4923.392935	246.724
4923.999449	235.653
4924.605999	256.213
4925.212587	332.128
4925.819213	371.667
4926.425875	408.043
4927.032576	351.107
4927.639313	294.17
4928.246088	452.326
4928.852901	438.092
4929.459751	563.036
4930.066638	441.255
4930.673563	357.433
4931.280525	444.419
4931.887524	487.121
4932.494561	415.951
4933.101636	343.199
4933.708747	444.419
4934.315897	574.107
4934.923083	512.426
4935.530307	526.66
4936.137569	458.653
4936.744867	390.646
4937.352204	297.333
4937.959577	264.121
4938.566988	249.887
4939.174437	181.88
4939.781923	272.029
4940.389446	340.036
4940.997007	343.199
4941.604605	408.043
4942.212241	531.404
4942.819913	528.241
4943.427624	545.638
4944.035372	474.468
4944.643157	476.05
4945.250979	466.56
4945.858839	373.248
4946.466737	395.39
4947.074672	395.39
4947.682644	340.036
4948.290654	347.943
4948.898701	395.39
4949.506785	466.56
4950.114907	422.277
4950.723066	395.39
4951.331263	368.504
4951.939497	354.27
4952.547769	433.348
4953.156078	384.319
4953.764424	387.482
4954.372808	340.036
4954.981229	408.043
4955.589688	444.419
4956.198184	461.816
4956.806717	449.163
4957.415288	502.936
4958.023897	449.163
4958.632542	395.39
4959.241225	357.433
4959.849946	401.716
4960.458704	444.419
4961.067499	438.092
4961.676332	373.248
4962.285202	362.177
4962.894110	278.355
4963.503055	360.596
4964.112037	343.199
4964.721057	436.511
4965.330114	521.915
4965.939209	491.865
4966.548341	376.412
4967.157510	286.263
4967.766717	308.404
4968.375961	567.78
4968.985243	631.043
4969.594562	570.944
4970.203919	664.256
4970.813313	640.532
4971.422744	604.156
4972.032213	545.639
4972.641719	523.497
4973.251263	469.724
4973.860844	534.568
4974.470462	449.163
4975.080118	390.646
4975.689811	395.39
4976.299542	458.653
4976.909310	398.553
4977.519115	404.88
4978.128958	474.468
4978.738839	553.546
4979.348756	512.426
4979.958711	404.88
4980.568704	340.036
4981.178734	487.121
4981.788801	574.107
4982.398906	495.029
4983.009048	415.951
4983.619228	357.433
4984.229445	357.433
4984.839699	379.575
4985.449991	449.163
4986.060321	491.866
4986.670687	523.497
4987.281091	469.724
4987.891533	449.163
4988.502012	444.419
4989.112528	455.49
4989.723082	395.39
4990.333673	523.497
4990.944302	559.873
4991.554968	585.178
4992.165671	695.887
4992.776412	683.234
4993.387190	661.092
4993.998006	577.27
4994.608859	506.1
4995.219749	545.639
4995.830677	506.1
4996.441643	438.092
4997.052645	444.419
4997.663685	412.787
4998.274763	368.504
4998.885878	365.341
4999.497030	371.667
5000.108220	368.504
5000.719447	319.475
5001.330712	278.355
5001.942014	249.887
5002.553353	243.56
5003.164730	278.355
5003.776144	283.099
5004.387596	294.17
5004.999085	294.17
5005.610612	373.248
5006.222176	368.504
5006.833777	379.575
5007.445416	311.568
5008.057092	278.355
5008.668806	264.121
5009.280556	243.56
5009.892345	332.128
5010.504171	455.49
5011.116034	373.248
5011.727935	343.199
5012.339873	336.873
5012.951848	300.497
5013.563861	286.263
5014.175911	297.334
5014.787999	303.66
5015.400124	294.17
5016.012287	351.107
5016.624487	294.17
5017.236724	297.334
5017.848999	321.057
5018.461311	379.575
5019.073661	408.043
5019.686048	340.036
5020.298472	347.943
5020.910934	314.731
5021.523433	289.426
5022.135970	314.731
5022.748544	300.497
5023.361155	278.355
5023.973804	238.816
5024.586491	332.128
5025.199214	404.88
5025.811976	357.433
5026.424774	506.1
5027.037610	506.1
5027.650484	599.412
5028.263394	495.029
5028.876343	485.539
5029.489328	430.185
5030.102351	469.724
5030.715412	430.185
5031.328510	444.419
5031.941645	419.114
5032.554818	373.249
5033.168028	455.49
5033.781275	408.043
5034.394560	347.944
5035.007883	347.944
5035.621243	362.178
5036.234640	433.348
5036.848074	455.49
5037.461546	472.887
5038.075056	534.568
5038.688603	593.085
5039.302187	534.568
5039.915809	474.468
5040.529468	485.539
5041.143164	419.114
5041.756898	365.341
5042.370670	308.405
5042.984478	325.802
5043.598324	336.873
5044.212208	395.39
5044.826129	384.319
5045.440087	563.036
5046.054083	605.738
5046.668117	553.546
5047.282187	624.717
5047.896295	502.936
5048.510441	487.121
5049.124624	438.092
5049.738844	419.114
5050.353102	472.887
5050.967397	479.213
5051.581729	419.114
5052.196099	509.263
5052.810507	476.05
5053.424952	438.092
5054.039434	384.319
5054.653953	376.412
5055.268510	506.1
5055.883105	401.717
5056.497737	384.319
5057.112406	469.724
5057.727113	542.475
5058.341857	480.795
5058.956638	455.49
5059.571457	441.256
5060.186314	401.717
5060.801207	379.575
5061.416139	368.504
5062.031107	343.199
5062.646113	371.667
5063.261157	411.206
5063.876238	354.27
5064.491356	351.107
5065.106512	336.873
5065.721705	351.107
5066.336935	365.341
5066.952203	371.667
5067.567508	368.504
5068.182851	340.036
5068.798231	336.873
5069.413649	463.397
5070.029104	463.397
5070.644596	398.553
5071.260126	330.546
5071.875693	321.057
5072.491298	360.596
5073.106940	457.071
5073.722620	572.525
5074.338336	526.66
5074.954091	474.468
5075.569882	452.327
5076.185712	368.504
5076.801578	382.738
5077.417482	343.199
5078.033424	332.128
5078.649402	436.511
5079.265419	398.553
5079.881472	444.419
5080.497563	461.816
5081.113692	433.348
5081.729858	415.951
5082.346061	412.788
5082.962302	458.653
5083.578580	408.043
5084.194895	422.277
5084.811248	398.553
5085.427639	330.546
5086.044066	283.1
5086.660531	343.199
5087.277034	354.27
5087.893574	300.497
5088.510152	272.029
5089.126766	311.568
5089.743419	314.731
5090.360108	357.433
5090.976835	455.49
5091.593600	567.78
5092.210402	593.085
5092.827241	545.639
5093.444118	469.724
5094.061032	384.319
5094.677984	387.483
5095.294973	408.043
5095.911999	504.518
5096.529063	529.823
5097.146164	502.936
5097.763303	415.951
5098.380479	395.39
5098.997693	332.128
5099.614943	338.454
5100.232232	400.135
5100.849557	354.27
5101.466921	427.022
5102.084321	498.192
5102.701759	588.341
5103.319235	491.866
5103.936747	362.178
5104.554298	610.483
5105.171885	635.788
5105.789510	550.383
5106.407173	610.483
5107.024873	604.156
5107.642610	635.788
5108.260385	495.029
5108.878197	422.277
5109.496046	401.717
5110.113933	390.646
5110.731858	365.341
5111.349820	371.667
5111.967819	419.114
5112.585855	430.185
5113.203930	594.667
5113.822041	553.546
5114.440190	517.17
5115.058376	550.383
5115.676600	534.568
5116.294861	534.568
5116.913160	588.341
5117.531495	610.483
5118.149869	498.192
5118.768280	509.263
5119.386728	463.397
5120.005213	512.426
5120.623736	509.263
5121.242297	613.646
5121.860895	627.88
5122.479530	596.249
5123.098203	678.49
5123.716913	732.263
5124.335660	635.788
5124.954445	604.156
5125.573268	539.312
5126.192127	653.185
5126.811025	757.568
5127.429959	782.873
5128.048931	672.163
5128.667941	694.305
5129.286988	577.27
5129.906072	491.866
5130.525194	550.383
5131.144353	697.468
5131.763549	624.717
5132.382783	506.1
5133.002054	466.561
5133.621363	472.887
5134.240709	430.185
5134.860093	439.674
5135.479514	515.589
5136.098972	532.986
5136.718468	523.497
5137.338001	498.192
5137.957572	540.894
5138.577180	534.568
5139.196826	512.426
5139.816509	441.256
5140.436229	398.553
5141.055987	376.412
5141.675782	308.405
5142.295614	347.944
5142.915484	384.319
5143.535392	362.178
5144.155337	376.412
5144.775319	545.639
5145.395339	528.241
5146.015396	452.327
5146.635490	498.192
5147.255622	498.192
5147.875791	551.965
5148.495998	509.263
5149.116242	686.397
5149.736524	776.546
5150.356843	937.866
5150.977199	903.071
5151.597593	816.086
5152.218024	819.249
5152.838493	841.391
5153.458999	754.405
5154.079543	650.022
5154.700123	621.554
5155.320742	743.334
5155.941398	754.405
5156.562091	743.334
5157.182821	711.703
5157.803589	588.341
5158.424395	545.639
5159.045237	570.944
5159.666118	689.561
5160.287035	653.185
5160.907990	621.554
5161.528983	613.646
5162.150013	627.88
5162.771080	689.561
5163.392185	768.639
5164.013327	762.312
5164.634506	732.263
5165.255723	694.305
5165.876978	683.234
[truncated: 6,506 more rows]
