# Supplementary material for: Chemoenzymatic synthesis of genetically-encoded multivalent liquid N-glycan arrays
Source: Nat Commun. 2023 Aug 28;14:5237. doi: 10.1038/s41467-023-40900-y (PMC10462762; doi:10.1038/s41467-023-40900-y)
Supplement: Supplementary file 8 — Supplementary Dataset 4 [file 41467_2023_40900_MOESM8_ESM.zip › Supplementary Data 1_All MALDI Data/MALDI TextFiles for Fig.5 and Fig.6/TL-III-155-1_0322_0003.txt]

TITLE "<<TL-III-155-1_0322_0003>> Voyager Spec #1[BP = 5240.1, 39500]"
TYPE MASSSPEC
3999.789467	150.685
4000.336058	150.685
4000.882687	159.124
4001.429353	220.603
4001.976057	268.822
4002.522798	355.617
4003.069577	343.562
4003.616392	282.083
4004.163246	210.959
4004.710136	235.069
4005.257064	443.617
4005.804030	460.494
4006.351033	388.165
4006.898073	396.603
4007.445151	309.809
4007.992266	195.288
4008.539418	221.809
4009.086608	166.356
4009.633835	163.945
4010.181100	237.48
4010.728402	251.946
4011.275741	374.905
4011.823118	401.425
4012.370532	309.809
4012.917984	292.932
4013.465473	280.877
4014.012999	225.425
4014.560563	195.288
4015.108164	307.398
4015.655803	300.165
4016.203479	248.329
4016.751192	261.589
4017.298943	270.028
4017.846731	218.192
4018.394556	231.452
4018.942419	214.576
4019.490320	178.411
4020.038258	214.576
4020.586233	253.151
4021.134245	350.795
4021.682295	288.11
4022.230383	244.713
4022.778507	182.028
4023.326669	144.658
4023.874869	102.466
4024.423106	115.726
4024.971380	161.535
4025.519692	242.302
4026.068041	267.617
4026.616428	248.329
4027.164852	267.617
4027.713313	189.261
4028.261812	191.672
4028.810348	174.795
4029.358921	273.644
4029.907532	295.343
4030.456180	314.631
4031.004866	290.521
4031.553589	221.809
4032.102350	197.699
4032.651147	256.768
4033.199983	244.713
4033.748855	248.329
4034.297766	247.124
4034.846713	259.179
4035.395698	231.452
4035.944720	206.137
4036.493780	237.48
4037.042877	251.946
4037.592011	250.74
4038.141183	250.74
4038.690392	216.987
4039.239639	221.809
4039.788923	138.63
4040.338245	112.11
4040.887603	227.836
4041.437000	339.946
4041.986433	379.727
4042.535904	290.521
4043.085413	210.959
4043.634959	233.863
4044.184542	172.384
4044.734162	118.137
4045.283820	136.219
4045.833516	130.192
4046.383249	214.576
4046.933019	254.357
4047.482826	248.329
4048.032671	291.727
4048.582554	280.877
4049.132474	350.795
4049.682431	333.918
4050.232425	345.973
4050.782457	329.096
4051.332527	261.59
4051.882634	254.357
4052.432778	197.699
4052.982959	176
4053.533178	198.905
4054.083435	245.918
4054.633728	268.822
4055.184060	194.083
4055.734428	144.658
4056.284834	182.028
4056.835278	161.535
4057.385758	161.535
4057.936276	144.658
4058.486832	182.028
4059.037425	201.315
4059.588055	229.042
4060.138723	229.042
4060.689428	237.48
4061.240171	245.918
4061.790951	233.863
4062.341768	197.699
4062.892623	297.754
4063.443515	314.631
4063.994444	247.124
4064.545411	153.096
4065.096416	191.672
4065.647457	157.918
4066.198536	155.507
4066.749653	237.48
4067.300807	182.028
4067.851998	112.11
4068.403227	115.726
4068.954493	157.918
4069.505797	144.658
4070.057137	141.041
4070.608516	102.466
4071.159931	60.2742
4071.711384	62.6852
4072.262875	98.8496
4072.814403	113.315
4073.365968	94.0277
4073.917571	88.0003
4074.469211	77.1509
4075.020888	119.343
4075.572603	83.1783
4076.124356	176
4076.676145	265.206
4077.227972	268.822
4077.779837	254.357
4078.331739	235.069
4078.883678	225.425
4079.435655	223.014
4079.987669	214.576
4080.539720	292.932
4081.091809	270.028
4081.643935	284.494
4082.196099	265.206
4082.748300	229.042
4083.300538	191.672
4083.852814	141.041
4084.405127	85.5893
4084.957478	136.22
4085.509866	248.329
4086.062292	288.11
4086.614754	247.124
4087.167255	166.357
4087.719792	221.809
4088.272367	248.329
4088.824980	235.069
4089.377630	195.288
4089.930317	144.658
4090.483041	124.165
4091.035803	112.11
4091.588603	113.315
4092.141440	115.726
4092.694314	94.0277
4093.247225	119.343
4093.800174	112.11
4094.353161	141.041
4094.906185	100.055
4095.459246	182.028
4096.012344	272.439
4096.565480	446.028
4097.118654	407.453
4097.671865	396.603
4098.225113	347.179
4098.778398	364.055
4099.331721	323.069
4099.885082	333.918
4100.438480	417.097
4100.991915	371.288
4101.545387	320.658
4102.098897	303.781
4102.652445	347.179
4103.206030	326.686
4103.759652	282.083
4104.313311	320.658
4104.867008	265.206
4105.420743	223.014
4105.974514	168.768
4106.528324	197.699
4107.082170	225.425
4107.636054	251.946
4108.189975	214.576
4108.743934	248.329
4109.297930	335.124
4109.851964	286.905
4110.406035	225.425
4110.960143	245.918
4111.514289	231.453
4112.068472	176
4112.622693	132.603
4113.176951	127.781
4113.731246	91.6167
4114.285579	68.7126
4114.839949	168.768
4115.394356	178.411
4115.948801	171.178
4116.503284	171.178
4117.057803	244.713
4117.612361	244.713
4118.166955	256.768
4118.721587	253.151
4119.276256	194.083
4119.830963	136.22
4120.385707	149.48
4120.940489	218.192
4121.495308	210.959
4122.050164	270.028
4122.605058	261.59
4123.159989	225.425
4123.714957	163.946
4124.269963	136.22
4124.825007	139.836
4125.380087	166.357
4125.935205	182.028
4126.490361	212.165
4127.045554	180.822
4127.600784	136.22
4128.156052	221.809
4128.711357	253.151
4129.266699	264.001
4129.822079	206.137
4130.377497	237.48
4130.932951	204.932
4131.488443	185.644
4132.043973	144.658
4132.599540	149.48
4133.155144	166.357
4133.710786	189.261
4134.266465	209.754
4134.822181	171.179
4135.377935	127.781
4135.933727	161.535
4136.489555	191.672
4137.045421	216.987
4137.601325	280.877
4138.157266	247.124
4138.713244	290.521
4139.269260	354.412
4139.825313	301.37
4140.381403	278.466
4140.937531	227.836
4141.493696	174.795
4142.049899	182.028
4142.606139	235.069
4143.162417	245.918
4143.718732	372.494
4144.275084	335.124
4144.831473	343.562
4145.387901	280.877
4145.944365	247.124
4146.500867	210.959
4147.057406	176
4147.613983	172.384
4148.170597	147.069
4148.727248	132.603
4149.283937	94.0277
4149.840663	132.603
4150.397427	174.795
4150.954228	206.137
4151.511067	204.932
4152.067943	189.261
4152.624856	138.63
4153.181806	151.891
4153.738794	127.781
4154.295820	89.2058
4154.852883	116.932
4155.409983	113.315
4155.967121	125.37
4156.524296	98.8496
4157.081508	241.096
4157.638758	273.644
4158.196045	233.864
4158.753370	264.001
4159.310732	191.672
4159.868131	141.041
4160.425568	136.22
4160.983043	142.247
4161.540554	156.713
4162.098103	220.603
4162.655690	178.411
4163.213314	136.22
4163.770975	145.863
4164.328673	145.863
4164.886409	148.274
4165.444183	122.959
4166.001994	91.6168
4166.559842	79.562
4167.117728	71.1236
4167.675651	135.014
4168.233611	188.055
4168.791609	350.795
4169.349644	392.987
4169.907717	323.069
4170.465827	264.001
4171.023974	204.932
4171.582159	163.946
4172.140381	153.096
4172.698641	159.124
4173.256938	298.96
4173.815272	331.508
4174.373644	253.151
4174.932054	182.028
4175.490500	209.754
4176.048984	188.055
4176.607506	174.795
4177.166064	195.288
4177.724661	206.137
4178.283294	182.028
4178.841965	113.315
4179.400674	151.891
4179.959420	225.425
4180.518203	248.329
4181.077023	208.548
4181.635881	221.809
4182.194777	208.548
4182.753710	153.096
4183.312680	121.754
4183.871688	102.466
4184.430733	116.932
4184.989815	113.315
4185.548935	91.6168
4186.108092	72.3291
4186.667287	98.8497
4187.226519	98.8497
4187.785788	102.466
4188.345095	127.781
4188.904439	212.165
4189.463821	182.028
4190.023240	161.535
4190.582696	250.74
4191.142190	189.261
4191.701721	178.411
4192.261290	208.548
4192.820896	304.987
4193.380539	312.22
4193.940220	265.206
4194.499938	237.48
4195.059694	180.822
4195.619487	124.165
4196.179317	71.1236
4196.739185	72.3291
4197.299090	189.261
4197.859033	225.425
4198.419013	261.59
4198.979030	244.713
4199.539085	191.672
4200.099178	235.069
4200.659307	245.918
4201.219474	168.768
4201.779679	163.946
4202.339920	155.507
4202.900200	153.096
4203.460516	239.891
4204.020870	233.864
4204.581262	350.795
4205.141690	323.069
4205.702157	227.836
4206.262660	182.028
4206.823201	127.781
4207.383780	118.137
4207.944396	91.6167
4208.505049	119.343
4209.065739	138.631
4209.626467	100.055
4210.187233	190.466
4210.748036	232.658
4211.308876	298.96
4211.869754	318.247
4212.430669	344.768
4212.991621	303.781
4213.552611	250.74
4214.113638	237.48
4214.674703	245.918
4215.235805	216.987
4215.796944	225.425
4216.358121	200.11
4216.919335	197.699
4217.480587	307.398
4218.041876	301.37
4218.603202	327.891
4219.164566	303.781
4219.725967	286.905
4220.287406	216.987
4220.848882	127.781
4221.410395	68.7126
4221.971946	75.9455
4222.533534	83.1784
4223.095160	110.904
4223.656823	122.959
4224.218523	106.083
4224.780261	133.809
4225.342036	143.452
4225.903849	119.343
4226.465699	166.357
4227.027587	172.384
4227.589511	229.042
4228.151474	200.11
4228.713473	155.507
4229.275510	172.384
4229.837585	204.932
4230.399696	155.507
4230.961846	198.905
4231.524032	176
4232.086256	157.918
4232.648518	166.357
4233.210817	142.247
4233.773153	121.754
4234.335527	85.5893
4234.897938	71.1236
4235.460386	51.8359
4236.022872	62.6852
4236.585395	214.576
4237.147956	244.713
4237.710554	280.877
4238.273189	265.206
4238.835862	254.357
4239.398572	268.822
4239.961320	225.425
4240.524105	278.466
4241.086927	235.069
4241.649787	172.384
4242.212684	197.699
4242.775619	227.836
4243.338591	250.74
4243.901601	237.48
4244.464647	259.179
4245.027732	195.288
4245.590853	185.644
4246.154012	231.453
4246.717209	180.822
4247.280443	138.631
4247.843714	147.069
4248.407023	108.493
4248.970369	66.3017
4249.533752	96.4387
4250.097173	113.315
4250.660631	144.658
4251.224127	127.781
4251.787660	106.083
4252.351230	120.548
4252.914838	106.083
4253.478483	126.576
4254.042166	124.165
4254.605886	118.137
4255.169644	96.4387
4255.733438	81.9729
4256.297271	106.083
4256.861140	159.124
4257.425047	302.576
4257.988992	295.343
4258.552974	261.59
4259.116993	227.836
4259.681050	210.959
4260.245144	324.275
4260.809275	276.055
4261.373444	218.192
4261.937650	276.055
4262.501894	225.425
4263.066175	216.987
4263.630494	221.809
4264.194849	286.905
4264.759243	244.713
4265.323673	223.014
4265.888142	197.699
4266.452647	235.069
4267.017190	239.891
4267.581770	149.48
4268.146388	142.247
4268.711043	132.603
4269.275735	115.726
4269.840465	174.795
4270.405233	229.042
4270.970037	171.179
4271.534879	204.932
4272.099759	244.713
4272.664676	254.357
4273.229630	225.425
4273.794622	185.644
4274.359651	157.918
4274.924717	115.726
4275.489821	178.411
4276.054963	250.74
4276.620141	201.316
4277.185357	180.822
4277.750611	168.768
4278.315902	210.959
4278.881230	176
4279.446596	124.165
4280.011999	75.9455
4280.577439	104.877
4281.142917	174.795
4281.708433	178.411
4282.273985	135.014
4282.839575	185.644
4283.405203	159.124
4283.970868	115.726
4284.536570	118.137
4285.102310	153.096
4285.668087	149.48
4286.233902	149.48
4286.799753	125.37
4287.365643	139.836
4287.931570	112.11
4288.497534	135.014
4289.063535	88.0003
4289.629574	77.151
4290.195650	139.836
4290.761764	169.973
4291.327915	201.316
4291.894104	161.535
4292.460330	201.316
4293.026593	176
4293.592894	144.658
4294.159232	135.014
4294.725608	79.562
4295.292021	81.9729
4295.858471	100.055
4296.424959	155.507
4296.991484	212.165
4297.558046	235.069
4298.124646	176
4298.691284	179.617
4299.257958	236.274
4299.824671	229.042
4300.391420	151.891
4300.958207	144.658
4301.525031	125.37
4302.091893	166.357
4302.658792	178.411
4303.225729	176
4303.792703	130.192
4304.359714	132.603
4304.926763	88.0003
4305.493849	89.2058
4306.060973	68.7126
4306.628134	144.658
4307.195332	174.795
4307.762568	178.411
4308.329841	155.507
4308.897152	161.535
4309.464500	166.357
4310.031885	168.768
4310.599308	136.22
4311.166768	124.165
4311.734266	108.493
4312.301801	125.37
4312.869373	130.192
4313.436983	168.768
4314.004630	168.768
4314.572315	206.137
4315.140037	244.713
4315.707796	180.822
4316.275593	201.316
4316.843427	235.069
4317.411299	188.055
4317.979208	136.22
4318.547154	195.288
4319.115138	182.028
4319.683159	138.631
4320.251218	104.877
4320.819314	210.959
4321.387447	233.864
4321.955618	176
4322.523827	149.48
4323.092072	151.891
4323.660355	168.768
4324.228676	195.288
4324.797034	180.822
4325.365429	141.041
4325.933861	159.124
4326.502331	151.891
4327.070839	166.357
4327.639384	178.411
4328.207966	132.603
4328.776586	130.192
4329.345243	172.384
4329.913937	191.672
4330.482669	159.124
4331.051438	142.247
4331.620245	138.631
4332.189089	96.4387
4332.757971	79.5619
4333.326889	113.315
4333.895846	166.357
4334.464839	166.357
4335.033871	163.946
4335.602939	141.041
4336.172045	132.603
4336.741188	142.247
4337.310369	232.658
4337.879587	235.069
4338.448842	223.014
4339.018135	248.329
4339.587466	227.836
4340.156833	144.658
4340.726238	125.37
4341.295681	142.247
4341.865161	124.165
4342.434678	119.343
4343.004233	100.055
4343.573825	94.0277
4344.143455	161.535
4344.713122	200.11
4345.282826	242.302
4345.852568	218.192
4346.422347	206.137
4346.992163	220.603
4347.562017	189.261
4348.131909	141.041
4348.701837	118.137
4349.271803	135.014
4349.841807	174.795
4350.411848	141.041
4350.981926	136.22
4351.552042	115.726
4352.122195	216.987
4352.692386	259.179
4353.262614	279.672
4353.832879	261.59
4354.403182	241.096
4354.973522	248.329
4355.543900	324.275
4356.114315	297.754
4356.684767	253.151
4357.255257	229.042
4357.825784	185.644
4358.396348	138.63
4358.966950	85.5893
4359.537590	100.055
4360.108267	108.493
4360.678981	136.219
4361.249732	142.247
4361.820521	176
4362.391348	182.028
4362.962212	276.055
4363.533113	290.521
4364.104052	231.453
4364.675028	176
4365.246041	172.384
4365.817092	186.85
4366.388180	206.137
4366.959306	200.11
4367.530469	297.754
4368.101669	254.357
4368.672907	286.905
4369.244182	253.151
4369.815495	333.918
4370.386845	301.37
4370.958232	214.576
4371.529657	168.767
4372.101119	189.261
4372.672619	125.37
4373.244156	192.877
4373.815731	231.452
4374.387342	314.631
4374.958992	284.494
4375.530678	352.001
4376.102402	273.644
4376.674164	231.453
4377.245963	304.987
4377.817799	282.083
4378.389673	229.042
4378.961584	144.658
4379.533532	132.603
4380.105518	96.4387
4380.677542	172.384
4381.249602	231.453
4381.821700	248.329
4382.393836	407.453
4382.966009	354.412
4383.538219	292.932
4384.110467	197.699
4384.682752	144.658
4385.255075	197.699
4385.827434	247.124
4386.399832	265.206
4386.972267	204.932
4387.544739	163.946
4388.117248	208.548
4388.689795	201.316
4389.262379	153.096
4389.835001	141.042
4390.407660	153.096
4390.980357	167.562
4391.553091	106.083
4392.125862	85.5894
4392.698671	68.7126
4393.271517	91.6168
4393.844401	151.891
4394.417322	141.042
4394.990280	168.768
4395.563276	163.946
4396.136309	166.357
4396.709380	138.631
4397.282488	267.617
4397.855633	235.069
4398.428816	194.083
4399.002036	241.096
4399.575294	242.302
4400.148589	206.137
4400.721921	149.48
4401.295291	127.781
4401.868698	89.2058
4402.442143	203.727
4403.015625	226.631
4403.589144	221.809
4404.162701	180.822
4404.736295	147.069
4405.309927	135.014
4405.883596	113.315
4406.457302	98.8496
4407.031046	102.466
4407.604828	91.6168
4408.178646	142.247
4408.752502	178.411
4409.326396	151.891
4409.900327	194.083
4410.474295	191.672
4411.048301	130.192
4411.622344	98.8496
4412.196424	163.946
4412.770542	119.343
4413.344697	104.877
4413.918890	138.631
4414.493120	132.603
4415.067388	142.247
4415.641693	169.973
4416.216035	209.754
4416.790415	212.165
4417.364832	189.261
4417.939286	159.124
4418.513778	178.411
4419.088307	172.384
4419.662874	185.644
4420.237478	244.713
4420.812120	284.494
4421.386799	229.042
4421.961515	285.699
4422.536269	259.179
4423.111060	168.768
4423.685889	102.466
4424.260755	59.0688
4424.835658	132.603
4425.410599	132.603
4425.985577	144.658
4426.560592	136.22
4427.135645	96.4387
4427.710736	104.877
4428.285864	98.8496
4428.861029	216.987
4429.436231	201.316
4430.011471	161.535
4430.586749	125.37
4431.162064	248.329
4431.737416	208.548
4432.312805	161.535
4432.888233	149.48
4433.463697	161.535
4434.039199	132.603
4434.614738	147.069
4435.190315	104.877
4435.765929	98.8496
4436.341580	88.0003
4436.917269	151.891
4437.492995	153.096
4438.068759	119.343
4438.644560	189.261
4439.220398	259.179
4439.796274	267.617
4440.372188	206.137
4440.948138	223.014
4441.524126	235.069
4442.100152	191.672
4442.676215	115.726
4443.252315	166.357
4443.828453	206.137
4444.404628	185.644
4444.980840	161.535
4445.557090	172.384
4446.133378	298.959
4446.709702	247.124
4447.286064	191.672
4447.862464	149.48
4448.438901	142.247
4449.015375	136.22
4449.591887	121.754
4450.168436	182.028
4450.745023	248.329
4451.321647	259.179
4451.898308	200.11
4452.475007	141.041
4453.051743	132.603
4453.628516	168.768
4454.205327	227.836
4454.782176	206.137
4455.359062	262.795
4455.935985	301.37
4456.512945	297.754
4457.089943	286.905
4457.666979	225.425
4458.244052	201.316
4458.821162	221.809
4459.398309	194.083
4459.975494	159.124
4460.552717	167.562
4461.129977	136.22
4461.707274	88.0003
4462.284609	72.3291
4462.861981	83.1784
4463.439390	96.4387
4464.016837	153.096
4464.594321	151.891
4465.171843	104.877
4465.749402	115.726
4466.326998	241.096
4466.904632	307.398
4467.482303	300.165
4468.060012	201.316
4468.637758	157.918
4469.215542	130.192
4469.793363	150.685
4470.371221	125.37
4470.949117	104.877
4471.527050	176
4472.105020	203.726
4472.683028	260.384
4473.261074	321.864
4473.839156	286.905
4474.417276	314.631
4474.995434	303.781
4475.573629	377.316
4476.151861	370.083
4476.730131	337.535
4477.308438	241.096
4477.886783	194.083
4478.465165	233.864
4479.043584	200.11
4479.622041	171.178
4480.200535	191.672
4480.779067	218.192
4481.357636	239.891
4481.936242	200.11
4482.514886	244.713
4483.093567	204.932
4483.672286	161.535
4484.251042	100.055
4484.829835	235.069
4485.408666	262.795
4485.987534	223.014
4486.566440	210.959
4487.145383	270.028
4487.724363	265.206
4488.303381	288.11
4488.882436	373.699
4489.461529	312.22
4490.040659	318.247
4490.619827	360.439
4491.199031	237.48
4491.778274	185.644
4492.357553	157.918
4492.936870	141.041
4493.516225	81.9729
4494.095617	53.0413
4494.675046	57.8632
4495.254513	61.4797
4495.834017	116.932
4496.413558	172.384
4496.993137	171.178
4497.572754	212.165
4498.152407	237.48
4498.732099	188.055
4499.311827	144.658
4499.891593	157.918
4500.471396	253.151
4501.051237	212.165
4501.631115	335.124
4502.211031	343.562
4502.790984	333.918
4503.370974	295.343
4503.951002	301.37
4504.531067	229.042
4505.111170	251.946
4505.691310	191.672
4506.271487	225.425
4506.851702	267.617
4507.431954	267.617
4508.012244	309.809
4508.592571	312.22
4509.172935	225.425
4509.753337	151.891
4510.333777	206.137
4510.914253	189.261
4511.494767	168.767
4512.075319	180.822
4512.655908	208.548
4513.236534	227.836
4513.817198	212.165
4514.397899	194.083
4514.978637	197.699
4515.559413	159.124
4516.140226	115.726
4516.721077	98.8495
4517.301965	149.48
4517.882891	141.041
4518.463854	189.261
4519.044854	223.014
4519.625892	191.672
4520.206967	182.028
4520.788079	184.439
4521.369229	215.781
4521.950417	149.48
4522.531641	130.192
4523.112903	132.603
4523.694203	204.932
4524.275540	229.041
4524.856914	212.165
4525.438326	157.918
4526.019775	235.069
4526.601262	242.302
4527.182786	273.644
4527.764347	394.192
4528.345946	286.905
4528.927582	194.083
4529.509256	144.658
4530.090967	106.082
4530.672716	142.247
4531.254501	98.8495
4531.836325	79.5618
4532.418185	68.7125
4533.000083	112.11
4533.582019	112.11
4534.163992	135.014
4534.746002	200.11
4535.328050	172.384
4535.910135	229.041
4536.492257	201.315
4537.074417	180.822
4537.656614	195.288
4538.238849	171.178
4538.821121	138.63
4539.403431	115.726
4539.985778	115.726
4540.568162	174.795
4541.150584	200.11
4541.733043	155.507
4542.315539	166.356
4542.898073	231.452
4543.480645	227.836
4544.063254	180.822
4544.645900	229.041
4545.228583	191.672
4545.811304	178.411
4546.394063	147.069
4546.976859	144.658
4547.559692	119.343
4548.142562	125.37
4548.725470	174.795
4549.308416	195.288
4549.891399	208.548
4550.474419	151.891
4551.057476	89.2057
4551.640572	53.0412
4552.223704	103.671
4552.806874	100.055
4553.390081	223.014
4553.973326	259.178
4554.556608	247.124
4555.139927	201.315
4555.723284	153.096
4556.306679	125.37
4556.890110	132.603
4557.473579	118.137
4558.057086	108.493
4558.640630	81.9728
4559.224211	85.5892
4559.807830	85.5892
4560.391486	118.137
4560.975179	147.069
4561.558910	171.178
4562.142679	138.63
4562.726485	119.343
4563.310328	191.672
4563.894208	208.548
4564.478126	189.261
4565.062082	149.48
4565.646074	198.904
4566.230105	185.644
4566.814172	168.767
4567.398277	141.041
4567.982420	161.535
4568.566600	119.343
4569.150817	89.2056
4569.735071	142.247
4570.319363	172.384
4570.903693	124.165
4571.488060	125.37
4572.072464	139.836
4572.656906	127.781
4573.241385	172.384
4573.825901	191.672
4574.410455	144.658
4574.995046	210.959
4575.579675	157.918
4576.164341	141.041
4576.749045	142.247
4577.333786	155.507
4577.918564	151.891
4578.503380	151.891
4579.088233	214.576
4579.673123	290.521
4580.258051	273.644
4580.843017	247.124
4581.428020	367.672
4582.013060	360.439
4582.598137	312.22
4583.183252	271.233
4583.768405	210.959
4584.353594	204.932
4584.938822	159.124
4585.524086	185.644
4586.109388	282.083
4586.694728	308.603
4587.280105	247.124
4587.865519	235.069
4588.450970	178.411
4589.036460	144.658
4589.621986	135.014
4590.207550	172.384
4590.793151	276.055
4591.378790	216.987
4591.964466	182.028
4592.550179	161.535
4593.135930	161.535
4593.721719	251.946
4594.307544	244.713
4594.893407	309.809
4595.479308	303.781
4596.065246	282.083
4596.651221	338.74
4597.237234	309.809
4597.823284	280.877
4598.409372	233.863
4598.995497	231.452
4599.581659	208.548
4600.167859	157.918
4600.754096	132.603
4601.340371	121.754
4601.926683	182.028
4602.513032	203.726
4603.099419	230.247
4603.685843	230.247
4604.272305	195.288
4604.858804	163.945
4605.445340	124.165
4606.031914	237.48
4606.618525	248.329
4607.205174	194.082
4607.791860	208.548
4608.378583	185.644
4608.965344	216.987
4609.552143	225.425
4610.138978	188.055
4610.725851	197.699
4611.312762	235.069
4611.899710	182.028
4612.486695	135.014
4613.073718	121.754
4613.660778	115.726
4614.247876	172.384
4614.835011	256.768
4615.422183	244.713
4616.009393	166.356
4616.596640	144.658
4617.183924	135.014
4617.771246	125.37
4618.358606	113.315
4618.946003	189.261
4619.533437	251.946
4620.120909	189.261
4620.708418	125.37
4621.295964	102.466
4621.883548	163.945
4622.471169	141.041
4623.058828	208.548
4623.646524	206.137
4624.234257	138.63
4624.822028	113.315
4625.409836	139.836
4625.997682	138.63
4626.585565	91.6166
4627.173486	176
4627.761444	296.548
4628.349439	242.302
4628.937472	231.452
4629.525542	231.452
4630.113649	161.535
4630.701794	127.781
4631.289977	104.877
4631.878196	104.877
4632.466454	81.9728
4633.054748	104.877
4633.643080	201.315
4634.231450	178.411
4634.819856	214.576
4635.408301	235.069
4635.996782	172.384
4636.585301	113.315
4637.173858	115.726
4637.762451	182.028
4638.351083	189.261
4638.939751	214.576
4639.528457	182.028
4640.117201	166.356
4640.705982	163.945
4641.294800	166.356
4641.883656	185.644
4642.472549	188.055
4643.061479	135.014
4643.650447	135.014
4644.239453	113.315
4644.828495	156.713
4645.417575	171.178
4646.006693	139.836
4646.595848	112.11
4647.185040	153.096
4647.774270	121.754
4648.363537	108.493
4648.952842	185.644
4649.542184	195.288
4650.131563	209.754
4650.720980	161.535
4651.310434	124.165
4651.899926	176
4652.489455	168.767
4653.079021	225.425
4653.668625	218.192
4654.258266	157.918
4654.847945	125.37
4655.437661	88.0002
4656.027415	125.37
4656.617206	108.493
4657.207034	130.192
4657.796900	161.535
4658.386803	188.055
4658.976743	188.055
4659.566721	212.165
4660.156736	212.165
4660.746789	161.535
4661.336879	248.329
4661.927007	194.083
4662.517172	136.219
4663.107374	159.124
4663.697614	197.699
4664.287891	171.178
4664.878206	161.535
4665.468558	191.672
4666.058947	185.644
4666.649374	200.11
4667.239838	180.822
4667.830340	223.014
4668.420879	188.055
4669.011455	188.055
4669.602069	267.617
4670.192720	297.754
4670.783409	254.357
4671.374135	290.521
4671.964899	261.589
4672.555700	195.288
4673.146538	280.877
4673.737414	254.357
4674.328327	261.589
4674.919277	297.754
4675.510265	271.233
4676.101291	185.644
4676.692353	102.466
4677.283454	125.37
4677.874591	204.932
4678.465766	216.987
4679.056978	248.329
4679.648228	273.644
4680.239515	208.548
4680.830840	153.096
4681.422202	156.713
4682.013602	230.247
4682.605038	191.672
4683.196513	171.178
4683.788024	136.219
4684.379573	94.0276
4684.971160	96.4385
4685.562784	145.863
4686.154445	119.343
4686.746144	88.0002
4687.337880	144.658
4687.929653	189.261
4688.521464	189.261
4689.113313	153.096
4689.705198	172.384
4690.297121	138.63
4690.889082	155.507
4691.481080	212.165
4692.073115	285.699
4692.665188	261.589
4693.257298	214.576
4693.849446	159.124
4694.441631	112.11
4695.033853	66.3015
4695.626113	86.7947
4696.218410	101.26
4696.810745	88.0002
4697.403117	106.082
4697.995526	153.096
4698.587973	203.726
4699.180458	206.137
4699.772979	204.932
4700.365538	149.48
4700.958135	91.6166
4701.550769	108.493
4702.143440	161.535
4702.736149	127.781
4703.328895	118.137
4703.921678	151.891
4704.514499	106.082
4705.107358	108.493
4705.700254	113.315
4706.293187	161.535
4706.886157	136.219
4707.479165	112.11
4708.072211	88.0002
4708.665294	72.3289
4709.258414	100.055
4709.851571	132.603
4710.444766	163.945
4711.037999	195.288
4711.631269	285.699
4712.224576	289.316
4712.817921	229.041
4713.411303	197.699
4714.004722	171.178
4714.598179	286.905
4715.191673	312.22
4715.785205	271.233
4716.378774	201.315
4716.972381	142.247
4717.566025	104.877
4718.159706	65.096
4718.753425	155.507
4719.347181	130.192
4719.940975	106.082
4720.534806	83.1783
4721.128674	89.2057
4721.722580	97.644
4722.316523	148.274
4722.910504	213.37
4723.504522	253.151
4724.098577	253.151
4724.692670	231.452
4725.286800	295.343
4725.880968	327.891
4726.475173	248.329
4727.069415	189.261
4727.663695	157.918
4728.258013	138.63
4728.852367	168.767
4729.446759	161.535
4730.041189	136.219
4730.635656	136.219
4731.230160	132.603
4731.824702	147.069
4732.419281	135.014
4733.013898	231.452
4733.608552	214.576
4734.203243	151.891
4734.797972	91.6166
4735.392738	98.8495
4735.987542	130.192
4736.582383	144.658
4737.177261	189.261
4737.772177	171.178
4738.367130	216.987
4738.962121	229.041
4739.557149	319.453
4740.152214	290.521
4740.747317	276.055
4741.342458	304.987
4741.937635	201.315
4742.532851	147.069
4743.128103	102.466
4743.723393	119.343
4744.318720	248.329
4744.914085	268.822
4745.509487	218.192
4746.104927	194.083
4746.700404	182.028
4747.295918	225.425
4747.891470	212.165
4748.487059	239.891
4749.082686	239.891
4749.678350	276.055
4750.274051	225.425
4750.869790	204.932
4751.465566	254.357
4752.061380	259.179
4752.657231	244.713
4753.253120	261.589
4753.849046	214.576
4754.445009	280.877
4755.041010	345.973
4755.637048	333.918
4756.233123	382.138
4756.829236	341.151
4757.425387	290.521
4758.021574	270.028
4758.617800	329.096
4759.214062	337.535
4759.810362	276.055
4760.406699	225.425
4761.003074	204.932
4761.599487	247.124
4762.195936	273.644
4762.792423	270.028
4763.388948	367.672
4763.985510	376.11
4764.582109	312.22
4765.178745	391.781
4765.775420	391.781
4766.372131	478.576
4766.968880	460.494
4767.565666	371.288
4768.162490	306.192
4768.759351	301.37
4769.356250	248.329
4769.953186	248.329
4770.550159	282.083
4771.147170	261.59
4771.744218	216.987
4772.341304	264
4772.938427	261.59
4773.535587	331.507
4774.132785	301.37
4774.730020	335.124
4775.327293	343.562
4775.924603	360.439
4776.521950	292.932
4777.119335	273.644
4777.716757	227.836
4778.314217	360.439
4778.911714	312.22
4779.509249	295.343
4780.106821	264.001
4780.704430	216.987
4781.302077	233.863
4781.899761	247.124
4782.497482	197.699
4783.095241	178.411
4783.693038	186.85
4784.290872	225.425
4784.888743	237.48
4785.486651	324.275
4786.084597	306.192
4786.682581	329.096
4787.280602	312.22
4787.878660	324.275
4788.476756	297.754
4789.074889	229.042
4789.673059	298.959
4790.271267	338.74
4790.869512	314.631
4791.467795	373.699
4792.066115	430.357
4792.664473	493.042
4793.262868	483.398
4793.861300	386.96
4794.459770	360.439
4795.058277	380.932
4795.656822	478.576
4796.255404	415.891
4796.854023	468.932
4797.452680	462.905
4798.051374	373.699
4798.650106	292.932
4799.248875	254.357
4799.847681	188.055
4800.446525	343.562
4801.045406	345.973
4801.644325	284.494
4802.243281	282.083
4802.842275	218.192
4803.441305	298.959
4804.040374	225.425
4804.639479	195.288
4805.238623	163.946
4805.837803	141.041
4806.437021	159.124
4807.036277	159.124
4807.635569	159.124
4808.234900	136.219
4808.834267	112.11
4809.433672	94.0276
4810.033115	172.384
4810.632594	191.672
4811.232112	191.672
4811.831666	178.411
4812.431258	155.507
4813.030888	147.069
4813.630555	157.918
4814.230259	149.48
4814.830001	216.987
4815.429780	284.494
4816.029596	333.918
4816.629450	290.521
4817.229342	307.398
4817.829271	276.055
4818.429237	242.302
4819.029240	259.179
4819.629281	208.548
4820.229360	195.288
4820.829476	251.946
4821.429629	259.179
4822.029819	268.822
4822.630047	308.603
4823.230313	254.357
4823.830616	194.083
4824.430956	155.507
4825.031334	206.137
4825.631749	159.124
4826.232201	141.041
4826.832691	112.11
4827.433219	115.726
4828.033783	197.699
4828.634386	399.014
4829.235025	377.316
4829.835702	331.507
4830.436416	242.302
4831.037168	210.959
4831.637957	180.822
4832.238784	201.315
4832.839648	208.548
4833.440550	200.11
4834.041488	210.959
4834.642465	271.233
4835.243478	270.028
4835.844529	237.48
4836.445618	153.096
4837.046744	85.5893
4837.647907	89.2057
4838.249108	153.096
4838.850346	132.603
4839.451622	166.357
4840.052935	132.603
4840.654285	191.672
4841.255673	161.535
4841.857098	124.165
4842.458560	176
4843.060061	153.096
4843.661598	112.11
4844.263173	141.041
4844.864785	172.384
4845.466435	161.535
4846.068122	185.644
4846.669846	390.576
4847.271608	345.973
4847.873407	360.439
4848.475244	341.151
4849.077118	343.562
4849.679030	295.343
4850.280979	248.329
4850.882965	176
4851.484989	161.535
4852.087050	297.754
4852.689149	280.877
4853.291285	201.315
4853.893458	157.918
4854.495669	149.48
4855.097917	138.63
4855.700203	155.507
4856.302526	119.343
4856.904886	138.63
4857.507284	108.493
4858.109719	85.5892
4858.712192	62.6851
4859.314702	106.082
4859.917250	104.877
4860.519835	106.082
4861.122457	85.5892
4861.725117	106.082
4862.327814	209.754
4862.930549	262.795
4863.533321	288.11
4864.136130	295.343
4864.738977	280.877
4865.341861	292.932
4865.944783	227.836
4866.547742	247.124
4867.150738	286.905
4867.753772	326.685
4868.356843	312.22
4868.959952	307.398
4869.563098	270.028
4870.166282	212.165
4870.769503	182.028
4871.372761	239.891
4871.976057	221.809
4872.579390	273.644
4873.182760	265.206
4873.786168	279.672
4874.389614	291.727
4874.993097	280.877
4875.596617	292.932
4876.200175	306.192
4876.803770	282.083
4877.407402	358.028
4878.011072	241.096
4878.614779	191.672
4879.218524	151.891
4879.822306	121.754
4880.426125	75.9454
4881.029982	68.7125
4881.633877	79.5619
4882.237808	168.767
4882.841778	250.74
4883.445784	292.932
4884.049828	280.877
4884.653910	216.987
4885.258028	201.315
4885.862185	155.507
4886.466378	180.822
4887.070609	141.041
4887.674878	153.096
4888.279184	166.356
4888.883527	284.494
4889.487908	221.809
4890.092326	174.795
4890.696781	142.247
4891.301274	118.137
4891.905804	112.11
4892.510372	141.041
4893.114977	208.548
4893.719620	256.768
4894.324300	204.932
4894.929017	172.384
4895.533772	161.535
4896.138564	256.768
4896.743394	176
4897.348261	172.384
4897.953165	191.672
4898.558107	182.028
4899.163087	215.781
4899.768103	321.864
4900.373157	212.165
4900.978249	147.069
4901.583378	125.37
4902.188544	136.22
4902.793748	115.726
4903.398989	104.877
4904.004268	130.192
4904.609584	168.768
4905.214937	132.603
4905.820328	113.315
4906.425756	98.8496
4907.031222	178.411
4907.636725	273.644
4908.242265	364.055
4908.847843	306.192
4909.453458	248.329
4910.059111	212.165
4910.664801	144.658
4911.270529	135.014
4911.876294	233.863
4912.482096	247.124
4913.087936	301.37
4913.693813	229.042
4914.299727	182.028
4914.905679	209.754
4915.511669	153.096
4916.117696	136.22
4916.723760	237.48
4917.329861	235.069
4917.936000	206.137
4918.542177	223.014
4919.148391	195.288
4919.754642	188.055
4920.360931	132.603
4920.967257	138.631
4921.573620	149.48
4922.180021	124.165
4922.786460	102.466
4923.392935	159.124
4923.999449	157.918
4924.605999	178.411
4925.212587	227.836
4925.819213	225.425
4926.425875	235.069
4927.032576	314.631
4927.639313	331.508
4928.246088	301.37
4928.852901	278.466
4929.459751	318.247
4930.066638	278.466
4930.673563	223.014
4931.280525	178.411
4931.887524	176
4932.494561	147.069
4933.101636	102.466
4933.708747	94.0277
4934.315897	120.548
4934.923083	148.274
4935.530307	179.617
4936.137569	159.124
4936.744867	108.493
4937.352204	89.2058
4937.959577	77.151
4938.566988	83.1784
4939.174437	212.165
4939.781923	174.795
4940.389446	163.946
4940.997007	115.726
4941.604605	147.069
4942.212241	119.343
4942.819913	125.37
4943.427624	223.014
4944.035372	197.699
4944.643157	223.014
4945.250979	226.631
4945.858839	218.192
4946.466737	261.59
4947.074672	235.069
4947.682644	176
4948.290654	155.507
4948.898701	174.795
4949.506785	174.795
4950.114907	141.041
4950.723066	189.261
4951.331263	248.329
4951.939497	276.055
4952.547769	253.151
4953.156078	282.083
4953.764424	221.809
4954.372808	250.74
4954.981229	195.288
4955.589688	132.603
4956.198184	159.124
4956.806717	192.877
4957.415288	254.357
4958.023897	200.11
4958.632542	157.918
4959.241225	88.0003
4959.849946	113.315
4960.458704	96.4387
4961.067499	79.5619
4961.676332	53.0413
4962.285202	97.6441
4962.894110	194.083
4963.503055	253.151
4964.112037	197.699
4964.721057	176
4965.330114	127.781
4965.939209	106.082
4966.548341	156.713
4967.157510	136.22
4967.766717	136.22
4968.375961	176
4968.985243	208.548
4969.594562	218.192
4970.203919	201.315
4970.813313	159.124
4971.422744	112.11
4972.032213	136.22
4972.641719	178.411
4973.251263	161.535
4973.860844	147.069
4974.470462	180.822
4975.080118	141.041
4975.689811	155.507
4976.299542	210.959
4976.909310	242.302
4977.519115	191.672
4978.128958	221.809
4978.738839	194.083
4979.348756	147.069
4979.958711	127.781
4980.568704	91.6167
4981.178734	125.37
4981.788801	169.973
4982.398906	151.891
4983.009048	132.603
4983.619228	159.124
4984.229445	118.137
4984.839699	127.781
4985.449991	142.247
4986.060321	145.863
4986.670687	231.453
4987.281091	233.863
4987.891533	168.768
4988.502012	135.014
4989.112528	118.137
4989.723082	185.644
4990.333673	227.836
4990.944302	214.576
4991.554968	256.768
4992.165671	312.22
4992.776412	261.59
4993.387190	256.768
4993.998006	264
4994.608859	204.932
4995.219749	218.192
4995.830677	239.891
4996.441643	216.987
4997.052645	218.192
4997.663685	206.137
4998.274763	237.48
4998.885878	225.425
4999.497030	168.767
5000.108220	144.658
5000.719447	163.946
5001.330712	112.11
5001.942014	119.343
5002.553353	104.877
5003.164730	65.0961
5003.776144	89.2057
5004.387596	110.904
5004.999085	156.713
5005.610612	195.288
5006.222176	188.055
5006.833777	121.754
5007.445416	119.343
5008.057092	79.5619
5008.668806	153.096
5009.280556	245.918
5009.892345	212.165
5010.504171	265.206
5011.116034	297.754
5011.727935	267.617
5012.339873	241.096
5012.951848	309.809
5013.563861	390.576
5014.175911	345.973
5014.787999	276.055
5015.400124	244.713
5016.012287	182.028
5016.624487	176
5017.236724	166.357
5017.848999	144.658
5018.461311	159.124
5019.073661	191.672
5019.686048	197.699
5020.298472	176
5020.910934	178.411
5021.523433	127.781
5022.135970	151.891
5022.748544	127.781
5023.361155	161.535
5023.973804	174.795
5024.586491	229.042
5025.199214	407.453
5025.811976	318.247
5026.424774	244.713
5027.037610	206.137
5027.650484	249.535
5028.263394	237.48
5028.876343	197.699
5029.489328	194.083
5030.102351	225.425
5030.715412	225.425
5031.328510	197.699
5031.941645	216.987
5032.554818	194.083
5033.168028	208.548
5033.781275	176
5034.394560	178.411
5035.007883	186.85
5035.621243	155.507
5036.234640	204.932
5036.848074	259.179
5037.461546	267.617
5038.075056	223.014
5038.688603	218.192
5039.302187	189.261
5039.915809	138.63
5040.529468	98.8496
5041.143164	112.11
5041.756898	98.8496
5042.370670	118.137
5042.984478	112.11
5043.598324	138.63
5044.212208	141.041
5044.826129	147.069
5045.440087	144.658
5046.054083	171.178
5046.668117	135.014
5047.282187	157.918
5047.896295	132.603
5048.510441	151.891
5049.124624	172.384
5049.738844	206.137
5050.353102	178.411
5050.967397	157.918
5051.581729	200.11
5052.196099	171.178
5052.810507	113.315
5053.424952	142.247
5054.039434	145.863
5054.653953	150.685
5055.268510	169.973
5055.883105	142.247
5056.497737	168.768
5057.112406	189.261
5057.727113	191.672
5058.341857	174.795
5058.956638	163.946
5059.571457	178.411
5060.186314	192.877
5060.801207	155.507
5061.416139	141.041
5062.031107	141.041
5062.646113	135.014
5063.261157	102.466
5063.876238	153.096
5064.491356	132.603
5065.106512	206.137
5065.721705	318.247
5066.336935	241.096
5066.952203	227.836
5067.567508	172.384
5068.182851	180.822
5068.798231	237.48
5069.413649	221.809
5070.029104	297.754
5070.644596	386.96
5071.260126	324.275
5071.875693	248.329
5072.491298	218.192
5073.106940	250.74
5073.722620	345.973
5074.338336	312.22
5074.954091	292.932
5075.569882	306.192
5076.185712	233.863
5076.801578	231.453
5077.417482	176
5078.033424	278.466
5078.649402	326.686
5079.265419	436.384
5079.881472	506.302
5080.497563	453.261
5081.113692	432.768
5081.729858	360.439
5082.346061	392.987
5082.962302	424.33
5083.578580	373.699
5084.194895	331.507
5084.811248	339.946
5085.427639	402.631
5086.044066	477.371
5086.660531	409.864
5087.277034	306.192
5087.893574	201.315
5088.510152	171.178
5089.126766	188.055
5089.743419	256.768
5090.360108	312.22
5090.976835	256.768
5091.593600	214.576
5092.210402	254.357
5092.827241	253.151
5093.444118	250.74
5094.061032	290.521
5094.677984	254.357
5095.294973	271.233
5095.911999	290.521
5096.529063	256.768
5097.146164	250.74
5097.763303	223.014
5098.380479	237.48
5098.997693	271.233
5099.614943	290.521
5100.232232	261.59
5100.849557	267.617
5101.466921	300.165
5102.084321	306.192
5102.701759	278.466
5103.319235	248.329
5103.936747	282.083
5104.554298	264.001
5105.171885	276.055
5105.789510	304.987
5106.407173	377.316
5107.024873	350.795
5107.642610	350.795
5108.260385	343.562
5108.878197	306.192
5109.496046	360.439
5110.113933	356.823
5110.731858	352.001
5111.349820	284.494
5111.967819	231.453
5112.585855	271.233
5113.203930	309.809
5113.822041	333.918
5114.440190	362.85
5115.058376	323.069
5115.676600	354.412
5116.294861	432.768
5116.913160	546.083
5117.531495	606.357
5118.149869	523.179
5118.768280	489.425
5119.386728	383.343
5120.005213	301.37
5120.623736	318.247
5121.242297	358.028
5121.860895	364.055
5122.479530	473.754
5123.098203	424.329
5123.716913	455.672
5124.335660	354.412
5124.954445	280.877
5125.573268	306.192
5126.192127	280.877
5126.811025	225.425
5127.429959	271.233
5128.048931	324.275
5128.667941	362.85
5129.286988	362.85
5129.906072	446.028
5130.525194	529.206
5131.144353	468.932
5131.763549	496.658
5132.382783	405.042
5133.002054	341.151
5133.621363	367.672
5134.240709	417.097
5134.860093	441.206
5135.479514	497.864
5136.098972	455.672
5136.718468	405.042
5137.338001	335.124
5137.957572	341.151
5138.577180	341.151
5139.196826	405.042
5139.816509	390.576
5140.436229	347.179
5141.055987	358.028
5141.675782	470.138
5142.295614	390.576
5142.915484	343.562
5143.535392	341.151
5144.155337	292.932
5144.775319	235.069
5145.395339	378.521
5146.015396	389.371
5146.635490	326.685
5147.255622	290.521
5147.875791	347.179
5148.495998	417.097
5149.116242	467.727
5149.736524	466.521
5150.356843	360.439
5150.977199	362.85
5151.597593	386.96
5152.218024	282.083
5152.838493	264
5153.458999	446.028
5154.079543	542.467
5154.700123	474.96
5155.320742	432.768
5155.941398	362.85
5156.562091	362.85
5157.182821	364.055
5157.803589	312.22
5158.424395	301.37
5159.045237	270.028
5159.666118	265.206
5160.287035	307.398
5160.907990	438.795
5161.528983	436.384
5162.150013	345.973
5162.771080	320.658
5163.392185	394.192
5164.013327	464.11
5164.634506	455.672
5165.255723	477.371
5165.876978	435.179
[truncated: 6,506 more rows]
