# Supplementary material for: Chemoenzymatic synthesis of genetically-encoded multivalent liquid N-glycan arrays
Source: Nat Commun. 2023 Aug 28;14:5237. doi: 10.1038/s41467-023-40900-y (PMC10462762; doi:10.1038/s41467-023-40900-y)
Supplement: Supplementary file 8 — Supplementary Dataset 4 [file 41467_2023_40900_MOESM8_ESM.zip › Supplementary Data 1_All MALDI Data/MALDI TextFiles for Fig.5 and Fig.6/TL-IV-115_0001.txt]

TITLE "<<TL-IV-115_0001>> Voyager Spec #1[BP = 5240.1, 38473]"
TYPE MASSSPEC
3999.789467	621.119
4000.336058	571.805
4000.882687	661.04
4001.429353	644.602
4001.976057	547.149
4002.522798	547.149
4003.069577	544.8
4003.616392	536.581
4004.163246	575.328
4004.710136	605.856
4005.257064	621.119
4005.804030	590.592
4006.351033	644.602
4006.898073	625.816
4007.445151	609.378
4007.992266	602.333
4008.539418	609.378
4009.086608	598.811
4009.633835	587.069
4010.181100	587.069
4010.728402	675.13
4011.275741	675.13
4011.823118	644.602
4012.370532	695.09
4012.917984	740.882
4013.465473	703.309
4014.012999	656.344
4014.560563	634.035
4015.108164	560.064
4015.655803	516.621
4016.203479	489.616
4016.751192	497.835
4017.298943	509.576
4017.846731	544.8
4018.394556	625.816
4018.942419	634.035
4019.490320	617.597
4020.038258	555.368
4020.586233	567.109
4021.134245	560.064
4021.682295	617.597
4022.230383	621.119
4022.778507	602.333
4023.326669	571.806
4023.874869	571.806
4024.423106	590.592
4024.971380	621.119
4025.519692	725.618
4026.068041	733.837
4026.616428	672.781
4027.164852	609.378
4027.713313	544.8
4028.261812	528.362
4028.810348	563.587
4029.358921	536.581
4029.907532	501.357
4030.456180	540.104
4031.004866	575.328
4031.553589	540.104
4032.102350	533.059
4032.651147	661.04
4033.199983	789.021
4033.748855	776.106
4034.297766	695.09
4034.846713	609.378
4035.395698	621.119
4035.944720	621.119
4036.493780	560.064
4037.042877	567.109
4037.592011	582.373
4038.141183	547.149
4038.690392	516.621
4039.239639	547.149
4039.788923	550.671
4040.338245	570.631
4040.887603	597.636
4041.437000	597.636
4041.986433	587.069
4042.535904	560.064
4043.085413	540.104
4043.634959	540.104
4044.184542	609.378
4044.734162	679.826
4045.283820	664.562
4045.833516	675.13
4046.383249	652.821
4046.933019	602.333
4047.482826	575.328
4048.032671	578.85
4048.582554	590.592
4049.132474	598.811
4049.682431	607.03
4050.232425	578.85
4050.782457	578.85
4051.332527	547.149
4051.882634	528.362
4052.432778	489.616
4052.982959	509.576
4053.533178	509.576
4054.083435	509.576
4054.633728	528.362
4055.184060	540.104
4055.734428	570.631
4056.284834	536.581
4056.835278	551.845
4057.385758	637.557
4057.936276	644.602
4058.486832	641.08
4059.037425	691.568
4059.588055	776.106
4060.138723	722.095
4060.689428	621.119
4061.240171	632.861
4061.790951	590.592
4062.341768	563.587
4062.892623	567.109
4063.443515	547.149
4063.994444	624.642
4064.545411	582.373
4065.096416	533.059
4065.647457	587.069
4066.198536	544.8
4066.749653	634.035
4067.300807	602.333
4067.851998	571.806
4068.403227	533.059
4068.954493	551.845
4069.505797	524.84
4070.057137	497.835
4070.608516	497.835
4071.159931	560.064
4071.711384	555.368
4072.262875	648.125
4072.814403	617.597
4073.365968	594.114
4073.917571	590.592
4074.469211	575.328
4075.020888	745.578
4075.572603	730.314
4076.124356	715.051
4076.676145	664.563
4077.227972	664.563
4077.779837	594.114
4078.331739	528.363
4078.883678	501.357
4079.435655	555.368
4079.987669	551.845
4080.539720	594.114
4081.091809	605.856
4081.643935	560.064
4082.196099	547.149
4082.748300	516.621
4083.300538	544.801
4083.852814	540.104
4084.405127	493.138
4084.957478	621.12
4085.509866	656.344
4086.062292	672.782
4086.614754	672.782
4087.167255	652.821
4087.719792	602.333
4088.272367	625.816
4088.824980	621.12
4089.377630	609.378
4089.930317	625.816
4090.483041	637.558
4091.035803	607.03
4091.588603	614.075
4092.141440	617.597
4092.694314	607.03
4093.247225	582.373
4093.800174	551.845
4094.353161	726.792
4094.906185	715.051
4095.459246	629.339
4096.012344	571.806
4096.565480	544.801
4097.118654	547.149
4097.671865	570.632
4098.225113	682.175
4098.778398	717.399
4099.331721	791.37
4099.885082	765.539
4100.438480	679.827
4100.991915	629.339
4101.545387	617.597
4102.098897	607.03
4102.652445	587.07
4103.206030	664.563
4103.759652	648.125
4104.313311	659.866
4104.867008	614.075
4105.420743	590.592
4105.974514	551.846
4106.528324	551.846
4107.082170	513.099
4107.636054	501.358
4108.189975	571.806
4108.743934	555.368
4109.297930	567.109
4109.851964	540.104
4110.406035	516.621
4110.960143	551.846
4111.514289	571.806
4112.068472	528.363
4112.622693	509.577
4113.176951	614.075
4113.731246	607.03
4114.285579	571.806
4114.839949	563.587
4115.394356	563.587
4115.948801	571.806
4116.503284	497.835
4117.057803	625.816
4117.612361	668.085
4118.166955	656.344
4118.721587	679.827
4119.276256	691.568
4119.830963	695.09
4120.385707	629.339
4120.940489	609.378
4121.495308	668.085
4122.050164	607.03
4122.605058	598.811
4123.159989	598.811
4123.714957	582.373
4124.269963	585.895
4124.825007	602.333
4125.380087	632.861
4125.935205	602.333
4126.490361	691.568
4127.045554	695.09
4127.600784	598.811
4128.156052	540.104
4128.711357	567.109
4129.266699	540.104
4129.822079	533.059
4130.377497	540.104
4130.932951	590.592
4131.488443	563.587
4132.043973	679.827
4132.599540	664.563
4133.155144	652.821
4133.710786	602.333
4134.266465	544.801
4134.822181	594.114
4135.377935	609.378
4135.933727	567.109
4136.489555	555.368
4137.045421	547.149
4137.601325	536.582
4138.157266	493.138
4138.713244	520.144
4139.269260	585.895
4139.825313	597.637
4140.381403	551.845
4140.937531	563.587
4141.493696	520.144
4142.049899	609.378
4142.606139	683.349
4143.162417	683.349
4143.718732	617.597
4144.275084	614.075
4144.831473	641.08
4145.387901	598.811
4145.944365	594.115
4146.500867	597.637
4147.057406	628.164
4147.613983	643.428
4148.170597	666.911
4148.727248	693.916
4149.283937	787.847
4149.840663	722.096
4150.397427	661.04
4150.954228	722.096
4151.511067	733.837
4152.067943	621.12
4152.624856	664.563
4153.181806	688.046
4153.738794	648.125
4154.295820	641.08
4154.852883	675.13
4155.409983	698.613
4155.967121	634.035
4156.524296	609.378
4157.081508	621.12
4157.638758	668.085
4158.196045	648.125
4158.753370	621.12
4159.310732	571.806
4159.868131	567.109
4160.425568	585.896
4160.983043	560.064
4161.540554	567.109
4162.098103	624.642
4162.655690	575.328
4163.213314	547.149
4163.770975	629.339
4164.328673	602.333
4164.886409	637.558
4165.444183	737.359
4166.001994	737.359
4166.559842	726.792
4167.117728	710.354
4167.675651	688.046
4168.233611	726.792
4168.791609	675.13
4169.349644	698.613
4169.907717	702.135
4170.465827	672.782
4171.023974	715.051
4171.582159	784.325
4172.140381	715.051
4172.698641	656.344
4173.256938	686.871
4173.815272	675.13
4174.373644	686.871
4174.932054	705.658
4175.490500	695.09
4176.048984	675.13
4176.607506	691.568
4177.166064	594.114
4177.724661	632.861
4178.283294	607.03
4178.841965	634.035
4179.400674	598.811
4179.959420	587.07
4180.518203	544.801
4181.077023	516.621
4181.635881	479.049
4182.194777	528.363
4182.753710	544.801
4183.312680	602.333
4183.871688	567.109
4184.430733	560.064
4184.989815	551.845
4185.548935	536.582
4186.108092	524.84
4186.667287	489.616
4187.226519	501.357
4187.785788	511.925
4188.345095	535.407
4188.904439	516.621
4189.463821	607.03
4190.023240	634.035
4190.582696	634.035
4191.142190	652.821
4191.701721	641.08
4192.261290	609.378
4192.820896	602.333
4193.380539	590.592
4193.940220	691.568
4194.499938	715.051
4195.059694	706.832
4195.619487	609.378
4196.179317	625.816
4196.739185	582.373
4197.299090	571.806
4197.859033	587.069
4198.419013	656.344
4198.979030	563.587
4199.539085	587.069
4200.099178	536.581
4200.659307	544.8
4201.219474	644.602
4201.779679	656.344
4202.339920	656.344
4202.900200	726.792
4203.460516	634.035
4204.020870	590.592
4204.581262	560.064
4205.141690	536.581
4205.702157	536.581
4206.262660	594.114
4206.823201	668.085
4207.383780	648.125
4207.944396	792.544
4208.505049	769.061
4209.065739	730.314
4209.626467	780.802
4210.187233	703.309
4210.748036	661.04
4211.308876	641.08
4211.869754	656.344
4212.430669	664.563
4212.991621	699.787
4213.552611	846.554
4214.113638	811.33
4214.674703	710.354
4215.235805	679.826
4215.796944	641.08
4216.358121	625.816
4216.919335	575.328
4217.480587	533.059
4218.041876	582.373
4218.603202	637.557
4219.164566	609.378
4219.725967	632.861
4220.287406	555.368
4220.848882	551.845
4221.410395	536.582
4221.971946	547.149
4222.533534	544.801
4223.095160	513.099
4223.656823	587.07
4224.218523	547.149
4224.780261	563.587
4225.342036	509.576
4225.903849	533.059
4226.465699	536.582
4227.027587	497.835
4227.589511	648.125
4228.151474	598.811
4228.713473	547.149
4229.275510	590.592
4229.837585	582.373
4230.399696	567.109
4230.961846	585.895
4231.524032	555.368
4232.086256	605.856
4232.648518	598.811
4233.210817	567.109
4233.773153	617.597
4234.335527	594.114
4234.897938	617.597
4235.460386	614.075
4236.022872	578.851
4236.585395	524.84
4237.147956	516.621
4237.710554	486.094
4238.273189	506.054
4238.835862	567.109
4239.398572	582.373
4239.961320	547.149
4240.524105	524.84
4241.086927	516.621
4241.649787	516.621
4242.212684	513.099
4242.775619	520.144
4243.338591	585.895
4243.901601	636.383
4244.464647	625.816
4245.027732	726.792
4245.590853	675.13
4246.154012	621.119
4246.717209	551.845
4247.280443	540.104
4247.843714	550.671
4248.407023	533.059
4248.970369	607.03
4249.533752	547.149
4250.097173	570.632
4250.660631	547.149
4251.224127	533.059
4251.787660	544.8
4252.351230	641.08
4252.914838	652.821
4253.478483	652.821
4254.042166	664.563
4254.605886	648.125
4255.169644	607.03
4255.733438	563.587
4256.297271	560.064
4256.861140	594.114
4257.425047	705.658
4257.988992	799.589
4258.552974	726.792
4259.116993	706.832
4259.681050	637.558
4260.245144	571.806
4260.809275	609.378
4261.373444	637.558
4261.937650	683.349
4262.501894	672.782
4263.066175	652.821
4263.630494	590.592
4264.194849	555.368
4264.759243	585.895
4265.323673	585.895
4265.888142	648.125
4266.452647	625.816
4267.017190	594.114
4267.581770	590.592
4268.146388	614.075
4268.711043	641.08
4269.275735	587.07
4269.840465	547.149
4270.405233	501.357
4270.970037	571.806
4271.534879	563.587
4272.099759	528.363
4272.664676	501.357
4273.229630	531.885
4273.794622	547.149
4274.359651	648.125
4274.924717	641.08
4275.489821	695.09
4276.054963	779.628
4276.620141	688.045
4277.185357	675.13
4277.750611	590.592
4278.315902	547.149
4278.881230	550.671
4279.446596	540.104
4280.011999	602.333
4280.577439	602.333
4281.142917	652.821
4281.708433	634.035
4282.273985	598.811
4282.839575	563.587
4283.405203	594.114
4283.970868	651.647
4284.536570	629.338
4285.102310	652.821
4285.668087	637.557
4286.233902	578.85
4286.799753	513.099
4287.365643	506.054
4287.931570	509.576
4288.497534	493.138
4289.063535	547.149
4289.629574	547.149
4290.195650	547.149
4290.761764	536.581
4291.327915	536.581
4291.894104	497.835
4292.460330	497.835
4293.026593	513.099
4293.592894	520.144
4294.159232	528.363
4294.725608	706.832
4295.292021	735.011
4295.858471	641.08
4296.424959	644.602
4296.991484	648.125
4297.558046	678.652
4298.124646	690.394
4298.691284	672.782
4299.257958	691.568
4299.824671	679.826
4300.391420	675.13
4300.958207	652.821
4301.525031	609.378
4302.091893	718.573
4302.658792	726.792
4303.225729	648.125
4303.792703	637.557
4304.359714	629.338
4304.926763	598.811
4305.493849	590.592
4306.060973	672.781
4306.628134	644.602
4307.195332	602.333
4307.762568	644.602
4308.329841	590.592
4308.897152	524.84
4309.464500	513.099
4310.031885	590.592
4310.599308	641.08
4311.166768	625.816
4311.734266	617.597
4312.301801	617.597
4312.869373	644.602
4313.436983	637.557
4314.004630	609.378
4314.572315	621.119
4315.140037	567.109
4315.707796	567.109
4316.275593	570.631
4316.843427	605.856
4317.411299	671.607
4317.979208	713.876
4318.547154	672.781
4319.115138	578.85
4319.683159	614.075
4320.251218	594.114
4320.819314	571.806
4321.387447	544.8
4321.955618	614.075
4322.523827	730.314
4323.092072	776.106
4323.660355	772.583
4324.228676	722.095
4324.797034	644.602
4325.365429	594.114
4325.933861	578.85
4326.502331	571.806
4327.070839	590.592
4327.639384	617.597
4328.207966	688.045
4328.776586	614.075
4329.345243	621.119
4329.913937	656.344
4330.482669	679.826
4331.051438	730.314
4331.620245	688.045
4332.189089	735.011
4332.757971	792.544
4333.326889	691.568
4333.895846	710.354
4334.464839	607.03
4335.033871	715.05
4335.602939	675.13
4336.172045	740.882
4336.741188	641.08
4337.310369	571.806
4337.879587	609.378
4338.448842	578.85
4339.018135	536.581
4339.587466	625.816
4340.156833	587.069
4340.726238	575.328
4341.295681	575.328
4341.865161	551.845
4342.434678	587.069
4343.004233	587.069
4343.573825	617.597
4344.143455	648.125
4344.713122	648.125
4345.282826	578.85
4345.852568	656.344
4346.422347	648.125
4346.992163	575.328
4347.562017	590.592
4348.131909	602.333
4348.701837	639.906
4349.271803	547.149
4349.841807	506.054
4350.411848	625.816
4350.981926	607.03
4351.552042	544.8
4352.122195	567.109
4352.692386	621.12
4353.262614	571.806
4353.832879	668.085
4354.403182	713.876
4354.973522	661.04
4355.543900	587.069
4356.114315	637.557
4356.684767	598.811
4357.255257	621.12
4357.825784	637.557
4358.396348	672.782
4358.966950	735.011
4359.537590	664.563
4360.108267	617.597
4360.678981	609.378
4361.249732	659.866
4361.820521	722.096
4362.391348	656.344
4362.962212	668.085
4363.533113	637.558
4364.104052	614.075
4364.675028	625.816
4365.246041	634.035
4365.817092	607.03
4366.388180	637.558
4366.959306	661.04
4367.530469	652.821
4368.101669	621.12
4368.672907	614.075
4369.244182	648.125
4369.815495	659.866
4370.386845	607.03
4370.958232	648.125
4371.529657	609.378
4372.101119	560.064
4372.672619	540.104
4373.244156	550.671
4373.815731	605.856
4374.387342	609.378
4374.958992	656.344
4375.530678	668.085
4376.102402	668.085
4376.674164	661.04
4377.245963	675.13
4377.817799	629.339
4378.389673	575.328
4378.961584	544.801
4379.533532	528.363
4380.105518	524.84
4380.677542	524.84
4381.249602	661.04
4381.821700	594.114
4382.393836	621.12
4382.966009	644.602
4383.538219	625.816
4384.110467	587.07
4384.682752	602.333
4385.255075	740.882
4385.827434	752.623
4386.399832	715.051
4386.972267	776.106
4387.544739	745.578
4388.117248	688.046
4388.689795	617.597
4389.262379	560.065
4389.835001	625.816
4390.407660	590.592
4390.980357	594.115
4391.553091	582.373
4392.125862	560.064
4392.698671	533.059
4393.271517	594.115
4393.844401	629.339
4394.417322	632.861
4394.990280	632.861
4395.563276	598.811
4396.136309	587.07
4396.709380	528.363
4397.282488	516.621
4397.855633	528.363
4398.428816	563.587
4399.002036	533.059
4399.575294	524.84
4400.148589	563.587
4400.721921	621.12
4401.295291	578.851
4401.868698	614.075
4402.442143	625.816
4403.015625	587.07
4403.589144	578.851
4404.162701	590.592
4404.736295	578.851
4405.309927	563.587
4405.883596	563.587
4406.457302	587.07
4407.031046	726.792
4407.604828	672.782
4408.178646	679.827
4408.752502	614.075
4409.326396	656.344
4409.900327	868.863
4410.474295	735.011
4411.048301	691.568
4411.622344	614.075
4412.196424	594.115
4412.770542	544.801
4413.344697	533.059
4413.918890	524.84
4414.493120	524.84
4415.067388	536.582
4415.641693	524.84
4416.216035	528.363
4416.790415	497.835
4417.364832	563.587
4417.939286	536.582
4418.513778	571.806
4419.088307	634.035
4419.662874	609.378
4420.237478	632.861
4420.812120	629.339
4421.386799	637.558
4421.961515	587.07
4422.536269	571.806
4423.111060	563.587
4423.685889	587.07
4424.260755	641.08
4424.835658	664.563
4425.410599	598.811
4425.985577	621.12
4426.560592	575.328
4427.135645	547.149
4427.710736	513.099
4428.285864	509.577
4428.861029	524.84
4429.436231	551.846
4430.011471	688.046
4430.586749	816.027
4431.162064	722.096
4431.737416	691.568
4432.312805	688.046
4432.888233	614.075
4433.463697	551.846
4434.039199	533.059
4434.614738	497.835
4435.190315	567.109
4435.765929	575.328
4436.341580	612.901
4436.917269	733.837
4437.492995	764.365
4438.068759	695.091
4438.644560	625.816
4439.220398	590.592
4439.796274	587.07
4440.372188	524.84
4440.948138	648.125
4441.524126	629.339
4442.100152	625.816
4442.676215	629.339
4443.252315	587.07
4443.828453	551.846
4444.404628	582.373
4444.980840	590.592
4445.557090	524.84
4446.133378	547.149
4446.709702	577.677
4447.286064	544.801
4447.862464	598.811
4448.438901	598.811
4449.015375	602.334
4449.591887	563.587
4450.168436	528.363
4450.745023	497.835
4451.321647	506.054
4451.898308	489.616
4452.475007	466.134
4453.051743	501.358
4453.628516	536.582
4454.205327	540.104
4454.782176	543.627
4455.359062	528.363
4455.935985	567.109
4456.512945	567.109
4457.089943	621.12
4457.666979	695.091
4458.244052	625.816
4458.821162	567.109
4459.398309	544.801
4459.975494	571.806
4460.552717	533.059
4461.129977	544.801
4461.707274	533.059
4462.284609	524.84
4462.861981	528.363
4463.439390	489.616
4464.016837	513.099
4464.594321	587.07
4465.171843	536.582
4465.749402	536.582
4466.326998	582.373
4466.904632	555.368
4467.482303	506.054
4468.060012	587.07
4468.637758	730.315
4469.215542	787.847
4469.793363	695.09
4470.371221	629.339
4470.949117	614.075
4471.527050	644.602
4472.105020	648.125
4472.683028	641.08
4473.261074	679.827
4473.839156	637.558
4474.417276	609.378
4474.995434	560.064
4475.573629	609.378
4476.151861	594.114
4476.730131	575.328
4477.308438	637.558
4477.886783	688.046
4478.465165	656.344
4479.043584	587.07
4479.622041	621.12
4480.200535	624.642
4480.779067	624.642
4481.357636	587.07
4481.936242	634.035
4482.514886	753.797
4483.093567	780.803
4483.672286	722.096
4484.251042	644.602
4484.829835	699.787
4485.408666	679.827
4485.987534	648.125
4486.566440	634.035
4487.145383	629.339
4487.724363	656.344
4488.303381	652.822
4488.882436	634.035
4489.461529	637.558
4490.040659	634.035
4490.619827	749.101
4491.199031	737.36
4491.778274	765.539
4492.357553	715.051
4492.936870	757.32
4493.516225	730.315
4494.095617	672.782
4494.675046	590.592
4495.254513	571.806
4495.834017	607.03
4496.413558	551.846
4496.993137	536.582
4497.572754	578.851
4498.152407	578.851
4498.732099	607.03
4499.311827	691.568
4499.891593	648.125
4500.471396	703.31
4501.051237	644.603
4501.631115	598.811
4502.211031	560.065
4502.790984	594.115
4503.370974	621.12
4503.951002	544.801
4504.531067	501.358
4505.111170	493.139
4505.691310	496.661
4506.271487	496.661
4506.851702	511.925
4507.431954	703.31
4508.012244	699.787
4508.592571	827.768
4509.172935	772.584
4509.753337	699.787
4510.333777	634.035
4510.914253	571.806
4511.494767	629.339
4512.075319	668.085
4512.655908	695.091
4513.236534	675.13
4513.817198	703.31
4514.397899	730.315
4514.978637	740.882
4515.559413	675.13
4516.140226	555.368
4516.721077	558.891
4517.301965	577.677
4517.882891	567.109
4518.463854	547.149
4519.044854	547.149
4519.625892	544.801
4520.206967	629.339
4520.788079	644.603
4521.369229	769.061
4521.950417	816.027
4522.531641	757.32
4523.112903	661.041
4523.694203	582.373
4524.275540	544.801
4524.856914	540.104
4525.438326	506.054
4526.019775	524.841
4526.601262	617.597
4527.182786	587.07
4527.764347	578.851
4528.345946	749.101
4528.927582	742.056
4529.509256	675.13
4530.090967	625.816
4530.672716	590.592
4531.254501	571.806
4531.836325	551.846
4532.418185	497.835
4533.000083	528.363
4533.582019	536.582
4534.163992	563.587
4534.746002	560.065
4535.328050	536.582
4535.910135	560.065
4536.492257	575.328
4537.074417	612.901
4537.656614	587.07
4538.238849	582.373
4538.821121	563.587
4539.403431	594.115
4539.985778	597.637
4540.568162	621.12
4541.150584	621.12
4541.733043	602.334
4542.315539	582.373
4542.898073	520.144
4543.480645	520.144
4544.063254	523.666
4544.645900	608.204
4545.228583	558.891
4545.811304	648.125
4546.394063	641.08
4546.976859	703.31
4547.559692	621.12
4548.142562	560.065
4548.725470	563.587
4549.308416	544.801
4549.891399	536.582
4550.474419	524.841
4551.057476	509.577
4551.640572	536.582
4552.223704	587.07
4552.806874	688.046
4553.390081	735.011
4553.973326	661.041
4554.556608	625.816
4555.139927	587.07
4555.723284	563.587
4556.306679	621.12
4556.890110	571.806
4557.473579	563.587
4558.057086	555.368
4558.640630	506.054
4559.224211	520.144
4559.807830	550.671
4560.391486	621.12
4560.975179	614.075
4561.558910	547.149
4562.142679	567.109
4562.726485	637.558
4563.310328	609.378
4563.894208	617.597
4564.478126	706.832
4565.062082	735.011
4565.646074	668.085
4566.230105	625.816
4566.814172	609.378
4567.398277	594.115
4567.982420	594.115
4568.566600	567.109
4569.150817	520.144
4569.735071	509.577
4570.319363	590.592
4570.903693	617.597
4571.488060	602.334
4572.072464	578.851
4572.656906	578.851
4573.241385	575.328
4573.825901	547.149
4574.410455	550.671
4574.995046	597.637
4575.579675	639.906
4576.164341	594.115
4576.749045	544.801
4577.333786	571.806
4577.918564	629.339
4578.503380	621.12
4579.088233	578.851
4579.673123	571.806
4580.258051	563.587
4580.843017	594.114
4581.428020	563.587
4582.013060	609.378
4582.598137	639.906
4583.183252	578.851
4583.768405	575.328
4584.353594	648.125
4584.938822	598.811
4585.524086	587.07
4586.109388	536.582
4586.694728	524.84
4587.280105	544.8
4587.865519	575.328
4588.450970	524.84
4589.036460	555.368
4589.621986	621.119
4590.207550	598.811
4590.793151	594.114
4591.378790	597.637
4591.964466	616.423
4592.550179	651.647
4593.135930	609.378
4593.721719	699.787
4594.307544	737.359
4594.893407	726.792
4595.479308	730.314
4596.065246	672.782
4596.651221	672.782
4597.237234	575.328
4597.823284	571.806
4598.409372	567.109
4598.995497	590.592
4599.581659	617.597
4600.167859	691.568
4600.754096	675.13
4601.340371	644.602
4601.926683	598.811
4602.513032	590.592
4603.099419	637.557
4603.685843	617.597
4604.272305	656.344
4604.858804	609.378
4605.445340	617.597
4606.031914	578.851
4606.618525	582.373
4607.205174	528.363
4607.791860	617.597
4608.378583	668.085
4608.965344	675.13
4609.552143	641.08
4610.138978	668.085
4610.725851	634.035
4611.312762	625.816
4611.899710	598.811
4612.486695	590.592
4613.073718	602.333
4613.660778	629.339
4614.247876	621.12
4614.835011	621.12
4615.422183	637.557
4616.009393	691.568
4616.596640	675.13
4617.183924	784.325
4617.771246	819.549
4618.358606	730.314
4618.946003	772.583
4619.533437	715.051
4620.120909	672.782
4620.708418	664.563
4621.295964	668.085
4621.883548	621.12
4622.471169	632.861
4623.058828	571.806
4623.646524	551.845
4624.234257	540.104
4624.822028	555.368
4625.409836	540.104
4625.997682	524.84
4626.585565	516.621
4627.173486	594.114
4627.761444	612.901
4628.349439	636.383
4628.937472	609.378
4629.525542	563.587
4630.113649	578.851
4630.701794	587.07
4631.289977	578.851
4631.878196	575.328
4632.466454	540.104
4633.054748	563.587
4633.643080	567.109
4634.231450	612.901
4634.819856	841.858
4635.408301	784.325
4635.996782	780.802
4636.585301	792.544
4637.173858	706.832
4637.762451	691.568
4638.351083	695.09
4638.939751	679.826
4639.528457	691.568
4640.117201	679.826
4640.705982	772.583
4641.294800	873.559
4641.883656	757.32
4642.472549	683.349
4643.061479	590.592
4643.650447	590.592
4644.239453	587.07
4644.828495	551.845
4645.417575	555.368
4646.006693	558.89
4646.595848	567.109
4647.185040	597.637
4647.774270	608.204
4648.363537	598.811
4648.952842	629.338
4649.542184	691.568
4650.131563	621.12
4650.720980	621.12
4651.310434	664.563
4651.899926	644.602
4652.489455	637.557
4653.079021	648.125
4653.668625	648.125
4654.258266	602.333
4654.847945	675.13
4655.437661	641.08
4656.027415	661.04
4656.617206	679.826
4657.207034	679.826
4657.796900	691.568
4658.386803	652.821
4658.976743	575.328
4659.566721	594.114
4660.156736	575.328
4660.746789	547.149
4661.336879	524.84
4661.927007	578.85
4662.517172	571.806
4663.107374	540.104
4663.697614	555.368
4664.287891	590.592
4664.878206	614.075
4665.468558	598.811
4666.058947	637.557
4666.649374	625.816
4667.239838	578.85
4667.830340	571.806
4668.420879	540.104
4669.011455	582.373
4669.602069	668.085
4670.192720	625.816
4670.783409	637.557
4671.374135	648.125
4671.964899	614.075
4672.555700	609.378
4673.146538	575.328
4673.737414	609.378
4674.328327	629.338
4674.919277	598.811
4675.510265	560.064
4676.101291	509.576
4676.692353	516.621
4677.283454	497.835
4677.874591	474.352
4678.465766	509.576
4679.056978	607.03
4679.648228	614.075
4680.239515	617.597
4680.830840	691.568
4681.422202	718.573
4682.013602	695.09
4682.605038	683.349
4683.196513	675.13
4683.788024	733.837
4684.379573	695.09
4684.971160	656.344
4685.562784	713.876
4686.154445	656.344
4686.746144	614.075
4687.337880	598.811
4687.929653	621.119
4688.521464	590.592
4689.113313	540.104
4689.705198	536.581
4690.297121	578.85
4690.889082	563.587
4691.481080	563.587
4692.073115	578.85
4692.665188	551.845
4693.257298	501.357
4693.849446	493.138
4694.441631	511.925
4695.033853	575.328
4695.626113	598.811
4696.218410	571.806
4696.810745	578.85
4697.403117	578.85
4697.995526	629.338
4698.587973	652.821
4699.180458	675.13
4699.772979	621.12
4700.365538	668.085
4700.958135	629.338
4701.550769	629.338
4702.143440	730.314
4702.736149	749.101
4703.328895	679.826
4703.921678	609.378
4704.514499	594.114
4705.107358	560.064
4705.700254	547.149
4706.293187	558.89
4706.886157	547.149
4707.479165	621.119
4708.072211	639.906
4708.665294	578.85
4709.258414	560.064
4709.851571	617.597
4710.444766	679.826
4711.037999	703.309
4711.631269	656.344
4712.224576	590.592
4712.817921	582.373
4713.411303	594.114
4714.004722	567.109
4714.598179	555.368
4715.191673	520.143
4715.785205	582.373
4716.378774	563.587
4716.972381	598.811
4717.566025	544.8
4718.159706	520.143
4718.753425	648.125
4719.347181	705.657
4719.940975	767.887
4720.534806	796.066
4721.128674	753.797
4721.722580	706.832
4722.316523	644.602
4722.910504	602.333
4723.504522	560.064
4724.098577	520.143
4724.692670	590.592
4725.286800	652.821
4725.880968	621.119
4726.475173	639.906
4727.069415	607.03
4727.663695	571.806
4728.258013	528.362
4728.852367	536.581
4729.446759	625.816
4730.041189	661.04
4730.635656	607.03
4731.230160	609.378
4731.824702	652.821
4732.419281	664.563
4733.013898	664.563
4733.608552	614.075
4734.203243	664.563
4734.797972	656.344
4735.392738	594.114
4735.987542	571.806
4736.582383	602.333
4737.177261	686.871
4737.772177	664.563
4738.367130	578.85
4738.962121	578.85
4739.557149	590.592
4740.152214	609.378
4740.747317	749.1
4741.342458	735.011
4741.937635	648.125
4742.532851	602.333
4743.128103	612.9
4743.723393	705.657
4744.318720	664.563
4744.914085	688.045
4745.509487	722.095
4746.104927	787.847
4746.700404	765.539
4747.295918	742.056
4747.891470	699.787
4748.487059	648.125
4749.082686	614.075
4749.678350	710.354
4750.274051	679.826
4750.869790	648.125
4751.465566	634.035
4752.061380	637.557
4752.657231	710.354
4753.253120	733.837
4753.849046	868.863
4754.445009	831.29
4755.041010	807.807
4755.637048	742.056
4756.233123	780.802
4756.829236	769.061
4757.425387	737.359
4758.021574	722.095
4758.617800	814.852
4759.214062	789.021
4759.810362	710.354
4760.406699	672.781
4761.003074	718.573
4761.599487	668.085
4762.195936	811.33
4762.792423	792.544
4763.388948	735.011
4763.985510	730.314
4764.582109	745.578
4765.178745	726.792
4765.775420	722.095
4766.372131	656.344
4766.968880	659.866
4767.565666	575.328
4768.162490	594.114
4768.759351	605.856
4769.356250	563.587
4769.953186	582.373
4770.550159	629.338
4771.147170	614.075
4771.744218	625.816
4772.341304	617.597
4772.938427	621.119
4773.535587	632.861
4774.132785	632.861
4774.730020	656.344
4775.327293	602.333
4775.924603	656.344
4776.521950	644.602
4777.119335	637.557
4777.716757	661.04
4778.314217	679.826
4778.911714	656.344
4779.509249	629.338
4780.106821	637.557
4780.704430	675.13
4781.302077	703.309
4781.899761	644.602
4782.497482	634.035
4783.095241	652.821
4783.693038	652.821
4784.290872	617.597
4784.888743	621.119
4785.486651	607.03
4786.084597	637.557
4786.682581	614.074
4787.280602	644.602
4787.878660	629.338
4788.476756	686.871
4789.074889	625.816
4789.673059	617.597
4790.271267	617.597
4790.869512	575.328
4791.467795	621.119
4792.066115	560.064
4792.664473	544.8
4793.262868	602.333
4793.861300	560.064
4794.459770	602.333
4795.058277	652.821
4795.656822	675.13
4796.255404	698.612
4796.854023	729.14
4797.452680	656.343
4798.051374	575.328
4798.650106	598.811
4799.248875	590.592
4799.847681	582.373
4800.446525	602.333
4801.045406	629.338
4801.644325	614.074
4802.243281	634.035
4802.842275	625.816
4803.441305	544.8
4804.040374	567.109
4804.639479	651.647
4805.238623	705.657
4805.837803	709.18
4806.437021	733.836
4807.036277	679.826
4807.635569	710.354
4808.234900	679.826
4808.834267	679.826
4809.433672	691.567
4810.033115	691.567
4810.632594	664.562
4811.232112	807.807
4811.831666	762.016
4812.431258	706.831
4813.030888	607.03
4813.630555	555.367
4814.230259	578.85
4814.830001	578.85
4815.429780	656.343
4816.029596	614.074
4816.629450	578.85
4817.229342	578.85
4817.829271	540.104
4818.429237	509.576
4819.029240	625.816
4819.629281	644.602
4820.229360	617.597
4820.829476	634.035
4821.429629	634.035
4822.029819	634.035
4822.630047	594.114
4823.230313	594.114
4823.830616	597.636
4824.430956	578.85
4825.031334	567.109
4825.631749	585.895
4826.232201	560.064
4826.832691	551.845
4827.433219	555.367
4828.033783	575.328
4828.634386	772.583
4829.235025	718.573
4829.835702	683.348
4830.436416	621.119
4831.037168	575.328
4831.637957	605.855
4832.238784	582.372
4832.839648	578.85
4833.440550	516.621
4834.041488	575.328
4834.642465	555.367
4835.243478	536.581
4835.844529	571.805
4836.445618	567.109
4837.046744	637.557
4837.647907	648.124
4838.249108	590.591
4838.850346	571.805
4839.451622	609.378
4840.052935	637.557
4840.654285	648.124
4841.255673	675.13
4841.857098	668.085
4842.458560	705.657
4843.060061	625.816
4843.661598	594.114
4844.263173	594.114
4844.864785	540.104
4845.466435	597.636
4846.068122	567.109
4846.669846	590.592
4847.271608	587.069
4847.873407	621.119
4848.475244	598.811
4849.077118	571.805
4849.679030	582.373
4850.280979	540.104
4850.882965	563.586
4851.484989	547.148
4852.087050	602.333
4852.689149	639.905
4853.291285	617.597
4853.893458	629.338
4854.495669	587.069
4855.097917	567.109
4855.700203	671.607
4856.302526	661.04
4856.904886	796.066
4857.507284	841.857
4858.109719	800.762
4858.712192	792.543
4859.314702	819.549
4859.917250	737.359
4860.519835	664.562
4861.122457	648.124
4861.725117	644.602
4862.327814	749.1
4862.930549	765.538
4863.533321	753.797
4864.136130	683.349
4864.738977	691.568
4865.341861	629.338
4865.944783	718.573
4866.547742	699.787
4867.150738	668.085
4867.753772	634.035
4868.356843	578.85
4868.959952	590.592
4869.563098	571.806
4870.166282	560.064
4870.769503	536.581
4871.372761	609.378
4871.976057	672.781
4872.579390	594.114
4873.182760	582.373
4873.786168	767.887
4874.389614	726.792
4874.993097	648.125
4875.596617	602.333
4876.200175	571.806
4876.803770	582.373
4877.407402	547.149
4878.011072	544.8
4878.614779	540.104
4879.218524	533.059
4879.822306	528.362
4880.426125	555.368
4881.029982	551.845
4881.633877	571.806
4882.237808	501.357
4882.841778	531.885
4883.445784	501.357
4884.049828	516.621
4884.653910	567.109
4885.258028	637.557
4885.862185	637.557
4886.466378	555.368
4887.070609	551.845
4887.674878	560.064
4888.279184	551.845
4888.883527	544.8
4889.487908	560.064
4890.092326	533.059
4890.696781	544.8
4891.301274	528.362
4891.905804	602.333
4892.510372	551.845
4893.114977	598.811
4893.719620	555.368
4894.324300	533.059
4894.929017	533.059
4895.533772	493.138
4896.138564	474.352
4896.743394	481.397
4897.348261	479.049
4897.953165	555.368
4898.558107	578.85
4899.163087	575.328
4899.768103	679.826
4900.373157	730.314
4900.978249	607.03
4901.583378	621.119
4902.188544	587.069
4902.793748	551.845
4903.398989	582.373
4904.004268	555.368
4904.609584	605.856
4905.214937	594.114
4905.820328	560.064
4906.425756	563.586
4907.031222	590.592
4907.636725	609.378
4908.242265	582.373
4908.847843	629.338
4909.453458	563.586
4910.059111	587.069
4910.664801	587.069
4911.270529	560.064
4911.876294	609.378
4912.482096	587.069
4913.087936	575.328
4913.693813	605.855
4914.299727	560.064
4914.905679	614.074
4915.511669	664.562
4916.117696	672.781
4916.723760	609.378
4917.329861	612.9
4917.936000	578.85
4918.542177	551.845
4919.148391	540.104
4919.754642	585.895
4920.360931	616.423
4920.967257	567.109
4921.573620	555.367
4922.180021	544.8
4922.786460	560.064
4923.392935	578.85
4923.999449	567.109
4924.605999	547.148
4925.212587	563.586
4925.819213	544.8
4926.425875	582.373
4927.032576	590.592
4927.639313	578.85
4928.246088	551.845
4928.852901	516.621
4929.459751	571.805
4930.066638	629.338
4930.673563	629.338
4931.280525	637.557
4931.887524	629.338
4932.494561	575.328
4933.101636	612.9
4933.708747	578.85
4934.315897	621.119
4934.923083	629.338
4935.530307	659.866
4936.137569	641.079
4936.744867	634.035
4937.352204	691.567
4937.959577	617.597
4938.566988	578.85
4939.174437	551.845
4939.781923	520.143
4940.389446	513.098
4940.997007	497.835
4941.604605	516.621
4942.212241	493.138
4942.819913	570.631
4943.427624	555.367
4944.035372	544.8
4944.643157	614.074
4945.250979	641.079
4945.858839	578.85
4946.466737	513.098
4947.074672	493.138
4947.682644	523.666
4948.290654	562.412
4948.898701	574.154
4949.506785	555.367
4950.114907	547.148
4950.723066	609.378
4951.331263	612.9
4951.939497	598.81
4952.547769	617.597
4953.156078	664.562
4953.764424	641.079
4954.372808	625.816
4954.981229	614.074
4955.589688	644.602
4956.198184	598.81
4956.806717	617.597
4957.415288	699.786
4958.023897	637.557
4958.632542	637.557
4959.241225	625.815
4959.849946	578.85
4960.458704	571.805
4961.067499	555.367
4961.676332	590.591
4962.285202	563.586
4962.894110	571.805
4963.503055	590.591
4964.112037	560.064
4964.721057	683.348
4965.330114	691.567
4965.939209	637.557
4966.548341	621.119
4967.157510	614.074
4967.766717	710.354
4968.375961	713.876
4968.985243	703.309
4969.594562	637.557
4970.203919	683.348
4970.813313	683.348
4971.422744	668.084
4972.032213	578.85
4972.641719	648.124
4973.251263	590.591
4973.860844	567.109
4974.470462	560.064
4975.080118	509.576
4975.689811	509.576
4976.299542	497.834
4976.909310	501.357
4977.519115	571.805
4978.128958	641.079
4978.738839	602.333
4979.348756	540.103
4979.958711	536.581
4980.568704	598.81
4981.178734	571.805
4981.788801	607.029
4982.398906	699.786
4983.009048	703.309
4983.619228	652.821
4984.229445	590.591
4984.839699	513.098
4985.449991	520.143
4986.060321	577.676
4986.670687	577.676
4987.281091	536.581
4987.891533	551.845
4988.502012	481.396
4989.112528	479.048
4989.723082	509.576
4990.333673	528.362
4990.944302	516.621
4991.554968	544.8
4992.165671	533.058
4992.776412	540.103
4993.387190	547.148
4993.998006	528.362
4994.608859	516.621
4995.219749	501.357
4995.830677	454.391
4996.441643	484.919
4997.052645	501.357
4997.663685	481.396
4998.274763	504.879
4998.885878	497.834
4999.497030	540.103
5000.108220	563.586
5000.719447	536.581
5001.330712	533.059
5001.942014	536.581
5002.553353	524.84
5003.164730	497.834
5003.776144	571.805
5004.387596	664.562
5004.999085	691.567
5005.610612	661.04
5006.222176	664.562
5006.833777	621.119
5007.445416	609.378
5008.057092	625.815
5008.668806	607.029
5009.280556	625.815
5009.892345	614.074
5010.504171	621.119
5011.116034	582.372
5011.727935	594.114
5012.339873	651.647
5012.951848	648.124
5013.563861	607.029
5014.175911	688.045
5014.787999	637.557
5015.400124	571.805
5016.012287	563.586
5016.624487	520.143
5017.236724	516.621
5017.848999	587.069
5018.461311	501.357
5019.073661	524.84
5019.686048	587.069
5020.298472	575.328
5020.910934	551.845
5021.523433	575.328
5022.135970	547.148
5022.748544	710.353
5023.361155	718.572
5023.973804	652.821
5024.586491	614.074
5025.199214	614.074
5025.811976	621.119
5026.424774	587.069
5027.037610	544.8
5027.650484	567.109
5028.263394	533.059
5028.876343	683.348
5029.489328	668.084
5030.102351	637.557
5030.715412	607.029
5031.328510	578.85
5031.941645	590.591
5032.554818	634.034
5033.168028	683.348
5033.781275	733.836
5034.394560	644.602
5035.007883	625.816
5035.621243	575.328
5036.234640	578.85
5036.848074	563.586
5037.461546	598.81
5038.075056	609.378
5038.688603	587.069
5039.302187	590.591
5039.915809	629.338
5040.529468	607.029
5041.143164	652.821
5041.756898	598.81
5042.370670	563.586
5042.984478	533.059
5043.598324	544.8
5044.212208	497.834
5044.826129	540.103
5045.440087	602.333
5046.054083	578.85
5046.668117	575.328
5047.282187	536.581
5047.896295	551.845
5048.510441	536.581
5049.124624	563.586
5049.738844	516.621
5050.353102	533.059
5050.967397	563.586
5051.581729	536.581
5052.196099	520.143
5052.810507	523.665
5053.424952	509.576
5054.039434	533.059
5054.653953	578.85
5055.268510	563.586
5055.883105	598.81
5056.497737	555.367
5057.112406	551.845
5057.727113	571.805
5058.341857	644.602
5058.956638	691.567
5059.571457	672.781
5060.186314	664.562
5060.801207	598.81
5061.416139	590.591
5062.031107	594.114
5062.646113	582.372
5063.261157	551.845
5063.876238	524.84
5064.491356	533.059
5065.106512	544.8
5065.721705	641.079
5066.336935	695.09
5066.952203	765.538
5067.567508	672.781
5068.182851	634.034
5068.798231	602.333
5069.413649	668.084
5070.029104	637.557
5070.644596	637.557
5071.260126	614.074
5071.875693	602.333
5072.491298	652.821
5073.106940	699.786
5073.722620	742.055
5074.338336	715.05
5074.954091	745.578
5075.569882	715.05
5076.185712	691.567
5076.801578	710.353
5077.417482	688.045
5078.033424	691.567
5078.649402	699.786
5079.265419	695.09
5079.881472	634.034
5080.497563	664.562
5081.113692	664.562
5081.729858	730.314
5082.346061	683.348
5082.962302	617.596
5083.578580	648.124
5084.194895	678.652
5084.811248	621.119
5085.427639	659.865
5086.044066	656.343
5086.660531	659.865
5087.277034	637.557
5087.893574	637.557
5088.510152	607.029
5089.126766	547.148
5089.743419	536.581
5090.360108	551.845
5090.976835	544.8
5091.593600	528.362
5092.210402	563.586
5092.827241	582.372
5093.444118	605.855
5094.061032	612.9
5094.677984	648.124
5095.294973	609.378
5095.911999	590.591
5096.529063	672.781
5097.146164	656.343
5097.763303	730.314
5098.380479	726.791
5098.997693	706.831
5099.614943	735.01
5100.232232	706.831
5100.849557	780.802
5101.466921	745.578
5102.084321	742.055
5102.701759	722.095
5103.319235	703.309
5103.936747	679.826
5104.554298	784.324
5105.171885	780.802
5105.789510	800.762
5106.407173	722.095
5107.024873	683.348
5107.642610	637.557
5108.260385	607.029
5108.878197	706.831
5109.496046	691.567
5110.113933	637.557
5110.731858	582.372
5111.349820	718.572
5111.967819	831.29
5112.585855	753.797
5113.203930	679.826
5113.822041	644.602
5114.440190	609.378
5115.058376	722.095
5115.676600	668.084
5116.294861	634.034
5116.913160	715.05
5117.531495	688.045
5118.149869	661.04
5118.768280	609.377
5119.386728	625.815
5120.005213	607.029
5120.623736	641.079
5121.242297	672.781
5121.860895	661.04
5122.479530	637.557
5123.098203	637.557
5123.716913	722.095
5124.335660	718.572
5124.954445	753.797
5125.573268	765.538
5126.192127	726.791
5126.811025	699.786
5127.429959	656.343
5128.048931	648.124
5128.667941	651.646
5129.286988	686.871
5129.906072	713.876
5130.525194	675.129
5131.144353	644.602
5131.763549	594.114
5132.382783	578.85
5133.002054	609.377
5133.621363	625.815
5134.240709	641.079
5134.860093	675.129
5135.479514	678.652
5136.098972	702.134
5136.718468	806.633
5137.338001	907.609
5137.957572	834.812
5138.577180	742.055
5139.196826	710.353
5139.816509	625.815
5140.436229	551.845
5141.055987	563.586
5141.675782	625.815
5142.295614	625.815
5142.915484	594.114
5143.535392	656.343
5144.155337	659.866
5144.775319	637.557
5145.395339	679.826
5146.015396	675.129
5146.635490	792.543
5147.255622	792.543
5147.875791	735.01
5148.495998	668.085
5149.116242	617.597
5149.736524	621.119
5150.356843	659.866
5150.977199	757.319
5151.597593	831.29
5152.218024	982.754
5152.838493	986.276
5153.458999	955.748
5154.079543	908.783
5154.700123	870.036
5155.320742	850.076
5155.941398	846.554
5156.562091	789.021
5157.182821	722.095
5157.803589	637.557
5158.424395	617.597
5159.045237	587.069
5159.666118	621.119
5160.287035	621.119
5160.907990	710.354
5161.528983	664.562
5162.150013	656.343
5162.771080	787.847
5163.392185	865.34
5164.013327	838.335
5164.634506	789.021
5165.255723	745.578
5165.876978	672.781
[truncated: 6,506 more rows]
