# Supplementary material for: Chemoenzymatic synthesis of genetically-encoded multivalent liquid N-glycan arrays
Source: Nat Commun. 2023 Aug 28;14:5237. doi: 10.1038/s41467-023-40900-y (PMC10462762; doi:10.1038/s41467-023-40900-y)
Supplement: Supplementary file 8 — Supplementary Dataset 4 [file 41467_2023_40900_MOESM8_ESM.zip › Supplementary Data 1_All MALDI Data/MALDI TextFiles for Fig.5 and Fig.6/TL-IV-65-DBCO-SDB103_0004.txt]

TITLE "<<TL-IV-65-DBCO-SDB103_0004>> Voyager Spec #1[BP = 5239.4, 46398]"
TYPE MASSSPEC
3999.789467	73.6319
4000.336058	39.6479
4000.882687	43.8959
4001.429353	70.7999
4001.976057	59.4719
4002.522798	121.776
4003.069577	300.192
4003.616392	346.919
4004.163246	215.232
4004.710136	117.528
4005.257064	82.1279
4005.804030	35.3999
4006.351033	59.4719
4006.898073	86.3759
4007.445151	55.2239
4007.992266	73.6319
4008.539418	191.16
4009.086608	152.928
4009.633835	133.104
4010.181100	101.952
4010.728402	70.7999
4011.275741	55.2239
4011.823118	100.536
4012.370532	227.976
4012.917984	294.528
4013.465473	361.079
4014.012999	256.296
4014.560563	184.08
4015.108164	137.352
4015.655803	218.064
4016.203479	167.088
4016.751192	106.2
4017.298943	106.2
4017.846731	66.5519
4018.394556	35.4
4018.942419	43.8959
4019.490320	126.024
4020.038258	90.6239
4020.586233	43.8959
4021.134245	59.4719
4021.682295	77.8799
4022.230383	66.5519
4022.778507	157.176
4023.326669	160.008
4023.874869	117.528
4024.423106	59.4719
4024.971380	35.4
4025.519692	50.9759
4026.068041	21.24
4026.616428	94.8719
4027.164852	121.776
4027.713313	94.8719
4028.261812	66.5519
4028.810348	39.648
4029.358921	229.392
4029.907532	198.24
4030.456180	229.392
4031.004866	225.144
4031.553589	188.328
4032.102350	109.032
4032.651147	48.1439
4033.199983	52.3919
4033.748855	59.4719
4034.297766	28.32
4034.846713	50.9759
4035.395698	50.9759
4035.944720	28.32
4036.493780	28.32
4037.042877	182.664
4037.592011	240.72
4038.141183	167.088
4038.690392	101.952
4039.239639	101.952
4039.788923	198.24
4040.338245	164.256
4040.887603	331.344
4041.437000	320.016
4041.986433	253.464
4042.535904	179.832
4043.085413	94.8719
4043.634959	48.144
4044.184542	12.744
4044.734162	4.24803
4045.283820	28.32
4045.833516	59.4719
4046.383249	94.8719
4046.933019	109.032
4047.482826	75.0479
4048.032671	52.392
4048.582554	35.4
4049.132474	8.49603
4049.682431	39.648
4050.232425	97.7039
4050.782457	126.024
4051.332527	184.08
4051.882634	184.08
4052.432778	133.104
4052.982959	157.176
4053.533178	144.432
4054.083435	97.7039
4054.633728	128.856
4055.184060	117.528
4055.734428	113.28
4056.284834	82.1279
4056.835278	167.088
4057.385758	164.256
4057.936276	86.3759
4058.486832	48.144
4059.037425	109.032
4059.588055	171.336
4060.138723	186.912
4060.689428	137.352
4061.240171	109.032
4061.790951	66.5519
4062.341768	24.072
4062.892623	167.088
4063.443515	202.488
4063.994444	126.024
4064.545411	140.184
4065.096416	109.032
4065.647457	70.7999
4066.198536	43.896
4066.749653	206.736
4067.300807	373.823
4067.851998	256.296
4068.403227	152.928
4068.954493	86.3759
4069.505797	63.7199
4070.057137	75.0479
4070.608516	126.024
4071.159931	148.68
4071.711384	133.104
4072.262875	70.7999
4072.814403	55.2239
4073.365968	100.536
4073.917571	155.76
4074.469211	109.032
4075.020888	55.2239
4075.572603	24.072
4076.124356	16.992
4076.676145	16.992
4077.227972	66.5519
4077.779837	94.8719
4078.331739	75.0479
4078.883678	106.2
4079.435655	188.328
4079.987669	117.528
4080.539720	75.0479
4081.091809	55.2239
4081.643935	28.32
4082.196099	73.6319
4082.748300	135.936
4083.300538	106.2
4083.852814	97.7039
4084.405127	66.5519
4084.957478	48.144
4085.509866	70.7999
4086.062292	52.3919
4086.614754	55.2239
4087.167255	55.2239
4087.719792	70.7999
4088.272367	75.0479
4088.824980	101.952
4089.377630	101.952
4089.930317	63.7199
4090.483041	43.896
4091.035803	48.144
4091.588603	35.4
4092.141440	28.32
4092.694314	63.7199
4093.247225	59.4719
4093.800174	52.392
4094.353161	55.2239
4094.906185	66.5519
4095.459246	101.952
4096.012344	334.176
4096.565480	229.392
4097.118654	144.432
4097.671865	229.392
4098.225113	284.616
4098.778398	365.327
4099.331721	229.392
4099.885082	133.104
4100.438480	121.776
4100.991915	113.28
4101.545387	101.952
4102.098897	133.104
4102.652445	82.1279
4103.206030	82.1279
4103.759652	131.688
4104.313311	162.84
4104.867008	133.104
4105.420743	94.8719
4105.974514	48.144
4106.528324	70.7999
4107.082170	133.104
4107.636054	113.28
4108.189975	155.76
4108.743934	101.952
4109.297930	140.184
4109.851964	113.28
4110.406035	175.584
4110.960143	186.912
4111.514289	121.776
4112.068472	137.352
4112.622693	191.16
4113.176951	164.256
4113.731246	94.8719
4114.285579	39.648
4114.839949	70.8
4115.394356	94.8719
4115.948801	48.144
4116.503284	28.32
4117.057803	50.976
4117.612361	43.896
4118.166955	35.4
4118.721587	66.552
4119.276256	55.224
4119.830963	77.88
4120.385707	96.2879
4120.940489	94.8719
4121.495308	101.952
4122.050164	126.024
4122.605058	191.16
4123.159989	140.184
4123.714957	86.3759
4124.269963	135.936
4124.825007	209.568
4125.380087	167.088
4125.935205	137.352
4126.490361	152.928
4127.045554	188.328
4127.600784	128.856
4128.156052	97.7039
4128.711357	94.8719
4129.266699	144.432
4129.822079	155.76
4130.377497	106.2
4130.932951	157.176
4131.488443	157.176
4132.043973	218.064
4132.599540	167.088
4133.155144	97.7039
4133.710786	140.184
4134.266465	133.104
4134.822181	160.008
4135.377935	202.488
4135.933727	179.832
4136.489555	215.232
4137.045421	222.312
4137.601325	148.68
4138.157266	284.616
4138.713244	295.944
4139.269260	184.08
4139.825313	167.088
4140.381403	160.008
4140.937531	186.912
4141.493696	148.68
4142.049899	167.088
4142.606139	94.872
4143.162417	48.144
4143.718732	70.8
4144.275084	63.72
4144.831473	113.28
4145.387901	148.68
4145.944365	97.7039
4146.500867	133.104
4147.057406	184.08
4147.613983	148.68
4148.170597	133.104
4148.727248	210.984
4149.283937	144.432
4149.840663	128.856
4150.397427	90.624
4150.954228	140.184
4151.511067	198.24
4152.067943	244.968
4152.624856	307.272
4153.181806	246.384
4153.738794	188.328
4154.295820	188.328
4154.852883	148.68
4155.409983	79.296
4155.967121	167.088
4156.524296	113.28
4157.081508	70.8
4157.638758	39.6481
4158.196045	79.296
4158.753370	128.856
4159.310732	195.408
4159.868131	160.008
4160.425568	82.128
4160.983043	63.72
4161.540554	59.472
4162.098103	94.872
4162.655690	218.064
4163.213314	225.144
4163.770975	256.296
4164.328673	175.584
4164.886409	117.528
4165.444183	148.68
4166.001994	206.736
4166.559842	284.616
4167.117728	387.983
4167.675651	315.768
4168.233611	256.296
4168.791609	206.736
4169.349644	144.432
4169.907717	137.352
4170.465827	101.952
4171.023974	94.872
4171.582159	70.8
4172.140381	35.4001
4172.698641	21.2401
4173.256938	16.9921
4173.815272	82.128
4174.373644	291.696
4174.932054	233.64
4175.490500	137.352
4176.048984	86.376
4176.607506	79.296
4177.166064	94.872
4177.724661	75.048
4178.283294	35.4001
4178.841965	32.5681
4179.400674	16.9921
4179.959420	4.24811
4180.518203	39.6481
4181.077023	75.048
4181.635881	48.144
4182.194777	43.896
4182.753710	55.224
4183.312680	35.4001
4183.871688	28.3201
4184.430733	126.024
4184.989815	90.624
4185.548935	79.296
4186.108092	63.72
4186.667287	94.872
4187.226519	101.952
4187.785788	184.08
4188.345095	184.08
4188.904439	167.088
4189.463821	164.256
4190.023240	128.856
4190.582696	101.952
4191.142190	66.552
4191.701721	63.72
4192.261290	39.648
4192.820896	70.8
4193.380539	101.952
4193.940220	66.552
4194.499938	121.776
4195.059694	121.776
4195.619487	191.16
4196.179317	349.752
4196.739185	322.848
4197.299090	280.368
4197.859033	229.392
4198.419013	137.352
4198.979030	188.328
4199.539085	225.144
4200.099178	144.432
4200.659307	140.184
4201.219474	209.568
4201.779679	152.928
4202.339920	126.024
4202.900200	82.128
4203.460516	35.4001
4204.020870	202.488
4204.581262	269.04
4205.141690	206.736
4205.702157	260.544
4206.262660	184.08
4206.823201	164.256
4207.383780	191.16
4207.944396	128.856
4208.505049	140.184
4209.065739	66.552
4209.626467	75.048
4210.187233	82.128
4210.748036	144.432
4211.308876	284.616
4211.869754	237.888
4212.430669	175.584
4212.991621	184.08
4213.552611	179.832
4214.113638	175.584
4214.674703	113.28
4215.235805	75.048
4215.796944	32.5681
4216.358121	35.4001
4216.919335	171.336
4217.480587	198.24
4218.041876	280.368
4218.603202	298.776
4219.164566	195.408
4219.725967	128.856
4220.287406	128.856
4220.848882	210.984
4221.410395	198.24
4221.971946	121.776
4222.533534	164.256
4223.095160	148.68
4223.656823	179.832
4224.218523	133.104
4224.780261	160.008
4225.342036	140.184
4225.903849	144.432
4226.465699	193.992
4227.027587	152.928
4227.589511	90.624
4228.151474	55.224
4228.713473	35.4
4229.275510	117.528
4229.837585	160.008
4230.399696	157.176
4230.961846	137.352
4231.524032	148.68
4232.086256	86.376
4232.648518	63.72
4233.210817	191.16
4233.773153	167.088
4234.335527	117.528
4234.897938	233.64
4235.460386	249.216
4236.022872	184.08
4236.585395	106.2
4237.147956	55.224
4237.710554	52.392
4238.273189	206.736
4238.835862	237.888
4239.398572	191.16
4239.961320	213.816
4240.524105	222.312
4241.086927	133.104
4241.649787	101.952
4242.212684	109.032
4242.775619	106.2
4243.338591	109.032
4243.901601	97.7039
4244.464647	137.352
4245.027732	117.528
4245.590853	59.472
4246.154012	63.72
4246.717209	43.896
4247.280443	35.4
4247.843714	28.32
4248.407023	39.648
4248.970369	82.128
4249.533752	43.896
4250.097173	24.0721
4250.660631	12.7441
4251.224127	4.24808
4251.787660	77.88
4252.351230	127.44
4252.914838	94.8719
4253.478483	55.224
4254.042166	124.608
4254.605886	198.24
4255.169644	144.432
4255.733438	140.184
4256.297271	133.104
4256.861140	86.376
4257.425047	160.008
4257.988992	109.032
4258.552974	124.608
4259.116993	147.264
4259.681050	109.032
4260.245144	66.552
4260.809275	66.552
4261.373444	94.8719
4261.937650	63.72
4262.501894	52.392
4263.066175	55.224
4263.630494	155.76
4264.194849	113.28
4264.759243	63.72
4265.323673	43.896
4265.888142	126.024
4266.452647	82.128
4267.017190	66.552
4267.581770	39.648
4268.146388	39.648
4268.711043	113.28
4269.275735	113.28
4269.840465	109.032
4270.405233	70.8
4270.970037	117.528
4271.534879	109.032
4272.099759	101.952
4272.664676	63.72
4273.229630	48.144
4273.794622	16.9921
4274.359651	9.21271e-005
4274.924717	9.21271e-005
4275.489821	39.648
4276.054963	59.472
4276.620141	94.8719
4277.185357	171.336
4277.750611	148.68
4278.315902	90.6239
4278.881230	75.048
4279.446596	63.72
4280.011999	70.8
4280.577439	253.464
4281.142917	260.544
4281.708433	179.832
4282.273985	128.856
4282.839575	126.024
4283.405203	113.28
4283.970868	117.528
4284.536570	63.72
4285.102310	21.2401
4285.668087	106.2
4286.233902	106.2
4286.799753	106.2
4287.365643	59.472
4287.931570	32.5681
4288.497534	35.4001
4289.063535	39.6481
4289.629574	48.144
4290.195650	55.224
4290.761764	48.144
4291.327915	39.6481
4291.894104	39.6481
4292.460330	101.952
4293.026593	106.2
4293.592894	70.8
4294.159232	24.0721
4294.725608	16.9921
4295.292021	52.392
4295.858471	144.432
4296.424959	233.64
4296.991484	260.544
4297.558046	188.328
4298.124646	206.736
4298.691284	148.68
4299.257958	117.528
4299.824671	79.296
4300.391420	167.088
4300.958207	144.432
4301.525031	249.216
4302.091893	206.736
4302.658792	218.064
4303.225729	179.832
4303.792703	106.2
4304.359714	97.704
4304.926763	63.72
4305.493849	117.528
4306.060973	242.136
4306.628134	210.984
4307.195332	126.024
4307.762568	113.28
4308.329841	90.624
4308.897152	63.72
4309.464500	43.8961
4310.031885	12.7441
4310.599308	21.2401
4311.166768	233.64
4311.734266	288.864
4312.301801	256.296
4312.869373	233.64
4313.436983	152.928
4314.004630	113.28
4314.572315	210.984
4315.140037	215.232
4315.707796	171.336
4316.275593	133.104
4316.843427	152.928
4317.411299	137.352
4317.979208	121.776
4318.547154	157.176
4319.115138	106.2
4319.683159	94.872
4320.251218	117.528
4320.819314	101.952
4321.387447	70.8
4321.955618	48.1441
4322.523827	90.624
4323.092072	133.104
4323.660355	90.624
4324.228676	63.72
4324.797034	79.296
4325.365429	39.6481
4325.933861	28.3201
4326.502331	94.872
4327.070839	117.528
4327.639384	106.2
4328.207966	342.672
4328.776586	222.312
4329.345243	195.408
4329.913937	157.176
4330.482669	86.376
4331.051438	39.6481
4331.620245	8.49612
4332.189089	0.000133802
4332.757971	0.000133802
4333.326889	4.24813
4333.895846	86.376
4334.464839	135.936
4335.033871	147.264
4335.602939	321.432
4336.172045	372.408
4336.741188	273.288
4337.310369	249.216
4337.879587	179.832
4338.448842	237.888
4339.018135	276.12
4339.587466	264.792
4340.156833	198.24
4340.726238	152.928
4341.295681	109.032
4341.865161	63.7201
4342.434678	152.928
4343.004233	202.488
4343.573825	171.336
4344.143455	140.184
4344.713122	133.104
4345.282826	97.704
4345.852568	160.008
4346.422347	106.2
4346.992163	171.336
4347.562017	126.024
4348.131909	126.024
4348.701837	90.624
4349.271803	109.032
4349.841807	101.952
4350.411848	70.8001
4350.981926	86.376
4351.552042	152.928
4352.122195	97.704
4352.692386	79.296
4353.262614	171.336
4353.832879	137.352
4354.403182	276.12
4354.973522	242.136
4355.543900	164.256
4356.114315	188.328
4356.684767	276.12
4357.255257	256.296
4357.825784	167.088
4358.396348	137.352
4358.966950	229.392
4359.537590	222.312
4360.108267	280.368
4360.678981	253.464
4361.249732	171.336
4361.820521	222.312
4362.391348	206.736
4362.962212	175.584
4363.533113	288.864
4364.104052	264.792
4364.675028	222.312
4365.246041	133.104
4365.817092	188.328
4366.388180	137.352
4366.959306	133.104
4367.530469	195.408
4368.101669	160.008
4368.672907	109.032
4369.244182	151.512
4369.815495	259.128
4370.386845	294.528
4370.958232	188.328
4371.529657	117.528
4372.101119	86.3761
4372.672619	48.1441
4373.244156	157.176
4373.815731	148.68
4374.387342	179.832
4374.958992	164.256
4375.530678	97.704
4376.102402	52.3921
4376.674164	32.5681
4377.245963	70.8001
4377.817799	101.952
4378.389673	128.856
4378.961584	171.336
4379.533532	193.992
4380.105518	191.16
4380.677542	276.12
4381.249602	171.336
4381.821700	229.392
4382.393836	195.408
4382.966009	144.432
4383.538219	82.1281
4384.110467	12.7442
4384.682752	0.000188305
4385.255075	59.4721
4385.827434	288.864
4386.399832	229.392
4386.972267	222.312
4387.544739	218.064
4388.117248	202.488
4388.689795	179.832
4389.262379	218.064
4389.835001	195.408
4390.407660	121.776
4390.980357	144.432
4391.553091	148.68
4392.125862	94.872
4392.698671	121.776
4393.271517	121.776
4393.844401	94.872
4394.417322	128.856
4394.990280	106.2
4395.563276	97.704
4396.136309	43.8961
4396.709380	21.2402
4397.282488	16.9922
4397.855633	12.7442
4398.428816	32.5681
4399.002036	28.3201
4399.575294	21.2402
4400.148589	21.2402
4400.721921	21.2402
4401.295291	63.7201
4401.868698	202.488
4402.442143	264.792
4403.015625	191.16
4403.589144	101.952
4404.162701	90.6241
4404.736295	55.2241
4405.309927	66.5521
4405.883596	106.2
4406.457302	82.1281
4407.031046	63.7201
4407.604828	117.528
4408.178646	82.1281
4408.752502	48.1441
4409.326396	35.4001
4409.900327	43.8961
4410.474295	48.1441
4411.048301	28.3202
4411.622344	59.4721
4412.196424	48.1441
4412.770542	16.9922
4413.344697	4.24819
4413.918890	0.00019517
4414.493120	104.784
4415.067388	101.952
4415.641693	63.7201
4416.216035	59.4721
4416.790415	28.3201
4417.364832	12.7442
4417.939286	8.49618
4418.513778	35.4001
4419.088307	126.024
4419.662874	101.952
4420.237478	128.856
4420.812120	101.952
4421.386799	86.3761
4421.961515	43.8961
4422.536269	16.9922
4423.111060	4.24818
4423.685889	4.24818
4424.260755	0.000187541
4424.835658	8.49617
4425.410599	97.704
4425.985577	66.5521
4426.560592	55.2241
4427.135645	160.008
4427.710736	213.816
4428.285864	126.024
4428.861029	97.704
4429.436231	90.6241
4430.011471	79.2961
4430.586749	59.4721
4431.162064	39.6481
4431.737416	66.5521
4432.312805	97.7041
4432.888233	70.8001
4433.463697	63.7201
4434.039199	32.5682
4434.614738	75.0481
4435.190315	82.1281
4435.765929	70.8001
4436.341580	171.336
4436.917269	140.184
4437.492995	113.28
4438.068759	106.2
4438.644560	109.032
4439.220398	79.2961
4439.796274	90.6241
4440.372188	126.024
4440.948138	206.736
4441.524126	222.312
4442.100152	229.392
4442.676215	184.08
4443.252315	242.136
4443.828453	225.144
4444.404628	229.392
4444.980840	175.584
4445.557090	137.352
4446.133378	94.872
4446.709702	113.28
4447.286064	160.008
4447.862464	97.704
4448.438901	179.832
4449.015375	202.488
4449.591887	179.832
4450.168436	184.08
4450.745023	171.336
4451.321647	117.528
4451.898308	148.68
4452.475007	101.952
4453.051743	269.04
4453.628516	218.064
4454.205327	164.256
4454.782176	128.856
4455.359062	94.872
4455.935985	160.008
4456.512945	280.368
4457.089943	225.144
4457.666979	140.184
4458.244052	97.704
4458.821162	70.8001
4459.398309	79.2961
4459.975494	59.4721
4460.552717	35.4001
4461.129977	104.784
4461.707274	155.76
4462.284609	155.76
4462.861981	133.104
4463.439390	157.176
4464.016837	152.928
4464.594321	113.28
4465.171843	66.5521
4465.749402	39.6481
4466.326998	8.49618
4466.904632	0.000191022
4467.482303	0.000191022
4468.060012	39.6481
4468.637758	55.2241
4469.215542	48.1441
4469.793363	106.2
4470.371221	97.704
4470.949117	63.7201
4471.527050	152.928
4472.105020	109.032
4472.683028	97.704
4473.261074	152.928
4473.839156	152.928
4474.417276	126.024
4474.995434	121.776
4475.573629	94.872
4476.151861	70.8001
4476.730131	117.528
4477.308438	148.68
4477.886783	315.768
4478.465165	315.768
4479.043584	311.52
4479.622041	202.488
4480.200535	206.736
4480.779067	157.176
4481.357636	160.008
4481.936242	101.952
4482.514886	97.704
4483.093567	86.376
4483.672286	135.936
4484.251042	233.64
4484.829835	164.256
4485.408666	94.872
4485.987534	66.5521
4486.566440	32.5681
4487.145383	97.704
4487.724363	160.008
4488.303381	148.68
4488.882436	128.856
4489.461529	97.704
4490.040659	256.296
4490.619827	346.92
4491.199031	354
4491.778274	369.576
4492.357553	291.696
4492.936870	253.464
4493.516225	284.616
4494.095617	171.336
4494.675046	117.528
4495.254513	113.28
4495.834017	218.064
4496.413558	140.184
4496.993137	106.2
4497.572754	160.008
4498.152407	106.2
4498.732099	52.3921
4499.311827	70.8001
4499.891593	128.856
4500.471396	90.624
4501.051237	90.624
4501.631115	229.392
4502.211031	264.792
4502.790984	179.832
4503.370974	75.048
4503.951002	82.128
4504.531067	198.24
4505.111170	184.08
4505.691310	113.28
4506.271487	113.28
4506.851702	325.68
4507.431954	295.944
4508.012244	188.328
4508.592571	222.312
4509.172935	175.584
4509.753337	198.24
4510.333777	133.104
4510.914253	126.024
4511.494767	82.128
4512.075319	43.8961
4512.655908	75.0481
4513.236534	94.872
4513.817198	126.024
4514.397899	101.952
4514.978637	66.5521
4515.559413	32.5681
4516.140226	4.24817
4516.721077	0.000174189
4517.301965	24.0721
4517.882891	93.456
4518.463854	127.44
4519.044854	82.128
4519.625892	79.2961
4520.206967	70.8001
4520.788079	70.8001
4521.369229	109.032
4521.950417	175.584
4522.531641	117.528
4523.112903	79.2961
4523.694203	106.2
4524.275540	66.5521
4524.856914	63.7201
4525.438326	171.336
4526.019775	140.184
4526.601262	106.2
4527.182786	101.952
4527.764347	82.1281
4528.345946	52.3921
4528.927582	59.4721
4529.509256	43.8961
4530.090967	24.0722
4530.672716	28.3202
4531.254501	35.4001
4531.836325	32.5681
4532.418185	28.3201
4533.000083	32.5681
4533.582019	63.7201
4534.163992	43.8961
4534.746002	28.3202
4535.328050	16.9922
4535.910135	8.49618
4536.492257	35.4001
4537.074417	59.4721
4537.656614	70.8001
4538.238849	144.432
4538.821121	97.704
4539.403431	70.8001
4539.985778	43.8961
4540.568162	16.9922
4541.150584	39.6481
4541.733043	225.144
4542.315539	233.64
4542.898073	175.584
4543.480645	109.032
4544.063254	66.5521
4544.645900	66.5521
4545.228583	121.776
4545.811304	106.2
4546.394063	66.5521
4546.976859	32.5681
4547.559692	144.432
4548.142562	121.776
4548.725470	171.336
4549.308416	117.528
4549.891399	106.2
4550.474419	48.1441
4551.057476	21.2402
4551.640572	39.6481
4552.223704	35.4001
4552.806874	90.6241
4553.390081	82.1281
4553.973326	104.784
4554.556608	82.1281
4555.139927	48.1441
4555.723284	66.5521
4556.306679	66.5521
4556.890110	32.5681
4557.473579	12.7442
4558.057086	8.49618
4558.640630	4.24819
4559.224211	55.2241
4559.807830	59.4721
4560.391486	77.8801
4560.975179	59.4721
4561.558910	24.0722
4562.142679	109.032
4562.726485	97.704
4563.310328	86.3761
4563.894208	256.296
4564.478126	260.544
4565.062082	164.256
4565.646074	137.352
4566.230105	121.776
4566.814172	94.8721
4567.398277	82.1281
4567.982420	79.2961
4568.566600	52.3921
4569.150817	24.0722
4569.735071	46.7281
4570.319363	86.3761
4570.903693	70.8001
4571.488060	66.5521
4572.072464	39.6481
4572.656906	66.5521
4573.241385	233.64
4573.825901	253.464
4574.410455	246.384
4574.995046	210.984
4575.579675	126.024
4576.164341	106.2
4576.749045	63.7201
4577.333786	75.0481
4577.918564	75.0481
4578.503380	75.0481
4579.088233	229.392
4579.673123	237.888
4580.258051	167.088
4580.843017	126.024
4581.428020	66.5521
4582.013060	39.6481
4582.598137	12.7442
4583.183252	8.49617
4583.768405	39.6481
4584.353594	55.2241
4584.938822	52.3921
4585.524086	140.184
4586.109388	128.856
4586.694728	109.032
4587.280105	90.624
4587.865519	171.336
4588.450970	144.432
4589.036460	117.528
4589.621986	133.104
4590.207550	148.68
4590.793151	86.376
4591.378790	39.6481
4591.964466	43.8961
4592.550179	160.008
4593.135930	101.952
4593.721719	59.4721
4594.307544	157.176
4594.893407	195.408
4595.479308	126.024
4596.065246	79.296
4596.651221	35.4001
4597.237234	32.5681
4597.823284	24.0721
4598.409372	21.2401
4598.995497	86.376
4599.581659	97.704
4600.167859	63.7201
4600.754096	144.432
4601.340371	94.872
4601.926683	86.376
4602.513032	94.872
4603.099419	137.352
4603.685843	86.376
4604.272305	43.8961
4604.858804	79.296
4605.445340	233.64
4606.031914	202.488
4606.618525	137.352
4607.205174	117.528
4607.791860	79.296
4608.378583	79.296
4608.965344	109.032
4609.552143	70.8
4610.138978	106.2
4610.725851	137.352
4611.312762	117.528
4611.899710	126.024
4612.486695	66.5521
4613.073718	86.376
4613.660778	82.128
4614.247876	225.144
4614.835011	202.488
4615.422183	179.832
4616.009393	164.256
4616.596640	126.024
4617.183924	206.736
4617.771246	206.736
4618.358606	179.832
4618.946003	137.352
4619.533437	94.872
4620.120909	198.24
4620.708418	188.328
4621.295964	210.984
4621.883548	188.328
4622.471169	144.432
4623.058828	86.376
4623.646524	39.6481
4624.234257	160.008
4624.822028	162.84
4625.409836	148.68
4625.997682	106.2
4626.585565	48.1441
4627.173486	32.5681
4627.761444	126.024
4628.349439	101.952
4628.937472	167.088
4629.525542	209.568
4630.113649	157.176
4630.701794	94.872
4631.289977	52.3921
4631.878196	70.8001
4632.466454	32.5681
4633.054748	24.0721
4633.643080	16.9921
4634.231450	12.7441
4634.819856	0.00016637
4635.408301	42.4801
4635.996782	32.5681
4636.585301	39.6481
4637.173858	39.6481
4637.762451	97.704
4638.351083	82.128
4638.939751	66.5521
4639.528457	97.704
4640.117201	167.088
4640.705982	202.488
4641.294800	233.64
4641.883656	331.344
4642.472549	307.272
4643.061479	253.464
4643.650447	195.408
4644.239453	126.024
4644.828495	70.8001
4645.417575	117.528
4646.006693	128.856
4646.595848	140.184
4647.185040	126.024
4647.774270	86.376
4648.363537	48.1441
4648.952842	70.8001
4649.542184	128.856
4650.131563	137.352
4650.720980	106.2
4651.310434	113.28
4651.899926	101.952
4652.489455	128.856
4653.079021	90.624
4653.668625	66.5521
4654.258266	59.4721
4654.847945	237.888
4655.437661	191.16
4656.027415	222.312
4656.617206	175.584
4657.207034	113.28
4657.796900	66.5521
4658.386803	225.144
4658.976743	311.52
4659.566721	195.408
4660.156736	229.392
4660.746789	179.832
4661.336879	179.832
4661.927007	152.928
4662.517172	86.3761
4663.107374	148.68
4663.697614	210.984
4664.287891	188.328
4664.878206	109.032
4665.468558	59.4721
4666.058947	94.8721
4666.649374	59.4721
4667.239838	157.176
4667.830340	113.28
4668.420879	97.7041
4669.011455	70.8001
4669.602069	43.8962
4670.192720	39.6482
4670.783409	215.232
4671.374135	160.008
4671.964899	126.024
4672.555700	97.7041
4673.146538	66.5521
4673.737414	32.5682
4674.328327	126.024
4674.919277	117.528
4675.510265	75.0481
4676.101291	109.032
4676.692353	75.0481
4677.283454	113.28
4677.874591	121.776
4678.465766	137.352
4679.056978	106.2
4679.648228	179.832
4680.239515	128.856
4680.830840	86.3761
4681.422202	155.76
4682.013602	276.12
4682.605038	191.16
4683.196513	148.68
4683.788024	144.432
4684.379573	121.776
4684.971160	70.8001
4685.562784	59.4721
4686.154445	66.5521
4686.746144	32.5682
4687.337880	55.2242
4687.929653	63.7201
4688.521464	55.2242
4689.113313	52.3922
4689.705198	39.6482
4690.297121	48.1442
4690.889082	101.952
4691.481080	63.7201
4692.073115	126.024
4692.665188	126.024
4693.257298	86.3761
4693.849446	79.2961
4694.441631	79.2961
4695.033853	39.6482
4695.626113	157.176
4696.218410	148.68
4696.810745	106.2
4697.403117	66.5521
4697.995526	66.5521
4698.587973	52.3922
4699.180458	144.432
4699.772979	137.352
4700.365538	113.28
4700.958135	124.608
4701.550769	106.2
4702.143440	75.0481
4702.736149	63.7201
4703.328895	63.7201
4703.921678	39.6482
4704.514499	193.992
4705.107358	202.488
4705.700254	256.296
4706.293187	322.848
4706.886157	295.944
4707.479165	269.04
4708.072211	171.336
4708.665294	291.696
4709.258414	225.144
4709.851571	157.176
4710.444766	121.776
4711.037999	86.3761
4711.631269	97.7041
4712.224576	101.952
4712.817921	86.3761
4713.411303	140.184
4714.004722	121.776
4714.598179	86.3761
4715.191673	39.6482
4715.785205	137.352
4716.378774	164.256
4716.972381	121.776
4717.566025	97.7041
4718.159706	94.8721
4718.753425	66.5522
4719.347181	70.8001
4719.940975	35.4002
4720.534806	21.2402
4721.128674	28.3202
4721.722580	21.2402
4722.316523	52.3922
4722.910504	128.856
4723.504522	144.432
4724.098577	97.7041
4724.692670	82.1281
4725.286800	75.0481
4725.880968	117.528
4726.475173	135.936
4727.069415	160.008
4727.663695	94.8721
4728.258013	90.6241
4728.852367	135.936
4729.446759	121.776
4730.041189	94.8721
4730.635656	63.7202
4731.230160	52.3922
4731.824702	66.5522
4732.419281	121.776
4733.013898	160.008
4733.608552	97.7041
4734.203243	79.2961
4734.797972	179.832
4735.392738	175.584
4735.987542	144.432
4736.582383	109.032
4737.177261	218.064
4737.772177	157.176
4738.367130	79.2961
4738.962121	106.2
4739.557149	97.7041
4740.152214	63.7202
4740.747317	86.3761
4741.342458	86.3761
4741.937635	128.856
4742.532851	160.008
4743.128103	198.24
4743.723393	267.624
4744.318720	368.16
4744.914085	253.464
4745.509487	369.576
4746.104927	385.152
4746.700404	373.824
4747.295918	256.296
4747.891470	222.312
4748.487059	244.968
4749.082686	184.08
4749.678350	167.088
4750.274051	164.256
4750.869790	291.696
4751.465566	280.368
4752.061380	225.144
4752.657231	256.296
4753.253120	315.768
4753.849046	237.888
4754.445009	218.064
4755.041010	240.72
4755.637048	329.928
4756.233123	345.504
4756.829236	363.912
4757.425387	334.176
4758.021574	300.192
4758.617800	242.136
4759.214062	164.256
4759.810362	148.68
4760.406699	86.3761
4761.003074	140.184
4761.599487	113.28
4762.195936	162.84
4762.792423	133.104
4763.388948	164.256
4763.985510	276.12
4764.582109	273.288
4765.178745	249.216
4765.775420	237.888
4766.372131	264.792
4766.968880	184.08
4767.565666	171.336
4768.162490	244.968
4768.759351	267.624
4769.356250	242.136
4769.953186	179.832
4770.550159	137.352
4771.147170	140.184
4771.744218	155.76
4772.341304	126.024
4772.938427	167.088
4773.535587	148.68
4774.132785	171.336
4774.730020	237.888
4775.327293	175.584
4775.924603	137.352
4776.521950	121.776
4777.119335	90.6241
4777.716757	79.2961
4778.314217	79.2961
4778.911714	117.528
4779.509249	162.84
4780.106821	160.008
4780.704430	137.352
4781.302077	152.928
4781.899761	137.352
4782.497482	82.1281
4783.095241	182.664
4783.693038	140.184
4784.290872	133.104
4784.888743	137.352
4785.486651	184.08
4786.084597	225.144
4786.682581	240.72
4787.280602	188.328
4787.878660	264.792
4788.476756	288.864
4789.074889	295.944
4789.673059	303.024
4790.271267	233.64
4790.869512	218.064
4791.467795	184.08
4792.066115	94.8721
4792.664473	75.0481
4793.262868	79.2961
4793.861300	121.776
4794.459770	137.352
4795.058277	79.2961
4795.656822	273.288
4796.255404	249.216
4796.854023	164.256
4797.452680	164.256
4798.051374	126.024
4798.650106	144.432
4799.248875	106.2
4799.847681	70.8001
4800.446525	39.6481
4801.045406	90.6241
4801.644325	59.4721
4802.243281	113.28
4802.842275	101.952
4803.441305	55.2241
4804.040374	66.5521
4804.639479	97.704
4805.238623	171.336
4805.837803	121.776
4806.437021	106.2
4807.036277	70.8001
4807.635569	43.8961
4808.234900	55.2241
4808.834267	218.064
4809.433672	171.336
4810.033115	160.008
4810.632594	222.312
4811.232112	264.792
4811.831666	210.984
4812.431258	206.736
4813.030888	202.488
4813.630555	202.488
4814.230259	126.024
4814.830001	86.3761
4815.429780	86.3761
4816.029596	79.2961
4816.629450	106.2
4817.229342	97.7041
4817.829271	117.528
4818.429237	135.936
4819.029240	140.184
4819.629281	117.528
4820.229360	79.2961
4820.829476	55.2241
4821.429629	39.6481
4822.029819	28.3201
4822.630047	50.9761
4823.230313	209.568
4823.830616	184.08
4824.430956	191.16
4825.031334	179.832
4825.631749	133.104
4826.232201	133.104
4826.832691	253.464
4827.433219	260.544
4828.033783	171.336
4828.634386	117.528
4829.235025	86.3761
4829.835702	97.704
4830.436416	90.6241
4831.037168	82.1281
4831.637957	97.704
4832.238784	140.184
4832.839648	202.488
4833.440550	284.616
4834.041488	273.288
4834.642465	167.088
4835.243478	94.8721
4835.844529	133.104
4836.445618	79.2961
4837.046744	101.952
4837.647907	79.2961
4838.249108	66.5521
4838.850346	52.3921
4839.451622	70.8001
4840.052935	75.0481
4840.654285	39.6482
4841.255673	70.8001
4841.857098	97.7041
4842.458560	171.336
4843.060061	315.768
4843.661598	276.12
4844.263173	157.176
4844.864785	171.336
4845.466435	193.992
4846.068122	126.024
4846.669846	117.528
4847.271608	128.856
4847.873407	128.856
4848.475244	126.024
4849.077118	90.6241
4849.679030	55.2241
4850.280979	55.2241
4850.882965	28.3202
4851.484989	21.2402
4852.087050	79.2961
4852.689149	101.952
4853.291285	70.8001
4853.893458	117.528
4854.495669	222.312
4855.097917	218.064
4855.700203	164.256
4856.302526	157.176
4856.904886	128.856
4857.507284	90.6241
4858.109719	128.856
4858.712192	106.2
4859.314702	75.0481
4859.917250	28.3202
4860.519835	152.928
4861.122457	246.384
4861.725117	167.088
4862.327814	244.968
4862.930549	260.544
4863.533321	237.888
4864.136130	215.232
4864.738977	218.064
4865.341861	175.584
4865.944783	222.312
4866.547742	244.968
4867.150738	167.088
4867.753772	90.6241
4868.356843	63.7201
4868.959952	35.4002
4869.563098	140.184
4870.166282	202.488
4870.769503	179.832
4871.372761	269.04
4871.976057	225.144
4872.579390	191.16
4873.182760	160.008
4873.786168	86.3761
4874.389614	140.184
4874.993097	144.432
4875.596617	137.352
4876.200175	198.24
4876.803770	188.328
4877.407402	179.832
4878.011072	128.856
4878.614779	264.792
4879.218524	322.848
4879.822306	311.52
4880.426125	276.12
4881.029982	191.16
4881.633877	167.088
4882.237808	109.032
4882.841778	117.528
4883.445784	152.928
4884.049828	140.184
4884.653910	121.776
4885.258028	222.312
4885.862185	240.72
4886.466378	148.68
4887.070609	126.024
4887.674878	79.2962
4888.279184	39.6482
4888.883527	24.0722
4889.487908	16.9923
4890.092326	4.24828
4890.696781	237.888
4891.301274	191.16
4891.905804	164.256
4892.510372	206.736
4893.114977	148.68
4893.719620	128.856
4894.324300	75.0482
4894.929017	32.5682
4895.533772	8.49627
4896.138564	12.7443
4896.743394	63.7202
4897.348261	55.2242
4897.953165	59.4722
4898.558107	59.4722
4899.163087	55.2242
4899.768103	35.4002
4900.373157	46.7282
4900.978249	236.472
4901.583378	414.888
4902.188544	295.944
4902.793748	198.24
4903.398989	209.568
4904.004268	179.832
4904.609584	229.392
4905.214937	157.176
4905.820328	126.024
4906.425756	121.776
4907.031222	195.408
4907.636725	195.408
4908.242265	148.68
4908.847843	137.352
4909.453458	79.2962
4910.059111	21.2403
4910.664801	90.6242
4911.270529	82.1282
4911.876294	135.936
4912.482096	186.912
4913.087936	152.928
4913.693813	109.032
4914.299727	55.2242
4914.905679	97.7041
4915.511669	66.5522
4916.117696	86.3762
4916.723760	75.0482
4917.329861	86.3762
4917.936000	101.952
4918.542177	63.7202
4919.148391	28.3202
4919.754642	28.3202
4920.360931	70.8002
4920.967257	82.1282
4921.573620	93.4561
4922.180021	151.512
4922.786460	101.952
4923.392935	167.088
4923.999449	133.104
4924.605999	97.7041
4925.212587	157.176
4925.819213	222.312
4926.425875	191.16
4927.032576	137.352
4927.639313	167.088
4928.246088	191.16
4928.852901	109.032
4929.459751	120.36
4930.066638	86.3761
4930.673563	121.776
4931.280525	97.7041
4931.887524	82.1282
4932.494561	66.5522
4933.101636	59.4722
4933.708747	55.2242
4934.315897	59.4722
4934.923083	35.4002
4935.530307	32.5682
4936.137569	59.4722
4936.744867	140.184
4937.352204	218.064
4937.959577	198.24
4938.566988	311.52
4939.174437	222.312
4939.781923	164.256
4940.389446	97.7041
4940.997007	198.24
4941.604605	148.68
4942.212241	113.28
4942.819913	109.032
4943.427624	140.184
4944.035372	171.336
4944.643157	160.008
4945.250979	140.184
4945.858839	109.032
4946.466737	148.68
4947.074672	109.032
4947.682644	79.2962
4948.290654	70.8002
4948.898701	55.2242
4949.506785	39.6482
4950.114907	48.1442
4950.723066	184.08
4951.331263	188.328
4951.939497	148.68
4952.547769	126.024
4953.156078	121.776
4953.764424	70.8002
4954.372808	113.28
4954.981229	140.184
4955.589688	175.584
4956.198184	215.232
4956.806717	229.392
4957.415288	225.144
4958.023897	291.696
4958.632542	229.392
4959.241225	249.216
4959.849946	256.296
4960.458704	191.16
4961.067499	171.336
4961.676332	133.104
4962.285202	113.28
4962.894110	70.8002
4963.503055	126.024
4964.112037	140.184
4964.721057	280.368
4965.330114	342.672
4965.939209	225.144
4966.548341	229.392
4967.157510	244.968
4967.766717	171.336
4968.375961	113.28
4968.985243	160.008
4969.594562	109.032
4970.203919	135.936
4970.813313	128.856
4971.422744	121.776
4972.032213	188.328
4972.641719	191.16
4973.251263	206.736
4973.860844	152.928
4974.470462	242.136
4975.080118	195.408
4975.689811	152.928
4976.299542	113.28
4976.909310	63.7202
4977.519115	63.7202
4978.128958	63.7202
4978.738839	24.0722
4979.348756	124.608
4979.958711	121.776
4980.568704	276.12
4981.178734	206.736
4981.788801	191.16
4982.398906	365.328
4983.009048	322.848
4983.619228	233.64
4984.229445	148.68
4984.839699	90.6241
4985.449991	55.2242
4986.060321	28.3202
4986.670687	16.9923
4987.281091	32.5682
4987.891533	135.936
4988.502012	121.776
4989.112528	121.776
4989.723082	70.8002
4990.333673	59.4722
4990.944302	206.736
4991.554968	179.832
4992.165671	253.464
4992.776412	218.064
4993.387190	128.856
4993.998006	90.6241
4994.608859	121.776
4995.219749	164.256
4995.830677	109.032
4996.441643	55.2242
4997.052645	128.856
4997.663685	109.032
4998.274763	94.8721
4998.885878	148.68
4999.497030	109.032
5000.108220	94.8721
5000.719447	152.928
5001.330712	295.944
5001.942014	215.232
5002.553353	237.888
5003.164730	195.408
5003.776144	126.024
5004.387596	106.2
5004.999085	117.528
5005.610612	94.8721
5006.222176	97.7041
5006.833777	75.0482
5007.445416	113.28
5008.057092	128.856
5008.668806	106.2
5009.280556	97.7041
5009.892345	90.6241
5010.504171	59.4722
5011.116034	55.2242
5011.727935	66.5522
5012.339873	63.7202
5012.951848	48.1442
5013.563861	75.0482
5014.175911	144.432
5014.787999	140.184
5015.400124	86.3762
5016.012287	63.7202
5016.624487	43.8962
5017.236724	28.3202
5017.848999	12.7443
5018.461311	35.4002
5019.073661	21.2403
5019.686048	82.1282
5020.298472	93.4561
5020.910934	52.3922
5021.523433	117.528
5022.135970	109.032
5022.748544	59.4722
5023.361155	43.8962
5023.973804	90.6241
5024.586491	55.2242
5025.199214	104.784
5025.811976	79.2962
5026.424774	66.5522
5027.037610	113.28
5027.650484	167.088
5028.263394	133.104
5028.876343	82.1282
5029.489328	24.0723
5030.102351	35.4002
5030.715412	66.5522
5031.328510	43.8962
5031.941645	28.3202
5032.554818	97.7041
5033.168028	198.24
5033.781275	140.184
5034.394560	90.6241
5035.007883	52.3922
5035.621243	24.0722
5036.234640	50.9762
5036.848074	218.064
5037.461546	222.312
5038.075056	184.08
5038.688603	133.104
5039.302187	66.5522
5039.915809	52.3922
5040.529468	48.1442
5041.143164	52.3922
5041.756898	48.1442
5042.370670	39.6482
5042.984478	32.5682
5043.598324	43.8962
5044.212208	24.0723
5044.826129	24.0723
5045.440087	50.9762
5046.054083	90.6241
5046.668117	70.8002
5047.282187	43.8962
5047.896295	126.024
5048.510441	97.7041
5049.124624	97.7041
5049.738844	191.16
5050.353102	160.008
5050.967397	128.856
5051.581729	137.352
5052.196099	109.032
5052.810507	186.912
5053.424952	121.776
5054.039434	109.032
5054.653953	109.032
5055.268510	101.952
5055.883105	171.336
5056.497737	202.488
5057.112406	188.328
5057.727113	157.176
5058.341857	133.104
5058.956638	137.352
5059.571457	164.256
5060.186314	198.24
5060.801207	202.488
5061.416139	167.088
5062.031107	233.64
5062.646113	202.488
5063.261157	198.24
5063.876238	334.176
5064.491356	492.768
5065.106512	385.152
5065.721705	295.944
5066.336935	191.16
5066.952203	148.68
5067.567508	164.256
5068.182851	97.7041
5068.798231	39.6482
5069.413649	43.8962
5070.029104	90.6241
5070.644596	121.776
5071.260126	121.776
5071.875693	160.008
5072.491298	137.352
5073.106940	121.776
5073.722620	202.488
5074.338336	264.792
5074.954091	179.832
5075.569882	109.032
5076.185712	66.5522
5076.801578	94.8721
5077.417482	164.256
5078.033424	157.176
5078.649402	184.08
5079.265419	137.352
5079.881472	167.088
5080.497563	175.584
5081.113692	218.064
5081.729858	137.352
5082.346061	269.04
5082.962302	303.024
5083.578580	264.792
5084.194895	269.04
5084.811248	222.312
5085.427639	179.832
5086.044066	117.528
5086.660531	186.912
5087.277034	137.352
5087.893574	331.344
5088.510152	256.296
5089.126766	206.736
5089.743419	171.336
5090.360108	193.992
5090.976835	349.752
5091.593600	356.832
5092.210402	346.92
5092.827241	334.176
5093.444118	412.056
5094.061032	288.864
5094.677984	246.384
5095.294973	233.64
5095.911999	167.088
5096.529063	152.928
5097.146164	140.184
5097.763303	202.488
5098.380479	210.984
5098.997693	144.432
5099.614943	144.432
5100.232232	155.76
5100.849557	271.872
5101.466921	195.408
5102.084321	140.184
5102.701759	94.8722
5103.319235	218.064
5103.936747	175.584
5104.554298	160.008
5105.171885	193.992
5105.789510	128.856
5106.407173	246.384
5107.024873	195.408
5107.642610	256.296
5108.260385	376.656
5108.878197	331.344
5109.496046	225.144
5110.113933	137.352
5110.731858	133.104
5111.349820	218.064
5111.967819	218.064
5112.585855	184.08
5113.203930	191.16
5113.822041	222.312
5114.440190	184.08
5115.058376	113.28
5115.676600	55.2243
5116.294861	39.6483
5116.913160	148.68
5117.531495	148.68
5118.149869	97.7042
5118.768280	70.8002
5119.386728	90.6242
5120.005213	128.856
5120.623736	133.104
5121.242297	342.672
5121.860895	342.672
5122.479530	392.232
5123.098203	276.12
5123.716913	256.296
5124.335660	264.792
5124.954445	256.296
5125.573268	175.584
5126.192127	101.952
5126.811025	109.032
5127.429959	109.032
5128.048931	86.3762
5128.667941	75.0482
5129.286988	82.1282
5129.906072	253.464
5130.525194	338.424
5131.144353	378.072
5131.763549	303.024
5132.382783	210.984
5133.002054	140.184
5133.621363	202.488
5134.240709	121.776
5134.860093	117.528
5135.479514	140.184
5136.098972	113.28
5136.718468	152.928
5137.338001	152.928
5137.957572	242.136
5138.577180	264.792
5139.196826	322.848
5139.816509	264.792
5140.436229	264.792
5141.055987	320.016
5141.675782	256.296
5142.295614	188.328
5142.915484	210.984
5143.535392	276.12
5144.155337	246.384
5144.775319	288.864
5145.395339	361.08
5146.015396	338.424
5146.635490	249.216
5147.255622	349.752
5147.875791	331.344
5148.495998	260.544
5149.116242	229.392
5149.736524	295.944
5150.356843	396.48
5150.977199	351.168
5151.597593	409.224
5152.218024	478.608
5152.838493	523.919
5153.458999	389.4
5154.079543	291.696
5154.700123	300.192
5155.320742	338.424
5155.941398	288.864
5156.562091	225.144
5157.182821	222.312
5157.803589	157.176
5158.424395	171.336
5159.045237	260.544
5159.666118	237.888
5160.287035	184.08
5160.907990	218.064
5161.528983	342.672
5162.150013	264.792
5162.771080	280.368
5163.392185	354
5164.013327	450.288
5164.634506	581.975
5165.255723	485.688
5165.876978	331.344
[truncated: 6,506 more rows]
