# Supplementary material for: Chemoenzymatic synthesis of genetically-encoded multivalent liquid N-glycan arrays
Source: Nat Commun. 2023 Aug 28;14:5237. doi: 10.1038/s41467-023-40900-y (PMC10462762; doi:10.1038/s41467-023-40900-y)
Supplement: Supplementary file 8 — Supplementary Dataset 4 [file 41467_2023_40900_MOESM8_ESM.zip › Supplementary Data 1_All MALDI Data/MALDI TextFiles for Fig.5 and Fig.6/TL-III-143_0001.txt]

TITLE "<<TL-III-143_0001>> Voyager Spec #1[BP = 5240.7, 38242]"
TYPE MASSSPEC
3999.789467	224.081
4000.336058	143.552
4000.882687	158.724
4001.429353	114.375
4001.976057	99.2025
4002.522798	99.2025
4003.069577	84.0304
4003.616392	70.0253
4004.163246	176.23
4004.710136	182.066
4005.257064	224.081
4005.804030	264.929
4006.351033	210.076
4006.898073	143.552
4007.445151	105.038
4007.992266	114.375
4008.539418	102.704
4009.086608	99.2025
4009.633835	130.714
4010.181100	105.038
4010.728402	130.714
4011.275741	108.539
4011.823118	96.8684
4012.370532	96.8684
4012.917984	99.2025
4013.465473	60.6886
4014.012999	96.8684
4014.560563	128.38
4015.108164	120.21
4015.655803	81.6962
4016.203479	168.061
4016.751192	112.041
4017.298943	60.6886
4017.846731	140.051
4018.394556	140.051
4018.942419	99.2025
4019.490320	57.1873
4020.038258	45.5165
4020.586233	33.8456
4021.134245	9.3367
4021.682295	42.0152
4022.230383	28.0101
4022.778507	18.6734
4023.326669	33.8456
4023.874869	28.0101
4024.423106	81.6962
4024.971380	114.375
4025.519692	81.6962
4026.068041	63.0228
4026.616428	42.0152
4027.164852	51.3519
4027.713313	63.0228
4028.261812	49.0177
4028.810348	126.046
4029.358921	130.714
4029.907532	96.8684
4030.456180	117.876
4031.004866	87.5317
4031.553589	78.195
4032.102350	60.6886
4032.651147	45.5165
4033.199983	112.041
4033.748855	224.081
4034.297766	283.603
4034.846713	259.094
4035.395698	189.068
4035.944720	158.724
4036.493780	117.876
4037.042877	60.6886
4037.592011	24.5089
4038.141183	137.716
4038.690392	248.59
4039.239639	158.724
4039.788923	164.56
4040.338245	149.387
4040.887603	134.215
4041.437000	176.23
4041.986433	218.246
4042.535904	194.904
4043.085413	179.732
4043.634959	210.076
4044.184542	176.23
4044.734162	155.223
4045.283820	102.704
4045.833516	81.6962
4046.383249	87.5317
4046.933019	112.041
4047.482826	112.041
4048.032671	126.046
4048.582554	123.711
4049.132474	93.3671
4049.682431	102.704
4050.232425	75.8608
4050.782457	78.195
4051.332527	145.886
4051.882634	245.089
4052.432778	239.253
4052.982959	483.175
4053.533178	371.134
4054.083435	334.954
4054.633728	396.81
4055.184060	346.625
4055.734428	215.911
4056.284834	140.051
4056.835278	78.195
4057.385758	81.6962
4057.936276	66.5241
4058.486832	49.0177
4059.037425	54.8532
4059.588055	60.6886
4060.138723	51.3519
4060.689428	33.8456
4061.240171	49.0177
4061.790951	128.38
4062.341768	81.6962
4062.892623	131.881
4063.443515	170.395
4063.994444	143.552
4064.545411	158.724
4065.096416	108.539
4065.647457	60.6886
4066.198536	102.704
4066.749653	143.552
4067.300807	131.881
4067.851998	200.739
4068.403227	161.058
4068.954493	128.38
4069.505797	93.3671
4070.057137	66.5241
4070.608516	84.0304
4071.159931	78.195
4071.711384	54.8532
4072.262875	45.5165
4072.814403	108.539
4073.365968	295.273
4073.917571	210.076
4074.469211	212.41
4075.020888	168.061
4075.572603	117.876
4076.124356	70.0254
4076.676145	131.881
4077.227972	123.711
4077.779837	91.033
4078.331739	108.539
4078.883678	96.8684
4079.435655	91.033
4079.987669	102.704
4080.539720	112.041
4081.091809	105.038
4081.643935	93.3671
4082.196099	120.21
4082.748300	140.051
4083.300538	96.8684
4083.852814	140.051
4084.405127	140.051
4084.957478	123.711
4085.509866	131.881
4086.062292	96.8684
4086.614754	114.375
4087.167255	128.38
4087.719792	179.732
4088.272367	236.919
4088.824980	164.56
4089.377630	87.5317
4089.930317	84.0304
4090.483041	114.375
4091.035803	304.61
4091.588603	259.094
4092.141440	210.076
4092.694314	271.932
4093.247225	203.073
4093.800174	143.552
4094.353161	102.704
4094.906185	66.5241
4095.459246	131.881
4096.012344	155.223
4096.565480	164.56
4097.118654	248.59
4097.671865	215.911
4098.225113	197.238
4098.778398	170.395
4099.331721	441.16
4099.885082	379.304
4100.438480	233.418
4100.991915	143.552
4101.545387	108.539
4102.098897	81.6962
4102.652445	152.889
4103.206030	143.552
4103.759652	96.8684
4104.313311	99.2026
4104.867008	120.21
4105.420743	91.0329
4105.974514	66.5241
4106.528324	66.5241
4107.082170	66.5241
4107.636054	60.6886
4108.189975	81.6962
4108.743934	91.0329
4109.297930	60.6886
4109.851964	33.8456
4110.406035	39.681
4110.960143	45.5165
4111.514289	45.5165
4112.068472	99.2026
4112.622693	120.21
4113.176951	84.0304
4113.731246	63.0228
4114.285579	51.3519
4114.839949	81.6962
4115.394356	66.5241
4115.948801	70.0253
4116.503284	51.3519
4117.057803	63.0228
4117.612361	54.8532
4118.166955	70.0253
4118.721587	87.5317
4119.276256	93.3671
4119.830963	110.873
4120.385707	54.8532
4120.940489	210.076
4121.495308	170.395
4122.050164	194.904
4122.605058	152.889
4123.159989	117.876
4123.714957	99.2026
4124.269963	49.0177
4124.825007	24.5089
4125.380087	42.0152
4125.935205	63.0228
4126.490361	157.557
4127.045554	137.716
4127.600784	134.215
4128.156052	245.089
4128.711357	197.238
4129.266699	158.724
4129.822079	185.567
4130.377497	143.552
4130.932951	131.881
4131.488443	123.711
4132.043973	96.8684
4132.599540	93.3671
4133.155144	140.051
4133.710786	151.722
4134.266465	102.704
4134.822181	93.3671
4135.377935	108.539
4135.933727	75.8608
4136.489555	117.876
4137.045421	128.38
4137.601325	93.3671
4138.157266	57.1874
4138.713244	74.6937
4139.269260	42.0152
4139.825313	12.838
4140.381403	96.8684
4140.937531	155.223
4141.493696	105.038
4142.049899	120.21
4142.606139	130.714
4143.162417	128.38
4143.718732	114.375
4144.275084	72.3595
4144.831473	60.6886
4145.387901	87.5317
4145.944365	170.395
4146.500867	164.56
4147.057406	131.881
4147.613983	99.2026
4148.170597	149.387
4148.727248	140.051
4149.283937	143.552
4149.840663	96.8684
4150.397427	84.0304
4150.954228	66.5241
4151.511067	49.0177
4152.067943	39.681
4152.624856	60.6886
4153.181806	36.1798
4153.738794	78.195
4154.295820	105.038
4154.852883	166.894
4155.409983	131.881
4155.967121	252.091
4156.524296	185.567
4157.081508	170.395
4157.638758	149.387
4158.196045	147.053
4158.753370	140.051
4159.310732	84.0304
4159.868131	51.3519
4160.425568	30.3443
4160.983043	54.8532
4161.540554	78.195
4162.098103	60.6886
4162.655690	117.876
4163.213314	218.246
4163.770975	256.76
4164.328673	200.739
4164.886409	200.739
4165.444183	147.053
4166.001994	87.5317
4166.559842	51.3519
4167.117728	36.1798
4167.675651	39.681
4168.233611	78.195
4168.791609	161.058
4169.349644	199.572
4169.907717	203.073
4170.465827	229.917
4171.023974	158.724
4171.582159	78.195
4172.140381	60.6886
4172.698641	66.5241
4173.256938	140.051
4173.815272	108.539
4174.373644	81.6963
4174.932054	112.041
4175.490500	137.717
4176.048984	114.375
4176.607506	117.876
4177.166064	112.041
4177.724661	91.033
4178.283294	66.5241
4178.841965	66.5241
4179.400674	66.5241
4179.959420	39.681
4180.518203	30.3443
4181.077023	197.238
4181.635881	283.603
4182.194777	212.41
4182.753710	134.215
4183.312680	91.033
4183.871688	70.0254
4184.430733	51.3519
4184.989815	72.3595
4185.548935	96.8684
4186.108092	152.889
4186.667287	212.41
4187.226519	152.889
4187.785788	158.724
4188.345095	140.051
4188.904439	120.21
4189.463821	105.038
4190.023240	122.544
4190.582696	199.572
4191.142190	264.929
4191.701721	242.755
4192.261290	277.767
4192.820896	191.403
4193.380539	137.717
4193.940220	99.2026
4194.499938	81.6963
4195.059694	57.1874
4195.619487	36.1798
4196.179317	21.0076
4196.739185	72.3596
4197.299090	140.051
4197.859033	203.074
4198.419013	189.068
4198.979030	158.724
4199.539085	185.567
4200.099178	128.38
4200.659307	120.21
4201.219474	84.0304
4201.779679	45.5165
4202.339920	33.8456
4202.900200	84.0304
4203.460516	70.0254
4204.020870	51.352
4204.581262	120.21
4205.141690	149.387
4205.702157	215.911
4206.262660	189.068
4206.823201	147.053
4207.383780	155.223
4207.944396	140.051
4208.505049	131.881
4209.065739	155.223
4209.626467	229.917
4210.187233	179.732
4210.748036	137.717
4211.308876	149.387
4211.869754	155.223
4212.430669	120.21
4212.991621	93.3672
4213.552611	75.8608
4214.113638	102.704
4214.674703	134.215
4215.235805	145.886
4215.796944	143.552
4216.358121	112.041
4216.919335	131.881
4217.480587	114.375
4218.041876	126.046
4218.603202	182.066
4219.164566	274.266
4219.725967	218.246
4220.287406	245.089
4220.848882	301.109
4221.410395	268.43
4221.971946	227.582
4222.533534	179.732
4223.095160	128.38
4223.656823	143.552
4224.218523	128.38
4224.780261	212.41
4225.342036	155.223
4225.903849	221.747
4226.465699	147.053
4227.027587	102.704
4227.589511	173.896
4228.151474	131.881
4228.713473	108.539
4229.275510	57.1874
4229.837585	33.8456
4230.399696	51.352
4230.961846	66.5241
4231.524032	87.5317
4232.086256	176.23
4232.648518	182.066
4233.210817	312.78
4233.773153	262.595
4234.335527	164.56
4234.897938	128.38
4235.460386	155.223
4236.022872	117.876
4236.585395	126.046
4237.147956	166.894
4237.710554	155.223
4238.273189	140.051
4238.835862	149.387
4239.398572	158.724
4239.961320	112.041
4240.524105	112.041
4241.086927	75.8609
4241.649787	49.0178
4242.212684	87.5318
4242.775619	87.5318
4243.338591	63.0229
4243.901601	72.3596
4244.464647	114.375
4245.027732	120.21
4245.590853	166.894
4246.154012	143.552
4246.717209	93.3672
4247.280443	57.1875
4247.843714	51.352
4248.407023	49.0178
4248.970369	63.0229
4249.533752	110.874
4250.097173	108.539
4250.660631	96.8685
4251.224127	70.0254
4251.787660	81.6963
4252.351230	137.717
4252.914838	137.717
4253.478483	123.712
4254.042166	99.2027
4254.605886	75.8609
4255.169644	81.6963
4255.733438	60.6887
4256.297271	81.6963
4256.861140	60.6887
4257.425047	63.0229
4257.988992	170.395
4258.552974	170.395
4259.116993	143.552
4259.681050	84.0305
4260.245144	89.8659
4260.809275	105.038
4261.373444	126.046
4261.937650	112.041
4262.501894	134.215
4263.066175	134.215
4263.630494	134.215
4264.194849	112.041
4264.759243	84.0305
4265.323673	116.709
4265.888142	96.8685
4266.452647	189.068
4267.017190	215.912
4267.581770	137.717
4268.146388	117.876
4268.711043	140.051
4269.275735	105.038
4269.840465	116.709
4270.405233	163.393
4270.970037	226.415
4271.534879	189.069
4272.099759	155.223
4272.664676	128.38
4273.229630	108.539
4273.794622	149.387
4274.359651	152.889
4274.924717	161.058
4275.489821	187.901
4276.054963	152.889
4276.620141	137.717
4277.185357	140.051
4277.750611	157.557
4278.315902	140.051
4278.881230	145.886
4279.446596	117.876
4280.011999	72.3596
4280.577439	66.5242
4281.142917	131.881
4281.708433	191.403
4282.273985	155.223
4282.839575	108.539
4283.405203	91.0331
4283.970868	66.5242
4284.536570	72.3596
4285.102310	39.6811
4285.668087	15.1723
4286.233902	57.1875
4286.799753	95.7014
4287.365643	70.0255
4287.931570	36.1799
4288.497534	28.0103
4289.063535	15.1723
4289.629574	21.0077
4290.195650	32.6786
4290.761764	84.0305
4291.327915	101.537
4291.894104	57.1875
4292.460330	134.215
4293.026593	161.058
4293.592894	140.051
4294.159232	93.3672
4294.725608	99.2027
4295.292021	126.046
4295.858471	117.876
4296.424959	131.881
4296.991484	203.074
4297.558046	245.089
4298.124646	250.924
4298.691284	227.582
4299.257958	218.246
4299.824671	218.246
4300.391420	155.223
4300.958207	87.5318
4301.525031	81.6963
4302.091893	143.552
4302.658792	102.704
4303.225729	161.058
4303.792703	143.552
4304.359714	105.038
4304.926763	54.8533
4305.493849	91.0331
4306.060973	114.375
4306.628134	87.5318
4307.195332	114.375
4307.762568	93.3672
4308.329841	72.3596
4308.897152	57.1875
4309.464500	36.1799
4310.031885	53.6862
4310.599308	59.5217
4311.166768	80.5293
4311.734266	92.2001
4312.301801	113.208
4312.869373	148.22
4313.436983	134.215
4314.004630	117.876
4314.572315	120.21
4315.140037	200.739
4315.707796	182.066
4316.275593	131.881
4316.843427	123.712
4317.411299	105.038
4317.979208	114.375
4318.547154	140.051
4319.115138	212.41
4319.683159	224.081
4320.251218	229.917
4320.819314	137.717
4321.387447	149.388
4321.955618	126.046
4322.523827	70.0255
4323.092072	36.1799
4323.660355	21.0077
4324.228676	24.509
4324.797034	66.5242
4325.365429	51.3521
4325.933861	51.3521
4326.502331	78.1951
4327.070839	81.6964
4327.639384	54.8533
4328.207966	93.3673
4328.776586	57.1875
4329.345243	72.3597
4329.913937	81.6964
4330.482669	51.3521
4331.051438	128.38
4331.620245	149.388
4332.189089	147.053
4332.757971	194.904
4333.326889	239.253
4333.895846	164.56
4334.464839	248.59
4335.033871	254.426
4335.602939	256.76
4336.172045	206.575
4336.741188	179.732
4337.310369	182.066
4337.879587	123.712
4338.448842	72.3597
4339.018135	60.6888
4339.587466	84.0306
4340.156833	110.874
4340.726238	93.3673
4341.295681	108.539
4341.865161	66.5242
4342.434678	42.0154
4343.004233	45.5166
4343.573825	102.704
4344.143455	87.5318
4344.713122	84.0306
4345.282826	134.215
4345.852568	105.038
4346.422347	91.0331
4346.992163	75.8609
4347.562017	123.712
4348.131909	99.2027
4348.701837	123.712
4349.271803	161.058
4349.841807	112.041
4350.411848	99.2027
4350.981926	108.539
4351.552042	164.56
4352.122195	128.38
4352.692386	145.886
4353.262614	105.038
4353.832879	72.3597
4354.403182	70.0255
4354.973522	81.6964
4355.543900	102.704
4356.114315	134.215
4356.684767	176.231
4357.255257	173.896
4357.825784	149.388
4358.396348	149.388
4358.966950	254.426
4359.537590	343.124
4360.108267	236.919
4360.678981	194.904
4361.249732	254.426
4361.820521	191.403
4362.391348	254.426
4362.962212	221.747
4363.533113	239.253
4364.104052	268.431
4364.675028	170.395
4365.246041	170.395
4365.817092	131.881
4366.388180	93.3673
4366.959306	102.704
4367.530469	147.053
4368.101669	123.712
4368.672907	158.724
4369.244182	143.552
4369.815495	123.712
4370.386845	81.6964
4370.958232	87.5319
4371.529657	137.717
4372.101119	126.046
4372.672619	93.3673
4373.244156	105.038
4373.815731	75.861
4374.387342	60.6888
4374.958992	72.3597
4375.530678	128.38
4376.102402	182.066
4376.674164	117.876
4377.245963	114.375
4377.817799	81.6964
4378.389673	36.1799
4378.961584	53.6863
4379.533532	65.3572
4380.105518	54.8534
4380.677542	117.876
4381.249602	120.21
4381.821700	123.712
4382.393836	91.0331
4382.966009	149.388
4383.538219	212.41
4384.110467	194.904
4384.682752	221.747
4385.255075	210.076
4385.827434	170.395
4386.399832	191.403
4386.972267	131.881
4387.544739	99.2028
4388.117248	87.5319
4388.689795	75.861
4389.262379	49.0179
4389.835001	99.2027
4390.407660	81.6964
4390.980357	155.223
4391.553091	137.717
4392.125862	96.8686
4392.698671	70.0255
4393.271517	49.0179
4393.844401	49.0179
4394.417322	60.6888
4394.990280	93.3673
4395.563276	114.375
4396.136309	87.5319
4396.709380	120.21
4397.282488	164.56
4397.855633	134.215
4398.428816	105.038
4399.002036	81.6964
4399.575294	105.038
4400.148589	108.539
4400.721921	70.0255
4401.295291	123.712
4401.868698	170.395
4402.442143	185.567
4403.015625	140.051
4403.589144	81.6964
4404.162701	117.876
4404.736295	108.539
4405.309927	128.38
4405.883596	99.2027
4406.457302	60.6888
4407.031046	33.8458
4407.604828	66.5242
4408.178646	84.0306
4408.752502	89.866
4409.326396	99.2027
4409.900327	114.375
4410.474295	81.6964
4411.048301	102.704
4411.622344	54.8534
4412.196424	42.0154
4412.770542	18.6736
4413.344697	36.1799
4413.918890	42.0154
4414.493120	39.6812
4415.067388	18.6736
4415.641693	70.0255
4416.216035	102.704
4416.790415	70.0255
4417.364832	105.038
4417.939286	143.552
4418.513778	200.739
4419.088307	147.053
4419.662874	99.2027
4420.237478	116.709
4420.812120	78.1951
4421.386799	57.1875
4421.961515	33.8458
4422.536269	45.5166
4423.111060	57.1875
4423.685889	128.38
4424.260755	117.876
4424.835658	99.2027
4425.410599	81.6964
4425.985577	102.704
4426.560592	70.0255
4427.135645	39.6812
4427.710736	21.0078
4428.285864	15.1723
4428.861029	63.023
4429.436231	63.023
4430.011471	140.051
4430.586749	137.717
4431.162064	158.724
4431.737416	123.712
4432.312805	84.0306
4432.888233	51.3521
4433.463697	42.0154
4434.039199	80.5293
4434.614738	66.5242
4435.190315	60.6888
4435.765929	91.0331
4436.341580	112.041
4436.917269	126.046
4437.492995	140.051
4438.068759	96.8686
4438.644560	120.21
4439.220398	166.894
4439.796274	161.058
4440.372188	149.388
4440.948138	147.053
4441.524126	179.732
4442.100152	131.881
4442.676215	91.0331
4443.252315	66.5242
4443.828453	91.0331
4444.404628	81.6964
4444.980840	170.395
4445.557090	147.053
4446.133378	126.046
4446.709702	134.215
4447.286064	185.567
4447.862464	176.231
4448.438901	173.896
4449.015375	112.041
4449.591887	120.21
4450.168436	128.38
4450.745023	137.717
4451.321647	102.704
4451.898308	126.046
4452.475007	172.729
4453.051743	214.744
4453.628516	149.388
4454.205327	128.38
4454.782176	140.051
4455.359062	208.909
4455.935985	218.246
4456.512945	182.066
4457.089943	193.737
4457.666979	164.56
4458.244052	143.552
4458.821162	123.712
4459.398309	112.041
4459.975494	224.081
4460.552717	227.582
4461.129977	147.053
4461.707274	164.56
4462.284609	295.274
4462.861981	358.296
4463.439390	498.347
4464.016837	393.309
4464.594321	280.101
4465.171843	173.896
4465.749402	231.084
4466.326998	385.139
4466.904632	301.109
4467.482303	381.638
4468.060012	441.16
4468.637758	427.155
4469.215542	319.783
4469.793363	298.775
4470.371221	203.074
4470.949117	114.375
4471.527050	60.6888
4472.105020	30.3445
4472.683028	36.18
4473.261074	99.2028
4473.839156	200.739
4474.417276	191.403
4474.995434	182.066
4475.573629	112.041
4476.151861	147.053
4476.730131	221.747
4477.308438	319.783
4477.886783	283.603
4478.465165	182.066
4479.043584	143.552
4479.622041	91.0331
4480.200535	126.046
4480.779067	75.861
4481.357636	78.1951
4481.936242	60.6888
4482.514886	66.5243
4483.093567	81.6964
4483.672286	161.058
4484.251042	166.894
4484.829835	112.041
4485.408666	75.861
4485.987534	66.5243
4486.566440	75.861
4487.145383	161.058
4487.724363	239.253
4488.303381	173.896
4488.882436	147.053
4489.461529	149.388
4490.040659	131.881
4490.619827	102.704
4491.199031	102.704
4491.778274	96.8686
4492.357553	84.0306
4492.936870	145.886
4493.516225	140.051
4494.095617	108.539
4494.675046	158.724
4495.254513	149.388
4495.834017	137.717
4496.413558	179.732
4496.993137	117.876
4497.572754	66.5242
4498.152407	42.0154
4498.732099	30.3445
4499.311827	57.1875
4499.891593	60.6888
4500.471396	81.6964
4501.051237	105.038
4501.631115	72.3597
4502.211031	42.0154
4502.790984	57.1875
4503.370974	54.8534
4503.951002	191.403
4504.531067	215.912
4505.111170	176.231
4505.691310	203.074
4506.271487	147.053
4506.851702	112.041
4507.431954	75.861
4508.012244	93.3673
4508.592571	72.3597
4509.172935	96.8686
4509.753337	99.2027
4510.333777	116.709
4510.914253	93.3673
4511.494767	114.375
4512.075319	105.038
4512.655908	75.861
4513.236534	60.6888
4513.817198	49.0179
4514.397899	49.0179
4514.978637	60.6888
4515.559413	78.1951
4516.140226	134.215
4516.721077	112.041
4517.301965	96.8686
4517.882891	112.041
4518.463854	108.539
4519.044854	102.704
4519.625892	91.0331
4520.206967	112.041
4520.788079	75.861
4521.369229	114.375
4521.950417	123.712
4522.531641	117.876
4523.112903	70.0255
4523.694203	81.6964
4524.275540	87.5319
4524.856914	123.712
4525.438326	93.3673
4526.019775	57.1875
4526.601262	45.5167
4527.182786	143.552
4527.764347	206.575
4528.345946	233.418
4528.927582	194.904
4529.509256	140.051
4530.090967	164.56
4530.672716	143.552
4531.254501	114.375
4531.836325	145.886
4532.418185	114.375
4533.000083	75.861
4533.582019	54.8534
4534.163992	84.0306
4534.746002	110.874
4535.328050	70.0255
4535.910135	36.18
4536.492257	63.023
4537.074417	51.3521
4537.656614	45.5167
4538.238849	60.6888
4538.821121	75.861
4539.403431	91.0331
4539.985778	91.0331
4540.568162	60.6888
4541.150584	57.1876
4541.733043	66.5243
4542.315539	63.023
4542.898073	28.0103
4543.480645	66.5243
4544.063254	191.403
4544.645900	158.724
4545.228583	117.876
4545.811304	149.388
4546.394063	147.053
4546.976859	161.058
4547.559692	197.238
4548.142562	245.089
4548.725470	189.069
4549.308416	147.053
4549.891399	147.053
4550.474419	176.231
4551.057476	173.896
4551.640572	161.058
4552.223704	134.215
4552.806874	112.041
4553.390081	173.896
4553.973326	123.712
4554.556608	114.375
4555.139927	93.3673
4555.723284	152.889
4556.306679	108.539
4556.890110	70.0255
4557.473579	63.023
4558.057086	49.0179
4558.640630	36.1799
4559.224211	93.3673
4559.807830	105.038
4560.391486	126.046
4560.975179	161.058
4561.558910	170.395
4562.142679	105.038
4562.726485	87.5319
4563.310328	78.1952
4563.894208	49.0179
4564.478126	81.6964
4565.062082	102.704
4565.646074	120.21
4566.230105	164.56
4566.814172	168.061
4567.398277	218.246
4567.982420	170.395
4568.566600	152.889
4569.150817	143.552
4569.735071	126.046
4570.319363	91.0331
4570.903693	72.3597
4571.488060	51.3521
4572.072464	110.874
4572.656906	157.557
4573.241385	147.053
4573.825901	137.717
4574.410455	117.876
4574.995046	96.8686
4575.579675	102.704
4576.164341	200.739
4576.749045	227.583
4577.333786	203.074
4577.918564	140.051
4578.503380	93.3673
4579.088233	60.6888
4579.673123	45.5167
4580.258051	84.0306
4580.843017	120.21
4581.428020	96.8686
4582.013060	131.881
4582.598137	99.2028
4583.183252	66.5243
4583.768405	45.5167
4584.353594	70.0255
4584.938822	99.2028
4585.524086	78.1952
4586.109388	70.0255
4586.694728	49.0179
4587.280105	70.0255
4587.865519	117.876
4588.450970	112.041
4589.036460	87.5319
4589.621986	164.56
4590.207550	143.552
4590.793151	137.717
4591.378790	131.881
4591.964466	126.046
4592.550179	108.539
4593.135930	112.041
4593.721719	78.1951
4594.307544	36.1799
4594.893407	15.1723
4595.479308	137.717
4596.065246	194.904
4596.651221	152.889
4597.237234	140.051
4597.823284	161.058
4598.409372	140.051
4598.995497	134.215
4599.581659	137.717
4600.167859	96.8686
4600.754096	120.21
4601.340371	112.041
4601.926683	78.1951
4602.513032	149.388
4603.099419	149.388
4603.685843	134.215
4604.272305	84.0306
4604.858804	60.6888
4605.445340	123.712
4606.031914	81.6964
4606.618525	57.1875
4607.205174	110.874
4607.791860	93.3673
4608.378583	96.8686
4608.965344	91.0331
4609.552143	112.041
4610.138978	126.046
4610.725851	114.375
4611.312762	158.724
4611.899710	182.066
4612.486695	123.712
4613.073718	164.56
4613.660778	179.732
4614.247876	131.881
4614.835011	91.0331
4615.422183	102.704
4616.009393	197.238
4616.596640	131.881
4617.183924	191.403
4617.771246	152.889
4618.358606	128.38
4618.946003	78.1951
4619.533437	93.3673
4620.120909	114.375
4620.708418	99.2027
4621.295964	63.023
4621.883548	212.41
4622.471169	248.59
4623.058828	189.069
4623.646524	168.061
4624.234257	149.388
4624.822028	185.567
4625.409836	128.38
4625.997682	128.38
4626.585565	164.56
4627.173486	131.881
4627.761444	155.223
4628.349439	191.403
4628.937472	221.747
4629.525542	149.388
4630.113649	93.3673
4630.701794	57.1875
4631.289977	42.0154
4631.878196	59.5217
4632.466454	45.5166
4633.054748	21.0078
4633.643080	9.33689
4634.231450	36.1799
4634.819856	57.1875
4635.408301	72.3597
4635.996782	131.881
4636.585301	123.712
4637.173858	63.023
4637.762451	54.8533
4638.351083	42.0154
4638.939751	78.1951
4639.528457	49.0179
4640.117201	33.8457
4640.705982	93.3673
4641.294800	137.717
4641.883656	215.912
4642.472549	268.431
4643.061479	191.403
4643.650447	185.567
4644.239453	147.053
4644.828495	140.051
4645.417575	120.21
4646.006693	105.038
4646.595848	122.544
4647.185040	93.3673
4647.774270	93.3673
4648.363537	75.8609
4648.952842	70.0255
4649.542184	72.3597
4650.131563	170.395
4650.720980	149.388
4651.310434	87.5318
4651.899926	54.8534
4652.489455	36.1799
4653.079021	42.0154
4653.668625	47.8508
4654.258266	47.8508
4654.847945	28.0103
4655.437661	21.0078
4656.027415	84.0306
4656.617206	75.861
4657.207034	170.395
4657.796900	182.066
4658.386803	149.388
4658.976743	102.704
4659.566721	75.861
4660.156736	114.375
4660.746789	187.901
4661.336879	149.388
4661.927007	108.539
4662.517172	128.38
4663.107374	215.912
4663.697614	176.231
4664.287891	120.21
4664.878206	112.041
4665.468558	173.896
4666.058947	268.431
4666.649374	325.618
4667.239838	292.939
4667.830340	224.081
4668.420879	200.739
4669.011455	248.59
4669.602069	170.395
4670.192720	93.3673
4670.783409	134.215
4671.374135	105.038
4671.964899	81.6964
4672.555700	78.1951
4673.146538	70.0255
4673.737414	105.038
4674.328327	114.375
4674.919277	140.051
4675.510265	114.375
4676.101291	81.6964
4676.692353	72.3597
4677.283454	96.8686
4677.874591	63.023
4678.465766	66.5242
4679.056978	63.023
4679.648228	93.3673
4680.239515	78.1951
4680.830840	81.6964
4681.422202	87.5318
4682.013602	75.8609
4682.605038	78.1951
4683.196513	60.6888
4683.788024	51.3521
4684.379573	36.1799
4684.971160	28.0103
4685.562784	24.509
4686.154445	28.0103
4686.746144	112.041
4687.337880	231.084
4687.929653	245.089
4688.521464	185.567
4689.113313	126.046
4689.705198	128.38
4690.297121	200.739
4690.889082	179.732
4691.481080	152.889
4692.073115	93.3673
4692.665188	51.3521
4693.257298	75.8609
4693.849446	87.5318
4694.441631	112.041
4695.033853	140.051
4695.626113	93.3673
4696.218410	39.6812
4696.810745	9.33689
4697.403117	66.5242
4697.995526	108.539
4698.587973	108.539
4699.180458	102.704
4699.772979	105.038
4700.365538	114.375
4700.958135	105.038
4701.550769	75.861
4702.143440	105.038
4702.736149	81.6964
4703.328895	102.704
4703.921678	147.053
4704.514499	102.704
4705.107358	72.3597
4705.700254	42.0154
4706.293187	28.0103
4706.886157	36.1799
4707.479165	74.6939
4708.072211	54.8534
4708.665294	72.3597
4709.258414	81.6964
4709.851571	87.5318
4710.444766	99.2027
4711.037999	110.874
4711.631269	99.2027
4712.224576	91.0331
4712.817921	134.215
4713.411303	96.8686
4714.004722	105.038
4714.598179	60.6888
4715.191673	102.704
4715.785205	96.8686
4716.378774	91.0331
4716.972381	179.732
4717.566025	149.388
4718.159706	96.8686
4718.753425	60.6888
4719.347181	102.704
4719.940975	158.724
4720.534806	108.539
4721.128674	149.388
4721.722580	134.215
4722.316523	91.0331
4722.910504	66.5243
4723.504522	45.5167
4724.098577	78.1951
4724.692670	155.223
4725.286800	149.388
4725.880968	149.388
4726.475173	126.046
4727.069415	157.557
4727.663695	140.051
4728.258013	131.881
4728.852367	99.2028
4729.446759	143.552
4730.041189	173.896
4730.635656	134.215
4731.230160	75.861
4731.824702	49.0179
4732.419281	54.8534
4733.013898	33.8458
4733.608552	143.552
4734.203243	252.091
4734.797972	221.747
4735.392738	161.058
4735.987542	250.924
4736.582383	206.575
4737.177261	126.046
4737.772177	145.886
4738.367130	145.886
4738.962121	99.2028
4739.557149	149.388
4740.152214	164.56
4740.747317	268.431
4741.342458	295.274
4741.937635	310.446
4742.532851	242.755
4743.128103	203.074
4743.723393	168.061
4744.318720	96.8686
4744.914085	91.0331
4745.509487	75.861
4746.104927	114.375
4746.700404	137.717
4747.295918	161.058
4747.891470	114.375
4748.487059	152.889
4749.082686	149.388
4749.678350	147.053
4750.274051	147.053
4750.869790	170.395
4751.465566	233.418
4752.061380	164.56
4752.657231	147.053
4753.253120	248.59
4753.849046	367.633
4754.445009	308.112
4755.041010	483.175
4755.637048	450.496
4756.233123	465.669
4756.829236	496.013
4757.425387	444.661
4758.021574	408.481
4758.617800	371.134
4759.214062	429.489
4759.810362	390.975
4760.406699	343.124
4761.003074	295.274
4761.599487	431.823
4762.195936	464.502
4762.792423	376.97
4763.388948	350.127
4763.985510	402.646
4764.582109	295.274
4765.178745	280.102
4765.775420	248.59
4766.372131	233.418
4766.968880	200.74
4767.565666	224.081
4768.162490	312.78
4768.759351	262.595
4769.356250	210.076
4769.953186	147.053
4770.550159	147.053
4771.147170	170.395
4771.744218	152.889
4772.341304	149.388
4772.938427	131.881
4773.535587	102.704
4774.132785	96.8686
4774.730020	108.539
4775.327293	126.046
4775.924603	96.8686
4776.521950	126.046
4777.119335	96.8686
4777.716757	45.5167
4778.314217	33.8458
4778.911714	137.717
4779.509249	161.059
4780.106821	164.56
4780.704430	134.215
4781.302077	214.745
4781.899761	232.251
4782.497482	191.403
4783.095241	170.395
4783.693038	221.747
4784.290872	245.089
4784.888743	194.904
4785.486651	215.912
4786.084597	200.74
4786.682581	200.74
4787.280602	185.567
4787.878660	152.889
4788.476756	123.712
4789.074889	143.552
4789.673059	161.059
4790.271267	339.623
4790.869512	416.651
4791.467795	352.461
4792.066115	268.431
4792.664473	189.069
4793.262868	168.061
4793.861300	161.059
4794.459770	143.552
4795.058277	128.38
4795.656822	149.388
4796.255404	179.732
4796.854023	152.889
4797.452680	123.712
4798.051374	108.54
4798.650106	99.2028
4799.248875	143.552
4799.847681	147.053
4800.446525	218.246
4801.045406	256.76
4801.644325	210.076
4802.243281	346.626
4802.842275	308.112
4803.441305	313.947
4804.040374	231.084
4804.639479	173.896
4805.238623	147.053
4805.837803	117.876
4806.437021	231.084
4807.036277	189.069
4807.635569	161.059
4808.234900	137.717
4808.834267	137.717
4809.433672	105.038
4810.033115	66.5243
4810.632594	120.21
4811.232112	114.375
4811.831666	84.0306
4812.431258	66.5243
4813.030888	70.0256
4813.630555	137.717
4814.230259	227.583
4814.830001	248.59
4815.429780	310.446
4816.029596	215.912
4816.629450	143.552
4817.229342	114.375
4817.829271	91.0332
4818.429237	39.6812
4819.029240	45.5167
4819.629281	87.5319
4820.229360	75.861
4820.829476	93.3673
4821.429629	96.8686
4822.029819	57.1876
4822.630047	54.8534
4823.230313	126.046
4823.830616	140.051
4824.430956	212.41
4825.031334	224.081
4825.631749	126.046
4826.232201	108.539
4826.832691	99.2028
4827.433219	96.8686
4828.033783	63.023
4828.634386	51.3521
4829.235025	140.051
4829.835702	134.215
4830.436416	84.0306
4831.037168	42.0154
4831.637957	68.8585
4832.238784	86.3648
4832.839648	75.861
4833.440550	63.023
4834.041488	57.1876
4834.642465	242.755
4835.243478	236.919
4835.844529	200.74
4836.445618	168.061
4837.046744	143.552
4837.647907	123.712
4838.249108	93.3673
4838.850346	155.223
4839.451622	128.38
4840.052935	166.894
4840.654285	143.552
4841.255673	123.712
4841.857098	164.56
4842.458560	191.403
4843.060061	208.909
4843.661598	203.074
4844.263173	283.603
4844.864785	236.919
4845.466435	147.053
4846.068122	91.0332
4846.669846	78.1952
4847.271608	84.0306
4847.873407	176.231
4848.475244	164.56
4849.077118	105.038
4849.679030	143.552
4850.280979	143.552
4850.882965	149.388
4851.484989	187.902
4852.087050	173.896
4852.689149	143.552
4853.291285	96.8686
4853.893458	117.876
4854.495669	191.403
4855.097917	191.403
4855.700203	173.896
4856.302526	224.081
4856.904886	179.732
4857.507284	128.38
4858.109719	117.876
4858.712192	197.238
4859.314702	227.583
4859.917250	304.61
4860.519835	256.76
4861.122457	210.076
4861.725117	215.912
4862.327814	158.724
4862.930549	259.094
4863.533321	291.772
4864.136130	268.431
4864.738977	343.124
4865.341861	334.955
4865.944783	322.117
4866.547742	252.091
4867.150738	200.74
4867.753772	161.059
4868.356843	182.066
4868.959952	128.38
4869.563098	87.5319
4870.166282	102.704
4870.769503	170.395
4871.372761	155.223
4871.976057	164.56
4872.579390	114.375
4873.182760	117.876
4873.786168	149.388
4874.389614	128.38
4874.993097	93.3674
4875.596617	105.038
4876.200175	116.709
4876.803770	75.8611
4877.407402	63.0231
4878.011072	89.8661
4878.614779	261.428
4879.218524	312.78
4879.822306	236.919
4880.426125	185.567
4881.029982	137.717
4881.633877	112.041
4882.237808	112.041
4882.841778	105.038
4883.445784	99.2028
4884.049828	108.54
4884.653910	239.253
4885.258028	259.094
4885.862185	233.418
4886.466378	197.238
4887.070609	149.388
4887.674878	123.712
4888.279184	158.724
4888.883527	102.704
4889.487908	75.8611
4890.092326	75.8611
4890.696781	137.717
4891.301274	149.388
4891.905804	140.051
4892.510372	128.38
4893.114977	166.894
4893.719620	123.712
4894.324300	143.552
4894.929017	173.897
4895.533772	194.904
4896.138564	194.904
4896.743394	179.732
4897.348261	194.904
4897.953165	182.066
4898.558107	149.388
4899.163087	123.712
4899.768103	99.2028
4900.373157	120.21
4900.978249	143.552
4901.583378	176.231
4902.188544	182.066
4902.793748	176.231
4903.398989	158.724
4904.004268	117.876
4904.609584	70.0256
4905.214937	78.1952
4905.820328	63.0231
4906.425756	72.3598
4907.031222	75.8611
4907.636725	114.375
4908.242265	239.253
4908.847843	337.289
4909.453458	239.254
4910.059111	215.912
4910.664801	191.403
4911.270529	179.732
4911.876294	227.583
4912.482096	194.904
4913.087936	170.395
4913.693813	134.216
4914.299727	93.3674
4914.905679	72.3598
4915.511669	96.8687
4916.117696	84.0307
4916.723760	39.6813
4917.329861	120.21
4917.936000	128.38
4918.542177	155.223
4919.148391	203.074
4919.754642	173.897
4920.360931	161.059
4920.967257	131.881
4921.573620	99.2029
4922.180021	70.0257
4922.786460	72.3598
4923.392935	72.3598
4923.999449	96.8687
4924.605999	114.375
4925.212587	123.712
4925.819213	66.5244
4926.425875	114.375
4927.032576	126.046
4927.639313	143.552
4928.246088	117.876
4928.852901	108.54
4929.459751	91.0333
4930.066638	75.8611
4930.673563	49.0181
4931.280525	87.532
4931.887524	143.552
4932.494561	224.081
4933.101636	241.588
4933.708747	189.069
4934.315897	102.704
4934.923083	54.8535
4935.530307	36.1801
4936.137569	63.0231
4936.744867	134.216
4937.352204	102.704
4937.959577	102.704
4938.566988	91.0333
4939.174437	84.0307
4939.781923	72.3598
4940.389446	45.5168
4940.997007	60.689
4941.604605	87.532
4942.212241	105.038
4942.819913	110.874
4943.427624	116.709
4944.035372	91.0333
4944.643157	105.038
4945.250979	102.704
4945.858839	75.8611
4946.466737	42.0155
4947.074672	74.694
4947.682644	224.081
4948.290654	206.575
4948.898701	149.388
4949.506785	134.216
4950.114907	140.051
4950.723066	96.8687
4951.331263	236.919
4951.939497	197.238
4952.547769	189.069
4953.156078	158.724
4953.764424	164.56
4954.372808	210.076
4954.981229	331.454
4955.589688	340.79
4956.198184	256.76
4956.806717	197.238
4957.415288	176.231
4958.023897	134.216
4958.632542	117.876
4959.241225	149.388
4959.849946	126.046
4960.458704	99.2029
4961.067499	63.0232
4961.676332	42.0156
4962.285202	42.0156
4962.894110	95.7016
4963.503055	70.0257
4964.112037	191.403
4964.721057	185.567
4965.330114	149.388
4965.939209	239.254
4966.548341	264.93
4967.157510	210.076
4967.766717	149.388
4968.375961	93.3675
4968.985243	66.5244
4969.594562	54.8535
4970.203919	28.0105
4970.813313	3.50164
4971.422744	84.0308
4972.032213	185.568
4972.641719	182.066
4973.251263	147.054
4973.860844	128.38
4974.470462	105.038
4975.080118	72.3599
4975.689811	39.6814
4976.299542	91.0333
4976.909310	143.552
4977.519115	137.717
4978.128958	185.568
4978.738839	197.238
4979.348756	168.061
4979.958711	143.552
4980.568704	99.2029
4981.178734	143.552
4981.788801	152.889
4982.398906	91.0333
4983.009048	72.3599
4983.619228	140.051
4984.229445	117.876
4984.839699	84.0308
4985.449991	39.6814
4986.060321	108.54
4986.670687	87.5321
4987.281091	128.38
4987.891533	140.051
4988.502012	93.3675
4989.112528	49.0181
4989.723082	36.1801
4990.333673	72.3599
4990.944302	114.375
4991.554968	75.8612
4992.165671	60.689
4992.776412	143.552
4993.387190	131.881
4993.998006	84.0308
4994.608859	66.5245
4995.219749	70.0257
4995.830677	114.375
4996.441643	108.54
4997.052645	176.231
4997.663685	158.724
4998.274763	114.375
4998.885878	152.889
4999.497030	120.211
5000.108220	72.3599
5000.719447	75.8612
5001.330712	91.0333
5001.942014	63.0232
5002.553353	42.0156
5003.164730	74.6941
5003.776144	116.709
5004.387596	114.375
5004.999085	123.712
5005.610612	72.3599
5006.222176	89.8663
5006.833777	75.8612
5007.445416	63.0232
5008.057092	45.5169
5008.668806	72.3599
5009.280556	117.876
5009.892345	96.8688
5010.504171	54.8536
5011.116034	30.3447
5011.727935	93.3675
5012.339873	120.211
5012.951848	158.725
5013.563861	182.066
5014.175911	114.375
5014.787999	72.3599
5015.400124	87.5321
5016.012287	63.0232
5016.624487	42.0156
5017.236724	166.894
5017.848999	199.573
5018.461311	168.061
5019.073661	112.041
5019.686048	102.704
5020.298472	75.8612
5020.910934	66.5245
5021.523433	36.1802
5022.135970	78.1954
5022.748544	128.38
5023.361155	108.54
5023.973804	84.0308
5024.586491	108.54
5025.199214	72.3599
5025.811976	66.5245
5026.424774	93.3675
5027.037610	114.375
5027.650484	140.051
5028.263394	178.565
5028.876343	152.889
5029.489328	155.223
5030.102351	200.74
5030.715412	140.051
5031.328510	134.216
5031.941645	143.552
5032.554818	206.575
5033.168028	173.897
5033.781275	149.388
5034.394560	84.0308
5035.007883	70.0258
5035.621243	161.059
5036.234640	208.909
5036.848074	220.58
5037.461546	210.076
5038.075056	239.254
5038.688603	215.912
5039.302187	173.897
5039.915809	131.881
5040.529468	91.0334
5041.143164	105.038
5041.756898	176.231
5042.370670	161.059
5042.984478	137.717
5043.598324	87.5321
5044.212208	87.5321
5044.826129	105.038
5045.440087	145.887
5046.054083	182.066
5046.668117	206.575
5047.282187	170.395
5047.896295	143.552
5048.510441	215.912
5049.124624	197.238
5049.738844	128.38
5050.353102	114.375
5050.967397	78.1954
5051.581729	130.714
5052.196099	134.216
5052.810507	114.375
5053.424952	78.1954
5054.039434	63.0233
5054.653953	63.0233
5055.268510	116.709
5055.883105	122.545
5056.497737	211.244
5057.112406	339.623
5057.727113	319.783
5058.341857	268.431
5058.956638	197.238
5059.571457	140.051
5060.186314	114.375
5060.801207	152.889
5061.416139	182.066
5062.031107	218.246
5062.646113	224.082
5063.261157	218.246
5063.876238	170.395
5064.491356	161.059
5065.106512	143.552
5065.721705	147.054
5066.336935	164.56
5066.952203	176.231
5067.567508	123.712
5068.182851	72.3599
5068.798231	161.059
5069.413649	233.418
5070.029104	170.395
5070.644596	187.902
5071.260126	241.588
5071.875693	351.294
5072.491298	271.932
5073.106940	197.238
5073.722620	128.38
5074.338336	143.552
5074.954091	158.725
5075.569882	185.568
5076.185712	292.94
5076.801578	242.755
5077.417482	212.411
5078.033424	147.054
5078.649402	123.712
5079.265419	236.919
5079.881472	231.084
5080.497563	262.595
5081.113692	203.074
5081.729858	134.216
5082.346061	149.388
5082.962302	147.054
5083.578580	233.418
5084.194895	215.912
5084.811248	168.061
5085.427639	140.051
5086.044066	96.8688
5086.660531	63.0233
5087.277034	78.1954
5087.893574	126.046
5088.510152	178.565
5089.126766	168.061
5089.743419	164.56
5090.360108	158.725
5090.976835	134.216
5091.593600	78.1954
5092.210402	95.7017
5092.827241	155.223
5093.444118	117.876
5094.061032	78.1954
5094.677984	235.752
5095.294973	241.588
5095.911999	241.588
5096.529063	158.725
5097.146164	117.876
5097.763303	149.388
5098.380479	206.575
5098.997693	239.254
5099.614943	212.411
5100.232232	200.74
5100.849557	215.912
5101.466921	210.076
5102.084321	194.904
5102.701759	170.395
5103.319235	200.74
5103.936747	215.912
5104.554298	245.089
5105.171885	170.395
5105.789510	134.216
5106.407173	182.066
5107.024873	248.59
5107.642610	322.117
5108.260385	431.823
5108.878197	358.297
5109.496046	289.438
5110.113933	256.76
5110.731858	262.595
5111.349820	316.282
5111.967819	248.59
5112.585855	203.074
5113.203930	233.418
5113.822041	248.59
5114.440190	266.097
5115.058376	179.732
5115.676600	147.054
5116.294861	126.046
5116.913160	91.0334
5117.531495	93.3676
5118.149869	123.712
5118.768280	91.0334
5119.386728	96.8688
5120.005213	185.568
5120.623736	203.074
5121.242297	241.588
5121.860895	212.411
5122.479530	134.216
5123.098203	108.54
5123.716913	126.046
5124.335660	123.712
5124.954445	164.56
5125.573268	147.054
5126.192127	105.038
5126.811025	178.565
5127.429959	208.909
5128.048931	259.094
5128.667941	242.755
5129.286988	224.082
5129.906072	221.747
5130.525194	176.231
5131.144353	310.446
5131.763549	295.274
5132.382783	242.755
5133.002054	301.109
5133.621363	381.639
5134.240709	295.274
5134.860093	277.768
5135.479514	274.266
5136.098972	206.575
5136.718468	218.246
5137.338001	274.266
5137.957572	173.897
5138.577180	137.717
5139.196826	197.238
5139.816509	239.254
5140.436229	236.919
5141.055987	274.266
5141.675782	333.788
5142.295614	277.768
5142.915484	337.289
5143.535392	313.947
5144.155337	331.454
5144.775319	337.289
5145.395339	319.783
5146.015396	262.595
5146.635490	280.102
5147.255622	245.089
5147.875791	231.084
5148.495998	200.74
5149.116242	218.246
5149.736524	176.231
5150.356843	149.388
5150.977199	179.732
5151.597593	262.595
5152.218024	358.297
5152.838493	369.968
5153.458999	420.152
5154.079543	444.661
5154.700123	396.811
5155.320742	358.297
5155.941398	289.439
5156.562091	432.99
5157.182821	596.383
5157.803589	462.168
5158.424395	456.332
5159.045237	411.983
5159.666118	308.112
5160.287035	322.117
5160.907990	277.768
5161.528983	210.077
5162.150013	350.127
5162.771080	524.023
5163.392185	515.854
5164.013327	429.489
5164.634506	471.504
5165.255723	581.211
5165.876978	632.563
[truncated: 6,506 more rows]
