# Supplementary material for: Chemoenzymatic synthesis of genetically-encoded multivalent liquid N-glycan arrays
Source: Nat Commun. 2023 Aug 28;14:5237. doi: 10.1038/s41467-023-40900-y (PMC10462762; doi:10.1038/s41467-023-40900-y)
Supplement: Supplementary file 8 — Supplementary Dataset 4 [file 41467_2023_40900_MOESM8_ESM.zip › Supplementary Data 1_All MALDI Data/MALDI TextFiles for Fig.5 and Fig.6/TL-IV-61-0607_0003.txt]

TITLE "<<TL-IV-61-0607_0003>> Voyager Spec #1[BP = 5240.1, 38120]"
TYPE MASSSPEC
3999.789467	209.406
4000.336058	152.401
4000.882687	91.9059
4001.429353	43.0445
4001.976057	24.4307
4002.522798	24.4307
4003.069577	48.8614
4003.616392	200.099
4004.163246	260.594
4004.710136	274.554
4005.257064	181.485
4005.804030	110.52
4006.351033	81.4356
4006.898073	48.8613
4007.445151	24.4307
4007.992266	67.4752
4008.539418	162.871
4009.086608	181.485
4009.633835	114.01
4010.181100	132.624
4010.728402	431.609
4011.275741	399.034
4011.823118	342.029
4012.370532	285.025
4012.917984	186.138
4013.465473	110.52
4014.012999	53.5148
4014.560563	72.1286
4015.108164	48.8613
4015.655803	186.138
4016.203479	166.361
4016.751192	298.985
4017.298943	309.455
4017.846731	243.143
4018.394556	223.366
4018.942419	129.134
4019.490320	133.787
4020.038258	114.01
4020.586233	323.416
4021.134245	285.025
4021.682295	346.683
4022.230383	252.45
4022.778507	181.485
4023.326669	124.48
4023.874869	81.4356
4024.423106	76.7821
4024.971380	86.089
4025.519692	161.708
4026.068041	289.678
4026.616428	228.02
4027.164852	143.094
4027.713313	171.015
4028.261812	105.866
4028.810348	57.0049
4029.358921	132.624
4029.907532	137.277
4030.456180	95.396
4031.004866	143.094
4031.553589	86.089
4032.102350	76.7821
4032.651147	110.52
4033.199983	138.44
4033.748855	86.089
4034.297766	90.7425
4034.846713	251.287
4035.395698	241.98
4035.944720	147.747
4036.493780	129.134
4037.042877	332.723
4037.592011	238.49
4038.141183	176.832
4038.690392	332.723
4039.239639	337.376
4039.788923	271.064
4040.338245	171.015
4040.887603	95.396
4041.437000	91.9059
4041.986433	209.406
4042.535904	228.02
4043.085413	152.401
4043.634959	91.9059
4044.184542	157.054
4044.734162	105.866
4045.283820	91.9059
4045.833516	290.841
4046.383249	190.792
4046.933019	114.01
4047.482826	76.7822
4048.032671	95.396
4048.582554	95.396
4049.132474	290.841
4049.682431	200.099
4050.232425	176.832
4050.782457	219.876
4051.332527	243.143
4051.882634	181.485
4052.432778	223.366
4052.982959	223.366
4053.533178	152.401
4054.083435	280.371
4054.633728	247.797
4055.184060	166.361
4055.734428	100.049
4056.284834	48.8614
4056.835278	162.871
4057.385758	309.455
4057.936276	503.737
4058.486832	432.772
4059.037425	375.767
4059.588055	300.148
4060.138723	280.371
4060.689428	243.143
4061.240171	233.837
4061.790951	157.054
4062.341768	152.401
4062.892623	91.9059
4063.443515	81.4356
4063.994444	86.0891
4064.545411	67.4752
4065.096416	76.7822
4065.647457	53.5148
4066.198536	38.3911
4066.749653	29.0842
4067.300807	67.4752
4067.851998	209.406
4068.403227	219.876
4068.954493	147.747
4069.505797	114.01
4070.057137	53.5148
4070.608516	114.01
4071.159931	181.485
4071.711384	190.792
4072.262875	105.866
4072.814403	86.0891
4073.365968	43.0445
4073.917571	57.0049
4074.469211	67.4752
4075.020888	247.797
4075.572603	214.059
4076.124356	143.094
4076.676145	195.445
4077.227972	219.876
4077.779837	157.054
4078.331739	91.9059
4078.883678	114.01
4079.435655	124.48
4079.987669	271.064
4080.539720	285.025
4081.091809	209.406
4081.643935	171.015
4082.196099	95.396
4082.748300	43.0446
4083.300538	171.015
4083.852814	417.648
4084.405127	361.807
4084.957478	257.104
4085.509866	252.45
4086.062292	228.02
4086.614754	181.485
4087.167255	181.485
4087.719792	166.361
4088.272367	214.059
4088.824980	271.064
4089.377630	190.792
4089.930317	124.48
4090.483041	91.9059
4091.035803	195.445
4091.588603	186.139
4092.141440	214.059
4092.694314	303.638
4093.247225	257.104
4093.800174	143.094
4094.353161	119.827
4094.906185	67.4752
4095.459246	43.0446
4096.012344	15.1238
4096.565480	10.4703
4097.118654	10.4703
4097.671865	81.4356
4098.225113	100.049
4098.778398	110.52
4099.331721	53.5148
4099.885082	48.8614
4100.438480	48.8614
4100.991915	129.134
4101.545387	223.366
4102.098897	238.49
4102.652445	171.015
4103.206030	342.029
4103.759652	422.302
4104.313311	300.148
4104.867008	247.797
4105.420743	195.445
4105.974514	290.841
4106.528324	204.752
4107.082170	143.094
4107.636054	241.98
4108.189975	331.559
4108.743934	209.406
4109.297930	143.094
4109.851964	146.584
4110.406035	105.866
4110.960143	119.827
4111.514289	162.871
4112.068472	114.01
4112.622693	380.421
4113.176951	294.331
4113.731246	309.455
4114.285579	312.945
4114.839949	228.02
4115.394356	162.871
4115.948801	186.138
4116.503284	143.094
4117.057803	133.787
4117.612361	86.089
4118.166955	127.97
4118.721587	91.9059
4119.276256	53.5148
4119.830963	24.4307
4120.385707	100.049
4120.940489	214.059
4121.495308	166.361
4122.050164	110.52
4122.605058	67.4752
4123.159989	29.0841
4123.714957	15.1237
4124.269963	47.698
4124.825007	38.391
4125.380087	15.1237
4125.935205	10.4703
4126.490361	5.81681
4127.045554	34.9009
4127.600784	271.064
4128.156052	252.45
4128.711357	181.485
4129.266699	261.757
4129.822079	280.371
4130.377497	186.138
4130.932951	110.52
4131.488443	110.52
4132.043973	100.049
4132.599540	146.584
4133.155144	86.0891
4133.710786	76.7821
4134.266465	190.792
4134.822181	143.094
4135.377935	81.4356
4135.933727	72.1287
4136.489555	38.3911
4137.045421	24.4307
4137.601325	34.901
4138.157266	81.4356
4138.713244	275.718
4139.269260	233.836
4139.825313	166.361
4140.381403	143.094
4140.937531	166.361
4141.493696	143.094
4142.049899	81.4356
4142.606139	86.089
4143.162417	100.049
4143.718732	171.015
4144.275084	114.01
4144.831473	95.396
4145.387901	143.094
4145.944365	252.45
4146.500867	223.366
4147.057406	241.98
4147.613983	255.94
4148.170597	238.49
4148.727248	209.406
4149.283937	119.827
4149.840663	91.9059
4150.397427	67.4752
4150.954228	43.0445
4151.511067	34.9009
4152.067943	57.0049
4152.624856	29.0841
4153.181806	203.589
4153.738794	241.98
4154.295820	223.366
4154.852883	186.138
4155.409983	332.723
4155.967121	309.455
4156.524296	347.846
4157.081508	233.836
4157.638758	347.846
4158.196045	314.109
4158.753370	209.406
4159.310732	119.827
4159.868131	95.396
4160.425568	86.089
4160.983043	57.0049
4161.540554	81.4356
4162.098103	57.0049
4162.655690	34.9009
4163.213314	48.8613
4163.770975	110.52
4164.328673	95.396
4164.886409	124.48
4165.444183	95.396
4166.001994	57.0049
4166.559842	95.396
4167.117728	86.089
4167.675651	104.703
4168.233611	146.584
4168.791609	124.48
4169.349644	76.7821
4169.907717	138.44
4170.465827	241.98
4171.023974	271.064
4171.582159	223.366
4172.140381	138.441
4172.698641	166.361
4173.256938	171.015
4173.815272	252.45
4174.373644	280.371
4174.932054	186.138
4175.490500	143.094
4176.048984	124.48
4176.607506	76.7821
4177.166064	162.871
4177.724661	133.787
4178.283294	162.871
4178.841965	171.015
4179.400674	138.441
4179.959420	81.4356
4180.518203	48.8614
4181.077023	29.0841
4181.635881	5.81683
4182.194777	5.81683
4182.753710	43.0445
4183.312680	75.6188
4183.871688	43.0445
4184.430733	355.99
4184.989815	342.029
4185.548935	219.876
4186.108092	181.485
4186.667287	223.366
4187.226519	214.059
4187.785788	238.49
4188.345095	162.871
4188.904439	138.441
4189.463821	181.485
4190.023240	119.827
4190.582696	81.4356
4191.142190	105.866
4191.701721	81.4356
4192.261290	48.8613
4192.820896	190.792
4193.380539	233.836
4193.940220	171.015
4194.499938	232.673
4195.059694	279.208
4195.619487	228.02
4196.179317	200.099
4196.739185	133.787
4197.299090	181.485
4197.859033	219.876
4198.419013	166.361
4198.979030	214.059
4199.539085	162.871
4200.099178	105.866
4200.659307	76.7821
4201.219474	95.396
4201.779679	86.089
4202.339920	53.5148
4202.900200	43.0445
4203.460516	95.396
4204.020870	133.787
4204.581262	176.832
4205.141690	261.757
4205.702157	451.386
4206.262660	636.361
4206.823201	499.084
4207.383780	290.841
4207.944396	214.059
4208.505049	129.134
4209.065739	57.0049
4209.626467	152.401
4210.187233	181.485
4210.748036	138.44
4211.308876	91.9059
4211.869754	228.02
4212.430669	241.98
4212.991621	200.099
4213.552611	195.445
4214.113638	186.138
4214.674703	105.866
4215.235805	100.049
4215.796944	127.97
4216.358121	81.4356
4216.919335	38.3911
4217.480587	48.8613
4218.041876	62.8217
4218.603202	72.1287
4219.164566	104.703
4219.725967	137.277
4220.287406	95.396
4220.848882	76.7821
4221.410395	67.4752
4221.971946	38.3911
4222.533534	19.7772
4223.095160	138.441
4223.656823	143.094
4224.218523	105.866
4224.780261	62.8217
4225.342036	53.5148
4225.903849	38.3911
4226.465699	15.1238
4227.027587	1.60437e-007
4227.589511	138.441
4228.151474	129.134
4228.713473	129.134
4229.275510	195.445
4229.837585	351.336
4230.399696	257.104
4230.961846	181.485
4231.524032	124.48
4232.086256	62.8217
4232.648518	110.52
4233.210817	76.7821
4233.773153	76.7821
4234.335527	119.827
4234.897938	67.4752
4235.460386	34.901
4236.022872	24.4307
4236.585395	72.1287
4237.147956	72.1287
4237.710554	57.0049
4238.273189	110.52
4238.835862	147.747
4239.398572	119.827
4239.961320	124.48
4240.524105	100.049
4241.086927	81.4356
4241.649787	53.5148
4242.212684	19.7772
4242.775619	53.5148
4243.338591	81.4356
4243.901601	119.827
4244.464647	157.054
4245.027732	119.827
4245.590853	91.9059
4246.154012	152.401
4246.717209	95.396
4247.280443	86.089
4247.843714	67.4752
4248.407023	57.0049
4248.970369	118.663
4249.533752	114.01
4250.097173	95.396
4250.660631	57.0049
4251.224127	75.6188
4251.787660	127.97
4252.351230	95.396
4252.914838	100.049
4253.478483	76.7821
4254.042166	57.0049
4254.605886	118.663
4255.169644	81.4356
4255.733438	43.0445
4256.297271	143.094
4256.861140	114.01
4257.425047	138.441
4257.988992	95.396
4258.552974	138.441
4259.116993	91.9059
4259.681050	133.787
4260.245144	209.406
4260.809275	219.876
4261.373444	351.336
4261.937650	366.46
4262.501894	294.331
4263.066175	186.138
4263.630494	233.836
4264.194849	176.832
4264.759243	110.52
4265.323673	72.1287
4265.888142	38.3911
4266.452647	5.81682
4267.017190	-1.15291e-005
4267.581770	86.089
4268.146388	62.8217
4268.711043	53.5148
4269.275735	110.52
4269.840465	95.396
4270.405233	228.02
4270.970037	157.054
4271.534879	152.401
4272.099759	100.049
4272.664676	152.401
4273.229630	147.747
4273.794622	219.876
4274.359651	243.143
4274.924717	280.371
4275.489821	361.807
4276.054963	394.381
4276.620141	275.718
4277.185357	176.832
4277.750611	95.396
4278.315902	24.4307
4278.881230	67.4752
4279.446596	195.445
4280.011999	209.406
4280.577439	214.059
4281.142917	176.832
4281.708433	143.094
4282.273985	110.52
4282.839575	43.0445
4283.405203	146.584
4283.970868	184.975
4284.536570	274.554
4285.102310	450.223
4285.668087	318.762
4286.233902	214.059
4286.799753	166.361
4287.365643	110.52
4287.931570	119.827
4288.497534	91.9059
4289.063535	57.005
4289.629574	34.901
4290.195650	129.134
4290.761764	138.441
4291.327915	86.0891
4291.894104	43.0446
4292.460330	43.0446
4293.026593	29.0842
4293.592894	10.4703
4294.159232	29.0842
4294.725608	29.0842
4295.292021	24.4307
4295.858471	5.81688
4296.424959	143.094
4296.991484	271.064
4297.558046	200.099
4298.124646	246.634
4298.691284	186.139
4299.257958	105.866
4299.824671	105.866
4300.391420	114.01
4300.958207	260.594
4301.525031	186.139
4302.091893	375.767
4302.658792	323.416
4303.225729	351.336
4303.792703	422.302
4304.359714	546.782
4304.926763	394.381
4305.493849	275.718
4306.060973	204.752
4306.628134	228.02
4307.195332	171.015
4307.762568	138.441
4308.329841	81.4357
4308.897152	57.005
4309.464500	100.05
4310.031885	110.52
4310.599308	166.361
4311.166768	110.52
4311.734266	72.1288
4312.301801	143.094
4312.869373	157.054
4313.436983	171.015
4314.004630	133.787
4314.572315	105.866
4315.140037	91.906
4315.707796	124.48
4316.275593	114.01
4316.843427	161.708
4317.411299	95.3961
4317.979208	86.0892
4318.547154	138.441
4319.115138	114.01
4319.683159	81.4357
4320.251218	43.0446
4320.819314	29.0842
4321.387447	81.4357
4321.955618	204.752
4322.523827	195.446
4323.092072	228.02
4323.660355	162.871
4324.228676	162.871
4324.797034	129.134
4325.365429	86.0892
4325.933861	76.7822
4326.502331	91.906
4327.070839	76.7822
4327.639384	38.3912
4328.207966	24.4308
4328.776586	10.4704
4329.345243	43.0446
4329.913937	34.9011
4330.482669	119.827
4331.051438	238.49
4331.620245	186.139
4332.189089	124.48
4332.757971	162.871
4333.326889	110.52
4333.895846	114.01
4334.464839	110.52
4335.033871	181.485
4335.602939	124.48
4336.172045	152.401
4336.741188	247.797
4337.310369	228.02
4337.879587	204.752
4338.448842	209.406
4339.018135	238.49
4339.587466	195.446
4340.156833	147.748
4340.726238	95.3961
4341.295681	114.01
4341.865161	118.663
4342.434678	194.282
4343.004233	119.827
4343.573825	138.441
4344.143455	114.01
4344.713122	91.906
4345.282826	86.0891
4345.852568	184.975
4346.422347	181.485
4346.992163	143.094
4347.562017	119.827
4348.131909	57.005
4348.701837	86.0891
4349.271803	328.069
4349.841807	243.143
4350.411848	204.752
4350.981926	309.455
4351.552042	252.45
4352.122195	166.361
4352.692386	323.416
4353.262614	483.96
4353.832879	437.426
4354.403182	304.802
4354.973522	275.718
4355.543900	314.109
4356.114315	209.406
4356.684767	162.871
4357.255257	129.134
4357.825784	81.4357
4358.396348	133.787
4358.966950	119.827
4359.537590	124.48
4360.108267	86.0891
4360.678981	95.396
4361.249732	219.876
4361.820521	304.802
4362.391348	214.059
4362.962212	176.832
4363.533113	114.01
4364.104052	309.455
4364.675028	383.911
4365.246041	361.807
4365.817092	371.114
4366.388180	261.757
4366.959306	152.401
4367.530469	86.0891
4368.101669	110.52
4368.672907	119.827
4369.244182	76.7822
4369.815495	62.8218
4370.386845	29.0842
4370.958232	15.1238
4371.529657	15.1238
4372.101119	67.4753
4372.672619	67.4753
4373.244156	53.5149
4373.815731	43.0446
4374.387342	72.1287
4374.958992	95.396
4375.530678	91.9059
4376.102402	114.01
4376.674164	138.441
4377.245963	181.485
4377.817799	181.485
4378.389673	190.792
4378.961584	152.401
4379.533532	129.134
4380.105518	110.52
4380.677542	162.871
4381.249602	195.445
4381.821700	157.054
4382.393836	100.049
4382.966009	161.708
4383.538219	184.975
4384.110467	162.871
4384.682752	119.827
4385.255075	62.8218
4385.827434	76.7822
4386.399832	48.8614
4386.972267	43.0446
4387.544739	53.5149
4388.117248	48.8614
4388.689795	34.901
4389.262379	57.005
4389.835001	100.049
4390.407660	57.005
4390.980357	124.48
4391.553091	91.9059
4392.125862	238.49
4392.698671	351.336
4393.271517	351.336
4393.844401	285.025
4394.417322	190.792
4394.990280	195.445
4395.563276	157.054
4396.136309	399.034
4396.709380	474.653
4397.282488	347.846
4397.855633	257.104
4398.428816	143.094
4399.002036	171.015
4399.575294	86.0891
4400.148589	48.8614
4400.721921	105.866
4401.295291	176.832
4401.868698	219.876
4402.442143	214.059
4403.015625	181.485
4403.589144	114.01
4404.162701	100.049
4404.736295	127.97
4405.309927	81.4356
4405.883596	72.1287
4406.457302	43.0446
4407.031046	47.698
4407.604828	94.2327
4408.178646	104.703
4408.752502	62.8218
4409.326396	124.48
4409.900327	114.01
4410.474295	132.624
4411.048301	157.054
4411.622344	246.634
4412.196424	157.054
4412.770542	100.049
4413.344697	67.4753
4413.918890	48.8614
4414.493120	86.0891
4415.067388	200.099
4415.641693	232.673
4416.216035	214.059
4416.790415	200.099
4417.364832	181.485
4417.939286	129.134
4418.513778	48.8614
4419.088307	72.1287
4419.662874	161.708
4420.237478	119.827
4420.812120	72.1287
4421.386799	114.01
4421.961515	161.708
4422.536269	180.322
4423.111060	119.827
4423.685889	57.005
4424.260755	138.441
4424.835658	190.792
4425.410599	105.866
4425.985577	166.361
4426.560592	261.757
4427.135645	233.837
4427.710736	133.787
4428.285864	124.48
4428.861029	110.52
4429.436231	72.1287
4430.011471	34.901
4430.586749	81.4356
4431.162064	138.441
4431.737416	162.871
4432.312805	219.876
4432.888233	252.45
4433.463697	143.094
4434.039199	143.094
4434.614738	143.094
4435.190315	100.049
4435.765929	127.97
4436.341580	100.049
4436.917269	86.0891
4437.492995	124.48
4438.068759	255.94
4438.644560	238.49
4439.220398	456.039
4439.796274	314.109
4440.372188	243.143
4440.948138	266.411
4441.524126	285.025
4442.100152	243.143
4442.676215	219.876
4443.252315	162.871
4443.828453	157.054
4444.404628	143.094
4444.980840	138.441
4445.557090	91.9059
4446.133378	62.8218
4446.709702	38.3911
4447.286064	53.5148
4447.862464	53.5148
4448.438901	43.0445
4449.015375	72.1287
4449.591887	57.0049
4450.168436	75.6188
4450.745023	123.317
4451.321647	110.52
4451.898308	157.054
4452.475007	152.401
4453.051743	166.361
4453.628516	95.396
4454.205327	62.8218
4454.782176	24.4307
4455.359062	15.1238
4455.935985	5.81686
4456.512945	114.01
4457.089943	280.371
4457.666979	209.406
4458.244052	133.787
4458.821162	252.45
4459.398309	223.366
4459.975494	119.827
4460.552717	129.134
4461.129977	100.049
4461.707274	76.7822
4462.284609	81.4356
4462.861981	48.8614
4463.439390	81.4356
4464.016837	62.8218
4464.594321	110.52
4465.171843	181.485
4465.749402	195.445
4466.326998	290.841
4466.904632	219.876
4467.482303	129.134
4468.060012	67.4752
4468.637758	38.3911
4469.215542	24.4307
4469.793363	72.1287
4470.371221	255.94
4470.949117	260.594
4471.527050	166.361
4472.105020	105.866
4472.683028	133.787
4473.261074	147.747
4473.839156	81.4356
4474.417276	171.015
4474.995434	200.099
4475.573629	298.985
4476.151861	209.406
4476.730131	124.48
4477.308438	34.901
4477.886783	147.747
4478.465165	204.752
4479.043584	152.401
4479.622041	238.49
4480.200535	204.752
4480.779067	129.134
4481.357636	57.005
4481.936242	15.1238
4482.514886	43.0446
4483.093567	166.361
4483.672286	129.134
4484.251042	186.139
4484.829835	195.445
4485.408666	129.134
4485.987534	53.5149
4486.566440	34.901
4487.145383	48.8614
4487.724363	95.396
4488.303381	114.01
4488.882436	146.584
4489.461529	331.559
4490.040659	261.757
4490.619827	280.371
4491.199031	209.406
4491.778274	181.485
4492.357553	133.787
4492.936870	91.906
4493.516225	129.134
4494.095617	309.455
4494.675046	228.02
4495.254513	241.98
4495.834017	233.837
4496.413558	233.837
4496.993137	209.406
4497.572754	204.752
4498.152407	147.748
4498.732099	114.01
4499.311827	91.906
4499.891593	62.8218
4500.471396	105.866
4501.051237	67.4753
4501.631115	76.7822
4502.211031	119.827
4502.790984	81.4357
4503.370974	105.866
4503.951002	124.48
4504.531067	100.05
4505.111170	81.4357
4505.691310	209.406
4506.271487	204.752
4506.851702	124.48
4507.431954	91.906
4508.012244	95.3961
4508.592571	328.069
4509.172935	304.802
4509.753337	328.069
4510.333777	309.455
4510.914253	219.876
4511.494767	138.441
4512.075319	72.1287
4512.655908	67.4753
4513.236534	95.3961
4513.817198	72.1287
4514.397899	152.401
4514.978637	147.748
4515.559413	110.52
4516.140226	127.97
4516.721077	157.054
4517.301965	95.3961
4517.882891	81.4357
4518.463854	53.5149
4519.044854	57.005
4519.625892	86.0891
4520.206967	90.7426
4520.788079	161.708
4521.369229	147.748
4521.950417	81.4357
4522.531641	76.7822
4523.112903	48.8614
4523.694203	29.0842
4524.275540	10.4704
4524.856914	62.8218
4525.438326	214.059
4526.019775	157.054
4526.601262	171.015
4527.182786	147.748
4527.764347	186.139
4528.345946	166.361
4528.927582	204.752
4529.509256	119.827
4530.090967	100.05
4530.672716	124.48
4531.254501	100.05
4531.836325	53.5149
4532.418185	57.005
4533.000083	43.0446
4533.582019	90.7426
4534.163992	81.4357
4534.746002	53.5149
4535.328050	24.4308
4535.910135	19.7773
4536.492257	147.748
4537.074417	147.748
4537.656614	95.3961
4538.238849	95.3961
4538.821121	143.094
4539.403431	133.787
4539.985778	219.876
4540.568162	670.099
4541.150584	674.752
4541.733043	607.277
4542.315539	542.128
4542.898073	318.762
4543.480645	152.401
4544.063254	91.9059
4544.645900	110.52
4545.228583	91.9059
4545.811304	72.1287
4546.394063	166.361
4546.976859	166.361
4547.559692	147.747
4548.142562	266.411
4548.725470	195.445
4549.308416	105.866
4549.891399	57.0049
4550.474419	29.0842
4551.057476	5.81685
4551.640572	81.4356
4552.223704	114.01
4552.806874	175.668
4553.390081	180.322
4553.973326	166.361
4554.556608	119.827
4555.139927	138.441
4555.723284	129.134
4556.306679	76.7821
4556.890110	76.7821
4557.473579	53.5148
4558.057086	147.747
4558.640630	119.827
4559.224211	110.52
4559.807830	127.97
4560.391486	86.0891
4560.975179	90.7425
4561.558910	127.97
4562.142679	110.52
4562.726485	209.406
4563.310328	233.836
4563.894208	162.871
4564.478126	261.757
4565.062082	257.104
4565.646074	181.485
4566.230105	171.015
4566.814172	166.361
4567.398277	157.054
4567.982420	152.401
4568.566600	233.836
4569.150817	157.054
4569.735071	110.52
4570.319363	143.094
4570.903693	138.441
4571.488060	86.0891
4572.072464	57.0049
4572.656906	24.4307
4573.241385	15.1238
4573.825901	38.3911
4574.410455	181.485
4574.995046	200.099
4575.579675	238.49
4576.164341	219.876
4576.749045	186.139
4577.333786	186.139
4577.918564	119.827
4578.503380	300.148
4579.088233	285.025
4579.673123	233.837
4580.258051	181.485
4580.843017	110.52
4581.428020	62.8218
4582.013060	124.48
4582.598137	143.094
4583.183252	124.48
4583.768405	67.4752
4584.353594	34.901
4584.938822	29.0842
4585.524086	252.45
4586.109388	238.49
4586.694728	228.02
4587.280105	186.139
4587.865519	86.0891
4588.450970	53.5148
4589.036460	19.7772
4589.621986	10.4703
4590.207550	15.1238
4590.793151	43.0446
4591.378790	166.361
4591.964466	238.49
4592.550179	157.054
4593.135930	86.0891
4593.721719	203.589
4594.307544	162.871
4594.893407	95.396
4595.479308	184.975
4596.065246	184.975
4596.651221	298.985
4597.237234	280.371
4597.823284	298.985
4598.409372	200.099
4598.995497	110.52
4599.581659	57.0049
4600.167859	29.0841
4600.754096	53.5148
4601.340371	127.97
4601.926683	105.866
4602.513032	238.49
4603.099419	214.059
4603.685843	138.441
4604.272305	119.827
4604.858804	86.0891
4605.445340	184.975
4606.031914	303.638
4606.618525	271.064
4607.205174	247.797
4607.791860	228.02
4608.378583	228.02
4608.965344	186.138
4609.552143	114.01
4610.138978	53.5148
4610.725851	119.827
4611.312762	181.485
4611.899710	124.48
4612.486695	119.827
4613.073718	124.48
4613.660778	166.361
4614.247876	143.094
4614.835011	86.089
4615.422183	118.663
4616.009393	123.317
4616.596640	91.9059
4617.183924	95.396
4617.771246	86.089
4618.358606	67.4752
4618.946003	252.45
4619.533437	290.841
4620.120909	357.153
4620.708418	247.797
4621.295964	285.025
4621.883548	233.836
4622.471169	129.134
4623.058828	76.7821
4623.646524	43.0445
4624.234257	90.7425
4624.822028	127.97
4625.409836	119.827
4625.997682	114.01
4626.585565	95.396
4627.173486	138.44
4627.761444	162.871
4628.349439	209.406
4628.937472	223.366
4629.525542	328.069
4630.113649	331.559
4630.701794	204.752
4631.289977	124.48
4631.878196	147.747
4632.466454	204.752
4633.054748	209.406
4633.643080	138.44
4634.231450	190.792
4634.819856	157.054
4635.408301	133.787
4635.996782	81.4356
4636.585301	124.48
4637.173858	127.97
4637.762451	289.678
4638.351083	493.267
4638.939751	375.767
4639.528457	228.02
4640.117201	200.099
4640.705982	157.054
4641.294800	105.866
4641.883656	195.445
4642.472549	247.797
4643.061479	285.025
4643.650447	209.406
4644.239453	152.401
4644.828495	110.52
4645.417575	81.4356
4646.006693	138.441
4646.595848	129.134
4647.185040	157.054
4647.774270	161.708
4648.363537	100.049
4648.952842	110.52
4649.542184	181.485
4650.131563	200.099
4650.720980	238.49
4651.310434	323.416
4651.899926	290.841
4652.489455	204.752
4653.079021	119.827
4653.668625	95.396
4654.258266	110.52
4654.847945	138.441
4655.437661	266.411
4656.027415	261.757
4656.617206	200.099
4657.207034	114.01
4657.796900	181.485
4658.386803	280.371
4658.976743	209.406
4659.566721	152.401
4660.156736	133.787
4660.746789	100.049
4661.336879	86.089
4661.927007	138.44
4662.517172	200.099
4663.107374	143.094
4663.697614	266.411
4664.287891	323.416
4664.878206	314.109
4665.468558	214.059
4666.058947	124.48
4666.649374	110.52
4667.239838	53.5148
4667.830340	133.787
4668.420879	119.827
4669.011455	91.9059
4669.602069	147.747
4670.192720	247.797
4670.783409	219.876
4671.374135	275.718
4671.964899	261.757
4672.555700	204.752
4673.146538	238.49
4673.737414	166.361
4674.328327	219.876
4674.919277	157.054
4675.510265	86.0891
4676.101291	100.049
4676.692353	110.52
4677.283454	76.7821
4677.874591	91.9059
4678.465766	53.5148
4679.056978	38.3911
4679.648228	48.8614
4680.239515	114.01
4680.830840	72.1287
4681.422202	57.0049
4682.013602	351.336
4682.605038	342.029
4683.196513	275.718
4683.788024	209.406
4684.379573	138.441
4684.971160	81.4356
4685.562784	114.01
4686.154445	175.668
4686.746144	162.871
4687.337880	138.44
4687.929653	147.747
4688.521464	100.049
4689.113313	355.99
4689.705198	337.376
4690.297121	294.331
4690.889082	243.143
4691.481080	247.797
4692.073115	243.143
4692.665188	209.406
4693.257298	157.054
4693.849446	105.866
4694.441631	114.01
4695.033853	146.584
4695.626113	165.198
4696.218410	251.287
4696.810745	152.401
4697.403117	100.049
4697.995526	53.5148
4698.587973	24.4307
4699.180458	15.1237
4699.772979	38.3911
4700.365538	162.871
4700.958135	133.787
4701.550769	81.4356
4702.143440	133.787
4702.736149	238.49
4703.328895	147.747
4703.921678	100.049
4704.514499	38.3911
4705.107358	19.7772
4705.700254	34.901
4706.293187	100.049
4706.886157	76.7821
4707.479165	124.48
4708.072211	228.02
4708.665294	255.94
4709.258414	274.554
4709.851571	243.143
4710.444766	243.143
4711.037999	176.832
4711.631269	143.094
4712.224576	62.8218
4712.817921	138.441
4713.411303	129.134
4714.004722	252.45
4714.598179	200.099
4715.191673	203.589
4715.785205	181.485
4716.378774	152.401
4716.972381	209.406
4717.566025	129.134
4718.159706	81.4356
4718.753425	62.8218
4719.347181	34.901
4719.940975	24.4307
4720.534806	290.841
4721.128674	275.718
4721.722580	285.025
4722.316523	219.876
4722.910504	314.109
4723.504522	257.104
4724.098577	200.099
4724.692670	100.049
4725.286800	95.396
4725.880968	127.97
4726.475173	342.029
4727.069415	318.762
4727.663695	228.02
4728.258013	209.406
4728.852367	241.98
4729.446759	309.455
4730.041189	219.876
4730.635656	133.787
4731.230160	57.0049
4731.824702	81.4356
4732.419281	62.8218
4733.013898	91.9059
4733.608552	110.52
4734.203243	110.52
4734.797972	67.4752
4735.392738	72.1287
4735.987542	43.0446
4736.582383	38.3911
4737.177261	67.4752
4737.772177	147.747
4738.367130	119.827
4738.962121	114.01
4739.557149	91.9059
4740.152214	62.8218
4740.747317	57.0049
4741.342458	43.0445
4741.937635	57.0049
4742.532851	146.584
4743.128103	105.866
4743.723393	91.9059
4744.318720	143.094
4744.914085	100.049
4745.509487	34.901
4746.104927	67.4752
4746.700404	91.9059
4747.295918	67.4752
4747.891470	162.871
4748.487059	186.139
4749.082686	166.361
4749.678350	157.054
4750.274051	138.441
4750.869790	105.866
4751.465566	100.049
4752.061380	146.584
4752.657231	208.242
4753.253120	147.747
4753.849046	162.871
4754.445009	247.797
4755.041010	275.718
4755.637048	176.832
4756.233123	389.728
4756.829236	414.158
4757.425387	451.386
4758.021574	332.723
4758.617800	209.406
4759.214062	157.054
4759.810362	218.713
4760.406699	218.713
4761.003074	152.401
4761.599487	204.752
4762.195936	351.336
4762.792423	394.381
4763.388948	342.029
4763.985510	351.336
4764.582109	314.109
4765.178745	247.797
4765.775420	294.331
4766.372131	375.767
4766.968880	304.802
4767.565666	157.054
4768.162490	81.4356
4768.759351	119.827
4769.356250	100.049
4769.953186	114.01
4770.550159	72.1287
4771.147170	175.668
4771.744218	200.099
4772.341304	190.792
4772.938427	124.48
4773.535587	114.01
4774.132785	161.708
4774.730020	129.134
4775.327293	171.015
4775.924603	184.975
4776.521950	95.396
4777.119335	57.0049
4777.716757	24.4307
4778.314217	195.445
4778.911714	219.876
4779.509249	247.797
4780.106821	209.406
4780.704430	266.411
4781.302077	171.015
4781.899761	129.134
4782.497482	105.866
4783.095241	91.9059
4783.693038	119.827
4784.290872	133.787
4784.888743	100.049
4785.486651	100.049
4786.084597	110.52
4786.682581	86.089
4787.280602	110.52
4787.878660	124.48
4788.476756	76.7821
4789.074889	48.8613
4789.673059	48.8613
4790.271267	91.9059
4790.869512	76.7821
4791.467795	91.9059
4792.066115	257.104
4792.664473	190.792
4793.262868	162.871
4793.861300	209.406
4794.459770	209.406
4795.058277	119.827
4795.656822	166.361
4796.255404	290.841
4796.854023	247.797
4797.452680	214.059
4798.051374	152.401
4798.650106	157.054
4799.248875	246.633
4799.847681	152.401
4800.446525	86.089
4801.045406	57.0049
4801.644325	232.673
4802.243281	312.945
4802.842275	331.559
4803.441305	238.49
4804.040374	195.445
4804.639479	95.3959
4805.238623	190.792
4805.837803	280.371
4806.437021	266.411
4807.036277	190.792
4807.635569	166.361
4808.234900	110.52
4808.834267	127.97
4809.433672	161.708
4810.033115	119.827
4810.632594	91.9058
4811.232112	238.49
4811.831666	238.49
4812.431258	214.059
4813.030888	280.371
4813.630555	219.876
4814.230259	138.44
4814.830001	157.054
4815.429780	181.485
4816.029596	157.054
4816.629450	181.485
4817.229342	255.94
4817.829271	252.45
4818.429237	162.871
4819.029240	133.787
4819.629281	119.827
4820.229360	95.3959
4820.829476	204.752
4821.429629	252.45
4822.029819	275.718
4822.630047	176.832
4823.230313	133.787
4823.830616	285.025
4824.430956	257.104
4825.031334	129.134
4825.631749	76.7821
4826.232201	48.8613
4826.832691	34.9009
4827.433219	129.134
4828.033783	147.747
4828.634386	204.752
4829.235025	138.44
4829.835702	76.7821
4830.436416	43.0444
4831.037168	10.4702
4831.637957	166.361
4832.238784	209.406
4832.839648	233.836
4833.440550	166.361
4834.041488	95.3959
4834.642465	81.4355
4835.243478	171.015
4835.844529	105.866
4836.445618	62.8217
4837.046744	95.3959
4837.647907	127.97
4838.249108	166.361
4838.850346	176.831
4839.451622	389.727
4840.052935	300.148
4840.654285	186.138
4841.255673	100.049
4841.857098	72.1286
4842.458560	53.5147
4843.060061	91.9058
4843.661598	124.48
4844.263173	184.975
4844.864785	328.069
4845.466435	388.564
4846.068122	280.371
4846.669846	247.797
4847.271608	280.371
4847.873407	294.331
4848.475244	399.034
4849.077118	309.455
4849.679030	166.361
4850.280979	86.089
4850.882965	53.5147
4851.484989	53.5147
4852.087050	29.084
4852.689149	15.1236
4853.291285	33.7375
4853.893458	175.668
4854.495669	180.322
4855.097917	241.98
4855.700203	271.064
4856.302526	219.876
4856.904886	152.401
4857.507284	223.366
4858.109719	171.015
4858.712192	133.787
4859.314702	309.455
4859.917250	261.757
4860.519835	233.836
4861.122457	166.361
4861.725117	95.3959
4862.327814	86.089
4862.930549	53.5147
4863.533321	53.5147
4864.136130	43.0444
4864.738977	47.6979
4865.341861	24.4306
4865.944783	176.831
4866.547742	243.143
4867.150738	204.752
4867.753772	129.133
4868.356843	95.3959
4868.959952	184.975
4869.563098	176.831
4870.166282	166.361
4870.769503	162.871
4871.372761	129.134
4871.976057	133.787
4872.579390	162.871
4873.182760	91.9058
4873.786168	129.133
4874.389614	124.48
4874.993097	147.747
4875.596617	138.44
4876.200175	124.48
4876.803770	105.866
4877.407402	129.133
4878.011072	57.0048
4878.614779	34.9009
4879.218524	15.1237
4879.822306	86.089
4880.426125	62.8217
4881.029982	67.4751
4881.633877	62.8217
4882.237808	110.52
4882.841778	162.871
4883.445784	110.52
4884.049828	157.054
4884.653910	214.059
4885.258028	176.832
4885.862185	195.445
4886.466378	181.485
4887.070609	147.747
4887.674878	86.089
4888.279184	67.4752
4888.883527	100.049
4889.487908	238.49
4890.092326	337.376
4890.696781	446.732
4891.301274	408.341
4891.905804	300.148
4892.510372	166.361
4893.114977	138.44
4893.719620	110.52
4894.324300	95.3959
4894.929017	100.049
4895.533772	114.01
4896.138564	228.02
4896.743394	260.594
4897.348261	204.752
4897.953165	110.52
4898.558107	143.094
4899.163087	119.827
4899.768103	100.049
4900.373157	157.054
4900.978249	147.747
4901.583378	100.049
4902.188544	110.52
4902.793748	147.747
4903.398989	157.054
4904.004268	138.44
4904.609584	124.48
4905.214937	95.3959
4905.820328	53.5147
4906.425756	86.089
4907.031222	72.1286
4907.636725	209.406
4908.242265	219.876
4908.847843	219.876
4909.453458	252.45
4910.059111	200.099
4910.664801	152.401
4911.270529	110.52
4911.876294	105.866
4912.482096	67.4751
4913.087936	76.7821
4913.693813	257.104
4914.299727	361.807
4914.905679	351.336
4915.511669	257.104
4916.117696	233.836
4916.723760	314.109
4917.329861	204.752
4917.936000	138.44
4918.542177	114.01
4919.148391	110.52
4919.754642	119.827
4920.360931	105.866
4920.967257	81.4355
4921.573620	43.0445
4922.180021	34.9009
4922.786460	62.8217
4923.392935	57.0049
4923.999449	86.089
4924.605999	72.1286
4925.212587	43.0445
4925.819213	110.52
4926.425875	81.4355
4927.032576	138.44
4927.639313	166.361
4928.246088	147.747
4928.852901	95.3959
4929.459751	34.9009
4930.066638	15.1237
4930.673563	81.4355
4931.280525	157.054
4931.887524	147.747
4932.494561	105.866
4933.101636	157.054
4933.708747	228.02
4934.315897	200.099
4934.923083	129.134
4935.530307	223.366
4936.137569	176.832
4936.744867	209.406
4937.352204	176.832
4937.959577	152.401
4938.566988	184.975
4939.174437	162.871
4939.781923	252.45
4940.389446	152.401
4940.997007	86.089
4941.604605	57.0049
4942.212241	127.97
4942.819913	161.708
4943.427624	228.02
4944.035372	186.138
4944.643157	166.361
4945.250979	95.3959
4945.858839	62.8217
4946.466737	57.0048
4947.074672	24.4306
4947.682644	10.4702
4948.290654	29.0841
4948.898701	53.5147
4949.506785	53.5147
4950.114907	114.01
4950.723066	195.445
4951.331263	219.876
4951.939497	223.366
4952.547769	166.361
4953.156078	247.797
4953.764424	290.841
4954.372808	252.45
4954.981229	255.94
4955.589688	223.366
4956.198184	298.985
4956.806717	290.841
4957.415288	214.059
4958.023897	157.054
4958.632542	241.98
4959.241225	246.633
4959.849946	238.49
4960.458704	157.054
4961.067499	119.827
4961.676332	119.827
4962.285202	119.827
4962.894110	119.827
4963.503055	110.52
4964.112037	95.3959
4964.721057	72.1286
4965.330114	43.0445
4965.939209	75.6187
4966.548341	109.356
4967.157510	109.356
4967.766717	175.668
4968.375961	322.252
4968.985243	266.411
4969.594562	200.099
4970.203919	232.673
4970.813313	186.138
4971.422744	176.832
4972.032213	176.832
4972.641719	157.054
4973.251263	147.747
4973.860844	157.054
4974.470462	171.015
4975.080118	95.3959
4975.689811	105.866
4976.299542	114.01
4976.909310	67.4752
4977.519115	48.8613
4978.128958	29.0841
4978.738839	47.6979
4979.348756	43.0445
4979.958711	81.4355
4980.568704	171.015
4981.178734	133.787
4981.788801	114.01
4982.398906	228.02
4983.009048	219.876
4983.619228	195.445
4984.229445	124.48
4984.839699	62.8217
4985.449991	34.9009
4986.060321	81.4355
4986.670687	190.792
4987.281091	143.094
4987.891533	157.054
4988.502012	232.673
4989.112528	186.138
4989.723082	152.401
4990.333673	219.876
4990.944302	176.832
4991.554968	186.138
4992.165671	162.871
4992.776412	261.757
4993.387190	162.871
4993.998006	157.054
4994.608859	133.787
4995.219749	91.9058
4995.830677	105.866
4996.441643	57.0049
4997.052645	100.049
4997.663685	132.624
4998.274763	274.554
4998.885878	219.876
4999.497030	190.792
5000.108220	129.134
5000.719447	119.827
5001.330712	157.054
5001.942014	228.02
5002.553353	255.94
5003.164730	176.832
5003.776144	124.48
5004.387596	119.827
5004.999085	114.01
5005.610612	91.9059
5006.222176	181.485
5006.833777	200.099
5007.445416	218.713
5008.057092	186.138
5008.668806	147.747
5009.280556	152.401
5009.892345	129.134
5010.504171	86.089
5011.116034	53.5148
5011.727935	62.8217
5012.339873	34.9009
5012.951848	100.049
5013.563861	118.663
5014.175911	114.01
5014.787999	171.015
5015.400124	166.361
5016.012287	143.094
5016.624487	86.089
5017.236724	86.089
5017.848999	146.584
5018.461311	157.054
5019.073661	166.361
5019.686048	200.099
5020.298472	294.331
5020.910934	328.069
5021.523433	342.029
5022.135970	200.099
5022.748544	223.366
5023.361155	195.445
5023.973804	233.836
5024.586491	252.45
5025.199214	195.445
5025.811976	119.827
5026.424774	81.4356
5027.037610	138.44
5027.650484	138.44
5028.263394	86.089
5028.876343	76.7821
5029.489328	81.4356
5030.102351	53.5148
5030.715412	19.7772
5031.328510	76.7821
5031.941645	209.406
5032.554818	280.371
5033.168028	228.02
5033.781275	186.138
5034.394560	266.411
5035.007883	186.138
5035.621243	143.094
5036.234640	119.827
5036.848074	157.054
5037.461546	91.9058
5038.075056	129.134
5038.688603	157.054
5039.302187	105.866
5039.915809	171.015
5040.529468	189.629
5041.143164	186.138
5041.756898	114.01
5042.370670	189.629
5042.984478	317.599
5043.598324	280.371
5044.212208	166.361
5044.826129	238.49
5045.440087	219.876
5046.054083	114.01
5046.668117	95.3959
5047.282187	76.7821
5047.896295	76.7821
5048.510441	100.049
5049.124624	100.049
5049.738844	271.064
5050.353102	261.757
5050.967397	243.143
5051.581729	181.485
5052.196099	342.029
5052.810507	252.45
5053.424952	133.787
5054.039434	72.1287
5054.653953	57.0049
5055.268510	61.6584
5055.883105	38.3911
5056.497737	43.0445
5057.112406	114.01
5057.727113	228.02
5058.341857	214.059
5058.956638	133.787
5059.571457	95.396
5060.186314	124.48
5060.801207	110.52
5061.416139	95.396
5062.031107	133.787
5062.646113	200.099
5063.261157	209.406
5063.876238	209.406
5064.491356	152.401
5065.106512	91.9059
5065.721705	67.4752
5066.336935	53.5148
5066.952203	48.8614
5067.567508	91.9059
5068.182851	157.054
5068.798231	147.747
5069.413649	186.138
5070.029104	261.757
5070.644596	285.025
5071.260126	285.025
5071.875693	252.45
5072.491298	200.099
5073.106940	200.099
5073.722620	228.02
5074.338336	176.832
5074.954091	290.841
5075.569882	275.718
5076.185712	233.836
5076.801578	209.406
5077.417482	304.802
5078.033424	233.836
5078.649402	252.45
5079.265419	223.366
5079.881472	195.445
5080.497563	186.138
5081.113692	171.015
5081.729858	200.099
5082.346061	214.059
5082.962302	238.49
5083.578580	195.445
5084.194895	238.49
5084.811248	176.832
5085.427639	166.361
5086.044066	195.445
5086.660531	204.752
5087.277034	233.836
5087.893574	318.762
5088.510152	290.841
5089.126766	422.302
5089.743419	323.416
5090.360108	479.307
5090.976835	483.96
5091.593600	294.331
5092.210402	181.485
5092.827241	124.48
5093.444118	91.9059
5094.061032	138.44
5094.677984	133.787
5095.294973	100.049
5095.911999	132.624
5096.529063	218.713
5097.146164	412.995
5097.763303	536.312
5098.380479	432.772
5098.997693	475.816
5099.614943	613.094
5100.232232	494.43
5100.849557	342.029
5101.466921	369.95
5102.084321	357.153
5102.701759	275.718
5103.319235	219.876
5103.936747	252.45
5104.554298	285.025
5105.171885	243.143
5105.789510	238.49
5106.407173	143.094
5107.024873	157.054
5107.642610	195.445
5108.260385	233.836
5108.878197	176.832
5109.496046	143.094
5110.113933	114.01
5110.731858	114.01
5111.349820	294.331
5111.967819	451.386
5112.585855	437.425
5113.203930	300.148
5113.822041	200.099
5114.440190	157.054
5115.058376	171.015
5115.676600	110.52
5116.294861	95.396
5116.913160	200.099
5117.531495	138.441
5118.149869	152.401
5118.768280	176.832
5119.386728	166.361
5120.005213	133.787
5120.623736	186.139
5121.242297	309.455
5121.860895	252.45
5122.479530	408.341
5123.098203	465.346
5123.716913	385.074
5124.335660	357.153
5124.954445	408.341
5125.573268	294.332
5126.192127	162.871
5126.811025	195.445
5127.429959	261.757
5128.048931	399.034
5128.667941	323.416
5129.286988	238.49
5129.906072	200.099
5130.525194	147.747
5131.144353	204.752
5131.763549	200.099
5132.382783	171.015
5133.002054	337.376
5133.621363	304.802
5134.240709	176.832
5134.860093	247.797
5135.479514	190.792
5136.098972	195.445
5136.718468	190.792
5137.338001	190.792
5137.957572	157.054
5138.577180	218.713
5139.196826	293.168
5139.816509	298.985
5140.436229	252.45
5141.055987	243.143
5141.675782	186.138
5142.295614	243.143
5142.915484	371.114
5143.535392	361.807
5144.155337	304.802
5144.775319	266.411
5145.395339	275.718
5146.015396	209.406
5146.635490	147.747
5147.255622	129.134
5147.875791	228.02
5148.495998	573.539
5149.116242	451.386
5149.736524	403.688
5150.356843	460.693
5150.977199	456.039
5151.597593	332.723
5152.218024	351.336
5152.838493	290.841
5153.458999	214.059
5154.079543	181.485
5154.700123	228.02
5155.320742	238.49
5155.941398	219.876
5156.562091	190.792
5157.182821	332.723
5157.803589	579.356
5158.424395	489.777
5159.045237	300.148
5159.666118	309.455
5160.287035	342.029
5160.907990	304.802
5161.528983	371.114
5162.150013	494.43
5162.771080	475.816
5163.392185	565.396
5164.013327	659.628
5164.634506	527.005
5165.255723	399.034
5165.876978	361.807
[truncated: 6,506 more rows]
