# Supplementary material for: Chemoenzymatic synthesis of genetically-encoded multivalent liquid N-glycan arrays
Source: Nat Commun. 2023 Aug 28;14:5237. doi: 10.1038/s41467-023-40900-y (PMC10462762; doi:10.1038/s41467-023-40900-y)
Supplement: Supplementary file 8 — Supplementary Dataset 4 [file 41467_2023_40900_MOESM8_ESM.zip › Supplementary Data 1_All MALDI Data/MALDI TextFiles for Fig.5 and Fig.6/TL-IV-131-DBCO-SDB136_0002.txt]

TITLE "<<TL-IV-131-DBCO-SDB136_0002>> Voyager Spec #1[BP = 5240.1, 30286]"
TYPE MASSSPEC
3999.789467	122.93
4000.336058	120.157
4000.882687	136.794
4001.429353	117.384
4001.976057	140.491
4002.522798	128.475
4003.069577	123.854
4003.616392	102.595
4004.163246	99.8226
4004.710136	271.739
4005.257064	209.812
4005.804030	155.28
4006.351033	111.838
4006.898073	126.627
4007.445151	158.052
4007.992266	256.027
4008.539418	333.666
4009.086608	372.486
4009.633835	370.638
4010.181100	248.632
4010.728402	167.295
4011.275741	111.838
4011.823118	167.295
4012.370532	161.75
4012.917984	218.131
4013.465473	176.538
4014.012999	206.115
4014.560563	232.919
4015.108164	203.342
4015.655803	212.585
4016.203479	206.115
4016.751192	161.75
4017.298943	149.734
4017.846731	149.734
4018.394556	123.854
4018.942419	96.1255
4019.490320	81.337
4020.038258	60.0784
4020.586233	54.5327
4021.134245	30.5014
4021.682295	60.0784
4022.230383	57.3056
4022.778507	96.1255
4023.326669	131.248
4023.874869	194.1
4024.423106	179.311
4024.971380	146.037
4025.519692	108.141
4026.068041	134.021
4026.616428	146.037
4027.164852	123.854
4027.713313	87.8069
4028.261812	99.8226
4028.810348	105.368
4029.358921	87.8069
4029.907532	102.595
4030.456180	158.052
4031.004866	128.475
4031.553589	131.248
4032.102350	143.264
4032.651147	102.595
4033.199983	197.797
4033.748855	245.859
4034.297766	262.497
4034.846713	340.136
4035.395698	307.786
4035.944720	227.374
4036.493780	149.734
4037.042877	123.854
4037.592011	105.368
4038.141183	96.1255
4038.690392	108.141
4039.239639	108.141
4039.788923	274.512
4040.338245	236.617
4040.887603	221.828
4041.437000	203.342
4041.986433	137.718
4042.535904	93.3527
4043.085413	140.491
4043.634959	149.734
4044.184542	283.755
4044.734162	325.348
4045.283820	268.042
4045.833516	176.538
4046.383249	123.854
4046.933019	96.1255
4047.482826	87.807
4048.032671	185.781
4048.582554	227.374
4049.132474	191.327
4049.682431	206.115
4050.232425	191.327
4050.782457	128.475
4051.332527	134.021
4051.882634	143.264
4052.432778	158.053
4052.982959	149.734
4053.533178	126.627
4054.083435	155.28
4054.633728	158.053
4055.184060	184.857
4055.734428	143.264
4056.284834	128.475
4056.835278	120.157
4057.385758	84.1099
4057.936276	66.5485
4058.486832	93.3527
4059.037425	179.311
4059.588055	167.295
4060.138723	146.037
4060.689428	203.342
4061.240171	215.358
4061.790951	170.068
4062.341768	182.084
4062.892623	146.037
4063.443515	137.718
4063.994444	194.1
4064.545411	306.862
4065.096416	256.027
4065.647457	191.327
4066.198536	161.75
4066.749653	99.8227
4067.300807	78.5642
4067.851998	99.8227
4068.403227	93.3527
4068.954493	84.1099
4069.505797	75.7913
4070.057137	96.1256
4070.608516	155.28
4071.159931	114.611
4071.711384	108.141
4072.262875	120.157
4072.814403	90.5799
4073.365968	90.5799
4073.917571	69.3213
4074.469211	137.718
4075.020888	137.718
4075.572603	137.718
4076.124356	123.854
4076.676145	99.8227
4077.227972	149.734
4077.779837	197.797
4078.331739	286.528
4078.883678	271.739
4079.435655	274.512
4079.987669	251.405
4080.539720	182.084
4081.091809	146.037
4081.643935	114.611
4082.196099	111.838
4082.748300	191.327
4083.300538	218.131
4083.852814	185.781
4084.405127	137.718
4084.957478	176.538
4085.509866	188.554
4086.062292	194.1
4086.614754	137.718
4087.167255	93.3527
4087.719792	90.5799
4088.272367	140.491
4088.824980	161.75
4089.377630	206.115
4089.930317	211.661
4090.483041	167.295
4091.035803	179.311
4091.588603	167.295
4092.141440	111.838
4092.694314	152.507
4093.247225	128.475
4093.800174	152.507
4094.353161	271.739
4094.906185	251.405
4095.459246	179.311
4096.012344	167.295
4096.565480	131.248
4097.118654	232.92
4097.671865	321.651
4098.225113	319.802
4098.778398	310.559
4099.331721	289.301
4099.885082	251.405
4100.438480	206.115
4100.991915	230.147
4101.545387	164.523
4102.098897	164.523
4102.652445	185.781
4103.206030	259.724
4103.759652	307.786
4104.313311	254.178
4104.867008	179.311
4105.420743	123.854
4105.974514	90.5799
4106.528324	69.3213
4107.082170	164.523
4107.636054	182.084
4108.189975	161.75
4108.743934	194.1
4109.297930	170.068
4109.851964	128.475
4110.406035	143.264
4110.960143	196.872
4111.514289	194.1
4112.068472	152.507
4112.622693	108.141
4113.176951	105.368
4113.731246	99.8227
4114.285579	176.538
4114.839949	209.812
4115.394356	230.147
4115.948801	224.601
4116.503284	179.311
4117.057803	134.021
4117.612361	123.854
4118.166955	149.734
4118.721587	126.627
4119.276256	111.838
4119.830963	143.264
4120.385707	182.084
4120.940489	137.718
4121.495308	93.3527
4122.050164	93.3527
4122.605058	140.491
4123.159989	191.327
4123.714957	239.39
4124.269963	203.342
4124.825007	179.311
4125.380087	295.771
4125.935205	239.39
4126.490361	179.311
4127.045554	111.838
4127.600784	126.627
4128.156052	99.8227
4128.711357	81.337
4129.266699	75.7913
4129.822079	57.3056
4130.377497	54.5328
4130.932951	63.7756
4131.488443	114.611
4132.043973	84.1099
4132.599540	89.6556
4133.155144	110.914
4133.710786	148.81
4134.266465	108.141
4134.822181	84.1099
4135.377935	108.141
4135.933727	167.295
4136.489555	242.162
4137.045421	251.405
4137.601325	218.131
4138.157266	218.131
4138.713244	239.39
4139.269260	259.724
4139.825313	236.617
4140.381403	248.632
4140.937531	286.528
4141.493696	227.374
4142.049899	212.585
4142.606139	182.084
4143.162417	191.327
4143.718732	161.75
4144.275084	105.368
4144.831473	66.5485
4145.387901	51.76
4145.944365	75.7913
4146.500867	108.141
4147.057406	125.703
4147.613983	166.371
4148.170597	166.371
4148.727248	146.037
4149.283937	313.332
4149.840663	328.121
4150.397427	256.027
4150.954228	200.57
4151.511067	164.523
4152.067943	179.311
4152.624856	220.904
4153.181806	277.285
4153.738794	224.601
4154.295820	149.734
4154.852883	123.854
4155.409983	117.384
4155.967121	137.718
4156.524296	158.053
4157.081508	158.053
4157.638758	206.115
4158.196045	268.042
4158.753370	245.859
4159.310732	206.115
4159.868131	164.523
4160.425568	128.475
4160.983043	75.7913
4161.540554	90.5799
4162.098103	128.475
4162.655690	248.632
4163.213314	248.632
4163.770975	268.042
4164.328673	254.178
4164.886409	209.812
4165.444183	155.28
4166.001994	131.248
4166.559842	96.1255
4167.117728	125.703
4167.675651	114.611
4168.233611	140.491
4168.791609	155.28
4169.349644	128.475
4169.907717	236.617
4170.465827	176.538
4171.023974	188.554
4171.582159	194.1
4172.140381	117.384
4172.698641	179.311
4173.256938	218.131
4173.815272	223.677
4174.373644	182.084
4174.932054	184.857
4175.490500	164.523
4176.048984	155.28
4176.607506	137.718
4177.166064	236.617
4177.724661	218.131
4178.283294	161.75
4178.841965	173.765
4179.400674	140.491
4179.959420	108.141
4180.518203	125.703
4181.077023	151.583
4181.635881	217.207
4182.194777	172.841
4182.753710	134.021
4183.312680	90.5798
4183.871688	90.5798
4184.430733	99.8227
4184.989815	114.611
4185.548935	105.368
4186.108092	149.734
4186.667287	158.053
4187.226519	203.342
4187.785788	277.285
4188.345095	215.358
4188.904439	191.327
4189.463821	242.162
4190.023240	215.358
4190.582696	194.1
4191.142190	173.765
4191.701721	146.037
4192.261290	160.825
4192.820896	206.115
4193.380539	176.538
4193.940220	158.053
4194.499938	149.734
4195.059694	197.797
4195.619487	194.1
4196.179317	191.327
4196.739185	182.084
4197.299090	325.348
4197.859033	265.269
4198.419013	254.178
4198.979030	340.136
4199.539085	298.544
4200.099178	316.105
4200.659307	304.089
4201.219474	227.374
4201.779679	277.285
4202.339920	209.812
4202.900200	149.734
4203.460516	152.507
4204.020870	146.037
4204.581262	175.614
4205.141690	190.402
4205.702157	185.781
4206.262660	292.074
4206.823201	242.162
4207.383780	167.295
4207.944396	134.021
4208.505049	134.021
4209.065739	96.1256
4209.626467	78.5642
4210.187233	242.162
4210.748036	221.828
4211.308876	182.084
4211.869754	123.854
4212.430669	131.248
4212.991621	203.342
4213.552611	161.75
4214.113638	149.734
4214.674703	120.157
4215.235805	87.807
4215.796944	81.337
4216.358121	96.1255
4216.919335	131.248
4217.480587	136.794
4218.041876	170.068
4218.603202	164.523
4219.164566	164.523
4219.725967	123.854
4220.287406	155.28
4220.848882	244.935
4221.410395	227.374
4221.971946	230.147
4222.533534	227.374
4223.095160	221.828
4223.656823	188.554
4224.218523	194.1
4224.780261	282.831
4225.342036	262.497
4225.903849	268.042
4226.465699	280.058
4227.027587	274.512
4227.589511	242.162
4228.151474	242.162
4228.713473	212.585
4229.275510	176.538
4229.837585	120.157
4230.399696	90.5799
4230.961846	120.157
4231.524032	120.157
4232.086256	134.021
4232.648518	111.838
4233.210817	75.7913
4233.773153	66.5485
4234.335527	63.7756
4234.897938	48.0628
4235.460386	33.2743
4236.022872	105.368
4236.585395	110.914
4237.147956	175.614
4237.710554	184.857
4238.273189	173.765
4238.835862	108.141
4239.398572	136.794
4239.961320	170.068
4240.524105	128.475
4241.086927	126.627
4241.649787	161.75
4242.212684	134.021
4242.775619	117.384
4243.338591	164.523
4243.901601	230.147
4244.464647	200.57
4245.027732	143.264
4245.590853	143.264
4246.154012	155.28
4246.717209	146.037
4247.280443	155.28
4247.843714	167.295
4248.407023	146.037
4248.970369	151.583
4249.533752	137.718
4250.097173	108.141
4250.660631	66.5485
4251.224127	69.3214
4251.787660	63.7757
4252.351230	45.29
4252.914838	54.5328
4253.478483	33.2743
4254.042166	176.538
4254.605886	265.269
4255.169644	188.554
4255.733438	215.358
4256.297271	215.358
4256.861140	215.358
4257.425047	176.538
4257.988992	123.854
4258.552974	117.384
4259.116993	131.248
4259.681050	140.491
4260.245144	128.475
4260.809275	114.611
4261.373444	182.084
4261.937650	146.037
4262.501894	120.157
4263.066175	93.3527
4263.630494	110.914
4264.194849	127.551
4264.759243	160.825
4265.323673	149.734
4265.888142	170.068
4266.452647	134.021
4267.017190	172.841
4267.581770	149.734
4268.146388	126.627
4268.711043	176.538
4269.275735	170.068
4269.840465	164.523
4270.405233	167.295
4270.970037	149.734
4271.534879	289.301
4272.099759	298.544
4272.664676	289.301
4273.229630	256.027
4273.794622	242.162
4274.359651	170.068
4274.924717	146.037
4275.489821	120.157
4276.054963	134.021
4276.620141	105.368
4277.185357	110.914
4277.750611	90.5799
4278.315902	84.1099
4278.881230	152.507
4279.446596	149.734
4280.011999	102.596
4280.577439	96.1256
4281.142917	75.7913
4281.708433	81.337
4282.273985	128.476
4282.839575	140.491
4283.405203	126.627
4283.970868	93.3527
4284.536570	93.3527
4285.102310	152.507
4285.668087	194.1
4286.233902	227.374
4286.799753	176.538
4287.365643	164.523
4287.931570	298.544
4288.497534	277.285
4289.063535	194.1
4289.629574	143.264
4290.195650	148.81
4290.761764	137.718
4291.327915	126.627
4291.894104	322.575
4292.460330	265.269
4293.026593	230.147
4293.592894	170.068
4294.159232	120.157
4294.725608	117.384
4295.292021	84.1099
4295.858471	96.1256
4296.424959	90.5799
4296.991484	66.5485
4297.558046	93.3527
4298.124646	98.8984
4298.691284	108.141
4299.257958	120.157
4299.824671	131.248
4300.391420	117.384
4300.958207	120.157
4301.525031	105.368
4302.091893	99.8227
4302.658792	66.5485
4303.225729	72.0942
4303.792703	74.8671
4304.359714	116.46
4304.926763	99.8227
4305.493849	69.3214
4306.060973	66.5485
4306.628134	140.491
4307.195332	152.507
4307.762568	108.141
4308.329841	102.596
4308.897152	72.0942
4309.464500	72.0942
4310.031885	120.157
4310.599308	167.295
4311.166768	146.037
4311.734266	146.037
4312.301801	191.327
4312.869373	286.528
4313.436983	334.591
4314.004630	271.739
4314.572315	271.739
4315.140037	334.591
4315.707796	265.27
4316.275593	301.317
4316.843427	325.348
4317.411299	292.074
4317.979208	191.327
4318.547154	182.084
4319.115138	179.311
4319.683159	143.264
4320.251218	176.538
4320.819314	149.734
4321.387447	111.838
4321.955618	99.8227
4322.523827	191.327
4323.092072	188.554
4323.660355	131.248
4324.228676	114.611
4324.797034	87.8071
4325.365429	90.5799
4325.933861	143.264
4326.502331	172.841
4327.070839	146.037
4327.639384	187.63
4328.207966	264.345
4328.776586	300.392
4329.345243	254.178
4329.913937	233.844
4330.482669	185.781
4331.051438	131.248
4331.620245	117.384
4332.189089	114.611
4332.757971	87.8071
4333.326889	117.384
4333.895846	114.611
4334.464839	99.8227
4335.033871	140.491
4335.602939	188.554
4336.172045	182.084
4336.741188	196.873
4337.310369	185.781
4337.879587	188.554
4338.448842	194.1
4339.018135	158.053
4339.587466	117.384
4340.156833	102.596
4340.726238	167.295
4341.295681	182.084
4341.865161	203.343
4342.434678	200.57
4343.004233	155.28
4343.573825	170.068
4344.143455	208.888
4344.713122	211.661
4345.282826	185.781
4345.852568	152.507
4346.422347	152.507
4346.992163	131.248
4347.562017	120.157
4348.131909	146.037
4348.701837	191.327
4349.271803	173.765
4349.841807	152.507
4350.411848	149.734
4350.981926	123.854
4351.552042	87.8071
4352.122195	102.596
4352.692386	93.3528
4353.262614	120.157
4353.832879	114.611
4354.403182	117.384
4354.973522	111.838
4355.543900	164.523
4356.114315	304.089
4356.684767	262.497
4357.255257	209.813
4357.825784	182.084
4358.396348	187.63
4358.966950	170.068
4359.537590	105.369
4360.108267	120.157
4360.678981	117.384
4361.249732	152.507
4361.820521	277.285
4362.391348	245.86
4362.962212	254.178
4363.533113	227.374
4364.104052	230.147
4364.675028	215.358
4365.246041	167.296
4365.817092	179.311
4366.388180	173.765
4366.959306	149.734
4367.530469	137.718
4368.101669	126.627
4368.672907	87.8071
4369.244182	131.248
4369.815495	140.491
4370.386845	149.734
4370.958232	233.844
4371.529657	283.755
4372.101119	236.617
4372.672619	188.554
4373.244156	134.021
4373.815731	265.27
4374.387342	242.162
4374.958992	182.084
4375.530678	167.296
4376.102402	167.296
4376.674164	256.027
4377.245963	261.572
4377.817799	227.374
4378.389673	176.538
4378.961584	176.538
4379.533532	188.554
4380.105518	152.507
4380.677542	131.248
4381.249602	140.491
4381.821700	128.476
4382.393836	134.021
4382.966009	306.862
4383.538219	381.729
4384.110467	274.512
4384.682752	212.585
4385.255075	224.601
4385.827434	233.844
4386.399832	227.374
4386.972267	221.828
4387.544739	209.813
4388.117248	218.131
4388.689795	316.105
4389.262379	316.105
4389.835001	245.86
4390.407660	218.131
4390.980357	161.75
4391.553091	137.718
4392.125862	155.28
4392.698671	280.058
4393.271517	316.105
4393.844401	318.878
4394.417322	233.844
4394.990280	173.766
4395.563276	143.264
4396.136309	282.831
4396.709380	318.878
4397.282488	307.787
4397.855633	230.147
4398.428816	152.507
4399.002036	191.327
4399.575294	182.084
4400.148589	161.75
4400.721921	120.157
4401.295291	93.3529
4401.868698	72.0943
4402.442143	48.063
4403.015625	74.8672
4403.589144	146.037
4404.162701	158.053
4404.736295	182.084
4405.309927	184.857
4405.883596	164.523
4406.457302	140.491
4407.031046	209.813
4407.604828	251.405
4408.178646	203.343
4408.752502	137.718
4409.326396	137.718
4409.900327	185.781
4410.474295	167.296
4411.048301	194.1
4411.622344	206.115
4412.196424	206.115
4412.770542	230.147
4413.344697	316.105
4413.918890	307.787
4414.493120	224.601
4415.067388	158.053
4415.641693	111.839
4416.216035	87.8072
4416.790415	120.157
4417.364832	87.8072
4417.939286	99.8229
4418.513778	114.611
4419.088307	120.157
4419.662874	191.327
4420.237478	185.781
4420.812120	182.084
4421.386799	170.068
4421.961515	161.75
4422.536269	182.084
4423.111060	230.147
4423.685889	298.544
4424.260755	310.56
4424.835658	328.121
4425.410599	277.285
4425.985577	251.405
4426.560592	182.084
4427.135645	155.28
4427.710736	160.826
4428.285864	175.614
4428.861029	158.053
4429.436231	172.841
4430.011471	175.614
4430.586749	149.734
4431.162064	170.068
4431.737416	167.296
4432.312805	117.384
4432.888233	134.021
4433.463697	170.068
4434.039199	149.734
4434.614738	131.249
4435.190315	148.81
4435.765929	182.084
4436.341580	146.037
4436.917269	111.839
4437.492995	128.476
4438.068759	96.1257
4438.644560	110.914
4439.220398	139.567
4439.796274	145.113
4440.372188	145.113
4440.948138	134.021
4441.524126	211.661
4442.100152	194.1
4442.676215	155.28
4443.252315	218.131
4443.828453	179.311
4444.404628	194.1
4444.980840	206.115
4445.557090	176.538
4446.133378	134.021
4446.709702	187.63
4447.286064	170.068
4447.862464	120.157
4448.438901	128.476
4449.015375	140.491
4449.591887	87.8072
4450.168436	108.141
4450.745023	84.11
4451.321647	152.507
4451.898308	200.57
4452.475007	170.068
4453.051743	131.249
4453.628516	136.794
4454.205327	131.249
4454.782176	212.585
4455.359062	206.115
4455.935985	158.053
4456.512945	123.854
4457.089943	155.28
4457.666979	167.296
4458.244052	126.627
4458.821162	99.8229
4459.398309	120.157
4459.975494	122.93
4460.552717	102.596
4461.129977	111.839
4461.707274	140.491
4462.284609	158.053
4462.861981	137.718
4463.439390	123.854
4464.016837	117.384
4464.594321	105.369
4465.171843	108.141
4465.749402	102.596
4466.326998	63.7758
4466.904632	63.7758
4467.482303	75.7915
4468.060012	137.718
4468.637758	173.766
4469.215542	149.734
4469.793363	203.343
4470.371221	179.311
4470.949117	259.724
4471.527050	277.285
4472.105020	262.497
4472.683028	218.131
4473.261074	149.734
4473.839156	209.813
4474.417276	239.39
4474.995434	215.358
4475.573629	206.115
4476.151861	232.92
4476.730131	215.358
4477.308438	227.374
4477.886783	182.084
4478.465165	182.084
4479.043584	134.021
4479.622041	128.476
4480.200535	114.611
4480.779067	161.75
4481.357636	227.374
4481.936242	244.935
4482.514886	218.131
4483.093567	345.682
4483.672286	348.455
4484.251042	295.771
4484.829835	262.497
4485.408666	271.74
4485.987534	259.724
4486.566440	271.74
4487.145383	319.802
4487.724363	265.27
4488.303381	227.374
4488.882436	182.084
4489.461529	187.63
4490.040659	161.75
4490.619827	194.1
4491.199031	203.343
4491.778274	292.074
4492.357553	274.512
4492.936870	224.601
4493.516225	206.115
4494.095617	239.39
4494.675046	334.591
4495.254513	256.027
4495.834017	203.343
4496.413558	185.781
4496.993137	131.249
4497.572754	136.794
4498.152407	123.854
4498.732099	102.596
4499.311827	81.3372
4499.891593	78.5644
4500.471396	66.5487
4501.051237	75.7915
4501.631115	137.719
4502.211031	218.131
4502.790984	244.935
4503.370974	206.115
4503.951002	161.75
4504.531067	102.596
4505.111170	131.249
4505.691310	148.81
4506.271487	154.356
4506.851702	190.403
4507.431954	146.037
4508.012244	179.311
4508.592571	179.311
4509.172935	167.296
4509.753337	137.718
4510.333777	167.296
4510.914253	215.358
4511.494767	256.027
4512.075319	289.301
4512.655908	301.317
4513.236534	301.317
4513.817198	274.512
4514.397899	203.343
4514.978637	203.343
4515.559413	194.1
4516.140226	206.115
4516.721077	149.734
4517.301965	128.476
4517.882891	164.523
4518.463854	179.311
4519.044854	188.554
4519.625892	167.296
4520.206967	143.264
4520.788079	120.157
4521.369229	102.596
4521.950417	158.053
4522.531641	163.598
4523.112903	152.507
4523.694203	191.327
4524.275540	182.084
4524.856914	187.63
4525.438326	205.191
4526.019775	176.538
4526.601262	268.043
4527.182786	256.027
4527.764347	233.844
4528.345946	188.554
4528.927582	179.311
4529.509256	143.264
4530.090967	96.1258
4530.672716	51.7602
4531.254501	96.1258
4531.836325	131.249
4532.418185	164.523
4533.000083	286.528
4533.582019	396.518
4534.163992	343.834
4534.746002	280.058
4535.328050	242.163
4535.910135	203.343
4536.492257	143.264
4537.074417	90.5801
4537.656614	102.596
4538.238849	99.8229
4538.821121	93.3529
4539.403431	128.476
4539.985778	140.491
4540.568162	137.719
4541.150584	111.839
4541.733043	90.58
4542.315539	84.1101
4542.898073	72.0944
4543.480645	74.8672
4544.063254	69.3215
4544.645900	66.5487
4545.228583	45.2902
4545.811304	78.5644
4546.394063	111.839
4546.976859	117.384
4547.559692	161.75
4548.142562	170.068
4548.725470	149.734
4549.308416	114.611
4549.891399	108.141
4550.474419	102.596
4551.057476	105.369
4551.640572	128.476
4552.223704	96.1258
4552.806874	96.1258
4553.390081	84.1101
4553.973326	45.2902
4554.556608	96.1258
4555.139927	194.1
4555.723284	235.693
4556.306679	185.781
4556.890110	131.249
4557.473579	143.264
4558.057086	111.839
4558.640630	105.369
4559.224211	164.523
4559.807830	164.523
4560.391486	161.75
4560.975179	182.084
4561.558910	191.327
4562.142679	212.585
4562.726485	167.296
4563.310328	146.037
4563.894208	172.841
4564.478126	143.264
4565.062082	117.384
4565.646074	126.627
4566.230105	117.384
4566.814172	146.037
4567.398277	137.719
4567.982420	143.264
4568.566600	239.39
4569.150817	283.755
4569.735071	215.358
4570.319363	224.601
4570.903693	185.781
4571.488060	218.131
4572.072464	197.797
4572.656906	271.74
4573.241385	304.09
4573.825901	236.617
4574.410455	248.632
4574.995046	188.554
4575.579675	155.28
4576.164341	123.854
4576.749045	99.8228
4577.333786	152.507
4577.918564	286.528
4578.503380	245.86
4579.088233	200.57
4579.673123	203.343
4580.258051	173.766
4580.843017	155.28
4581.428020	149.734
4582.013060	310.56
4582.598137	301.317
4583.183252	358.622
4583.768405	331.818
4584.353594	236.617
4584.938822	173.766
4585.524086	200.57
4586.109388	170.068
4586.694728	137.718
4587.280105	128.476
4587.865519	96.1257
4588.450970	66.5487
4589.036460	105.369
4589.621986	99.8229
4590.207550	167.296
4590.793151	179.311
4591.378790	158.053
4591.964466	206.115
4592.550179	220.904
4593.135930	330.894
4593.721719	271.74
4594.307544	221.828
4594.893407	203.343
4595.479308	236.617
4596.065246	313.332
4596.651221	251.405
4597.237234	236.617
4597.823284	185.781
4598.409372	117.384
4598.995497	72.0943
4599.581659	96.1257
4600.167859	96.1257
4600.754096	96.1257
4601.340371	113.687
4601.926683	122.93
4602.513032	105.369
4603.099419	87.8072
4603.685843	66.5486
4604.272305	72.0943
4604.858804	93.3529
4605.445340	161.75
4606.031914	173.766
4606.618525	146.037
4607.205174	155.28
4607.791860	212.585
4608.378583	271.74
4608.965344	227.374
4609.552143	215.358
4610.138978	218.131
4610.725851	235.693
4611.312762	158.053
4611.899710	108.141
4612.486695	81.3372
4613.073718	84.11
4613.660778	105.369
4614.247876	128.476
4614.835011	146.037
4615.422183	232.92
4616.009393	254.178
4616.596640	277.285
4617.183924	230.147
4617.771246	230.147
4618.358606	235.693
4618.946003	209.813
4619.533437	164.523
4620.120909	167.296
4620.708418	188.554
4621.295964	212.585
4621.883548	179.311
4622.471169	143.264
4623.058828	196.873
4623.646524	161.75
4624.234257	182.084
4624.822028	289.301
4625.409836	236.617
4625.997682	173.766
4626.585565	140.491
4627.173486	176.538
4627.761444	137.719
4628.349439	233.844
4628.937472	200.57
4629.525542	194.1
4630.113649	137.719
4630.701794	105.369
4631.289977	84.1101
4631.878196	45.2902
4632.466454	60.0787
4633.054748	110.914
4633.643080	102.596
4634.231450	140.491
4634.819856	176.538
4635.408301	155.28
4635.996782	232.92
4636.585301	167.296
4637.173858	137.719
4637.762451	131.249
4638.351083	90.5801
4638.939751	146.037
4639.528457	148.81
4640.117201	158.053
4640.705982	187.63
4641.294800	185.781
4641.883656	295.771
4642.472549	387.275
4643.061479	313.332
4643.650447	322.575
4644.239453	248.633
4644.828495	254.178
4645.417575	212.585
4646.006693	233.844
4646.595848	262.497
4647.185040	179.311
4647.774270	155.28
4648.363537	188.554
4648.952842	182.084
4649.542184	194.1
4650.131563	149.734
4650.720980	146.037
4651.310434	158.053
4651.899926	137.719
4652.489455	128.476
4653.079021	176.538
4653.668625	185.781
4654.258266	236.617
4654.847945	176.538
4655.437661	152.507
4656.027415	126.627
4656.617206	191.327
4657.207034	206.116
4657.796900	206.116
4658.386803	143.264
4658.976743	105.369
4659.566721	93.3529
4660.156736	188.554
4660.746789	164.523
4661.336879	117.384
4661.927007	99.8229
4662.517172	102.596
4663.107374	105.369
4663.697614	218.131
4664.287891	256.027
4664.878206	242.163
4665.468558	167.296
4666.058947	143.264
4666.649374	90.5801
4667.239838	96.1258
4667.830340	122.93
4668.420879	158.053
4669.011455	149.734
4669.602069	140.491
4670.192720	143.264
4670.783409	160.826
4671.374135	206.115
4671.964899	208.888
4672.555700	191.327
4673.146538	242.163
4673.737414	218.131
4674.328327	188.554
4674.919277	158.053
4675.510265	170.068
4676.101291	155.28
4676.692353	149.734
4677.283454	120.157
4677.874591	196.873
4678.465766	261.573
4679.056978	251.405
4679.648228	259.724
4680.239515	292.074
4680.830840	227.374
4681.422202	215.358
4682.013602	268.042
4682.605038	215.358
4683.196513	167.296
4683.788024	134.021
4684.379573	90.58
4684.971160	96.1257
4685.562784	128.476
4686.154445	140.491
4686.746144	134.021
4687.337880	114.611
4687.929653	84.1101
4688.521464	72.0944
4689.113313	93.3529
4689.705198	102.596
4690.297121	87.8072
4690.889082	90.58
4691.481080	72.0944
4692.073115	60.0787
4692.665188	62.8515
4693.257298	57.3058
4693.849446	60.0787
4694.441631	122.93
4695.033853	139.567
4695.626113	117.384
4696.218410	108.141
4696.810745	96.1257
4697.403117	66.5487
4697.995526	66.5487
4698.587973	84.1101
4699.180458	89.6558
4699.772979	160.826
4700.365538	149.734
4700.958135	167.296
4701.550769	176.538
4702.143440	176.538
4702.736149	182.084
4703.328895	211.661
4703.921678	321.651
4704.514499	286.528
4705.107358	268.042
4705.700254	245.86
4706.293187	209.813
4706.886157	185.781
4707.479165	149.734
4708.072211	155.28
4708.665294	152.507
4709.258414	182.084
4709.851571	137.718
4710.444766	176.538
4711.037999	233.844
4711.631269	188.554
4712.224576	126.627
4712.817921	131.249
4713.411303	120.157
4714.004722	117.384
4714.598179	105.369
4715.191673	143.264
4715.785205	179.311
4716.378774	191.327
4716.972381	268.042
4717.566025	218.131
4718.159706	155.28
4718.753425	126.627
4719.347181	185.781
4719.940975	131.249
4720.534806	128.476
4721.128674	149.734
4721.722580	120.157
4722.316523	90.58
4722.910504	128.476
4723.504522	134.021
4724.098577	123.854
4724.692670	111.839
4725.286800	117.384
4725.880968	75.7915
4726.475173	60.0787
4727.069415	96.1257
4727.663695	136.794
4728.258013	208.888
4728.852367	250.481
4729.446759	215.358
4730.041189	188.554
4730.635656	137.718
4731.230160	126.627
4731.824702	146.037
4732.419281	96.1257
4733.013898	101.671
4733.608552	163.598
4734.203243	131.248
4734.797972	108.141
4735.392738	117.384
4735.987542	152.507
4736.582383	137.718
4737.177261	146.037
4737.772177	160.826
4738.367130	146.037
4738.962121	131.248
4739.557149	114.611
4740.152214	120.157
4740.747317	239.39
4741.342458	212.585
4741.937635	221.828
4742.532851	200.57
4743.128103	170.068
4743.723393	196.873
4744.318720	176.538
4744.914085	137.718
4745.509487	105.369
4746.104927	108.141
4746.700404	224.601
4747.295918	233.844
4747.891470	331.818
4748.487059	295.771
4749.082686	215.358
4749.678350	185.781
4750.274051	194.1
4750.869790	161.75
4751.465566	167.296
4752.061380	212.585
4752.657231	176.538
4753.253120	209.813
4753.849046	286.528
4754.445009	292.074
4755.041010	251.405
4755.637048	182.084
4756.233123	184.857
4756.829236	282.831
4757.425387	268.042
4758.021574	236.617
4758.617800	209.813
4759.214062	167.296
4759.810362	256.027
4760.406699	233.844
4761.003074	221.828
4761.599487	203.343
4762.195936	254.178
4762.792423	251.405
4763.388948	262.497
4763.985510	334.591
4764.582109	328.121
4765.178745	304.09
4765.775420	318.878
4766.372131	313.332
4766.968880	364.168
4767.565666	402.064
4768.162490	331.818
4768.759351	301.317
4769.356250	259.724
4769.953186	268.042
4770.550159	245.86
4771.147170	200.57
4771.744218	209.813
4772.341304	224.601
4772.938427	221.828
4773.535587	158.053
4774.132785	170.068
4774.730020	131.248
4775.327293	111.839
4775.924603	90.58
4776.521950	96.1257
4777.119335	69.3215
4777.716757	137.718
4778.314217	149.734
4778.911714	143.264
4779.509249	200.57
4780.106821	188.554
4780.704430	182.084
4781.302077	161.75
4781.899761	128.476
4782.497482	105.369
4783.095241	87.8072
4783.693038	90.58
4784.290872	81.3372
4784.888743	66.5486
4785.486651	203.343
4786.084597	227.374
4786.682581	173.766
4787.280602	128.476
4787.878660	212.585
4788.476756	200.57
4789.074889	173.766
4789.673059	140.491
4790.271267	111.839
4790.869512	179.311
4791.467795	188.554
4792.066115	161.75
4792.664473	233.844
4793.262868	182.084
4793.861300	117.384
4794.459770	173.766
4795.058277	245.86
4795.656822	283.755
4796.255404	352.152
4796.854023	256.027
4797.452680	273.588
4798.051374	259.724
4798.650106	218.131
4799.248875	167.296
4799.847681	191.327
4800.446525	173.766
4801.045406	152.507
4801.644325	161.75
4802.243281	167.296
4802.842275	131.248
4803.441305	160.826
4804.040374	146.037
4804.639479	155.28
4805.238623	164.523
4805.837803	215.358
4806.437021	197.797
4807.036277	167.296
4807.635569	167.296
4808.234900	196.873
4808.834267	185.781
4809.433672	277.285
4810.033115	277.285
4810.632594	233.844
4811.232112	194.1
4811.831666	161.75
4812.431258	114.611
4813.030888	161.75
4813.630555	200.57
4814.230259	262.497
4814.830001	224.601
4815.429780	197.797
4816.029596	126.627
4816.629450	81.3372
4817.229342	63.7758
4817.829271	96.1257
4818.429237	117.384
4819.029240	99.8228
4819.629281	93.3528
4820.229360	117.384
4820.829476	143.264
4821.429629	176.538
4822.029819	185.781
4822.630047	182.084
4823.230313	199.645
4823.830616	170.068
4824.430956	199.645
4825.031334	167.296
4825.631749	123.854
4826.232201	120.157
4826.832691	131.248
4827.433219	134.021
4828.033783	120.157
4828.634386	200.57
4829.235025	292.074
4829.835702	242.162
4830.436416	155.28
4831.037168	170.068
4831.637957	206.115
4832.238784	203.343
4832.839648	167.296
4833.440550	172.841
4834.041488	178.387
4834.642465	140.491
4835.243478	87.8071
4835.844529	134.021
4836.445618	160.826
4837.046744	137.718
4837.647907	152.507
4838.249108	170.068
4838.850346	117.384
4839.451622	152.507
4840.052935	176.538
4840.654285	236.617
4841.255673	405.761
4841.857098	402.064
4842.458560	307.787
4843.060061	224.601
4843.661598	212.585
4844.263173	143.264
4844.864785	117.384
4845.466435	102.596
4846.068122	167.296
4846.669846	155.28
4847.271608	164.523
4847.873407	164.523
4848.475244	256.027
4849.077118	268.042
4849.679030	239.39
4850.280979	173.765
4850.882965	149.734
4851.484989	126.627
4852.087050	256.027
4852.689149	256.027
4853.291285	233.844
4853.893458	188.554
4854.495669	170.068
4855.097917	158.053
4855.700203	179.311
4856.302526	200.57
4856.904886	224.601
4857.507284	236.617
4858.109719	161.75
4858.712192	114.611
4859.314702	126.627
4859.917250	143.264
4860.519835	134.021
4861.122457	242.162
4861.725117	298.544
4862.327814	242.162
4862.930549	236.617
4863.533321	233.844
4864.136130	209.813
4864.738977	212.585
4865.341861	277.285
4865.944783	277.285
4866.547742	259.724
4867.150738	221.828
4867.753772	203.343
4868.356843	203.343
4868.959952	254.178
4869.563098	435.338
4870.166282	426.095
4870.769503	331.818
4871.372761	227.374
4871.976057	251.405
4872.579390	161.75
4873.182760	102.596
4873.786168	206.115
4874.389614	333.667
4874.993097	310.559
4875.596617	233.844
4876.200175	245.86
4876.803770	236.617
4877.407402	435.338
4878.011072	429.792
4878.614779	340.136
4879.218524	298.544
4879.822306	283.755
4880.426125	319.802
4881.029982	280.058
4881.633877	209.812
4882.237808	182.084
4882.841778	161.75
4883.445784	140.491
4884.049828	137.718
4884.653910	126.627
4885.258028	152.507
4885.862185	123.854
4886.466378	131.248
4887.070609	176.538
4887.674878	194.1
4888.279184	220.904
4888.883527	185.781
4889.487908	146.037
4890.092326	111.838
4890.696781	90.5799
4891.301274	72.0942
4891.905804	51.76
4892.510372	51.76
4893.114977	90.5799
4893.719620	105.368
4894.324300	137.718
4894.929017	131.248
4895.533772	179.311
4896.138564	179.311
4896.743394	167.295
4897.348261	155.28
4897.953165	143.264
4898.558107	152.507
4899.163087	167.295
4899.768103	176.538
4900.373157	212.585
4900.978249	200.57
4901.583378	173.765
4902.188544	149.734
4902.793748	233.844
4903.398989	200.57
4904.004268	164.523
4904.609584	212.585
4905.214937	149.734
4905.820328	105.368
4906.425756	114.611
4907.031222	84.1099
4907.636725	72.0942
4908.242265	98.8984
4908.847843	110.914
4909.453458	238.465
4910.059111	270.815
4910.664801	227.374
4911.270529	218.131
4911.876294	212.585
4912.482096	155.28
4913.087936	90.5799
4913.693813	66.5485
4914.299727	90.5799
4914.905679	99.8227
4915.511669	78.5642
4916.117696	84.1099
4916.723760	86.8828
4917.329861	96.1256
4917.936000	122.93
4918.542177	148.81
4919.148391	288.377
4919.754642	239.39
4920.360931	218.131
4920.967257	206.115
4921.573620	182.084
4922.180021	176.538
4922.786460	140.491
4923.392935	149.734
4923.999449	108.141
4924.605999	113.687
4925.212587	119.233
4925.819213	232.92
4926.425875	197.797
4927.032576	179.311
4927.639313	155.28
4928.246088	128.476
4928.852901	123.854
4929.459751	117.384
4930.066638	84.1099
4930.673563	158.053
4931.280525	223.677
4931.887524	247.708
4932.494561	273.588
4933.101636	233.844
4933.708747	256.027
4934.315897	268.042
4934.923083	191.327
4935.530307	140.491
4936.137569	120.157
4936.744867	148.81
4937.352204	140.491
4937.959577	152.507
4938.566988	117.384
4939.174437	75.7914
4939.781923	108.141
4940.389446	99.8228
4940.997007	128.476
4941.604605	128.476
4942.212241	120.157
4942.819913	164.523
4943.427624	134.021
4944.035372	114.611
4944.643157	149.734
4945.250979	158.053
4945.858839	123.854
4946.466737	164.523
4947.074672	259.724
4947.682644	215.358
4948.290654	370.638
4948.898701	301.317
4949.506785	221.828
4950.114907	191.327
4950.723066	155.28
4951.331263	152.507
4951.939497	206.115
4952.547769	235.692
4953.156078	200.57
4953.764424	176.538
4954.372808	185.781
4954.981229	215.358
4955.589688	239.39
4956.198184	185.781
4956.806717	143.264
4957.415288	117.384
4958.023897	96.1256
4958.632542	235.692
4959.241225	273.588
4959.849946	212.585
4960.458704	221.828
4961.067499	304.089
4961.676332	256.027
4962.285202	292.074
4962.894110	361.395
4963.503055	274.512
4964.112037	218.131
4964.721057	194.1
4965.330114	223.677
4965.939209	241.238
4966.548341	220.904
4967.157510	244.935
4967.766717	203.342
4968.375961	251.405
4968.985243	242.162
4969.594562	251.405
4970.203919	230.147
4970.813313	203.342
4971.422744	170.068
4972.032213	137.718
4972.641719	158.053
4973.251263	187.63
4973.860844	134.021
4974.470462	114.611
4975.080118	93.3527
4975.689811	72.0942
4976.299542	122.93
4976.909310	131.248
4977.519115	136.794
4978.128958	131.248
4978.738839	160.825
4979.348756	152.507
4979.958711	128.476
4980.568704	111.838
4981.178734	93.3527
4981.788801	96.1256
4982.398906	110.914
4983.009048	87.807
4983.619228	81.3371
4984.229445	96.1256
4984.839699	110.914
4985.449991	96.1256
4986.060321	84.1099
4986.670687	69.3214
4987.281091	110.914
4987.891533	105.368
4988.502012	221.828
4989.112528	239.39
4989.723082	206.115
4990.333673	164.523
4990.944302	179.311
4991.554968	155.28
4992.165671	117.384
4992.776412	108.141
4993.387190	93.3528
4993.998006	84.1099
4994.608859	110.914
4995.219749	127.551
4995.830677	117.384
4996.441643	120.157
4997.052645	164.523
4997.663685	155.28
4998.274763	262.497
4998.885878	325.348
4999.497030	236.617
5000.108220	155.28
5000.719447	259.724
5001.330712	319.802
5001.942014	224.601
5002.553353	173.765
5003.164730	120.157
5003.776144	179.311
5004.387596	325.348
5004.999085	268.042
5005.610612	251.405
5006.222176	230.147
5006.833777	185.781
5007.445416	212.585
5008.057092	158.053
5008.668806	120.157
5009.280556	99.8228
5009.892345	72.0943
5010.504171	69.3214
5011.116034	122.93
5011.727935	105.368
5012.339873	137.718
5012.951848	188.554
5013.563861	209.813
5014.175911	185.781
5014.787999	146.037
5015.400124	111.838
5016.012287	134.021
5016.624487	126.627
5017.236724	111.838
5017.848999	131.248
5018.461311	134.021
5019.073661	123.854
5019.686048	108.141
5020.298472	90.5799
5020.910934	143.264
5021.523433	140.491
5022.135970	105.368
5022.748544	137.718
5023.361155	143.264
5023.973804	90.5799
5024.586491	111.838
5025.199214	173.765
5025.811976	134.021
5026.424774	93.3528
5027.037610	122.93
5027.650484	143.264
5028.263394	128.476
5028.876343	102.596
5029.489328	69.3214
5030.102351	54.5329
5030.715412	81.3371
5031.328510	90.5799
5031.941645	102.596
5032.554818	69.3214
5033.168028	105.368
5033.781275	134.021
5034.394560	120.157
5035.007883	134.021
5035.621243	151.583
5036.234640	137.718
5036.848074	185.781
5037.461546	191.327
5038.075056	182.084
5038.688603	134.021
5039.302187	170.068
5039.915809	182.084
5040.529468	170.068
5041.143164	175.614
5041.756898	235.692
5042.370670	206.115
5042.984478	194.1
5043.598324	286.528
5044.212208	233.844
5044.826129	221.828
5045.440087	355.849
5046.054083	298.544
5046.668117	280.058
5047.282187	239.39
5047.896295	185.781
5048.510441	134.021
5049.124624	139.567
5049.738844	142.34
5050.353102	122.93
5050.967397	232.92
5051.581729	273.588
5052.196099	254.178
5052.810507	227.374
5053.424952	206.115
5054.039434	158.053
5054.653953	152.507
5055.268510	140.491
5055.883105	123.854
5056.497737	123.854
5057.112406	134.021
5057.727113	111.838
5058.341857	155.28
5058.956638	194.1
5059.571457	306.862
5060.186314	301.317
5060.801207	251.405
5061.416139	194.1
5062.031107	140.491
5062.646113	158.053
5063.261157	184.857
5063.876238	232.92
5064.491356	282.831
5065.106512	340.137
5065.721705	283.755
5066.336935	254.178
5066.952203	188.554
5067.567508	215.358
5068.182851	197.797
5068.798231	185.781
5069.413649	259.724
5070.029104	310.559
5070.644596	224.601
5071.260126	206.115
5071.875693	235.692
5072.491298	233.844
5073.106940	224.601
5073.722620	206.115
5074.338336	191.327
5074.954091	155.28
5075.569882	126.627
5076.185712	120.157
5076.801578	182.084
5077.417482	239.39
5078.033424	251.405
5078.649402	242.162
5079.265419	242.162
5079.881472	218.131
5080.497563	164.523
5081.113692	114.611
5081.729858	126.627
5082.346061	209.813
5082.962302	334.591
5083.578580	265.27
5084.194895	245.86
5084.811248	218.131
5085.427639	164.523
5086.044066	143.264
5086.660531	224.601
5087.277034	239.39
5087.893574	227.374
5088.510152	206.115
5089.126766	289.301
5089.743419	274.512
5090.360108	242.162
5090.976835	206.115
5091.593600	155.28
5092.210402	143.264
5092.827241	123.854
5093.444118	161.75
5094.061032	191.327
5094.677984	196.873
5095.294973	206.115
5095.911999	200.57
5096.529063	209.813
5097.146164	179.311
5097.763303	200.57
5098.380479	221.828
5098.997693	325.348
5099.614943	245.86
5100.232232	170.068
5100.849557	131.248
5101.466921	155.28
5102.084321	149.734
5102.701759	212.585
5103.319235	215.358
5103.936747	209.813
5104.554298	236.617
5105.171885	230.147
5105.789510	182.084
5106.407173	164.523
5107.024873	146.037
5107.642610	128.476
5108.260385	108.141
5108.878197	247.708
5109.496046	270.815
5110.113933	309.635
5110.731858	372.486
5111.349820	372.486
5111.967819	398.366
5112.585855	294.847
5113.203930	256.027
5113.822041	200.57
5114.440190	194.1
5115.058376	203.343
5115.676600	176.538
5116.294861	209.813
5116.913160	245.86
5117.531495	251.405
5118.149869	230.147
5118.768280	203.343
5119.386728	164.523
5120.005213	149.734
5120.623736	108.141
5121.242297	158.053
5121.860895	208.888
5122.479530	220.904
5123.098203	268.042
5123.716913	182.084
5124.335660	232.92
5124.954445	313.332
5125.573268	337.364
5126.192127	295.771
5126.811025	265.27
5127.429959	286.528
5128.048931	280.058
5128.667941	206.115
5129.286988	185.781
5129.906072	215.358
5130.525194	197.797
5131.144353	197.797
5131.763549	191.327
5132.382783	203.343
5133.002054	173.765
5133.621363	164.523
5134.240709	161.75
5134.860093	218.131
5135.479514	258.8
5136.098972	348.455
5136.718468	268.042
5137.338001	340.137
5137.957572	301.317
5138.577180	188.554
5139.196826	301.317
5139.816509	328.121
5140.436229	292.074
5141.055987	283.755
5141.675782	313.332
5142.295614	330.894
5142.915484	280.058
5143.535392	316.105
5144.155337	328.121
5144.775319	251.405
5145.395339	170.068
5146.015396	170.068
5146.635490	146.037
5147.255622	128.476
5147.875791	149.734
5148.495998	304.09
5149.116242	349.379
5149.736524	384.502
5150.356843	393.745
5150.977199	358.622
5151.597593	295.771
5152.218024	280.058
5152.838493	262.497
5153.458999	218.131
5154.079543	209.813
5154.700123	271.74
5155.320742	304.089
5155.941398	357.698
5156.562091	292.074
5157.182821	224.601
5157.803589	245.86
5158.424395	239.39
5159.045237	227.374
5159.666118	256.027
5160.287035	221.828
5160.907990	197.797
5161.528983	212.585
5162.150013	218.131
5162.771080	230.147
5163.392185	244.935
5164.013327	221.828
5164.634506	209.813
5165.255723	209.813
5165.876978	236.617
[truncated: 6,506 more rows]
