# Supplementary material for: Chemoenzymatic synthesis of genetically-encoded multivalent liquid N-glycan arrays
Source: Nat Commun. 2023 Aug 28;14:5237. doi: 10.1038/s41467-023-40900-y (PMC10462762; doi:10.1038/s41467-023-40900-y)
Supplement: Supplementary file 8 — Supplementary Dataset 4 [file 41467_2023_40900_MOESM8_ESM.zip › Supplementary Data 1_All MALDI Data/MALDI TextFiles for Fig.5 and Fig.6/TL-IV-75-0611_0001.txt]

TITLE "<<TL-IV-75-0611_0001>> Voyager Spec #1[BP = 5239.4, 35127]"
TYPE MASSSPEC
3999.789467	187.604
4000.336058	142.579
4000.882687	83.6178
4001.429353	43.953
4001.976057	17.1524
4002.522798	53.6012
4003.069577	142.579
4003.616392	168.308
4004.163246	112.562
4004.710136	155.443
4005.257064	142.579
4005.804030	90.05
4006.351033	33.2327
4006.898073	53.6012
4007.445151	142.579
4007.992266	122.211
4008.539418	69.6815
4009.086608	43.9529
4009.633835	27.8726
4010.181100	79.3297
4010.728402	155.443
4011.275741	151.155
4011.823118	165.092
4012.370532	112.562
4012.917984	115.779
4013.465473	402.009
4014.012999	329.111
4014.560563	243.349
4015.108164	211.189
4015.655803	224.053
4016.203479	142.579
4016.751192	96.4821
4017.298943	112.562
4017.846731	73.9696
4018.394556	53.6012
4018.942419	56.8172
4019.490320	90.05
4020.038258	194.036
4020.586233	216.549
4021.134245	145.795
4021.682295	86.8339
4022.230383	60.0333
4022.778507	92.194
4023.326669	76.1137
4023.874869	79.3297
4024.423106	69.6815
4024.971380	69.6815
4025.519692	60.0333
4026.068041	53.6012
4026.616428	66.4655
4027.164852	43.953
4027.713313	83.6178
4028.261812	120.067
4028.810348	138.291
4029.358921	194.036
4029.907532	181.172
4030.456180	122.211
4031.004866	96.4821
4031.553589	227.269
4032.102350	273.366
4032.651147	181.172
4033.199983	158.659
4033.748855	293.734
4034.297766	273.366
4034.846713	204.757
4035.395698	151.155
4035.944720	149.011
4036.493780	230.485
4037.042877	230.485
4037.592011	240.133
4038.141183	181.172
4038.690392	165.092
4039.239639	265.862
4039.788923	263.718
4040.338245	365.56
4040.887603	279.798
4041.437000	299.095
4041.986433	345.192
4042.535904	247.637
4043.085413	158.66
4043.634959	224.053
4044.184542	155.443
4044.734162	128.643
4045.283820	106.13
4045.833516	122.211
4046.383249	120.067
4046.933019	155.443
4047.482826	151.155
4048.032671	217.621
4048.582554	214.405
4049.132474	191.892
4049.682431	179.028
4050.232425	181.172
4050.782457	233.701
4051.332527	194.036
4051.882634	158.659
4052.432778	102.914
4052.982959	63.2494
4053.533178	33.2327
4054.083435	112.562
4054.633728	165.092
4055.184060	165.092
4055.734428	155.443
4056.284834	158.659
4056.835278	145.795
4057.385758	168.308
4057.936276	194.036
4058.486832	138.291
4059.037425	171.524
4059.588055	125.427
4060.138723	128.643
4060.689428	201.54
4061.240171	197.252
4061.790951	171.524
4062.341768	102.914
4062.892623	102.914
4063.443515	102.914
4063.994444	102.914
4064.545411	83.6178
4065.096416	50.3851
4065.647457	46.097
4066.198536	122.211
4066.749653	142.579
4067.300807	289.446
4067.851998	283.014
4068.403227	197.252
4068.954493	155.443
4069.505797	102.914
4070.057137	83.6178
4070.608516	102.914
4071.159931	151.155
4071.711384	135.075
4072.262875	240.133
4072.814403	243.349
4073.365968	211.189
4073.917571	158.659
4074.469211	171.524
4075.020888	155.443
4075.572603	99.6982
4076.124356	155.443
4076.676145	191.892
4077.227972	179.028
4077.779837	165.092
4078.331739	165.092
4078.883678	211.189
4079.435655	204.756
4079.987669	174.74
4080.539720	145.795
4081.091809	102.914
4081.643935	83.6178
4082.196099	120.067
4082.748300	171.524
4083.300538	149.011
4083.852814	125.427
4084.405127	250.854
4084.957478	194.036
4085.509866	112.562
4086.062292	69.6815
4086.614754	73.9696
4087.167255	56.8172
4087.719792	149.011
4088.272367	201.54
4088.824980	165.092
4089.377630	125.427
4089.930317	109.346
4090.483041	142.579
4091.035803	168.308
4091.588603	177.956
4092.141440	135.075
4092.694314	135.075
4093.247225	106.13
4093.800174	60.0333
4094.353161	224.053
4094.906185	391.289
4095.459246	545.66
4096.012344	440.602
4096.565480	325.895
4097.118654	263.718
4097.671865	214.405
4098.225113	171.524
4098.778398	138.291
4099.331721	247.637
4099.885082	204.756
4100.438480	230.485
4100.991915	171.524
4101.545387	96.482
4102.098897	145.795
4102.652445	250.853
4103.206030	286.23
4103.759652	266.934
4104.313311	204.756
4104.867008	184.388
4105.420743	135.075
4105.974514	219.765
4106.528324	233.701
4107.082170	194.036
4107.636054	122.211
4108.189975	142.579
4108.743934	96.482
4109.297930	79.3297
4109.851964	283.014
4110.406035	273.366
4110.960143	207.972
4111.514289	155.443
4112.068472	151.155
4112.622693	188.676
4113.176951	135.075
4113.731246	92.1939
4114.285579	73.9695
4114.839949	90.0499
4115.394356	112.562
4115.948801	109.346
4116.503284	181.172
4117.057803	161.875
4117.612361	109.346
4118.166955	106.13
4118.721587	76.1136
4119.276256	69.6814
4119.830963	56.8171
4120.385707	142.579
4120.940489	220.837
4121.495308	179.028
4122.050164	165.092
4122.605058	132.931
4123.159989	165.092
4123.714957	292.662
4124.269963	266.934
4124.825007	207.972
4125.380087	161.875
4125.935205	145.795
4126.490361	158.659
4127.045554	155.443
4127.600784	155.443
4128.156052	135.075
4128.711357	132.931
4129.266699	151.155
4129.822079	145.795
4130.377497	102.914
4130.932951	174.74
4131.488443	179.028
4132.043973	168.308
4132.599540	165.092
4133.155144	201.54
4133.710786	279.798
4134.266465	283.014
4134.822181	214.405
4135.377935	145.795
4135.933727	96.482
4136.489555	76.1136
4137.045421	46.0969
4137.601325	88.9779
4138.157266	101.842
4138.713244	66.4654
4139.269260	56.8172
4139.825313	122.211
4140.381403	256.214
4140.937531	234.773
4141.493696	211.189
4142.049899	214.405
4142.606139	149.011
4143.162417	211.189
4143.718732	219.765
4144.275084	191.892
4144.831473	128.643
4145.387901	106.13
4145.944365	79.3296
4146.500867	50.385
4147.057406	37.5207
4147.613983	50.385
4148.170597	76.1136
4148.727248	135.075
4149.283937	219.765
4149.840663	227.269
4150.397427	230.485
4150.954228	211.189
4151.511067	286.23
4152.067943	240.133
4152.624856	224.053
4153.181806	278.726
4153.738794	234.773
4154.295820	224.053
4154.852883	201.54
4155.409983	145.795
4155.967121	151.155
4156.524296	135.075
4157.081508	190.82
4157.638758	165.092
4158.196045	132.931
4158.753370	145.795
4159.310732	135.075
4159.868131	144.723
4160.425568	181.172
4160.983043	161.875
4161.540554	191.892
4162.098103	348.408
4162.655690	365.56
4163.213314	319.463
4163.770975	322.679
4164.328673	276.582
4164.886409	270.15
4165.444183	181.172
4166.001994	145.795
4166.559842	135.075
4167.117728	115.778
4167.675651	122.211
4168.233611	102.914
4168.791609	79.3297
4169.349644	86.8339
4169.907717	128.643
4170.465827	243.349
4171.023974	204.756
4171.582159	135.075
4172.140381	106.13
4172.698641	106.13
4173.256938	83.6178
4173.815272	73.9696
4174.373644	56.8172
4174.932054	128.643
4175.490500	161.876
4176.048984	120.067
4176.607506	90.05
4177.166064	60.0333
4177.724661	76.1137
4178.283294	46.097
4178.841965	46.097
4179.400674	98.6262
4179.959420	124.355
4180.518203	124.355
4181.077023	150.083
4181.635881	122.211
4182.194777	96.4821
4182.753710	122.211
4183.312680	177.956
4183.871688	161.876
4184.430733	112.562
4184.989815	60.0333
4185.548935	50.3851
4186.108092	66.4654
4186.667287	53.6012
4187.226519	33.2327
4187.785788	79.3297
4188.345095	88.9779
4188.904439	73.9696
4189.463821	69.6815
4190.023240	92.194
4190.582696	66.4654
4191.142190	191.892
4191.701721	165.092
4192.261290	149.011
4192.820896	122.211
4193.380539	83.6178
4193.940220	128.643
4194.499938	109.346
4195.059694	96.4821
4195.619487	102.914
4196.179317	92.194
4196.739185	79.3298
4197.299090	168.308
4197.859033	204.757
4198.419013	142.579
4198.979030	125.427
4199.539085	76.1137
4200.099178	96.4821
4200.659307	96.4821
4201.219474	66.4655
4201.779679	106.13
4202.339920	214.405
4202.900200	319.463
4203.460516	207.973
4204.020870	151.155
4204.581262	165.092
4205.141690	109.346
4205.702157	106.13
4206.262660	106.13
4206.823201	99.6982
4207.383780	106.13
4207.944396	76.1137
4208.505049	109.346
4209.065739	168.308
4209.626467	174.74
4210.187233	179.028
4210.748036	254.07
4211.308876	266.934
4211.869754	197.252
4212.430669	158.66
4212.991621	155.443
4213.552611	138.291
4214.113638	171.524
4214.674703	201.541
4215.235805	174.74
4215.796944	128.643
4216.358121	90.05
4216.919335	335.543
4217.480587	306.599
4218.041876	266.934
4218.603202	204.757
4219.164566	243.349
4219.725967	211.189
4220.287406	138.291
4220.848882	132.931
4221.410395	138.291
4221.971946	132.931
4222.533534	69.6816
4223.095160	56.8173
4223.656823	37.5209
4224.218523	40.737
4224.780261	83.6179
4225.342036	92.1941
4225.903849	90.05
4226.465699	73.9697
4227.027587	79.3298
4227.589511	83.6179
4228.151474	102.914
4228.713473	263.718
4229.275510	188.676
4229.837585	145.795
4230.399696	128.643
4230.961846	145.795
4231.524032	151.155
4232.086256	171.524
4232.648518	155.444
4233.210817	142.579
4233.773153	151.155
4234.335527	135.075
4234.897938	181.172
4235.460386	197.252
4236.022872	224.053
4236.585395	224.053
4237.147956	211.189
4237.710554	151.155
4238.273189	122.211
4238.835862	73.9697
4239.398572	60.0334
4239.961320	50.3852
4240.524105	53.6013
4241.086927	66.4655
4241.649787	56.8173
4242.212684	66.4655
4242.775619	96.4822
4243.338591	161.876
4243.901601	132.931
4244.464647	161.876
4245.027732	168.308
4245.590853	106.13
4246.154012	122.211
4246.717209	102.914
4247.280443	66.4655
4247.843714	69.6816
4248.407023	69.6816
4248.970369	69.6816
4249.533752	194.036
4250.097173	265.862
4250.660631	283.014
4251.224127	295.879
4251.787660	247.638
4252.351230	204.757
4252.914838	158.66
4253.478483	142.579
4254.042166	99.6983
4254.605886	128.643
4255.169644	145.795
4255.733438	120.067
4256.297271	99.6982
4256.861140	122.211
4257.425047	135.075
4257.988992	125.427
4258.552974	120.067
4259.116993	76.1137
4259.681050	88.978
4260.245144	170.452
4260.809275	177.956
4261.373444	109.346
4261.937650	90.05
4262.501894	76.1137
4263.066175	83.6179
4263.630494	83.6179
4264.194849	66.4655
4264.759243	181.172
4265.323673	190.82
4265.888142	142.579
4266.452647	171.524
4267.017190	155.443
4267.581770	92.1941
4268.146388	101.842
4268.711043	86.834
4269.275735	73.9697
4269.840465	155.443
4270.405233	128.643
4270.970037	92.1941
4271.534879	135.075
4272.099759	96.4822
4272.664676	90.05
4273.229630	53.6012
4273.794622	120.067
4274.359651	201.54
4274.924717	149.011
4275.489821	214.405
4276.054963	247.638
4276.620141	230.485
4277.185357	188.676
4277.750611	158.66
4278.315902	237.989
4278.881230	165.092
4279.446596	106.13
4280.011999	69.6816
4280.577439	46.0971
4281.142917	40.737
4281.708433	181.172
4282.273985	211.189
4282.839575	184.388
4283.405203	184.388
4283.970868	204.757
4284.536570	217.621
4285.102310	184.388
4285.668087	125.427
4286.233902	145.795
4286.799753	106.13
4287.365643	227.269
4287.931570	243.349
4288.497534	309.815
4289.063535	237.989
4289.629574	168.308
4290.195650	174.74
4290.761764	181.172
4291.327915	158.66
4291.894104	138.291
4292.460330	112.563
4293.026593	66.4655
4293.592894	46.0971
4294.159232	23.5846
4294.725608	10.7203
4295.292021	17.1524
4295.858471	88.978
4296.424959	181.172
4296.991484	243.349
4297.558046	207.973
4298.124646	168.308
4298.691284	90.0501
4299.257958	63.2495
4299.824671	53.6012
4300.391420	86.834
4300.958207	90.0501
4301.525031	73.9697
4302.091893	56.8173
4302.658792	43.953
4303.225729	86.834
4303.792703	125.427
4304.359714	90.0501
4304.926763	66.4655
4305.493849	43.953
4306.060973	79.3298
4306.628134	56.8173
4307.195332	50.3852
4307.762568	43.953
4308.329841	53.6013
4308.897152	30.0167
4309.464500	60.0334
4310.031885	305.527
4310.599308	308.743
4311.166768	227.269
4311.734266	247.638
4312.301801	237.989
4312.869373	227.269
4313.436983	171.524
4314.004630	151.155
4314.572315	145.795
4315.140037	112.563
4315.707796	86.834
4316.275593	120.067
4316.843427	109.346
4317.411299	69.6816
4317.979208	76.1137
4318.547154	114.707
4319.115138	86.834
4319.683159	73.9697
4320.251218	79.3298
4320.819314	63.2495
4321.387447	63.2495
4321.955618	56.8173
4322.523827	33.2328
4323.092072	40.737
4323.660355	53.6012
4324.228676	92.1941
4324.797034	168.308
4325.365429	171.524
4325.933861	155.443
4326.502331	128.643
4327.070839	125.427
4327.639384	96.4822
4328.207966	63.2494
4328.776586	101.842
4329.345243	79.3298
4329.913937	53.6012
4330.482669	132.931
4331.051438	273.366
4331.620245	335.543
4332.189089	254.07
4332.757971	181.172
4333.326889	181.172
4333.895846	151.155
4334.464839	151.155
4335.033871	168.308
4335.602939	165.092
4336.172045	128.643
4336.741188	86.834
4337.310369	296.951
4337.879587	276.582
4338.448842	174.74
4339.018135	201.541
4339.587466	179.028
4340.156833	155.444
4340.726238	194.036
4341.295681	240.133
4341.865161	211.189
4342.434678	204.757
4343.004233	151.155
4343.573825	102.914
4344.143455	79.3298
4344.713122	184.388
4345.282826	197.252
4345.852568	188.676
4346.422347	247.638
4346.992163	207.973
4347.562017	161.876
4348.131909	106.13
4348.701837	90.0501
4349.271803	138.291
4349.841807	122.211
4350.411848	135.075
4350.981926	160.804
4351.552042	302.311
4352.122195	316.247
4352.692386	270.15
4353.262614	286.23
4353.832879	270.15
4354.403182	174.74
4354.973522	102.914
4355.543900	106.13
4356.114315	160.804
4356.684767	187.604
4357.255257	275.51
4357.825784	250.854
4358.396348	243.349
4358.966950	286.23
4359.537590	234.773
4360.108267	250.854
4360.678981	194.036
4361.249732	135.075
4361.820521	86.834
4362.391348	76.1138
4362.962212	60.0334
4363.533113	92.1941
4364.104052	219.765
4364.675028	227.269
4365.246041	171.524
4365.817092	99.6983
4366.388180	125.427
4366.959306	151.155
4367.530469	132.931
4368.101669	237.989
4368.672907	230.485
4369.244182	237.989
4369.815495	296.951
4370.386845	293.735
4370.958232	254.07
4371.529657	260.502
4372.101119	234.773
4372.672619	207.973
4373.244156	174.74
4373.815731	155.444
4374.387342	197.252
4374.958992	181.172
4375.530678	206.901
4376.102402	158.66
4376.674164	125.427
4377.245963	102.914
4377.817799	63.2495
4378.389673	63.2495
4378.961584	40.737
4379.533532	76.1138
4380.105518	92.1941
4380.677542	92.1941
4381.249602	69.6816
4381.821700	197.252
4382.393836	252.998
4382.966009	174.74
4383.538219	151.155
4384.110467	122.211
4384.682752	160.804
4385.255075	240.133
4385.827434	247.638
4386.399832	306.599
4386.972267	270.15
4387.544739	204.757
4388.117248	151.155
4388.689795	112.563
4389.262379	106.13
4389.835001	118.995
4390.407660	106.13
4390.980357	102.914
4391.553091	120.067
4392.125862	181.172
4392.698671	197.252
4393.271517	219.765
4393.844401	214.405
4394.417322	201.541
4394.990280	135.075
4395.563276	109.347
4396.136309	66.4656
4396.709380	132.931
4397.282488	96.4822
4397.855633	125.427
4398.428816	142.579
4399.002036	155.444
4399.575294	158.66
4400.148589	161.876
4400.721921	145.795
4401.295291	96.4822
4401.868698	73.9697
4402.442143	132.931
4403.015625	99.6983
4403.589144	92.1941
4404.162701	194.036
4404.736295	224.053
4405.309927	224.053
4405.883596	191.892
4406.457302	191.892
4407.031046	155.444
4407.604828	128.643
4408.178646	106.13
4408.752502	230.485
4409.326396	279.798
4409.900327	230.485
4410.474295	179.028
4411.048301	135.075
4411.622344	73.9697
4412.196424	46.0971
4412.770542	27.8727
4413.344697	171.524
4413.918890	201.541
4414.493120	151.155
4415.067388	102.914
4415.641693	79.3298
4416.216035	106.13
4416.790415	106.13
4417.364832	131.859
4417.939286	213.333
4418.513778	181.172
4419.088307	142.579
4419.662874	109.347
4420.237478	50.3852
4420.812120	56.8173
4421.386799	40.737
4421.961515	66.4656
4422.536269	63.2495
4423.111060	43.9531
4423.685889	43.9531
4424.260755	63.2495
4424.835658	72.8977
4425.410599	118.995
4425.985577	151.155
4426.560592	160.804
4427.135645	170.452
4427.710736	115.779
4428.285864	122.211
4428.861029	109.346
4429.436231	142.579
4430.011471	122.211
4430.586749	90.0501
4431.162064	174.74
4431.737416	240.133
4432.312805	207.973
4432.888233	165.092
4433.463697	214.405
4434.039199	240.133
4434.614738	201.541
4435.190315	204.757
4435.765929	234.773
4436.341580	184.388
4436.917269	161.876
4437.492995	247.638
4438.068759	197.252
4438.644560	181.172
4439.220398	270.15
4439.796274	220.837
4440.372188	283.014
4440.948138	220.837
4441.524126	230.485
4442.100152	207.973
4442.676215	224.053
4443.252315	181.172
4443.828453	145.795
4444.404628	138.291
4444.980840	190.82
4445.557090	168.308
4446.133378	122.211
4446.709702	197.252
4447.286064	161.876
4447.862464	109.346
4448.438901	92.1941
4449.015375	53.6013
4449.591887	69.6816
4450.168436	50.3852
4450.745023	106.13
4451.321647	109.346
4451.898308	112.563
4452.475007	115.779
4453.051743	83.6179
4453.628516	120.067
4454.205327	106.13
4454.782176	112.563
4455.359062	211.189
4455.935985	171.524
4456.512945	149.011
4457.089943	122.211
4457.666979	109.347
4458.244052	76.1138
4458.821162	88.9781
4459.398309	233.701
4459.975494	249.782
4460.552717	194.036
4461.129977	138.291
4461.707274	102.914
4462.284609	138.291
4462.861981	125.427
4463.439390	161.876
4464.016837	279.798
4464.594321	266.934
4465.171843	184.388
4465.749402	155.444
4466.326998	112.563
4466.904632	115.779
4467.482303	135.075
4468.060012	171.524
4468.637758	120.067
4469.215542	138.291
4469.793363	270.15
4470.371221	341.976
4470.949117	367.704
4471.527050	293.735
4472.105020	224.053
4472.683028	181.172
4473.261074	106.13
4473.839156	96.4822
4474.417276	177.956
4474.995434	165.092
4475.573629	132.931
4476.151861	214.405
4476.730131	243.349
4477.308438	171.524
4477.886783	237.989
4478.465165	227.269
4479.043584	184.388
4479.622041	158.66
4480.200535	161.876
4480.779067	138.291
4481.357636	122.211
4481.936242	131.859
4482.514886	138.291
4483.093567	142.579
4483.672286	142.579
4484.251042	102.914
4484.829835	191.892
4485.408666	168.308
4485.987534	181.172
4486.566440	236.917
4487.145383	252.998
4487.724363	234.773
4488.303381	224.053
4488.882436	286.23
4489.461529	293.735
4490.040659	220.837
4490.619827	149.011
4491.199031	102.914
4491.778274	37.521
4492.357553	92.1942
4492.936870	168.308
4493.516225	155.444
4494.095617	158.66
4494.675046	191.892
4495.254513	171.524
4495.834017	194.036
4496.413558	155.444
4496.993137	224.053
4497.572754	191.892
4498.152407	174.74
4498.732099	171.524
4499.311827	155.444
4499.891593	155.444
4500.471396	171.524
4501.051237	171.524
4501.631115	174.74
4502.211031	188.676
4502.790984	171.524
4503.370974	135.075
4503.951002	155.444
4504.531067	158.66
4505.111170	128.643
4505.691310	132.931
4506.271487	151.155
4506.851702	171.524
4507.431954	122.211
4508.012244	73.9698
4508.592571	120.067
4509.172935	106.131
4509.753337	112.563
4510.333777	122.211
4510.914253	125.427
4511.494767	86.8341
4512.075319	96.4823
4512.655908	243.35
4513.236534	335.544
4513.817198	296.951
4514.397899	220.837
4514.978637	155.444
4515.559413	128.643
4516.140226	174.74
4516.721077	197.253
4517.301965	191.892
4517.882891	145.795
4518.463854	132.931
4519.044854	158.66
4519.625892	211.189
4520.206967	165.092
4520.788079	96.4823
4521.369229	63.2495
4521.950417	85.762
4522.531641	151.155
4523.112903	188.676
4523.694203	155.444
4524.275540	112.563
4524.856914	99.6983
4525.438326	125.427
4526.019775	174.74
4526.601262	161.876
4527.182786	128.643
4527.764347	92.1942
4528.345946	73.9697
4528.927582	60.0334
4529.509256	56.8174
4530.090967	56.8174
4530.672716	33.2328
4531.254501	79.3299
4531.836325	155.444
4532.418185	220.837
4533.000083	250.854
4533.582019	197.252
4534.163992	168.308
4534.746002	112.563
4535.328050	191.892
4535.910135	273.366
4536.492257	266.934
4537.074417	254.07
4537.656614	237.989
4538.238849	158.66
4538.821121	102.914
4539.403431	90.0501
4539.985778	50.3852
4540.568162	33.2329
4541.150584	27.8727
4541.733043	17.1525
4542.315539	17.1525
4542.898073	79.3299
4543.480645	73.9698
4544.063254	83.618
4544.645900	138.291
4545.228583	147.939
4545.811304	214.405
4546.394063	181.172
4546.976859	188.676
4547.559692	161.876
4548.142562	96.4822
4548.725470	92.1941
4549.308416	188.676
4549.891399	224.053
4550.474419	224.053
4551.057476	181.172
4551.640572	155.444
4552.223704	125.427
4552.806874	99.6983
4553.390081	83.618
4553.973326	66.4656
4554.556608	73.9698
4555.139927	158.66
4555.723284	174.74
4556.306679	161.876
4556.890110	122.211
4557.473579	63.2495
4558.057086	56.8174
4558.640630	60.0334
4559.224211	56.8174
4559.807830	79.3299
4560.391486	83.618
4560.975179	90.0501
4561.558910	73.9697
4562.142679	79.3299
4562.726485	53.6013
4563.310328	46.0971
4563.894208	72.8977
4564.478126	82.5459
4565.062082	88.9781
4565.646074	125.427
4566.230105	147.939
4566.814172	168.308
4567.398277	329.111
4567.982420	293.735
4568.566600	286.23
4569.150817	243.349
4569.735071	358.056
4570.319363	276.582
4570.903693	227.269
4571.488060	263.718
4572.072464	355.912
4572.656906	243.349
4573.241385	214.405
4573.825901	158.66
4574.410455	122.211
4574.995046	112.563
4575.579675	204.757
4576.164341	194.036
4576.749045	188.676
4577.333786	179.028
4577.918564	135.075
4578.503380	155.444
4579.088233	161.876
4579.673123	214.405
4580.258051	220.837
4580.843017	201.541
4581.428020	204.757
4582.013060	234.773
4582.598137	256.214
4583.183252	260.502
4583.768405	207.973
4584.353594	125.427
4584.938822	79.3298
4585.524086	158.66
4586.109388	102.914
4586.694728	86.834
4587.280105	204.757
4587.865519	165.092
4588.450970	102.914
4589.036460	188.676
4589.621986	214.405
4590.207550	165.092
4590.793151	227.269
4591.378790	171.524
4591.964466	191.892
4592.550179	240.133
4593.135930	230.485
4593.721719	184.388
4594.307544	102.914
4594.893407	99.6983
4595.479308	138.291
4596.065246	109.346
4596.651221	79.3298
4597.237234	165.092
4597.823284	155.444
4598.409372	177.956
4598.995497	252.998
4599.581659	179.028
4600.167859	142.579
4600.754096	174.74
4601.340371	142.579
4601.926683	283.014
4602.513032	370.92
4603.099419	421.305
4603.685843	352.696
4604.272305	296.951
4604.858804	299.095
4605.445340	240.133
4606.031914	179.028
4606.618525	184.388
4607.205174	295.879
4607.791860	283.014
4608.378583	329.111
4608.965344	319.463
4609.552143	204.757
4610.138978	184.388
4610.725851	158.66
4611.312762	109.346
4611.899710	92.1941
4612.486695	56.8173
4613.073718	63.2494
4613.660778	66.4655
4614.247876	115.779
4614.835011	128.643
4615.422183	266.934
4616.009393	266.934
4616.596640	352.696
4617.183924	316.247
4617.771246	270.15
4618.358606	256.214
4618.946003	354.84
4619.533437	254.07
4620.120909	188.676
4620.708418	142.579
4621.295964	138.291
4621.883548	99.6983
4622.471169	92.1941
4623.058828	83.6179
4623.646524	86.834
4624.234257	92.1941
4624.822028	173.668
4625.409836	229.413
4625.997682	242.277
4626.585565	214.405
4627.173486	194.036
4627.761444	165.092
4628.349439	155.443
4628.937472	149.011
4629.525542	99.6983
4630.113649	60.0334
4630.701794	53.6012
4631.289977	109.346
4631.878196	174.74
4632.466454	217.621
4633.054748	227.269
4633.643080	197.252
4634.231450	158.66
4634.819856	132.931
4635.408301	106.13
4635.996782	114.707
4636.585301	131.859
4637.173858	211.189
4637.762451	256.214
4638.351083	211.189
4638.939751	174.74
4639.528457	158.66
4640.117201	174.74
4640.705982	181.172
4641.294800	171.524
4641.883656	158.66
4642.472549	120.067
4643.061479	86.834
4643.650447	112.563
4644.239453	115.779
4644.828495	155.444
4645.417575	207.973
4646.006693	197.252
4646.595848	324.823
4647.185040	293.735
4647.774270	194.036
4648.363537	181.172
4648.952842	155.444
4649.542184	125.427
4650.131563	138.291
4650.720980	135.075
4651.310434	224.053
4651.899926	211.189
4652.489455	125.427
4653.079021	147.939
4653.668625	170.452
4654.258266	226.197
4654.847945	190.82
4655.437661	168.308
4656.027415	273.366
4656.617206	273.366
4657.207034	197.252
4657.796900	236.917
4658.386803	380.569
4658.976743	393.433
4659.566721	358.056
4660.156736	343.048
4660.746789	250.854
4661.336879	174.74
4661.927007	151.155
4662.517172	151.155
4663.107374	120.067
4663.697614	106.13
4664.287891	96.4822
4664.878206	96.4822
4665.468558	106.13
4666.058947	76.1138
4666.649374	43.9531
4667.239838	69.6817
4667.830340	79.3299
4668.420879	99.6983
4669.011455	86.834
4669.602069	120.067
4670.192720	122.211
4670.783409	128.643
4671.374135	112.563
4671.964899	63.2495
4672.555700	168.308
4673.146538	142.579
4673.737414	151.155
4674.328327	155.444
4674.919277	99.6984
4675.510265	128.643
4676.101291	184.388
4676.692353	197.253
4677.283454	194.036
4677.874591	145.795
4678.465766	171.524
4679.056978	181.172
4679.648228	151.155
4680.239515	102.914
4680.830840	46.0972
4681.422202	165.092
4682.013602	151.155
4682.605038	128.643
4683.196513	132.931
4683.788024	132.931
4684.379573	90.0501
4684.971160	66.4656
4685.562784	69.6817
4686.154445	40.7371
4686.746144	27.8728
4687.337880	37.521
4687.929653	201.541
4688.521464	263.718
4689.113313	174.74
4689.705198	234.773
4690.297121	207.973
4690.889082	132.931
4691.481080	102.914
4692.073115	92.1942
4692.665188	155.444
4693.257298	112.563
4693.849446	66.4656
4694.441631	56.8174
4695.033853	63.2495
4695.626113	50.3853
4696.218410	60.0335
4696.810745	46.0972
4697.403117	76.1138
4697.995526	88.9781
4698.587973	83.618
4699.180458	73.9698
4699.772979	138.291
4700.365538	234.773
4700.958135	197.253
4701.550769	138.291
4702.143440	83.618
4702.736149	128.643
4703.328895	145.795
4703.921678	174.74
4704.514499	165.092
4705.107358	155.444
4705.700254	145.795
4706.293187	83.618
4706.886157	60.0335
4707.479165	63.2496
4708.072211	168.308
4708.665294	240.133
4709.258414	227.269
4709.851571	265.862
4710.444766	207.973
4711.037999	174.74
4711.631269	191.892
4712.224576	211.189
4712.817921	263.718
4713.411303	174.74
4714.004722	145.795
4714.598179	106.131
4715.191673	79.3299
4715.785205	181.172
4716.378774	211.189
4716.972381	145.795
4717.566025	112.563
4718.159706	125.427
4718.753425	115.779
4719.347181	138.291
4719.940975	155.444
4720.534806	138.291
4721.128674	120.067
4721.722580	122.211
4722.316523	96.4823
4722.910504	79.3299
4723.504522	174.74
4724.098577	211.189
4724.692670	263.718
4725.286800	217.621
4725.880968	158.66
4726.475173	135.075
4727.069415	115.779
4727.663695	86.8341
4728.258013	66.4656
4728.852367	220.837
4729.446759	217.621
4730.041189	161.876
4730.635656	174.74
4731.230160	230.485
4731.824702	394.505
4732.419281	286.23
4733.013898	201.541
4733.608552	217.621
4734.203243	240.133
4734.797972	161.876
4735.392738	102.914
4735.987542	102.914
4736.582383	109.347
4737.177261	115.779
4737.772177	96.4823
4738.367130	73.9698
4738.962121	102.914
4739.557149	161.876
4740.152214	132.931
4740.747317	155.444
4741.342458	181.172
4741.937635	203.685
4742.532851	206.901
4743.128103	286.23
4743.723393	276.582
4744.318720	234.773
4744.914085	240.133
4745.509487	234.773
4746.104927	296.951
4746.700404	270.15
4747.295918	201.541
4747.891470	188.676
4748.487059	197.253
4749.082686	211.189
4749.678350	316.247
4750.274051	322.679
4750.869790	250.854
4751.465566	417.017
4752.061380	429.882
4752.657231	452.394
4753.253120	505.995
4753.849046	493.131
4754.445009	388.073
4755.041010	286.23
4755.637048	256.214
4756.233123	240.133
4756.829236	211.189
4757.425387	151.155
4758.021574	128.643
4758.617800	138.291
4759.214062	181.172
4759.810362	292.663
4760.406699	299.095
4761.003074	234.773
4761.599487	142.579
4762.195936	151.155
4762.792423	135.075
4763.388948	184.388
4763.985510	155.444
4764.582109	151.155
4765.178745	132.931
4765.775420	115.779
4766.372131	165.092
4766.968880	165.092
4767.565666	125.427
4768.162490	96.4823
4768.759351	83.618
4769.356250	125.427
4769.953186	102.914
4770.550159	158.66
4771.147170	256.214
4771.744218	302.311
4772.341304	207.973
4772.938427	234.773
4773.535587	362.344
4774.132785	352.696
4774.730020	335.544
4775.327293	299.095
4775.924603	283.014
4776.521950	316.247
4777.119335	440.602
4777.716757	309.815
4778.314217	270.15
4778.911714	260.502
4779.509249	247.638
4780.106821	296.951
4780.704430	286.23
4781.302077	224.053
4781.899761	214.405
4782.497482	207.973
4783.095241	276.582
4783.693038	335.544
4784.290872	322.679
4784.888743	299.095
4785.486651	224.053
4786.084597	243.349
4786.682581	220.837
4787.280602	168.308
4787.878660	236.917
4788.476756	236.917
4789.074889	246.566
4789.673059	299.095
4790.271267	256.214
4790.869512	214.405
4791.467795	181.172
4792.066115	217.621
4792.664473	286.23
4793.262868	329.111
4793.861300	316.247
4794.459770	254.07
4795.058277	266.934
4795.656822	234.773
4796.255404	247.638
4796.854023	179.028
4797.452680	135.075
4798.051374	96.4822
4798.650106	109.347
4799.248875	118.995
4799.847681	102.914
4800.446525	99.6983
4801.045406	73.9697
4801.644325	60.0334
4802.243281	106.13
4802.842275	109.347
4803.441305	90.0501
4804.040374	125.427
4804.639479	115.779
4805.238623	151.155
4805.837803	138.291
4806.437021	206.901
4807.036277	206.901
4807.635569	249.782
4808.234900	334.471
4808.834267	387.001
4809.433672	420.233
4810.033115	293.735
4810.632594	254.07
4811.232112	247.638
4811.831666	240.133
4812.431258	234.773
4813.030888	313.031
4813.630555	322.679
4814.230259	348.408
4814.830001	283.014
4815.429780	217.621
4816.029596	155.444
4816.629450	151.155
4817.229342	99.6983
4817.829271	60.0334
4818.429237	98.6263
4819.029240	141.507
4819.629281	347.336
4820.229360	347.336
4820.829476	370.92
4821.429629	306.599
4822.029819	214.405
4822.630047	112.563
4823.230313	69.6817
4823.830616	40.737
4824.430956	73.9697
4825.031334	112.563
4825.631749	151.155
4826.232201	122.211
4826.832691	138.291
4827.433219	171.524
4828.033783	184.388
4828.634386	149.011
4829.235025	86.834
4829.835702	96.4823
4830.436416	135.075
4831.037168	219.765
4831.637957	201.541
4832.238784	179.028
4832.839648	214.405
4833.440550	270.15
4834.041488	354.84
4834.642465	375.208
4835.243478	306.599
4835.844529	217.621
4836.445618	142.579
4837.046744	158.66
4837.647907	161.876
4838.249108	128.643
4838.850346	165.092
4839.451622	138.291
4840.052935	155.444
4840.654285	149.011
4841.255673	181.172
4841.857098	190.82
4842.458560	216.549
4843.060061	191.892
4843.661598	234.773
4844.263173	237.989
4844.864785	273.366
4845.466435	254.07
4846.068122	240.133
4846.669846	249.782
4847.271608	191.892
4847.873407	122.211
4848.475244	83.6179
4849.077118	122.211
4849.679030	90.05
4850.280979	83.6179
4850.882965	86.8339
4851.484989	102.914
4852.087050	106.13
4852.689149	112.563
4853.291285	86.8339
4853.893458	76.1137
4854.495669	53.6012
4855.097917	109.346
4855.700203	147.939
4856.302526	243.349
4856.904886	252.998
4857.507284	256.214
4858.109719	171.524
4858.712192	158.66
4859.314702	125.427
4859.917250	122.211
4860.519835	188.676
4861.122457	179.028
4861.725117	201.54
4862.327814	352.696
4862.930549	316.247
4863.533321	243.349
4864.136130	354.84
4864.738977	289.446
4865.341861	243.349
4865.944783	214.405
4866.547742	234.773
4867.150738	184.388
4867.753772	234.773
4868.356843	339.832
4868.959952	286.23
4869.563098	283.014
4870.166282	247.638
4870.769503	325.895
4871.372761	352.696
4871.976057	339.832
4872.579390	365.56
4873.182760	293.735
4873.786168	201.541
4874.389614	132.931
4874.993097	138.291
4875.596617	234.773
4876.200175	191.892
4876.803770	188.676
4877.407402	181.172
4878.011072	243.349
4878.614779	184.388
4879.218524	135.075
4879.822306	227.269
4880.426125	220.837
4881.029982	234.773
4881.633877	197.252
4882.237808	201.541
4882.841778	220.837
4883.445784	266.934
4884.049828	247.638
4884.653910	201.541
4885.258028	112.563
4885.862185	86.834
4886.466378	60.0334
4887.070609	135.075
4887.674878	132.931
4888.279184	96.4823
4888.883527	99.6983
4889.487908	211.189
4890.092326	174.74
4890.696781	128.643
4891.301274	120.067
4891.905804	138.291
4892.510372	165.092
4893.114977	149.011
4893.719620	145.795
4894.324300	207.973
4894.929017	188.676
4895.533772	125.427
4896.138564	86.8341
4896.743394	168.308
4897.348261	135.075
4897.953165	125.427
4898.558107	122.211
4899.163087	90.0501
4899.768103	83.618
4900.373157	128.643
4900.978249	99.6983
4901.583378	69.6817
4902.188544	53.6013
4902.793748	50.3852
4903.398989	109.347
4904.004268	128.643
4904.609584	171.524
4905.214937	171.524
4905.820328	227.269
4906.425756	145.795
4907.031222	165.092
4907.636725	227.269
4908.242265	283.014
4908.847843	256.214
4909.453458	260.502
4910.059111	220.837
4910.664801	161.876
4911.270529	128.643
4911.876294	181.172
4912.482096	283.014
4913.087936	292.663
4913.693813	364.488
4914.299727	362.344
4914.905679	299.095
4915.511669	211.189
4916.117696	109.347
4916.723760	122.211
4917.329861	122.211
4917.936000	147.939
4918.542177	142.579
4919.148391	142.579
4919.754642	125.427
4920.360931	92.1942
4920.967257	99.6983
4921.573620	106.13
4922.180021	102.914
4922.786460	125.427
4923.392935	158.66
4923.999449	237.989
4924.605999	184.388
4925.212587	240.133
4925.819213	230.485
4926.425875	256.214
4927.032576	204.757
4927.639313	158.66
4928.246088	207.973
4928.852901	171.524
4929.459751	138.291
4930.066638	125.427
4930.673563	132.931
4931.280525	149.011
4931.887524	165.092
4932.494561	165.092
4933.101636	194.036
4933.708747	181.172
4934.315897	270.15
4934.923083	286.23
4935.530307	234.773
4936.137569	151.155
4936.744867	227.269
4937.352204	293.735
4937.959577	237.989
4938.566988	201.541
4939.174437	179.028
4939.781923	204.757
4940.389446	171.524
4940.997007	174.74
4941.604605	260.502
4942.212241	250.854
4942.819913	283.014
4943.427624	240.133
4944.035372	135.075
4944.643157	219.765
4945.250979	321.607
4945.858839	452.394
4946.466737	427.738
4947.074672	411.657
4947.682644	306.599
4948.290654	224.053
4948.898701	135.075
4949.506785	187.604
4950.114907	233.701
4950.723066	242.277
4951.331263	155.444
4951.939497	96.4823
4952.547769	83.618
4953.156078	106.13
4953.764424	102.914
4954.372808	125.427
4954.981229	234.773
4955.589688	197.252
4956.198184	197.252
4956.806717	151.155
4957.415288	135.075
4958.023897	115.779
4958.632542	122.211
4959.241225	109.347
4959.849946	115.779
4960.458704	161.876
4961.067499	168.308
4961.676332	197.253
4962.285202	194.036
4962.894110	191.892
4963.503055	168.308
4964.112037	115.779
4964.721057	76.1138
4965.330114	118.995
4965.939209	246.566
4966.548341	252.998
4967.157510	383.785
4967.766717	335.544
4968.375961	286.23
4968.985243	273.366
4969.594562	217.621
4970.203919	188.676
4970.813313	145.795
4971.422744	184.388
4972.032213	135.075
4972.641719	138.291
4973.251263	247.638
4973.860844	247.638
4974.470462	348.408
4975.080118	313.031
4975.689811	220.837
4976.299542	201.541
4976.909310	329.111
4977.519115	309.815
4978.128958	217.621
4978.738839	161.876
4979.348756	120.067
4979.958711	112.563
4980.568704	96.4823
4981.178734	227.269
4981.788801	234.773
4982.398906	234.773
4983.009048	197.253
4983.619228	168.308
4984.229445	155.444
4984.839699	96.4823
4985.449991	128.643
4986.060321	168.308
4986.670687	151.155
4987.281091	138.291
4987.891533	122.211
4988.502012	99.6983
4989.112528	122.211
4989.723082	102.914
4990.333673	66.4656
4990.944302	132.931
4991.554968	90.0501
4992.165671	171.524
4992.776412	142.579
4993.387190	112.563
4993.998006	106.13
4994.608859	96.4823
4995.219749	99.6983
4995.830677	120.067
4996.441643	158.66
4997.052645	201.541
4997.663685	161.876
4998.274763	99.6983
4998.885878	96.4823
4999.497030	142.579
5000.108220	142.579
5000.719447	128.643
5001.330712	237.989
5001.942014	227.269
5002.553353	184.388
5003.164730	184.388
5003.776144	220.837
5004.387596	149.011
5004.999085	184.388
5005.610612	204.757
5006.222176	151.155
5006.833777	102.914
5007.445416	46.0972
5008.057092	106.13
5008.668806	106.13
5009.280556	69.6817
5009.892345	142.579
5010.504171	102.914
5011.116034	120.067
5011.727935	179.028
5012.339873	234.773
5012.951848	184.388
5013.563861	184.388
5014.175911	132.931
5014.787999	138.291
5015.400124	190.82
5016.012287	206.901
5016.624487	224.053
5017.236724	236.917
5017.848999	265.862
5018.461311	214.405
5019.073661	145.795
5019.686048	125.427
5020.298472	120.067
5020.910934	92.1942
5021.523433	60.0335
5022.135970	184.388
5022.748544	243.35
5023.361155	295.879
5023.973804	263.718
5024.586491	279.798
5025.199214	309.815
5025.811976	214.405
5026.424774	236.917
5027.037610	168.308
5027.650484	142.579
5028.263394	99.6984
5028.876343	145.795
5029.489328	184.388
5030.102351	165.092
5030.715412	246.566
5031.328510	197.253
5031.941645	165.092
5032.554818	122.211
5033.168028	142.579
5033.781275	174.74
5034.394560	207.973
5035.007883	204.757
5035.621243	179.028
5036.234640	106.131
5036.848074	160.804
5037.461546	211.189
5038.075056	211.189
5038.688603	211.189
5039.302187	161.876
5039.915809	138.291
5040.529468	112.563
5041.143164	90.0501
5041.756898	109.347
5042.370670	171.524
5042.984478	181.172
5043.598324	135.075
5044.212208	128.643
5044.826129	191.892
5045.440087	155.444
5046.054083	149.011
5046.668117	125.427
5047.282187	181.172
5047.896295	289.447
5048.510441	424.522
5049.124624	329.111
5049.738844	227.269
5050.353102	142.579
5050.967397	106.131
5051.581729	83.618
5052.196099	115.779
5052.810507	247.638
5053.424952	237.989
5054.039434	296.951
5054.653953	345.192
5055.268510	463.114
5055.883105	430.954
5056.497737	343.048
5057.112406	237.989
5057.727113	214.405
5058.341857	204.757
5058.956638	279.798
5059.571457	358.056
5060.186314	358.056
5060.801207	293.735
5061.416139	217.621
5062.031107	191.892
5062.646113	158.66
5063.261157	112.563
5063.876238	115.779
5064.491356	115.779
5065.106512	179.028
5065.721705	158.66
5066.336935	161.876
5066.952203	224.053
5067.567508	224.053
5068.182851	181.172
5068.798231	197.253
5069.413649	165.092
5070.029104	299.095
5070.644596	254.07
5071.260126	316.247
5071.875693	397.721
5072.491298	325.895
5073.106940	263.718
5073.722620	191.892
5074.338336	174.74
5074.954091	149.011
5075.569882	240.133
5076.185712	311.959
5076.801578	296.951
5077.417482	263.718
5078.033424	247.638
5078.649402	240.133
5079.265419	220.837
5079.881472	266.934
5080.497563	266.934
5081.113692	188.676
5081.729858	201.541
5082.346061	184.388
5082.962302	171.524
5083.578580	151.156
5084.194895	168.308
5084.811248	204.757
5085.427639	184.388
5086.044066	201.541
5086.660531	181.172
5087.277034	142.579
5087.893574	138.291
5088.510152	115.779
5089.126766	158.66
5089.743419	188.676
5090.360108	289.447
5090.976835	329.111
5091.593600	548.876
5092.210402	430.954
5092.827241	368.776
5093.444118	240.133
5094.061032	247.638
5094.677984	171.524
5095.294973	204.757
5095.911999	227.269
5096.529063	234.773
5097.146164	211.189
5097.763303	184.388
5098.380479	234.773
5098.997693	247.638
5099.614943	234.773
5100.232232	335.544
5100.849557	375.208
5101.466921	322.679
5102.084321	289.447
5102.701759	309.815
5103.319235	306.599
5103.936747	247.638
5104.554298	343.048
5105.171885	309.815
5105.789510	273.366
5106.407173	302.311
5107.024873	391.289
5107.642610	329.111
5108.260385	224.053
5108.878197	437.386
5109.496046	421.305
5110.113933	325.895
5110.731858	211.189
5111.349820	158.66
5111.967819	174.74
5112.585855	299.095
5113.203930	270.15
5113.822041	237.989
5114.440190	220.837
5115.058376	230.485
5115.676600	263.718
5116.294861	201.541
5116.913160	149.011
5117.531495	122.211
5118.149869	131.859
5118.768280	138.291
5119.386728	92.1942
5120.005213	90.0502
5120.623736	217.621
5121.242297	256.214
5121.860895	211.189
5122.479530	201.541
5123.098203	207.973
5123.716913	188.676
5124.335660	220.837
5124.954445	179.028
5125.573268	128.643
5126.192127	158.66
5126.811025	174.74
5127.429959	120.067
5128.048931	122.211
5128.667941	197.253
5129.286988	179.028
5129.906072	276.582
5130.525194	270.15
5131.144353	224.053
5131.763549	171.524
5132.382783	142.579
5133.002054	207.973
5133.621363	329.111
5134.240709	289.447
5134.860093	306.599
5135.479514	254.07
5136.098972	293.735
5136.718468	391.289
5137.338001	335.544
5137.957572	296.951
5138.577180	270.15
5139.196826	197.253
5139.816509	201.541
5140.436229	247.638
5141.055987	313.031
5141.675782	313.031
5142.295614	250.854
5142.915484	273.366
5143.535392	256.214
5144.155337	278.726
5144.775319	288.375
5145.395339	354.84
5146.015396	352.696
5146.635490	276.582
5147.255622	217.621
5147.875791	276.582
5148.495998	234.773
5149.116242	348.408
5149.736524	343.048
5150.356843	398.793
5150.977199	362.344
5151.597593	309.815
5152.218024	430.954
5152.838493	434.17
5153.458999	322.679
5154.079543	339.832
5154.700123	293.735
5155.320742	293.735
5155.941398	302.311
5156.562091	260.502
5157.182821	243.35
5157.803589	240.134
5158.424395	194.037
5159.045237	203.685
5159.666118	213.333
5160.287035	281.943
5160.907990	270.15
5161.528983	391.289
5162.150013	343.048
5162.771080	270.15
5163.392185	254.07
5164.013327	197.253
5164.634506	236.917
5165.255723	220.837
5165.876978	230.485
[truncated: 6,506 more rows]
