# Supplementary material for: Chemoenzymatic synthesis of genetically-encoded multivalent liquid N-glycan arrays
Source: Nat Commun. 2023 Aug 28;14:5237. doi: 10.1038/s41467-023-40900-y (PMC10462762; doi:10.1038/s41467-023-40900-y)
Supplement: Supplementary file 8 — Supplementary Dataset 4 [file 41467_2023_40900_MOESM8_ESM.zip › Supplementary Data 1_All MALDI Data/MALDI TextFiles for Fig.5 and Fig.6/TL-IV-65-DBCO-SDB108_0002.txt]

TITLE "<<TL-IV-65-DBCO-SDB108_0002>> Voyager Spec #1[BP = 5238.8, 42642]"
TYPE MASSSPEC
3999.789467	36.4384
4000.336058	36.4384
4000.882687	54.6576
4001.429353	74.1781
4001.976057	92.3973
4002.522798	183.493
4003.069577	203.014
4003.616392	178.288
4004.163246	208.219
4004.710136	171.781
4005.257064	135.343
4005.804030	135.343
4006.351033	80.685
4006.898073	55.9589
4007.445151	128.836
4007.992266	80.685
4008.539418	44.2466
4009.086608	269.384
4009.633835	287.603
4010.181100	353.973
4010.728402	287.603
4011.275741	196.507
4011.823118	135.342
4012.370532	171.781
4012.917984	104.11
4013.465473	55.9589
4014.012999	49.4521
4014.560563	135.342
4015.108164	74.1781
4015.655803	68.9726
4016.203479	98.9041
4016.751192	238.151
4017.298943	183.493
4017.846731	110.616
4018.394556	55.9589
4018.942419	44.2466
4019.490320	61.1644
4020.038258	85.8904
4020.586233	97.6028
4021.134245	61.1644
4021.682295	26.0274
4022.230383	13.0137
4022.778507	36.4384
4023.326669	26.0274
4023.874869	-1.00449e-005
4024.423106	13.0137
4024.971380	42.9452
4025.519692	109.315
4026.068041	188.699
4026.616428	183.493
4027.164852	171.781
4027.713313	287.603
4028.261812	348.767
4028.810348	238.151
4029.358921	165.274
4029.907532	92.3973
4030.456180	61.1644
4031.004866	153.562
4031.553589	165.274
4032.102350	183.493
4032.651147	208.219
4033.199983	110.616
4033.748855	74.1781
4034.297766	44.2466
4034.846713	13.0137
4035.395698	13.0137
4035.944720	36.4384
4036.493780	59.863
4037.042877	42.9452
4037.592011	97.6028
4038.141183	281.096
4038.690392	214.726
4039.239639	391.712
4039.788923	428.151
4040.338245	391.712
4040.887603	311.027
4041.437000	190
4041.986433	80.6849
4042.535904	49.452
4043.085413	141.849
4043.634959	74.1781
4044.184542	19.5205
4044.734162	49.452
4045.283820	55.9589
4045.833516	61.1644
4046.383249	85.8904
4046.933019	74.1781
4047.482826	55.9589
4048.032671	13.0137
4048.582554	24.726
4049.132474	85.8904
4049.682431	85.8904
4050.232425	80.6849
4050.782457	135.342
4051.332527	98.9041
4051.882634	61.1644
4052.432778	37.7397
4052.982959	122.329
4053.533178	98.9041
4054.083435	74.1781
4054.633728	127.534
4055.184060	122.329
4055.734428	92.3973
4056.284834	128.836
4056.835278	122.329
4057.385758	122.329
4057.936276	104.11
4058.486832	87.1918
4059.037425	87.1918
4059.588055	104.11
4060.138723	87.1918
4060.689428	37.7397
4061.240171	44.2465
4061.790951	44.2465
4062.341768	178.288
4062.892623	171.781
4063.443515	183.493
4063.994444	324.041
4064.545411	226.438
4065.096416	203.014
4065.647457	183.493
4066.198536	104.11
4066.749653	55.9589
4067.300807	37.7397
4067.851998	117.123
4068.403227	153.562
4068.954493	92.3972
4069.505797	49.452
4070.057137	49.452
4070.608516	37.7397
4071.159931	203.014
4071.711384	238.151
4072.262875	160.068
4072.814403	275.89
4073.365968	183.493
4073.917571	160.068
4074.469211	98.9041
4075.020888	104.11
4075.572603	87.1917
4076.124356	74.178
4076.676145	158.767
4077.227972	201.712
4077.779837	335.753
4078.331739	232.945
4078.883678	117.123
4079.435655	135.342
4079.987669	117.123
4080.539720	74.178
4081.091809	110.616
4081.643935	117.123
4082.196099	92.3972
4082.748300	115.822
4083.300538	122.329
4083.852814	80.6849
4084.405127	44.2465
4084.957478	7.80813
4085.509866	44.2465
4086.062292	31.2328
4086.614754	13.0136
4087.167255	74.178
4087.719792	196.507
4088.272367	196.507
4088.824980	122.329
4089.377630	80.6849
4089.930317	98.904
4090.483041	141.849
4091.035803	203.014
4091.588603	378.699
4092.141440	275.89
4092.694314	366.986
4093.247225	342.26
4093.800174	256.37
4094.353161	208.219
4094.906185	135.342
4095.459246	117.123
4096.012344	104.109
4096.565480	55.9588
4097.118654	7.80809
4097.671865	165.274
4098.225113	317.534
4098.778398	458.082
4099.331721	415.137
4099.885082	287.603
4100.438480	337.055
4100.991915	208.219
4101.545387	147.055
4102.098897	153.562
4102.652445	104.109
4103.206030	183.493
4103.759652	122.329
4104.313311	214.726
4104.867008	160.068
4105.420743	104.109
4105.974514	135.342
4106.528324	360.479
4107.082170	287.603
4107.636054	294.11
4108.189975	196.507
4108.743934	104.109
4109.297930	55.9588
4109.851964	19.5204
4110.406035	31.2327
4110.960143	42.9451
4111.514289	26.0273
4112.068472	92.3971
4112.622693	226.438
4113.176951	324.041
4113.731246	221.233
4114.285579	256.37
4114.839949	244.657
4115.394356	147.055
4115.948801	104.109
4116.503284	87.1917
4117.057803	44.2464
4117.612361	37.7396
4118.166955	19.5204
4118.721587	141.849
4119.276256	226.438
4119.830963	153.562
4120.385707	165.274
4120.940489	249.863
4121.495308	262.877
4122.050164	203.014
4122.605058	171.781
4123.159989	122.329
4123.714957	61.1642
4124.269963	26.0272
4124.825007	165.274
4125.380087	188.699
4125.935205	135.342
4126.490361	92.3971
4127.045554	44.2464
4127.600784	13.0135
4128.156052	-0.000178591
4128.711357	31.2327
4129.266699	110.616
4129.822079	128.835
4130.377497	68.9725
4130.932951	44.2464
4131.488443	19.5204
4132.043973	42.945
4132.599540	79.3834
4133.155144	85.8903
4133.710786	68.9725
4134.266465	87.1916
4134.822181	208.219
4135.377935	128.835
4135.933727	92.3971
4136.489555	281.096
4137.045421	196.507
4137.601325	117.123
4138.157266	55.9587
4138.713244	31.2327
4139.269260	7.80804
4139.825313	19.5204
4140.381403	42.945
4140.937531	19.5204
4141.493696	110.616
4142.049899	221.233
4142.606139	122.329
4143.162417	135.342
4143.718732	87.1916
4144.275084	61.1642
4144.831473	13.0135
4145.387901	79.3834
4145.944365	188.699
4146.500867	201.712
4147.057406	128.835
4147.613983	117.123
4148.170597	68.9725
4148.727248	87.1916
4149.283937	61.1642
4149.840663	31.2327
4150.397427	19.5204
4150.954228	176.986
4151.511067	128.835
4152.067943	74.1779
4152.624856	31.2327
4153.181806	19.5204
4153.738794	37.7396
4154.295820	44.2464
4154.852883	26.0272
4155.409983	7.80806
4155.967121	135.342
4156.524296	147.055
4157.081508	274.589
4157.638758	196.507
4158.196045	110.616
4158.753370	49.4519
4159.310732	85.8903
4159.868131	74.1779
4160.425568	122.329
4160.983043	158.767
4161.540554	158.767
4162.098103	98.904
4162.655690	74.1779
4163.213314	158.767
4163.770975	128.835
4164.328673	196.507
4164.886409	153.562
4165.444183	117.123
4166.001994	68.9725
4166.559842	147.055
4167.117728	117.123
4167.675651	324.041
4168.233611	305.822
4168.791609	287.603
4169.349644	221.233
4169.907717	153.562
4170.465827	183.493
4171.023974	98.904
4171.582159	61.1642
4172.140381	92.3971
4172.698641	433.356
4173.256938	428.151
4173.815272	256.37
4174.373644	147.055
4174.932054	141.849
4175.490500	160.068
4176.048984	74.1779
4176.607506	26.0272
4177.166064	92.3971
4177.724661	203.014
4178.283294	153.562
4178.841965	92.3971
4179.400674	98.904
4179.959420	74.1779
4180.518203	37.7396
4181.077023	87.1916
4181.635881	104.109
4182.194777	214.726
4182.753710	251.164
4183.312680	171.781
4183.871688	251.164
4184.430733	251.164
4184.989815	317.534
4185.548935	238.151
4186.108092	147.055
4186.667287	104.109
4187.226519	87.1916
4187.785788	68.9725
4188.345095	98.904
4188.904439	366.986
4189.463821	355.274
4190.023240	238.151
4190.582696	221.233
4191.142190	251.164
4191.701721	244.657
4192.261290	238.151
4192.820896	190
4193.380539	135.342
4193.940220	87.1916
4194.499938	68.9724
4195.059694	68.9724
4195.619487	55.9587
4196.179317	104.109
4196.739185	61.1642
4197.299090	80.6848
4197.859033	178.288
4198.419013	317.534
4198.979030	238.151
4199.539085	165.274
4200.099178	141.849
4200.659307	61.1642
4201.219474	49.4519
4201.779679	165.274
4202.339920	92.3971
4202.900200	37.7396
4203.460516	128.835
4204.020870	98.904
4204.581262	68.9724
4205.141690	68.9724
4205.702157	74.1779
4206.262660	171.781
4206.823201	178.288
4207.383780	165.274
4207.944396	117.123
4208.505049	80.6848
4209.065739	26.0272
4209.626467	13.0135
4210.187233	219.931
4210.748036	256.37
4211.308876	196.507
4211.869754	178.288
4212.430669	141.849
4212.991621	147.055
4213.552611	128.835
4214.113638	68.9724
4214.674703	147.055
4215.235805	170.479
4215.796944	110.616
4216.358121	61.1642
4216.919335	49.4519
4217.480587	37.7396
4218.041876	80.6848
4218.603202	251.164
4219.164566	348.767
4219.725967	372.192
4220.287406	269.383
4220.848882	214.726
4221.410395	171.781
4221.971946	165.274
4222.533534	348.767
4223.095160	305.822
4223.656823	232.945
4224.218523	117.123
4224.780261	117.123
4225.342036	37.7395
4225.903849	44.2464
4226.465699	110.616
4227.027587	80.6847
4227.589511	37.7395
4228.151474	31.2327
4228.713473	37.7395
4229.275510	26.0272
4229.837585	7.80801
4230.399696	-0.000208626
4230.961846	-0.000208626
4231.524032	-0.000208626
4232.086256	-0.000208626
4232.648518	36.4382
4233.210817	134.041
4233.773153	309.726
4234.335527	249.863
4234.897938	238.151
4235.460386	221.233
4236.022872	153.561
4236.585395	196.507
4237.147956	128.835
4237.710554	117.123
4238.273189	98.9039
4238.835862	44.2464
4239.398572	19.5204
4239.961320	19.5204
4240.524105	13.0135
4241.086927	67.6711
4241.649787	104.109
4242.212684	68.9724
4242.775619	55.9587
4243.338591	55.9587
4243.901601	31.2327
4244.464647	37.7396
4245.027732	104.109
4245.590853	68.9724
4246.154012	98.904
4246.717209	160.068
4247.280443	135.342
4247.843714	74.1779
4248.407023	49.4519
4248.970369	256.37
4249.533752	360.479
4250.097173	305.822
4250.660631	226.438
4251.224127	190
4251.787660	160.068
4252.351230	171.781
4252.914838	147.055
4253.478483	135.342
4254.042166	74.1779
4254.605886	226.438
4255.169644	214.726
4255.733438	238.151
4256.297271	171.781
4256.861140	226.438
4257.425047	183.493
4257.988992	135.342
4258.552974	80.6847
4259.116993	49.4519
4259.681050	19.5203
4260.245144	31.2327
4260.809275	122.329
4261.373444	135.342
4261.937650	87.1916
4262.501894	31.2327
4263.066175	13.0135
4263.630494	67.671
4264.194849	49.4519
4264.759243	31.2327
4265.323673	61.1642
4265.888142	31.2327
4266.452647	80.6847
4267.017190	44.2464
4267.581770	19.5203
4268.146388	13.0135
4268.711043	74.1779
4269.275735	92.3971
4269.840465	232.945
4270.405233	221.233
4270.970037	275.89
4271.534879	183.493
4272.099759	135.342
4272.664676	117.123
4273.229630	98.9039
4273.794622	122.329
4274.359651	171.781
4274.924717	226.438
4275.489821	348.767
4276.054963	299.315
4276.620141	232.945
4277.185357	153.561
4277.750611	122.329
4278.315902	98.9039
4278.881230	49.4519
4279.446596	19.5204
4280.011999	7.80802
4280.577439	37.7395
4281.142917	26.0272
4281.708433	128.835
4282.273985	355.274
4282.839575	317.534
4283.405203	573.904
4283.970868	567.397
4284.536570	366.986
4285.102310	299.315
4285.668087	171.781
4286.233902	92.3971
4286.799753	49.4519
4287.365643	44.2464
4287.931570	74.1779
4288.497534	85.8902
4289.063535	74.1779
4289.629574	97.6026
4290.195650	127.534
4290.761764	80.6847
4291.327915	61.1642
4291.894104	97.6026
4292.460330	188.698
4293.026593	316.233
4293.592894	219.931
4294.159232	135.342
4294.725608	61.1642
4295.292021	26.0272
4295.858471	19.5203
4296.424959	7.808
4296.991484	55.9587
4297.558046	141.849
4298.124646	264.178
4298.691284	203.014
4299.257958	264.178
4299.824671	196.507
4300.391420	190
4300.958207	92.3971
4301.525031	128.835
4302.091893	171.781
4302.658792	439.863
4303.225729	305.822
4303.792703	171.781
4304.359714	226.438
4304.926763	232.945
4305.493849	214.726
4306.060973	160.068
4306.628134	98.9039
4307.195332	80.6848
4307.762568	87.1916
4308.329841	122.329
4308.897152	87.1916
4309.464500	44.2464
4310.031885	44.2464
4310.599308	26.0272
4311.166768	-0.00020078
4311.734266	54.6573
4312.301801	140.548
4312.869373	206.918
4313.436983	347.466
4314.004630	294.109
4314.572315	244.657
4315.140037	128.835
4315.707796	87.1916
4316.275593	208.219
4316.843427	171.781
4317.411299	178.288
4317.979208	122.329
4318.547154	219.931
4319.115138	196.507
4319.683159	196.507
4320.251218	165.274
4320.819314	104.109
4321.387447	68.9724
4321.955618	31.2327
4322.523827	13.0135
4323.092072	19.5203
4323.660355	42.945
4324.228676	19.5203
4324.797034	49.4519
4325.365429	37.7395
4325.933861	26.0272
4326.502331	44.2464
4327.070839	26.0272
4327.639384	19.5203
4328.207966	171.781
4328.776586	141.849
4329.345243	178.288
4329.913937	244.657
4330.482669	324.041
4331.051438	287.603
4331.620245	409.931
4332.189089	476.301
4332.757971	366.986
4333.326889	305.822
4333.895846	208.219
4334.464839	128.835
4335.033871	61.1642
4335.602939	13.0135
4336.172045	36.4382
4336.741188	97.6026
4337.310369	182.192
4337.879587	249.863
4338.448842	183.493
4339.018135	160.068
4339.587466	141.849
4340.156833	92.3971
4340.726238	61.1642
4341.295681	80.6847
4341.865161	251.164
4342.434678	165.274
4343.004233	201.712
4343.573825	292.808
4344.143455	244.657
4344.713122	269.383
4345.282826	171.781
4345.852568	98.904
4346.422347	61.1642
4346.992163	49.4519
4347.562017	80.6848
4348.131909	244.657
4348.701837	178.288
4349.271803	87.1916
4349.841807	44.2464
4350.411848	128.835
4350.981926	305.822
4351.552042	226.438
4352.122195	135.342
4352.692386	98.9039
4353.262614	44.2464
4353.832879	26.0272
4354.403182	98.9039
4354.973522	87.1916
4355.543900	104.109
4356.114315	115.822
4356.684767	110.616
4357.255257	122.329
4357.825784	122.329
4358.396348	232.945
4358.966950	251.164
4359.537590	135.342
4360.108267	80.6847
4360.678981	98.9039
4361.249732	135.342
4361.820521	219.931
4362.391348	171.781
4362.962212	141.849
4363.533113	110.616
4364.104052	55.9587
4364.675028	110.616
4365.246041	117.123
4365.817092	92.3971
4366.388180	49.4518
4366.959306	171.781
4367.530469	147.055
4368.101669	80.6847
4368.672907	55.9587
4369.244182	44.2464
4369.815495	80.6847
4370.386845	196.507
4370.958232	208.219
4371.529657	219.931
4372.101119	178.288
4372.672619	98.9039
4373.244156	74.1779
4373.815731	147.055
4374.387342	281.096
4374.958992	304.52
4375.530678	190
4376.102402	269.383
4376.674164	324.041
4377.245963	244.657
4377.817799	147.055
4378.389673	219.931
4378.961584	178.288
4379.533532	117.123
4380.105518	324.041
4380.677542	275.89
4381.249602	208.219
4381.821700	190
4382.393836	171.781
4382.966009	110.616
4383.538219	153.561
4384.110467	196.507
4384.682752	190
4385.255075	98.9039
4385.827434	281.096
4386.399832	226.438
4386.972267	147.055
4387.544739	110.616
4388.117248	55.9587
4388.689795	37.7396
4389.262379	68.9724
4389.835001	122.329
4390.407660	292.808
4390.980357	359.178
4391.553091	370.89
4392.125862	249.863
4392.698671	153.561
4393.271517	87.1916
4393.844401	37.7395
4394.417322	7.80801
4394.990280	-0.000209102
4395.563276	74.1779
4396.136309	26.0272
4396.709380	13.0135
4397.282488	-0.000210062
4397.855633	6.50664
4398.428816	36.4382
4399.002036	36.4382
4399.575294	201.712
4400.148589	147.055
4400.721921	135.342
4401.295291	311.027
4401.868698	221.233
4402.442143	171.781
4403.015625	409.931
4403.589144	330.548
4404.162701	324.041
4404.736295	244.657
4405.309927	214.726
4405.883596	226.438
4406.457302	153.561
4407.031046	87.1916
4407.604828	68.9724
4408.178646	44.2464
4408.752502	19.5203
4409.326396	7.80799
4409.900327	49.4518
4410.474295	49.4518
4411.048301	153.561
4411.622344	98.9039
4412.196424	61.1642
4412.770542	61.1642
4413.344697	74.1779
4413.918890	110.616
4414.493120	68.9724
4415.067388	74.1779
4415.641693	74.1779
4416.216035	49.4518
4416.790415	80.6847
4417.364832	128.835
4417.939286	128.835
4418.513778	92.397
4419.088307	61.1642
4419.662874	127.534
4420.237478	98.9039
4420.812120	153.561
4421.386799	196.507
4421.961515	153.561
4422.536269	92.397
4423.111060	68.9724
4423.685889	141.849
4424.260755	305.822
4424.835658	214.726
4425.410599	203.014
4425.985577	178.287
4426.560592	74.1779
4427.135645	110.616
4427.710736	87.1916
4428.285864	141.849
4428.861029	196.507
4429.436231	128.835
4430.011471	122.329
4430.586749	141.849
4431.162064	80.6847
4431.737416	87.1916
4432.312805	171.781
4432.888233	355.274
4433.463697	275.89
4434.039199	232.945
4434.614738	476.301
4435.190315	317.534
4435.765929	226.438
4436.341580	165.274
4436.917269	135.342
4437.492995	61.1642
4438.068759	19.5203
4438.644560	208.219
4439.220398	219.931
4439.796274	190
4440.372188	196.507
4440.948138	128.835
4441.524126	153.561
4442.100152	128.835
4442.676215	178.287
4443.252315	122.329
4443.828453	74.1778
4444.404628	97.6025
4444.980840	147.055
4445.557090	98.9039
4446.133378	55.9587
4446.709702	221.233
4447.286064	203.014
4447.862464	275.89
4448.438901	294.109
4449.015375	287.603
4449.591887	196.507
4450.168436	153.561
4450.745023	68.9723
4451.321647	37.7394
4451.898308	37.7394
4452.475007	37.7394
4453.051743	19.5203
4453.628516	19.5203
4454.205327	19.5203
4454.782176	104.109
4455.359062	256.37
4455.935985	226.438
4456.512945	232.945
4457.089943	294.109
4457.666979	171.781
4458.244052	141.849
4458.821162	92.397
4459.398309	68.9723
4459.975494	135.342
4460.552717	141.849
4461.129977	117.123
4461.707274	74.1778
4462.284609	31.2326
4462.861981	37.7395
4463.439390	171.781
4464.016837	122.329
4464.594321	61.1641
4465.171843	19.5203
4465.749402	110.616
4466.326998	87.1915
4466.904632	226.438
4467.482303	275.89
4468.060012	196.507
4468.637758	153.561
4469.215542	122.328
4469.793363	135.342
4470.371221	292.808
4470.949117	264.178
4471.527050	251.164
4472.105020	165.274
4472.683028	117.123
4473.261074	190
4473.839156	221.233
4474.417276	232.945
4474.995434	171.781
4475.573629	98.9038
4476.151861	68.9723
4476.730131	98.9038
4477.308438	61.1641
4477.886783	37.7394
4478.465165	13.0134
4479.043584	85.8901
4479.622041	97.6024
4480.200535	80.6846
4480.779067	147.055
4481.357636	98.9038
4481.936242	55.9586
4482.514886	135.342
4483.093567	122.328
4483.672286	122.328
4484.251042	80.6846
4484.829835	104.109
4485.408666	55.9586
4485.987534	122.328
4486.566440	141.849
4487.145383	147.055
4487.724363	287.602
4488.303381	287.602
4488.882436	353.972
4489.461529	264.178
4490.040659	324.041
4490.619827	499.726
4491.199031	391.712
4491.778274	294.109
4492.357553	208.219
4492.936870	135.342
4493.516225	135.342
4494.095617	98.9038
4494.675046	104.109
4495.254513	153.561
4495.834017	160.068
4496.413558	122.328
4496.993137	141.849
4497.572754	104.109
4498.152407	74.1777
4498.732099	61.164
4499.311827	92.3969
4499.891593	115.822
4500.471396	98.9038
4501.051237	87.1914
4501.631115	37.7394
4502.211031	44.2462
4502.790984	196.507
4503.370974	190
4503.951002	122.328
4504.531067	68.9722
4505.111170	26.027
4505.691310	80.6846
4506.271487	104.109
4506.851702	68.9723
4507.431954	26.027
4508.012244	92.3969
4508.592571	98.9038
4509.172935	61.164
4509.753337	67.6709
4510.333777	140.548
4510.914253	188.698
4511.494767	135.342
4512.075319	110.616
4512.655908	317.534
4513.236534	391.712
4513.817198	264.178
4514.397899	147.054
4514.978637	98.9038
4515.559413	87.1914
4516.140226	44.2462
4516.721077	44.2462
4517.301965	55.9586
4517.882891	74.1777
4518.463854	135.342
4519.044854	122.328
4519.625892	244.657
4520.206967	287.602
4520.788079	208.219
4521.369229	117.123
4521.950417	49.4517
4522.531641	26.027
4523.112903	122.328
4523.694203	232.945
4524.275540	153.561
4524.856914	160.068
4525.438326	104.109
4526.019775	98.9038
4526.601262	153.561
4527.182786	153.561
4527.764347	122.328
4528.345946	122.328
4528.927582	141.849
4529.509256	196.507
4530.090967	165.274
4530.672716	110.616
4531.254501	153.561
4531.836325	98.9038
4532.418185	55.9585
4533.000083	31.2325
4533.582019	97.6024
4534.163992	201.712
4534.746002	299.315
4535.328050	421.644
4535.910135	360.479
4536.492257	238.15
4537.074417	117.123
4537.656614	61.164
4538.238849	97.6024
4538.821121	80.6846
4539.403431	87.1914
4539.985778	31.2325
4540.568162	19.5202
4541.150584	98.9038
4541.733043	110.616
4542.315539	80.6846
4542.898073	80.6846
4543.480645	80.6846
4544.063254	80.6846
4544.645900	92.3969
4545.228583	68.9722
4545.811304	44.2462
4546.394063	128.835
4546.976859	141.849
4547.559692	208.219
4548.142562	165.274
4548.725470	135.342
4549.308416	366.986
4549.891399	244.657
4550.474419	232.945
4551.057476	232.945
4551.640572	238.15
4552.223704	269.383
4552.806874	165.274
4553.390081	92.3969
4553.973326	110.616
4554.556608	80.6846
4555.139927	128.835
4555.723284	141.849
4556.306679	244.657
4556.890110	165.274
4557.473579	98.9037
4558.057086	49.4517
4558.640630	13.0133
4559.224211	122.328
4559.807830	110.616
4560.391486	98.9037
4560.975179	128.835
4561.558910	110.616
4562.142679	74.1777
4562.726485	44.2462
4563.310328	141.849
4563.894208	135.342
4564.478126	104.109
4565.062082	74.1777
4565.646074	74.1777
4566.230105	176.986
4566.814172	141.849
4567.398277	110.616
4567.982420	55.9585
4568.566600	31.2325
4569.150817	19.5201
4569.735071	80.6846
4570.319363	110.616
4570.903693	61.164
4571.488060	26.027
4572.072464	13.0133
4572.656906	7.80782
4573.241385	-0.000396976
4573.825901	42.9448
4574.410455	49.4517
4574.995046	141.849
4575.579675	122.328
4576.164341	110.616
4576.749045	165.274
4577.333786	135.342
4577.918564	208.219
4578.503380	208.219
4579.088233	208.219
4579.673123	141.849
4580.258051	92.3969
4580.843017	44.2462
4581.428020	153.561
4582.013060	117.123
4582.598137	160.068
4583.183252	208.219
4583.768405	256.37
4584.353594	171.78
4584.938822	165.274
4585.524086	147.054
4586.109388	80.6846
4586.694728	317.534
4587.280105	256.37
4587.865519	214.726
4588.450970	153.561
4589.036460	128.835
4589.621986	165.274
4590.207550	208.219
4590.793151	153.561
4591.378790	110.616
4591.964466	74.1777
4592.550179	85.8901
4593.135930	115.822
4593.721719	176.986
4594.307544	147.054
4594.893407	122.328
4595.479308	98.9038
4596.065246	92.3969
4596.651221	61.164
4597.237234	80.6846
4597.823284	128.835
4598.409372	226.438
4598.995497	117.123
4599.581659	98.9038
4600.167859	190
4600.754096	355.274
4601.340371	269.383
4601.926683	238.15
4602.513032	226.438
4603.099419	311.027
4603.685843	221.233
4604.272305	122.328
4604.858804	104.109
4605.445340	55.9586
4606.031914	31.2325
4606.618525	31.2325
4607.205174	128.835
4607.791860	372.192
4608.378583	342.26
4608.965344	244.657
4609.552143	147.054
4610.138978	117.123
4610.725851	55.9586
4611.312762	19.5202
4611.899710	74.1777
4612.486695	74.1777
4613.073718	74.1777
4613.660778	68.9723
4614.247876	80.6846
4614.835011	110.616
4615.422183	165.274
4616.009393	135.342
4616.596640	117.123
4617.183924	104.109
4617.771246	135.342
4618.358606	68.9723
4618.946003	98.9038
4619.533437	74.1777
4620.120909	110.616
4620.708418	117.123
4621.295964	104.109
4621.883548	98.9038
4622.471169	196.507
4623.058828	165.274
4623.646524	87.1915
4624.234257	61.164
4624.822028	49.4517
4625.409836	98.9038
4625.997682	117.123
4626.585565	61.1641
4627.173486	31.2325
4627.761444	26.0271
4628.349439	26.0271
4628.937472	7.80787
4629.525542	49.4517
4630.113649	98.9038
4630.701794	68.9723
4631.289977	221.233
4631.878196	264.178
4632.466454	287.602
4633.054748	244.657
4633.643080	147.054
4634.231450	117.123
4634.819856	55.9585
4635.408301	13.0133
4635.996782	7.80784
4636.585301	44.2462
4637.173858	31.2325
4637.762451	31.2325
4638.351083	92.3969
4638.939751	98.9038
4639.528457	49.4517
4640.117201	7.80784
4640.705982	-0.000383148
4641.294800	13.0133
4641.883656	13.0133
4642.472549	13.0133
4643.061479	31.2325
4643.650447	42.9448
4644.239453	104.109
4644.828495	208.219
4645.417575	238.15
4646.006693	221.233
4646.595848	232.945
4647.185040	281.096
4647.774270	221.233
4648.363537	153.561
4648.952842	87.1914
4649.542184	26.027
4650.131563	31.2325
4650.720980	110.616
4651.310434	110.616
4651.899926	61.164
4652.489455	19.5202
4653.079021	19.5202
4653.668625	13.0133
4654.258266	97.6024
4654.847945	97.6024
4655.437661	55.9585
4656.027415	37.7393
4656.617206	19.5202
4657.207034	171.78
4657.796900	178.287
4658.386803	311.027
4658.976743	269.383
4659.566721	208.219
4660.156736	141.849
4660.746789	92.3969
4661.336879	49.4517
4661.927007	13.0133
4662.517172	19.5201
4663.107374	61.164
4663.697614	37.7393
4664.287891	122.328
4664.878206	183.493
4665.468558	203.013
4666.058947	147.054
4666.649374	110.616
4667.239838	160.068
4667.830340	190
4668.420879	183.493
4669.011455	147.054
4669.602069	196.507
4670.192720	135.342
4670.783409	80.6845
4671.374135	49.4517
4671.964899	85.89
4672.555700	85.89
4673.146538	49.4517
4673.737414	61.164
4674.328327	238.15
4674.919277	196.507
4675.510265	117.123
4676.101291	44.2462
4676.692353	37.7393
4677.283454	61.164
4677.874591	44.2462
4678.465766	49.4517
4679.056978	31.2325
4679.648228	97.6024
4680.239515	121.027
4680.830840	134.041
4681.422202	188.698
4682.013602	141.849
4682.605038	74.1777
4683.196513	26.027
4683.788024	26.027
4684.379573	55.9585
4684.971160	44.2462
4685.562784	87.1914
4686.154445	221.233
4686.746144	251.164
4687.337880	214.726
4687.929653	221.233
4688.521464	221.233
4689.113313	196.507
4689.705198	165.274
4690.297121	226.438
4690.889082	275.89
4691.481080	214.726
4692.073115	117.123
4692.665188	98.9038
4693.257298	171.78
4693.849446	183.493
4694.441631	135.342
4695.033853	80.6846
4695.626113	61.164
4696.218410	37.7393
4696.810745	44.2462
4697.403117	37.7393
4697.995526	74.1777
4698.587973	80.6846
4699.180458	55.9585
4699.772979	110.616
4700.365538	141.849
4700.958135	110.616
4701.550769	49.4517
4702.143440	115.822
4702.736149	188.698
4703.328895	195.205
4703.921678	213.424
4704.514499	231.644
4705.107358	196.507
4705.700254	122.328
4706.293187	37.7393
4706.886157	-0.000395939
4707.479165	-0.000395939
4708.072211	-0.000395939
4708.665294	6.50646
4709.258414	195.205
4709.851571	171.78
4710.444766	117.123
4711.037999	153.561
4711.631269	104.109
4712.224576	37.7393
4712.817921	19.5201
4713.411303	7.80781
4714.004722	7.80781
4714.598179	-0.000414142
4715.191673	-0.000414142
4715.785205	31.2325
4716.378774	19.5201
4716.972381	37.7393
4717.566025	68.9722
4718.159706	221.233
4718.753425	196.507
4719.347181	317.534
4719.940975	238.15
4720.534806	165.274
4721.128674	110.616
4721.722580	61.164
4722.316523	37.7393
4722.910504	87.1914
4723.504522	98.9037
4724.098577	110.616
4724.692670	74.1777
4725.286800	158.767
4725.880968	201.712
4726.475173	135.342
4727.069415	61.164
4727.663695	26.027
4728.258013	13.0133
4728.852367	36.4379
4729.446759	127.534
4730.041189	122.328
4730.635656	165.274
4731.230160	324.041
4731.824702	208.219
4732.419281	122.328
4733.013898	55.9585
4733.608552	117.123
4734.203243	122.328
4734.797972	165.274
4735.392738	219.931
4735.987542	135.342
4736.582383	110.616
4737.177261	87.1914
4737.772177	68.9722
4738.367130	44.2461
4738.962121	37.7393
4739.557149	141.849
4740.152214	208.219
4740.747317	299.315
4741.342458	214.726
4741.937635	287.602
4742.532851	178.287
4743.128103	104.109
4743.723393	147.054
4744.318720	117.123
4744.914085	104.109
4745.509487	61.1639
4746.104927	61.1639
4746.700404	61.1639
4747.295918	97.6023
4747.891470	55.9585
4748.487059	104.109
4749.082686	74.1776
4749.678350	61.1639
4750.274051	140.548
4750.869790	170.479
4751.465566	170.479
4752.061380	117.123
4752.657231	87.1914
4753.253120	104.109
4753.849046	104.109
4754.445009	49.4516
4755.041010	44.2461
4755.637048	128.835
4756.233123	221.232
4756.829236	221.232
4757.425387	153.561
4758.021574	98.9037
4758.617800	74.1777
4759.214062	85.89
4759.810362	311.027
4760.406699	311.027
4761.003074	232.945
4761.599487	203.013
4762.195936	160.068
4762.792423	203.013
4763.388948	348.767
4763.985510	287.602
4764.582109	190
4765.178745	147.054
4765.775420	304.52
4766.372131	335.753
4766.968880	311.027
4767.565666	232.945
4768.162490	178.287
4768.759351	171.78
4769.356250	165.274
4769.953186	317.534
4770.550159	256.37
4771.147170	171.78
4771.744218	92.3969
4772.341304	68.9722
4772.938427	87.1914
4773.535587	104.109
4774.132785	127.534
4774.730020	195.205
4775.327293	165.274
4775.924603	117.123
4776.521950	203.013
4777.119335	153.561
4777.716757	153.561
4778.314217	128.835
4778.911714	171.78
4779.509249	135.342
4780.106821	92.3969
4780.704430	203.013
4781.302077	494.52
4781.899761	501.027
4782.497482	409.931
4783.095241	256.37
4783.693038	153.561
4784.290872	98.9037
4784.888743	44.2462
4785.486651	31.2325
4786.084597	49.4517
4786.682581	37.7393
4787.280602	98.9037
4787.878660	171.78
4788.476756	251.164
4789.074889	244.657
4789.673059	208.219
4790.271267	117.123
4790.869512	92.3969
4791.467795	104.109
4792.066115	335.753
4792.664473	256.37
4793.262868	165.274
4793.861300	87.1914
4794.459770	171.78
4795.058277	117.123
4795.656822	87.1914
4796.255404	110.616
4796.854023	141.849
4797.452680	147.054
4798.051374	128.835
4798.650106	110.616
4799.248875	61.164
4799.847681	92.3969
4800.446525	61.164
4801.045406	26.027
4801.644325	55.9585
4802.243281	74.1777
4802.842275	37.7393
4803.441305	128.835
4804.040374	214.726
4804.639479	221.233
4805.238623	160.068
4805.837803	141.849
4806.437021	117.123
4807.036277	128.835
4807.635569	183.493
4808.234900	226.438
4808.834267	238.15
4809.433672	311.027
4810.033115	317.534
4810.632594	196.507
4811.232112	122.328
4811.831666	305.822
4812.431258	305.822
4813.030888	281.096
4813.630555	183.493
4814.230259	122.328
4814.830001	117.123
4815.429780	44.2462
4816.029596	19.5202
4816.629450	61.164
4817.229342	61.164
4817.829271	299.315
4818.429237	251.164
4819.029240	160.068
4819.629281	117.123
4820.229360	153.561
4820.829476	128.835
4821.429629	92.3969
4822.029819	135.342
4822.630047	141.849
4823.230313	281.096
4823.830616	317.534
4824.430956	251.164
4825.031334	183.493
4825.631749	165.274
4826.232201	231.644
4826.832691	165.274
4827.433219	176.986
4828.033783	128.835
4828.634386	238.15
4829.235025	299.315
4829.835702	208.219
4830.436416	311.027
4831.037168	208.219
4831.637957	262.876
4832.238784	251.164
4832.839648	221.233
4833.440550	147.054
4834.041488	98.9038
4834.642465	92.3969
4835.243478	49.4517
4835.844529	55.9585
4836.445618	31.2325
4837.046744	13.0133
4837.647907	24.7257
4838.249108	79.3832
4838.850346	102.808
4839.451622	67.6709
4840.052935	165.274
4840.654285	372.192
4841.255673	337.055
4841.857098	226.438
4842.458560	117.123
4843.060061	104.109
4843.661598	49.4517
4844.263173	80.6846
4844.864785	68.9723
4845.466435	128.835
4846.068122	104.109
4846.669846	214.726
4847.271608	317.534
4847.873407	238.15
4848.475244	208.219
4849.077118	122.328
4849.679030	61.1641
4850.280979	37.7394
4850.882965	61.1641
4851.484989	55.9586
4852.087050	26.0271
4852.689149	141.849
4853.291285	98.9038
4853.893458	61.164
4854.495669	37.7394
4855.097917	153.561
4855.700203	147.054
4856.302526	87.1914
4856.904886	55.9586
4857.507284	61.164
4858.109719	61.164
4858.712192	147.054
4859.314702	135.342
4859.917250	98.9038
4860.519835	92.3969
4861.122457	214.726
4861.725117	232.945
4862.327814	141.849
4862.930549	165.274
4863.533321	117.123
4864.136130	55.9586
4864.738977	31.2325
4865.341861	67.6709
4865.944783	115.822
4866.547742	140.548
4867.150738	335.753
4867.753772	305.822
4868.356843	214.726
4868.959952	122.328
4869.563098	55.9586
4870.166282	26.0271
4870.769503	-0.000353368
4871.372761	31.2325
4871.976057	42.9449
4872.579390	92.3969
4873.182760	68.9723
4873.786168	55.9586
4874.389614	26.027
4874.993097	7.80786
4875.596617	7.80786
4876.200175	153.561
4876.803770	135.342
4877.407402	153.561
4878.011072	269.383
4878.614779	281.096
4879.218524	281.096
4879.822306	287.603
4880.426125	226.438
4881.029982	160.068
4881.633877	87.1915
4882.237808	55.9586
4882.841778	269.383
4883.445784	275.89
4884.049828	178.287
4884.653910	190
4885.258028	153.561
4885.862185	122.328
4886.466378	176.986
4887.070609	141.849
4887.674878	203.013
4888.279184	183.493
4888.883527	92.397
4889.487908	49.4518
4890.092326	55.9586
4890.696781	171.781
4891.301274	391.712
4891.905804	311.027
4892.510372	226.438
4893.114977	147.055
4893.719620	122.328
4894.324300	98.9038
4894.929017	49.4518
4895.533772	19.5202
4896.138564	55.9586
4896.743394	153.561
4897.348261	147.055
4897.953165	74.1778
4898.558107	37.7394
4899.163087	92.397
4899.768103	74.1778
4900.373157	274.589
4900.978249	208.219
4901.583378	147.055
4902.188544	158.767
4902.793748	170.479
4903.398989	170.479
4904.004268	135.342
4904.609584	98.9038
4905.214937	110.616
4905.820328	74.1778
4906.425756	74.1778
4907.031222	44.2463
4907.636725	208.219
4908.242265	171.781
4908.847843	98.9038
4909.453458	49.4518
4910.059111	74.1778
4910.664801	80.6847
4911.270529	147.055
4911.876294	104.109
4912.482096	104.109
4913.087936	49.4518
4913.693813	61.1641
4914.299727	115.822
4914.905679	74.1778
4915.511669	37.7394
4916.117696	128.835
4916.723760	117.123
4917.329861	183.493
4917.936000	232.945
4918.542177	311.027
4919.148391	372.192
4919.754642	299.315
4920.360931	208.219
4920.967257	135.342
4921.573620	68.9723
4922.180021	31.2326
4922.786460	128.835
4923.392935	281.096
4923.999449	342.26
4924.605999	330.548
4925.212587	221.233
4925.819213	330.548
4926.425875	317.534
4927.032576	275.89
4927.639313	178.287
4928.246088	171.781
4928.852901	196.507
4929.459751	135.342
4930.066638	98.9038
4930.673563	160.068
4931.280525	153.561
4931.887524	135.342
4932.494561	104.109
4933.101636	74.1778
4933.708747	44.2463
4934.315897	31.2326
4934.923083	19.5202
4935.530307	-0.000330352
4936.137569	85.8901
4936.744867	97.6024
4937.352204	121.027
4937.959577	152.26
4938.566988	104.109
4939.174437	61.1641
4939.781923	171.781
4940.389446	281.096
4940.997007	208.219
4941.604605	183.493
4942.212241	110.616
4942.819913	74.1778
4943.427624	80.6846
4944.035372	80.6846
4944.643157	55.9586
4945.250979	178.287
4945.858839	160.068
4946.466737	141.849
4947.074672	337.055
4947.682644	256.37
4948.290654	196.507
4948.898701	122.328
4949.506785	68.9723
4950.114907	31.2326
4950.723066	26.0271
4951.331263	49.4518
4951.939497	26.0271
4952.547769	-0.000319035
4953.156078	6.50653
4953.764424	67.6709
4954.372808	134.041
4954.981229	268.082
4955.589688	196.507
4956.198184	141.849
4956.806717	281.096
4957.415288	226.438
4958.023897	226.438
4958.632542	141.849
4959.241225	117.123
4959.849946	122.328
4960.458704	158.767
4961.067499	316.233
4961.676332	219.931
4962.285202	153.561
4962.894110	135.342
4963.503055	171.781
4964.112037	214.726
4964.721057	238.15
4965.330114	287.602
4965.939209	232.945
4966.548341	141.849
4967.157510	141.849
4967.766717	238.15
4968.375961	269.383
4968.985243	324.041
4969.594562	232.945
4970.203919	178.287
4970.813313	104.109
4971.422744	37.7394
4972.032213	13.0134
4972.641719	-0.000331179
4973.251263	79.3833
4973.860844	55.9586
4974.470462	87.1915
4975.080118	31.2326
4975.689811	74.1778
4976.299542	183.493
4976.909310	208.219
4977.519115	160.068
4978.128958	117.123
4978.738839	55.9586
4979.348756	37.7394
4979.958711	19.5202
4980.568704	37.7394
4981.178734	49.4517
4981.788801	115.822
4982.398906	292.808
4983.009048	353.972
4983.619228	251.164
4984.229445	165.274
4984.839699	80.6846
4985.449991	44.2463
4986.060321	80.6846
4986.670687	92.3969
4987.281091	49.4517
4987.891533	55.9586
4988.502012	98.9038
4989.112528	61.1641
4989.723082	85.8901
4990.333673	135.342
4990.944302	61.1641
4991.554968	104.109
4992.165671	231.644
4992.776412	183.493
4993.387190	92.3969
4993.998006	98.9038
4994.608859	122.328
4995.219749	98.9038
4995.830677	49.4517
4996.441643	31.2325
4997.052645	214.726
4997.663685	281.096
4998.274763	281.096
4998.885878	317.534
4999.497030	221.233
5000.108220	165.274
5000.719447	160.068
5001.330712	128.835
5001.942014	98.9038
5002.553353	122.328
5003.164730	74.1778
5003.776144	55.9586
5004.387596	61.1641
5004.999085	74.1778
5005.610612	37.7394
5006.222176	61.1641
5006.833777	135.342
5007.445416	188.698
5008.057092	329.246
5008.668806	353.972
5009.280556	426.849
5009.892345	275.89
5010.504171	355.274
5011.116034	317.534
5011.727935	183.493
5012.339873	92.3969
5012.951848	49.4517
5013.563861	98.9038
5014.175911	80.6846
5014.787999	31.2325
5015.400124	37.7394
5016.012287	98.9038
5016.624487	153.561
5017.236724	110.616
5017.848999	92.3969
5018.461311	141.849
5019.073661	232.945
5019.686048	226.438
5020.298472	196.507
5020.910934	190
5021.523433	122.328
5022.135970	49.4517
5022.748544	85.8901
5023.361155	74.1777
5023.973804	55.9585
5024.586491	61.164
5025.199214	26.027
5025.811976	92.3969
5026.424774	115.822
5027.037610	61.164
5027.650484	104.109
5028.263394	122.328
5028.876343	183.493
5029.489328	117.123
5030.102351	330.548
5030.715412	269.383
5031.328510	160.068
5031.941645	68.9723
5032.554818	183.493
5033.168028	122.328
5033.781275	165.274
5034.394560	160.068
5035.007883	92.3969
5035.621243	232.945
5036.234640	165.274
5036.848074	92.3969
5037.461546	61.164
5038.075056	31.2325
5038.688603	19.5202
5039.302187	26.0271
5039.915809	110.616
5040.529468	160.068
5041.143164	98.9038
5041.756898	31.2325
5042.370670	74.1777
5042.984478	165.274
5043.598324	165.274
5044.212208	165.274
5044.826129	104.109
5045.440087	140.548
5046.054083	152.26
5046.668117	117.123
5047.282187	117.123
5047.896295	92.3969
5048.510441	238.15
5049.124624	153.561
5049.738844	92.3969
5050.353102	61.164
5050.967397	49.4517
5051.581729	37.7394
5052.196099	31.2325
5052.810507	128.835
5053.424952	348.767
5054.039434	348.767
5054.653953	311.027
5055.268510	190
5055.883105	147.054
5056.497737	74.1777
5057.112406	49.4517
5057.727113	26.027
5058.341857	7.80783
5058.956638	171.78
5059.571457	196.507
5060.186314	203.013
5060.801207	244.657
5061.416139	160.068
5062.031107	128.835
5062.646113	360.479
5063.261157	238.15
5063.876238	196.507
5064.491356	141.849
5065.106512	141.849
5065.721705	153.561
5066.336935	160.068
5066.952203	104.109
5067.567508	110.616
5068.182851	128.835
5068.798231	153.561
5069.413649	305.822
5070.029104	190
5070.644596	147.054
5071.260126	141.849
5071.875693	147.054
5072.491298	80.6845
5073.106940	110.616
5073.722620	153.561
5074.338336	160.068
5074.954091	190
5075.569882	141.849
5076.185712	74.1777
5076.801578	188.698
5077.417482	225.137
5078.033424	208.219
5078.649402	183.493
5079.265419	294.109
5079.881472	355.274
5080.497563	324.041
5081.113692	256.37
5081.729858	256.37
5082.346061	311.027
5082.962302	330.548
5083.578580	366.986
5084.194895	287.602
5084.811248	178.287
5085.427639	98.9037
5086.044066	141.849
5086.660531	110.616
5087.277034	68.9722
5087.893574	171.78
5088.510152	135.342
5089.126766	87.1914
5089.743419	110.616
5090.360108	183.493
5090.976835	147.054
5091.593600	304.52
5092.210402	264.178
5092.827241	244.657
5093.444118	294.109
5094.061032	196.506
5094.677984	87.1914
5095.294973	238.15
5095.911999	269.383
5096.529063	287.602
5097.146164	305.822
5097.763303	171.78
5098.380479	366.986
5098.997693	445.068
5099.614943	469.794
5100.232232	506.233
5100.849557	482.808
5101.466921	317.534
5102.084321	269.383
5102.701759	415.137
5103.319235	421.644
5103.936747	342.26
5104.554298	275.89
5105.171885	171.78
5105.789510	372.191
5106.407173	421.644
5107.024873	391.712
5107.642610	360.479
5108.260385	221.233
5108.878197	147.054
5109.496046	219.931
5110.113933	377.397
5110.731858	294.109
5111.349820	208.219
5111.967819	214.726
5112.585855	238.15
5113.203930	299.315
5113.822041	372.191
5114.440190	294.109
5115.058376	275.89
5115.676600	190
5116.294861	153.561
5116.913160	176.986
5117.531495	311.027
5118.149869	226.438
5118.768280	324.041
5119.386728	281.096
5120.005213	238.15
5120.623736	171.78
5121.242297	135.342
5121.860895	128.835
5122.479530	165.274
5123.098203	117.123
5123.716913	92.3969
5124.335660	104.109
5124.954445	115.822
5125.573268	92.3969
5126.192127	98.9037
5126.811025	98.9037
5127.429959	135.342
5128.048931	183.493
5128.667941	128.835
5129.286988	342.26
5129.906072	238.15
5130.525194	262.876
5131.144353	183.493
5131.763549	165.274
5132.382783	176.986
5133.002054	188.698
5133.621363	153.561
5134.240709	196.507
5134.860093	287.602
5135.479514	226.438
5136.098972	196.507
5136.718468	178.287
5137.338001	128.835
5137.957572	92.3969
5138.577180	165.274
5139.196826	269.383
5139.816509	281.096
5140.436229	251.164
5141.055987	305.822
5141.675782	221.233
5142.295614	264.178
5142.915484	232.945
5143.535392	221.233
5144.155337	160.068
5144.775319	110.616
5145.395339	80.6846
5146.015396	49.4517
5146.635490	115.822
5147.255622	182.191
5147.875791	176.986
5148.495998	153.561
5149.116242	135.342
5149.736524	196.507
5150.356843	153.561
5150.977199	141.849
5151.597593	153.561
5152.218024	190
5152.838493	269.383
5153.458999	324.041
5154.079543	251.164
5154.700123	269.383
5155.320742	196.507
5155.941398	171.781
5156.562091	141.849
5157.182821	178.287
5157.803589	135.342
5158.424395	439.863
5159.045237	439.863
5159.666118	342.26
5160.287035	317.534
5160.907990	311.027
5161.528983	335.753
5162.150013	244.657
5162.771080	287.602
5163.392185	244.657
5164.013327	203.013
5164.634506	141.849
5165.255723	226.438
5165.876978	348.767
[truncated: 6,506 more rows]
