# Supplementary material for: Chemoenzymatic synthesis of genetically-encoded multivalent liquid N-glycan arrays
Source: Nat Commun. 2023 Aug 28;14:5237. doi: 10.1038/s41467-023-40900-y (PMC10462762; doi:10.1038/s41467-023-40900-y)
Supplement: Supplementary file 8 — Supplementary Dataset 4 [file 41467_2023_40900_MOESM8_ESM.zip › Supplementary Data 1_All MALDI Data/MALDI TextFiles for Fig.5 and Fig.6/TL-IV-71-0607_0006.txt]

TITLE "<<TL-IV-71-0607_0006>> Voyager Spec #1[BP = 5239.4, 46432]"
TYPE MASSSPEC
3999.789467	259.317
4000.336058	198.385
4000.882687	165.793
4001.429353	89.2732
4001.976057	52.4303
4002.522798	12.7533
4003.069577	69.4347
4003.616392	80.771
4004.163246	58.0984
4004.710136	55.2644
4005.257064	80.771
4005.804030	66.6006
4006.351033	83.6051
4006.898073	83.6051
4007.445151	103.444
4007.992266	117.614
4008.539418	75.1029
4009.086608	69.4347
4009.633835	46.7621
4010.181100	63.7666
4010.728402	165.793
4011.275741	168.627
4011.823118	120.448
4012.370532	92.1073
4012.917984	58.0984
4013.465473	58.0984
4014.012999	117.614
4014.560563	134.618
4015.108164	111.946
4015.655803	147.372
4016.203479	137.452
4016.751192	247.981
4017.298943	185.632
4017.846731	151.623
4018.394556	86.4391
4018.942419	43.9281
4019.490320	21.2555
4020.038258	77.9369
4020.586233	92.1073
4021.134245	117.614
4021.682295	123.282
4022.230383	134.618
4022.778507	100.609
4023.326669	52.4303
4023.874869	55.2644
4024.423106	100.609
4024.971380	111.946
4025.519692	151.623
4026.068041	160.125
4026.616428	120.448
4027.164852	66.6006
4027.713313	100.609
4028.261812	114.78
4028.810348	205.47
4029.358921	165.793
4029.907532	109.112
4030.456180	75.1029
4031.004866	32.5918
4031.553589	12.7533
4032.102350	4.25108
4032.651147	43.9281
4033.199983	111.946
4033.748855	134.618
4034.297766	218.223
4034.846713	147.372
4035.395698	143.121
4035.944720	126.116
4036.493780	127.533
4037.042877	111.946
4037.592011	86.4391
4038.141183	66.6006
4038.690392	46.7621
4039.239639	21.2555
4039.788923	32.5918
4040.338245	103.444
4040.887603	103.444
4041.437000	80.771
4041.986433	41.094
4042.535904	66.6006
4043.085413	46.7621
4043.634959	41.094
4044.184542	92.1073
4044.734162	49.5962
4045.283820	32.5918
4045.833516	69.4347
4046.383249	46.7621
4046.933019	24.0896
4047.482826	18.4214
4048.032671	69.4347
4048.582554	72.2688
4049.132474	94.9413
4049.682431	147.372
4050.232425	97.7754
4050.782457	94.9413
4051.332527	86.4391
4051.882634	89.2732
4052.432778	72.2688
4052.982959	171.461
4053.533178	185.632
4054.083435	222.475
4054.633728	188.466
4055.184060	160.125
4055.734428	117.614
4056.284834	72.2688
4056.835278	154.457
4057.385758	165.793
4057.936276	94.9413
4058.486832	120.448
4059.037425	92.1073
4059.588055	110.529
4060.138723	162.959
4060.689428	120.448
4061.240171	109.112
4061.790951	72.2688
4062.341768	43.9281
4062.892623	41.094
4063.443515	137.452
4063.994444	103.444
4064.545411	66.6006
4065.096416	46.7621
4065.647457	52.4303
4066.198536	43.9281
4066.749653	32.5918
4067.300807	58.0984
4067.851998	194.134
4068.403227	185.632
4068.954493	148.789
4069.505797	114.78
4070.057137	143.121
4070.608516	103.444
4071.159931	60.9325
4071.711384	86.4391
4072.262875	63.7666
4072.814403	94.9413
4073.365968	60.9325
4073.917571	46.7621
4074.469211	114.78
4075.020888	109.112
4075.572603	55.2643
4076.124356	35.4258
4076.676145	52.4303
4077.227972	41.094
4077.779837	24.0896
4078.331739	126.116
4078.883678	137.452
4079.435655	83.605
4079.987669	66.6006
4080.539720	46.7621
4081.091809	66.6006
4081.643935	103.444
4082.196099	66.6006
4082.748300	49.5962
4083.300538	49.5962
4083.852814	46.7621
4084.405127	32.5918
4084.957478	15.5873
4085.509866	24.0896
4086.062292	66.6006
4086.614754	75.1028
4087.167255	77.9369
4087.719792	69.4347
4088.272367	60.9325
4088.824980	63.7666
4089.377630	60.9325
4089.930317	131.784
4090.483041	151.623
4091.035803	120.448
4091.588603	66.6006
4092.141440	63.7666
4092.694314	35.4258
4093.247225	15.5874
4093.800174	97.7754
4094.353161	177.129
4094.906185	134.618
4095.459246	171.461
4096.012344	137.452
4096.565480	72.2688
4097.118654	52.4303
4097.671865	38.2599
4098.225113	128.95
4098.778398	177.129
4099.331721	134.618
4099.885082	111.946
4100.438480	92.1073
4100.991915	100.609
4101.545387	86.4391
4102.098897	77.9369
4102.652445	52.4303
4103.206030	162.959
4103.759652	154.457
4104.313311	106.278
4104.867008	123.282
4105.420743	137.452
4105.974514	100.609
4106.528324	55.2643
4107.082170	29.7577
4107.636054	15.5873
4108.189975	145.955
4108.743934	137.452
4109.297930	97.7754
4109.851964	160.125
4110.406035	242.313
4110.960143	147.372
4111.514289	109.112
4112.068472	80.771
4112.622693	38.2599
4113.176951	29.7577
4113.731246	58.0984
4114.285579	131.784
4114.839949	100.609
4115.394356	52.4303
4115.948801	32.5918
4116.503284	46.7621
4117.057803	120.448
4117.612361	89.2732
4118.166955	69.4347
4118.721587	43.928
4119.276256	60.9325
4119.830963	38.2599
4120.385707	63.7665
4120.940489	63.7665
4121.495308	55.2643
4122.050164	165.793
4122.605058	143.121
4123.159989	86.4391
4123.714957	272.071
4124.269963	345.757
4124.825007	345.757
4125.380087	283.407
4125.935205	181.38
4126.490361	160.125
4127.045554	103.444
4127.600784	123.282
4128.156052	117.614
4128.711357	114.78
4129.266699	66.6006
4129.822079	72.2688
4130.377497	103.444
4130.932951	111.946
4131.488443	83.6051
4132.043973	89.2732
4132.599540	60.9325
4133.155144	35.4259
4133.710786	12.7533
4134.266465	9.91922
4134.822181	12.7533
4135.377935	7.08515
4135.933727	9.91922
4136.489555	52.4303
4137.045421	66.6006
4137.601325	63.7666
4138.157266	120.448
4138.713244	272.071
4139.269260	269.237
4139.825313	194.134
4140.381403	140.286
4140.937531	97.7754
4141.493696	89.2732
4142.049899	100.609
4142.606139	72.2688
4143.162417	58.0984
4143.718732	72.2688
4144.275084	43.9281
4144.831473	72.2688
4145.387901	73.6858
4145.944365	55.2643
4146.500867	41.094
4147.057406	24.0896
4147.613983	21.2555
4148.170597	21.2555
4148.727248	32.5918
4149.283937	35.4259
4149.840663	46.7621
4150.397427	83.6051
4150.954228	63.7666
4151.511067	69.4347
4152.067943	94.9413
4152.624856	140.286
4153.181806	145.955
4153.738794	89.2732
4154.295820	77.9369
4154.852883	100.609
4155.409983	140.286
4155.967121	109.112
4156.524296	80.771
4157.081508	86.4391
4157.638758	111.946
4158.196045	232.394
4158.753370	191.3
4159.310732	230.977
4159.868131	208.304
4160.425568	143.121
4160.983043	134.618
4161.540554	145.955
4162.098103	151.623
4162.655690	83.6051
4163.213314	49.5962
4163.770975	41.094
4164.328673	66.6006
4164.886409	89.2732
4165.444183	69.4347
4166.001994	86.4391
4166.559842	117.614
4167.117728	245.147
4167.675651	208.304
4168.233611	148.789
4168.791609	171.461
4169.349644	208.304
4169.907717	164.376
4170.465827	106.278
4171.023974	143.121
4171.582159	216.806
4172.140381	184.215
4172.698641	147.372
4173.256938	191.3
4173.815272	126.116
4174.373644	75.1028
4174.932054	185.632
4175.490500	134.618
4176.048984	177.129
4176.607506	205.47
4177.166064	194.134
4177.724661	184.215
4178.283294	117.614
4178.841965	109.112
4179.400674	97.7754
4179.959420	83.605
4180.518203	55.2643
4181.077023	83.605
4181.635881	128.95
4182.194777	128.95
4182.753710	109.112
4183.312680	148.789
4183.871688	128.95
4184.430733	97.7754
4184.989815	86.4391
4185.548935	77.9369
4186.108092	151.623
4186.667287	262.151
4187.226519	205.47
4187.785788	202.636
4188.345095	298.994
4188.904439	208.304
4189.463821	126.116
4190.023240	137.452
4190.582696	168.627
4191.142190	117.614
4191.701721	109.112
4192.261290	127.533
4192.820896	201.219
4193.380539	204.053
4193.940220	131.784
4194.499938	181.38
4195.059694	194.134
4195.619487	128.95
4196.179317	198.385
4196.739185	177.129
4197.299090	134.618
4197.859033	185.632
4198.419013	157.291
4198.979030	97.7754
4199.539085	55.2643
4200.099178	171.461
4200.659307	165.793
4201.219474	106.278
4201.779679	94.9413
4202.339920	114.78
4202.900200	80.771
4203.460516	38.2599
4204.020870	18.4214
4204.581262	24.0896
4205.141690	12.7533
4205.702157	9.9192
4206.262660	123.282
4206.823201	109.112
4207.383780	66.6006
4207.944396	52.4303
4208.505049	83.605
4209.065739	63.7665
4209.626467	46.7621
4210.187233	205.47
4210.748036	148.789
4211.308876	137.452
4211.869754	97.7754
4212.430669	97.7754
4212.991621	97.7754
4213.552611	83.605
4214.113638	89.2732
4214.674703	60.9325
4215.235805	75.1028
4215.796944	89.2732
4216.358121	202.636
4216.919335	213.972
4217.480587	177.129
4218.041876	120.448
4218.603202	58.0984
4219.164566	89.2732
4219.725967	63.7665
4220.287406	83.605
4220.848882	97.7754
4221.410395	80.771
4221.971946	46.7621
4222.533534	114.78
4223.095160	103.444
4223.656823	72.2687
4224.218523	35.4258
4224.780261	63.7665
4225.342036	43.928
4225.903849	106.278
4226.465699	120.448
4227.027587	92.1072
4227.589511	86.4391
4228.151474	75.1028
4228.713473	92.1072
4229.275510	103.444
4229.837585	137.452
4230.399696	182.798
4230.961846	128.95
4231.524032	86.4391
4232.086256	41.094
4232.648518	15.5873
4233.210817	21.2555
4233.773153	29.7577
4234.335527	15.5873
4234.897938	18.4214
4235.460386	92.1072
4236.022872	83.605
4236.585395	41.094
4237.147956	49.5962
4237.710554	49.5962
4238.273189	29.7577
4238.835862	29.7577
4239.398572	49.5962
4239.961320	66.6006
4240.524105	80.771
4241.086927	77.9369
4241.649787	211.138
4242.212684	154.457
4242.775619	123.282
4243.338591	89.2732
4243.901601	188.466
4244.464647	291.909
4245.027732	286.241
4245.590853	222.475
4246.154012	185.632
4246.717209	134.618
4247.280443	75.1028
4247.843714	77.9369
4248.407023	66.6006
4248.970369	191.3
4249.533752	168.627
4250.097173	103.444
4250.660631	60.9325
4251.224127	60.9325
4251.787660	26.9236
4252.351230	63.7665
4252.914838	58.0984
4253.478483	89.2732
4254.042166	94.9413
4254.605886	52.4303
4255.169644	26.9236
4255.733438	32.5918
4256.297271	32.5918
4256.861140	18.4214
4257.425047	19.8384
4257.988992	19.8384
4258.552974	28.3406
4259.116993	62.3495
4259.681050	102.026
4260.245144	113.363
4260.809275	103.444
4261.373444	77.9369
4261.937650	69.4347
4262.501894	94.9413
4263.066175	80.771
4263.630494	89.2732
4264.194849	52.4302
4264.759243	77.9369
4265.323673	103.444
4265.888142	80.7709
4266.452647	43.928
4267.017190	94.9413
4267.581770	89.2731
4268.146388	83.605
4268.711043	194.134
4269.275735	177.129
4269.840465	157.291
4270.405233	106.278
4270.970037	60.9324
4271.534879	69.4346
4272.099759	92.1072
4272.664676	97.7753
4273.229630	140.286
4273.794622	109.112
4274.359651	117.614
4274.924717	151.623
4275.489821	114.78
4276.054963	60.9324
4276.620141	134.618
4277.185357	111.946
4277.750611	60.9324
4278.315902	52.4302
4278.881230	38.2598
4279.446596	32.5917
4280.011999	15.5873
4280.577439	63.7665
4281.142917	97.7753
4281.708433	97.7753
4282.273985	109.112
4282.839575	131.784
4283.405203	154.457
4283.970868	131.784
4284.536570	94.9413
4285.102310	89.2731
4285.668087	174.295
4286.233902	147.372
4286.799753	117.614
4287.365643	80.7709
4287.931570	55.2643
4288.497534	38.2598
4289.063535	75.1028
4289.629574	188.466
4290.195650	205.47
4290.761764	171.461
4291.327915	114.78
4291.894104	66.6005
4292.460330	72.2687
4293.026593	52.4302
4293.592894	52.4302
4294.159232	26.9235
4294.725608	9.91912
4295.292021	29.7576
4295.858471	35.4258
4296.424959	63.7665
4296.991484	151.623
4297.558046	147.372
4298.124646	137.452
4298.691284	151.623
4299.257958	165.793
4299.824671	160.125
4300.391420	123.282
4300.958207	60.9324
4301.525031	38.2598
4302.091893	100.609
4302.658792	128.95
4303.225729	106.278
4303.792703	66.6005
4304.359714	80.7709
4304.926763	58.0983
4305.493849	239.479
4306.060973	191.3
4306.628134	117.614
4307.195332	128.95
4307.762568	77.9368
4308.329841	52.4302
4308.897152	106.278
4309.464500	162.959
4310.031885	111.946
4310.599308	92.1072
4311.166768	86.439
4311.734266	134.618
4312.301801	106.278
4312.869373	205.47
4313.436983	225.309
4314.004630	188.466
4314.572315	140.286
4315.140037	94.9413
4315.707796	80.7709
4316.275593	75.1028
4316.843427	80.7709
4317.411299	117.614
4317.979208	92.1072
4318.547154	72.2687
4319.115138	49.5961
4319.683159	46.7621
4320.251218	32.5917
4320.819314	35.4258
4321.387447	94.9413
4321.955618	89.2731
4322.523827	63.7665
4323.092072	38.2598
4323.660355	55.2643
4324.228676	111.946
4324.797034	147.372
4325.365429	103.443
4325.933861	52.4302
4326.502331	75.1028
4327.070839	134.618
4327.639384	103.443
4328.207966	103.443
4328.776586	66.6005
4329.345243	38.2598
4329.913937	29.7576
4330.482669	15.5873
4331.051438	63.7665
4331.620245	66.6005
4332.189089	63.7665
4332.757971	94.9412
4333.326889	111.946
4333.895846	77.9368
4334.464839	140.286
4335.033871	205.47
4335.602939	165.793
4336.172045	134.618
4336.741188	145.955
4337.310369	194.134
4337.879587	148.789
4338.448842	103.443
4339.018135	131.784
4339.587466	103.443
4340.156833	103.443
4340.726238	75.1028
4341.295681	92.1072
4341.865161	52.4302
4342.434678	35.4258
4343.004233	52.4302
4343.573825	97.7753
4344.143455	77.9368
4344.713122	106.278
4345.282826	72.2687
4345.852568	63.7665
4346.422347	55.2643
4346.992163	103.443
4347.562017	92.1072
4348.131909	69.4346
4348.701837	80.7709
4349.271803	60.9324
4349.841807	55.2643
4350.411848	43.928
4350.981926	29.7576
4351.552042	12.7532
4352.122195	111.946
4352.692386	126.116
4353.262614	114.78
4353.832879	235.228
4354.403182	232.394
4354.973522	252.232
4355.543900	225.309
4356.114315	185.632
4356.684767	164.376
4357.255257	168.627
4357.825784	168.627
4358.396348	188.466
4358.966950	205.47
4359.537590	148.789
4360.108267	128.95
4360.678981	106.278
4361.249732	60.9324
4361.820521	83.605
4362.391348	69.4346
4362.962212	134.618
4363.533113	201.219
4364.104052	235.228
4364.675028	286.241
4365.246041	296.16
4365.817092	171.461
4366.388180	120.448
4366.959306	109.112
4367.530469	89.2731
4368.101669	58.0983
4368.672907	52.4302
4369.244182	38.2598
4369.815495	171.461
4370.386845	164.376
4370.958232	191.3
4371.529657	164.376
4372.101119	103.443
4372.672619	103.443
4373.244156	148.789
4373.815731	89.2731
4374.387342	80.7709
4374.958992	89.2731
4375.530678	117.614
4376.102402	66.6005
4376.674164	184.214
4377.245963	181.38
4377.817799	185.632
4378.389673	194.134
4378.961584	128.95
4379.533532	97.7753
4380.105518	49.5961
4380.677542	114.78
4381.249602	123.282
4381.821700	117.614
4382.393836	137.452
4382.966009	157.291
4383.538219	120.448
4384.110467	75.1028
4384.682752	131.784
4385.255075	198.385
4385.827434	184.214
4386.399832	128.95
4386.972267	103.443
4387.544739	100.609
4388.117248	205.47
4388.689795	151.623
4389.262379	94.9413
4389.835001	194.134
4390.407660	208.304
4390.980357	188.466
4391.553091	128.95
4392.125862	97.7753
4392.698671	109.112
4393.271517	86.439
4393.844401	41.0939
4394.417322	41.0939
4394.990280	29.7576
4395.563276	49.5961
4396.136309	41.0939
4396.709380	26.9235
4397.282488	12.7532
4397.855633	123.282
4398.428816	145.955
4399.002036	120.448
4399.575294	83.605
4400.148589	111.946
4400.721921	177.129
4401.295291	199.802
4401.868698	222.474
4402.442143	154.457
4403.015625	126.116
4403.589144	75.1027
4404.162701	77.9368
4404.736295	164.376
4405.309927	160.125
4405.883596	103.443
4406.457302	157.291
4407.031046	120.448
4407.604828	60.9324
4408.178646	29.7576
4408.752502	75.1027
4409.326396	89.2731
4409.900327	137.452
4410.474295	202.636
4411.048301	154.457
4411.622344	177.129
4412.196424	134.618
4412.770542	106.278
4413.344697	69.4346
4413.918890	32.5917
4414.493120	7.08504
4415.067388	32.5917
4415.641693	35.4258
4416.216035	143.12
4416.790415	134.618
4417.364832	77.9368
4417.939286	72.2687
4418.513778	126.116
4419.088307	273.488
4419.662874	202.636
4420.237478	111.946
4420.812120	66.6005
4421.386799	80.7709
4421.961515	43.928
4422.536269	43.928
4423.111060	49.5961
4423.685889	52.4302
4424.260755	80.7709
4424.835658	46.762
4425.410599	35.4257
4425.985577	26.9235
4426.560592	18.4213
4427.135645	145.955
4427.710736	128.95
4428.285864	94.9412
4428.861029	49.5961
4429.436231	21.2554
4430.011471	147.372
4430.586749	123.282
4431.162064	123.282
4431.737416	154.457
4432.312805	123.282
4432.888233	77.9368
4433.463697	41.0939
4434.039199	72.2687
4434.614738	60.9324
4435.190315	103.443
4435.765929	92.1072
4436.341580	69.4346
4436.917269	72.2687
4437.492995	73.6857
4438.068759	73.6857
4438.644560	55.2642
4439.220398	55.2642
4439.796274	21.2554
4440.372188	157.291
4440.948138	250.815
4441.524126	194.134
4442.100152	160.125
4442.676215	103.443
4443.252315	134.618
4443.828453	92.1072
4444.404628	83.6049
4444.980840	63.7665
4445.557090	97.7753
4446.133378	83.6049
4446.709702	58.0983
4447.286064	32.5917
4447.862464	24.0895
4448.438901	60.9324
4449.015375	83.6049
4449.591887	72.2687
4450.168436	73.6857
4450.745023	119.031
4451.321647	94.9412
4451.898308	63.7665
4452.475007	69.4346
4453.051743	92.1072
4453.628516	58.0983
4454.205327	94.9412
4454.782176	49.5961
4455.359062	43.928
4455.935985	38.2598
4456.512945	120.448
4457.089943	160.125
4457.666979	128.95
4458.244052	109.112
4458.821162	69.4346
4459.398309	52.4302
4459.975494	58.0983
4460.552717	69.4346
4461.129977	69.4346
4461.707274	43.928
4462.284609	29.7576
4462.861981	26.9235
4463.439390	97.7753
4464.016837	126.116
4464.594321	83.6049
4465.171843	80.7709
4465.749402	72.2687
4466.326998	55.2642
4466.904632	29.7576
4467.482303	21.2554
4468.060012	157.291
4468.637758	114.78
4469.215542	72.2687
4469.793363	86.439
4470.371221	72.2687
4470.949117	69.4346
4471.527050	43.928
4472.105020	80.7709
4472.683028	97.7753
4473.261074	128.95
4473.839156	147.372
4474.417276	86.439
4474.995434	35.4257
4475.573629	52.4302
4476.151861	75.1027
4476.730131	140.286
4477.308438	191.3
4477.886783	205.47
4478.465165	134.618
4479.043584	137.452
4479.622041	117.614
4480.200535	100.609
4480.779067	194.134
4481.357636	160.125
4481.936242	109.112
4482.514886	208.304
4483.093567	253.649
4483.672286	218.223
4484.251042	148.789
4484.829835	94.9412
4485.408666	89.2731
4485.987534	75.1027
4486.566440	75.1027
4487.145383	117.614
4487.724363	100.609
4488.303381	72.2686
4488.882436	58.0983
4489.461529	77.9368
4490.040659	49.5961
4490.619827	75.1027
4491.199031	140.286
4491.778274	225.308
4492.357553	151.623
4492.936870	94.9412
4493.516225	80.7709
4494.095617	38.2598
4494.675046	21.2554
4495.254513	24.0894
4495.834017	69.4346
4496.413558	148.789
4496.993137	134.618
4497.572754	160.125
4498.152407	111.946
4498.732099	103.443
4499.311827	97.7753
4499.891593	77.9368
4500.471396	111.946
4501.051237	114.78
4501.631115	221.057
4502.211031	154.457
4502.790984	109.112
4503.370974	94.9412
4503.951002	66.6005
4504.531067	49.5961
4505.111170	9.91909
4505.691310	9.91909
4506.271487	12.7532
4506.851702	12.7532
4507.431954	46.762
4508.012244	69.4346
4508.592571	83.6049
4509.172935	58.0983
4509.753337	41.0939
4510.333777	97.7753
4510.914253	111.946
4511.494767	165.793
4512.075319	228.143
4512.655908	225.308
4513.236534	143.12
4513.817198	126.116
4514.397899	109.112
4514.978637	69.4346
4515.559413	60.9324
4516.140226	46.762
4516.721077	77.9368
4517.301965	72.2686
4517.882891	111.946
4518.463854	114.78
4519.044854	92.1071
4519.625892	55.2642
4520.206967	233.811
4520.788079	222.474
4521.369229	160.125
4521.950417	123.282
4522.531641	75.1027
4523.112903	41.0939
4523.694203	60.9324
4524.275540	89.2731
4524.856914	58.0983
4525.438326	60.9324
4526.019775	38.2598
4526.601262	15.5872
4527.182786	69.4346
4527.764347	188.466
4528.345946	160.125
4528.927582	162.959
4529.509256	106.277
4530.090967	60.9324
4530.672716	21.2554
4531.254501	18.4213
4531.836325	24.0894
4532.418185	15.5872
4533.000083	26.9235
4533.582019	86.439
4534.163992	160.125
4534.746002	143.12
4535.328050	160.125
4535.910135	120.448
4536.492257	89.2731
4537.074417	123.282
4537.656614	140.286
4538.238849	188.466
4538.821121	181.38
4539.403431	126.116
4539.985778	97.7753
4540.568162	66.6005
4541.150584	41.0938
4541.733043	15.5872
4542.315539	29.7576
4542.898073	72.2686
4543.480645	145.954
4544.063254	117.614
4544.645900	83.6049
4545.228583	86.439
4545.811304	80.7708
4546.394063	126.116
4546.976859	77.9368
4547.559692	72.2686
4548.142562	103.443
4548.725470	151.623
4549.308416	128.95
4549.891399	77.9368
4550.474419	41.0938
4551.057476	249.398
4551.640572	256.483
4552.223704	164.376
4552.806874	94.9412
4553.390081	75.1027
4553.973326	55.2642
4554.556608	111.946
4555.139927	114.78
4555.723284	97.7753
4556.306679	198.385
4556.890110	137.452
4557.473579	100.609
4558.057086	120.448
4558.640630	123.282
4559.224211	165.793
4559.807830	114.78
4560.391486	114.78
4560.975179	92.1071
4561.558910	41.0938
4562.142679	66.6005
4562.726485	69.4346
4563.310328	29.7576
4563.894208	69.4346
4564.478126	89.273
4565.062082	106.277
4565.646074	103.443
4566.230105	162.959
4566.814172	211.138
4567.398277	148.789
4567.982420	94.9412
4568.566600	86.439
4569.150817	83.6049
4569.735071	55.2642
4570.319363	114.78
4570.903693	117.614
4571.488060	77.9368
4572.072464	164.376
4572.656906	157.291
4573.241385	154.457
4573.825901	147.371
4574.410455	109.112
4574.995046	162.959
4575.579675	114.78
4576.164341	66.6005
4576.749045	201.219
4577.333786	171.461
4577.918564	106.277
4578.503380	60.9323
4579.088233	66.6005
4579.673123	80.7708
4580.258051	75.1027
4580.843017	52.4301
4581.428020	179.963
4582.013060	225.308
4582.598137	256.483
4583.183252	293.326
4583.768405	215.389
4584.353594	140.286
4584.938822	77.9368
4585.524086	83.6049
4586.109388	66.6005
4586.694728	58.0983
4587.280105	86.439
4587.865519	86.439
4588.450970	117.614
4589.036460	97.7753
4589.621986	80.7708
4590.207550	66.6005
4590.793151	89.273
4591.378790	63.7664
4591.964466	89.273
4592.550179	114.78
4593.135930	100.609
4593.721719	97.7753
4594.307544	69.4346
4594.893407	120.448
4595.479308	120.448
4596.065246	94.9412
4596.651221	191.3
4597.237234	171.461
4597.823284	160.125
4598.409372	109.112
4598.995497	145.954
4599.581659	106.277
4600.167859	60.9323
4600.754096	55.2642
4601.340371	49.5961
4601.926683	58.0983
4602.513032	32.5916
4603.099419	41.0938
4603.685843	72.2686
4604.272305	106.277
4604.858804	72.2686
4605.445340	55.2642
4606.031914	77.9368
4606.618525	120.448
4607.205174	131.784
4607.791860	134.618
4608.378583	148.789
4608.965344	168.627
4609.552143	188.466
4610.138978	157.291
4610.725851	179.963
4611.312762	259.317
4611.899710	184.214
4612.486695	106.277
4613.073718	69.4346
4613.660778	52.4302
4614.247876	80.7709
4614.835011	66.6005
4615.422183	55.2642
4616.009393	32.5917
4616.596640	58.0983
4617.183924	52.4301
4617.771246	32.5917
4618.358606	29.7576
4618.946003	77.9368
4619.533437	58.0983
4620.120909	92.1071
4620.708418	157.291
4621.295964	117.614
4621.883548	86.439
4622.471169	83.6049
4623.058828	262.151
4623.646524	273.488
4624.234257	188.466
4624.822028	137.452
4625.409836	94.9412
4625.997682	147.371
4626.585565	177.129
4627.173486	147.371
4627.761444	140.286
4628.349439	162.959
4628.937472	111.946
4629.525542	160.125
4630.113649	109.112
4630.701794	60.9323
4631.289977	43.9279
4631.878196	49.596
4632.466454	29.7575
4633.054748	29.7575
4633.643080	92.1071
4634.231450	93.5241
4634.819856	86.439
4635.408301	126.116
4635.996782	134.618
4636.585301	100.609
4637.173858	49.596
4637.762451	38.2598
4638.351083	38.2598
4638.939751	41.0938
4639.528457	26.9235
4640.117201	41.0938
4640.705982	49.596
4641.294800	97.7752
4641.883656	120.448
4642.472549	126.116
4643.061479	134.618
4643.650447	89.273
4644.239453	60.9323
4644.828495	63.7664
4645.417575	43.9279
4646.006693	80.7708
4646.595848	86.439
4647.185040	128.95
4647.774270	103.443
4648.363537	60.9323
4648.952842	69.4345
4649.542184	66.6005
4650.131563	72.2686
4650.720980	72.2686
4651.310434	86.439
4651.899926	77.9368
4652.489455	55.2642
4653.079021	72.2686
4653.668625	77.9368
4654.258266	52.4301
4654.847945	58.0983
4655.437661	72.2686
4656.027415	66.6005
4656.617206	49.596
4657.207034	41.0938
4657.796900	94.9412
4658.386803	106.277
4658.976743	72.2686
4659.566721	83.6049
4660.156736	94.9412
4660.746789	55.2642
4661.336879	60.9323
4661.927007	165.793
4662.517172	232.394
4663.107374	201.219
4663.697614	123.282
4664.287891	77.9367
4664.878206	66.6005
4665.468558	52.4301
4666.058947	24.0894
4666.649374	9.91905
4667.239838	35.4257
4667.830340	41.0938
4668.420879	38.2598
4669.011455	66.6005
4669.602069	111.946
4670.192720	77.9367
4670.783409	58.0982
4671.374135	35.4257
4671.964899	29.7575
4672.555700	154.457
4673.146538	168.627
4673.737414	147.371
4674.328327	137.452
4674.919277	77.9367
4675.510265	134.618
4676.101291	145.954
4676.692353	94.9412
4677.283454	92.1071
4677.874591	75.1027
4678.465766	66.6005
4679.056978	83.6049
4679.648228	89.273
4680.239515	151.623
4680.830840	147.371
4681.422202	80.7708
4682.013602	55.2642
4682.605038	56.6812
4683.196513	68.0175
4683.788024	162.959
4684.379573	114.78
4684.971160	83.6049
4685.562784	58.0983
4686.154445	29.7575
4686.746144	9.91905
4687.337880	35.4257
4687.929653	24.0894
4688.521464	9.91905
4689.113313	24.0894
4689.705198	109.112
4690.297121	109.112
4690.889082	69.4345
4691.481080	83.6049
4692.073115	77.9367
4692.665188	46.762
4693.257298	80.7708
4693.849446	52.4301
4694.441631	69.4345
4695.033853	66.6005
4695.626113	100.609
4696.218410	66.6005
4696.810745	75.1027
4697.403117	134.618
4697.995526	89.273
4698.587973	111.946
4699.180458	80.7708
4699.772979	60.9323
4700.365538	75.1027
4700.958135	63.7664
4701.550769	55.2642
4702.143440	46.762
4702.736149	83.6049
4703.328895	86.4389
4703.921678	72.2686
4704.514499	43.9279
4705.107358	26.9235
4705.700254	26.9235
4706.293187	109.112
4706.886157	154.457
4707.479165	134.618
4708.072211	86.4389
4708.665294	46.7619
4709.258414	32.5916
4709.851571	21.2553
4710.444766	32.5916
4711.037999	97.7752
4711.631269	177.129
4712.224576	213.972
4712.817921	137.452
4713.411303	205.47
4714.004722	174.295
4714.598179	106.277
4715.191673	80.7708
4715.785205	58.0982
4716.378774	52.4301
4716.972381	43.9279
4717.566025	32.5916
4718.159706	60.9323
4718.753425	97.7752
4719.347181	89.273
4719.940975	75.1027
4720.534806	103.443
4721.128674	92.1071
4721.722580	126.116
4722.316523	77.9367
4722.910504	83.6049
4723.504522	52.4301
4724.098577	26.9235
4724.692670	46.7619
4725.286800	66.6004
4725.880968	75.1027
4726.475173	69.4345
4727.069415	111.946
4727.663695	77.9367
4728.258013	58.0982
4728.852367	75.1026
4729.446759	43.9279
4730.041189	35.4257
4730.635656	100.609
4731.230160	100.609
4731.824702	109.111
4732.419281	83.6049
4733.013898	77.9367
4733.608552	94.9411
4734.203243	66.6004
4734.797972	41.0938
4735.392738	32.5916
4735.987542	94.9411
4736.582383	86.4389
4737.177261	72.2686
4737.772177	145.954
4738.367130	134.618
4738.962121	114.78
4739.557149	77.9367
4740.152214	69.4345
4740.747317	69.4345
4741.342458	86.4389
4741.937635	83.6049
4742.532851	114.78
4743.128103	221.057
4743.723393	194.134
4744.318720	160.125
4744.914085	154.457
4745.509487	120.448
4746.104927	165.793
4746.700404	160.125
4747.295918	131.784
4747.891470	92.1071
4748.487059	66.6004
4749.082686	86.4389
4749.678350	66.6004
4750.274051	49.596
4750.869790	55.2641
4751.465566	80.7708
4752.061380	171.461
4752.657231	137.452
4753.253120	168.627
4753.849046	160.125
4754.445009	92.1071
4755.041010	43.9279
4755.637048	46.7619
4756.233123	63.7663
4756.829236	49.596
4757.425387	63.7663
4758.021574	117.614
4758.617800	120.448
4759.214062	126.116
4759.810362	137.452
4760.406699	272.071
4761.003074	221.057
4761.599487	194.134
4762.195936	199.802
4762.792423	114.78
4763.388948	106.277
4763.985510	143.12
4764.582109	154.457
4765.178745	211.138
4765.775420	222.474
4766.372131	201.219
4766.968880	194.134
4767.565666	140.286
4768.162490	117.614
4768.759351	100.609
4769.356250	89.273
4769.953186	63.7664
4770.550159	72.2686
4771.147170	94.9411
4771.744218	100.609
4772.341304	165.793
4772.938427	151.623
4773.535587	177.129
4774.132785	208.304
4774.730020	165.793
4775.327293	174.295
4775.924603	182.797
4776.521950	174.295
4777.119335	147.371
4777.716757	154.457
4778.314217	157.291
4778.911714	131.784
4779.509249	109.111
4780.106821	66.6004
4780.704430	58.0982
4781.302077	72.2686
4781.899761	73.6856
4782.497482	46.7619
4783.095241	97.7752
4783.693038	157.291
4784.290872	143.12
4784.888743	259.317
4785.486651	325.918
4786.084597	249.398
4786.682581	188.465
4787.280602	114.78
4787.878660	77.9367
4788.476756	86.4389
4789.074889	143.12
4789.673059	134.618
4790.271267	114.78
4790.869512	185.631
4791.467795	165.793
4792.066115	100.609
4792.664473	154.457
4793.262868	267.819
4793.861300	194.134
4794.459770	233.811
4795.058277	143.12
4795.656822	120.448
4796.255404	131.784
4796.854023	168.627
4797.452680	188.465
4798.051374	221.057
4798.650106	225.308
4799.248875	154.457
4799.847681	94.9411
4800.446525	72.2686
4801.045406	97.7752
4801.644325	137.452
4802.243281	114.78
4802.842275	160.125
4803.441305	253.649
4804.040374	222.474
4804.639479	165.793
4805.238623	97.7752
4805.837803	181.38
4806.437021	255.066
4807.036277	283.407
4807.635569	225.308
4808.234900	185.631
4808.834267	208.304
4809.433672	165.793
4810.033115	143.12
4810.632594	111.946
4811.232112	177.129
4811.831666	157.291
4812.431258	120.448
4813.030888	114.78
4813.630555	168.627
4814.230259	218.223
4814.830001	143.12
4815.429780	66.6004
4816.029596	38.2597
4816.629450	35.4256
4817.229342	120.448
4817.829271	126.116
4818.429237	94.9411
4819.029240	140.286
4819.629281	202.636
4820.229360	168.627
4820.829476	140.286
4821.429629	148.788
4822.029819	147.371
4822.630047	198.385
4823.230313	154.457
4823.830616	185.631
4824.430956	160.125
4825.031334	100.609
4825.631749	143.12
4826.232201	348.59
4826.832691	303.245
4827.433219	201.219
4828.033783	126.116
4828.634386	77.9367
4829.235025	75.1026
4829.835702	69.4345
4830.436416	55.2641
4831.037168	38.2597
4831.637957	21.2553
4832.238784	7.08493
4832.839648	38.2597
4833.440550	46.7619
4834.041488	58.0982
4834.642465	52.4301
4835.243478	35.4256
4835.844529	69.4345
4836.445618	106.277
4837.046744	75.1026
4837.647907	66.6004
4838.249108	58.0982
4838.850346	52.4301
4839.451622	29.7575
4840.052935	58.0982
4840.654285	66.6004
4841.255673	60.9323
4841.857098	38.2597
4842.458560	29.7575
4843.060061	21.2553
4843.661598	15.5871
4844.263173	72.2686
4844.864785	202.636
4845.466435	308.913
4846.068122	276.322
4846.669846	205.47
4847.271608	126.116
4847.873407	111.946
4848.475244	147.371
4849.077118	147.371
4849.679030	184.214
4850.280979	123.282
4850.882965	111.946
4851.484989	134.618
4852.087050	194.134
4852.689149	128.95
4853.291285	202.636
4853.893458	168.627
4854.495669	109.111
4855.097917	80.7708
4855.700203	72.2686
4856.302526	49.596
4856.904886	100.609
4857.507284	86.4389
4858.109719	148.788
4858.712192	164.376
4859.314702	114.78
4859.917250	89.273
4860.519835	100.609
4861.122457	97.7752
4861.725117	103.443
4862.327814	117.614
4862.930549	128.95
4863.533321	194.134
4864.136130	134.618
4864.738977	111.946
4865.341861	83.6048
4865.944783	66.6004
4866.547742	80.7708
4867.150738	77.9367
4867.753772	154.457
4868.356843	168.627
4868.959952	128.95
4869.563098	63.7664
4870.166282	41.0938
4870.769503	24.0894
4871.372761	58.0982
4871.976057	92.1071
4872.579390	97.7752
4873.182760	97.7752
4873.786168	72.2686
4874.389614	49.596
4874.993097	21.2553
4875.596617	29.7575
4876.200175	26.9234
4876.803770	66.6004
4877.407402	58.0982
4878.011072	32.5916
4878.614779	24.0894
4879.218524	21.2553
4879.822306	46.7619
4880.426125	89.273
4881.029982	94.9411
4881.633877	168.627
4882.237808	201.219
4882.841778	238.062
4883.445784	201.219
4884.049828	242.313
4884.653910	238.062
4885.258028	221.057
4885.862185	164.376
4886.466378	77.9367
4887.070609	58.0982
4887.674878	43.9279
4888.279184	69.4345
4888.883527	66.6004
4889.487908	46.7619
4890.092326	75.1027
4890.696781	58.0982
4891.301274	120.448
4891.905804	145.954
4892.510372	80.7708
4893.114977	52.4301
4893.719620	38.2597
4894.324300	63.7664
4894.929017	100.609
4895.533772	89.273
4896.138564	92.1071
4896.743394	58.0982
4897.348261	94.9411
4897.953165	66.6004
4898.558107	46.7619
4899.163087	41.0938
4899.768103	18.4212
4900.373157	46.7619
4900.978249	43.9279
4901.583378	35.4257
4902.188544	18.4212
4902.793748	97.7752
4903.398989	131.784
4904.004268	94.9411
4904.609584	103.443
4905.214937	143.12
4905.820328	233.811
4906.425756	392.519
4907.031222	276.322
4907.636725	148.788
4908.242265	126.116
4908.847843	92.1071
4909.453458	55.2642
4910.059111	52.4301
4910.664801	26.9234
4911.270529	21.2553
4911.876294	24.0894
4912.482096	21.2553
4913.087936	58.0982
4913.693813	69.4345
4914.299727	111.946
4914.905679	143.12
4915.511669	97.7752
4916.117696	49.596
4916.723760	21.2553
4917.329861	46.7619
4917.936000	66.6004
4918.542177	38.2597
4919.148391	41.0938
4919.754642	29.7575
4920.360931	80.7708
4920.967257	77.9367
4921.573620	86.4389
4922.180021	109.112
4922.786460	127.533
4923.392935	92.1071
4923.999449	131.784
4924.605999	111.946
4925.212587	83.6049
4925.819213	114.78
4926.425875	177.129
4927.032576	177.129
4927.639313	205.47
4928.246088	201.219
4928.852901	134.618
4929.459751	140.286
4930.066638	182.797
4930.673563	184.214
4931.280525	126.116
4931.887524	165.793
4932.494561	114.78
4933.101636	60.9323
4933.708747	26.9235
4934.315897	26.9235
4934.923083	24.0894
4935.530307	32.5916
4936.137569	29.7575
4936.744867	24.0894
4937.352204	52.4301
4937.959577	60.9323
4938.566988	92.1071
4939.174437	109.112
4939.781923	77.9367
4940.389446	55.2642
4940.997007	49.596
4941.604605	46.762
4942.212241	55.2642
4942.819913	80.7708
4943.427624	100.609
4944.035372	89.273
4944.643157	83.6049
4945.250979	202.636
4945.858839	137.452
4946.466737	128.95
4947.074672	109.112
4947.682644	110.529
4948.290654	103.443
4948.898701	106.277
4949.506785	188.465
4950.114907	211.138
4950.723066	154.457
4951.331263	131.784
4951.939497	83.6049
4952.547769	66.6005
4953.156078	66.6005
4953.764424	106.277
4954.372808	126.116
4954.981229	126.116
4955.589688	117.614
4956.198184	137.452
4956.806717	128.95
4957.415288	83.6049
4958.023897	55.2642
4958.632542	83.6049
4959.241225	114.78
4959.849946	211.138
4960.458704	219.64
4961.067499	181.38
4961.676332	198.385
4962.285202	154.457
4962.894110	77.9368
4963.503055	38.2598
4964.112037	49.596
4964.721057	69.4345
4965.330114	63.7664
4965.939209	100.609
4966.548341	94.9412
4967.157510	128.95
4967.766717	168.627
4968.375961	140.286
4968.985243	117.614
4969.594562	94.9412
4970.203919	60.9323
4970.813313	131.784
4971.422744	97.7752
4972.032213	100.609
4972.641719	109.112
4973.251263	100.609
4973.860844	55.2642
4974.470462	41.0938
4975.080118	177.129
4975.689811	148.788
4976.299542	92.1071
4976.909310	157.291
4977.519115	123.282
4978.128958	100.609
4978.738839	140.286
4979.348756	120.448
4979.958711	77.9367
4980.568704	41.0938
4981.178734	41.0938
4981.788801	52.4301
4982.398906	131.784
4983.009048	89.273
4983.619228	89.273
4984.229445	89.273
4984.839699	77.9367
4985.449991	55.2642
4986.060321	35.4257
4986.670687	75.1027
4987.281091	111.946
4987.891533	131.784
4988.502012	100.609
4989.112528	92.1071
4989.723082	69.4345
4990.333673	69.4345
4990.944302	75.1027
4991.554968	131.784
4992.165671	205.47
4992.776412	284.824
4993.387190	249.398
4993.998006	232.394
4994.608859	151.623
4995.219749	75.1026
4995.830677	49.596
4996.441643	58.0982
4997.052645	148.788
4997.663685	164.376
4998.274763	123.282
4998.885878	94.9411
4999.497030	60.9323
5000.108220	128.95
5000.719447	185.631
5001.330712	238.062
5001.942014	202.636
5002.553353	148.788
5003.164730	86.4389
5003.776144	46.7619
5004.387596	15.5871
5004.999085	18.4212
5005.610612	15.5871
5006.222176	52.4301
5006.833777	52.4301
5007.445416	29.7575
5008.057092	18.4212
5008.668806	15.5871
5009.280556	41.0938
5009.892345	75.1026
5010.504171	92.107
5011.116034	179.963
5011.727935	131.784
5012.339873	83.6048
5012.951848	49.596
5013.563861	38.2597
5014.175911	41.0938
5014.787999	80.7708
5015.400124	225.308
5016.012287	191.3
5016.624487	114.78
5017.236724	80.7708
5017.848999	49.596
5018.461311	46.7619
5019.073661	18.4212
5019.686048	9.919
5020.298472	24.0894
5020.910934	111.946
5021.523433	120.448
5022.135970	89.273
5022.748544	89.273
5023.361155	60.9323
5023.973804	32.5916
5024.586491	24.0893
5025.199214	15.5871
5025.811976	92.107
5026.424774	83.6048
5027.037610	103.443
5027.650484	106.277
5028.263394	66.6004
5028.876343	26.9234
5029.489328	15.5871
5030.102351	75.1026
5030.715412	72.2685
5031.328510	143.12
5031.941645	179.963
5032.554818	147.371
5033.168028	123.282
5033.781275	114.78
5034.394560	83.6048
5035.007883	77.9367
5035.621243	120.448
5036.234640	89.273
5036.848074	94.9411
5037.461546	75.1026
5038.075056	41.0938
5038.688603	12.7531
5039.302187	18.4212
5039.915809	43.9278
5040.529468	109.111
5041.143164	140.286
5041.756898	92.107
5042.370670	46.7619
5042.984478	38.2597
5043.598324	123.282
5044.212208	281.99
5044.826129	201.219
5045.440087	120.448
5046.054083	106.277
5046.668117	92.107
5047.282187	100.609
5047.896295	100.609
5048.510441	77.9367
5049.124624	94.9411
5049.738844	75.1026
5050.353102	63.7663
5050.967397	126.116
5051.581729	140.286
5052.196099	131.784
5052.810507	147.371
5053.424952	184.214
5054.039434	232.394
5054.653953	205.47
5055.268510	143.12
5055.883105	114.78
5056.497737	63.7663
5057.112406	185.631
5057.727113	140.286
5058.341857	106.277
5058.956638	111.946
5059.571457	103.443
5060.186314	80.7707
5060.801207	60.9322
5061.416139	117.614
5062.031107	194.134
5062.646113	164.376
5063.261157	148.788
5063.876238	89.2729
5064.491356	97.7752
5065.106512	164.376
5065.721705	137.452
5066.336935	188.465
5066.952203	165.793
5067.567508	151.623
5068.182851	92.107
5068.798231	114.78
5069.413649	69.4345
5070.029104	52.43
5070.644596	58.0982
5071.260126	66.6004
5071.875693	100.609
5072.491298	128.95
5073.106940	92.107
5073.722620	72.2685
5074.338336	60.9323
5074.954091	58.0982
5075.569882	100.609
5076.185712	143.12
5076.801578	97.7752
5077.417482	66.6004
5078.033424	52.43
5078.649402	72.2685
5079.265419	52.43
5079.881472	86.4389
5080.497563	106.277
5081.113692	100.609
5081.729858	126.116
5082.346061	120.448
5082.962302	63.7663
5083.578580	60.9322
5084.194895	126.116
5084.811248	324.501
5085.427639	317.416
5086.044066	262.151
5086.660531	160.125
5087.277034	97.7752
5087.893574	41.0938
5088.510152	46.7619
5089.126766	151.623
5089.743419	126.116
5090.360108	127.533
5090.976835	143.12
5091.593600	168.627
5092.210402	134.618
5092.827241	114.78
5093.444118	83.6048
5094.061032	89.273
5094.677984	117.614
5095.294973	80.7707
5095.911999	128.95
5096.529063	89.273
5097.146164	154.457
5097.763303	100.609
5098.380479	97.7752
5098.997693	89.273
5099.614943	103.443
5100.232232	77.9367
5100.849557	83.6048
5101.466921	165.793
5102.084321	154.457
5102.701759	140.286
5103.319235	196.968
5103.936747	247.981
5104.554298	307.496
5105.171885	259.317
5105.789510	184.214
5106.407173	140.286
5107.024873	123.282
5107.642610	114.78
5108.260385	232.394
5108.878197	376.931
5109.496046	367.012
5110.113933	323.084
5110.731858	198.385
5111.349820	171.461
5111.967819	182.797
5112.585855	126.116
5113.203930	72.2685
5113.822041	77.9367
5114.440190	221.057
5115.058376	181.38
5115.676600	225.308
5116.294861	191.299
5116.913160	270.653
5117.531495	188.465
5118.149869	199.802
5118.768280	165.793
5119.386728	225.308
5120.005213	160.125
5120.623736	140.286
5121.242297	123.282
5121.860895	106.277
5122.479530	100.609
5123.098203	86.4389
5123.716913	123.282
5124.335660	66.6004
5124.954445	55.2641
5125.573268	66.6004
5126.192127	72.2685
5126.811025	52.43
5127.429959	29.7575
5128.048931	60.9322
5128.667941	143.12
5129.286988	140.286
5129.906072	97.7751
5130.525194	165.793
5131.144353	171.461
5131.763549	100.609
5132.382783	89.2729
5133.002054	75.1026
5133.621363	75.1026
5134.240709	32.5915
5134.860093	32.5915
5135.479514	157.291
5136.098972	199.802
5136.718468	185.631
5137.338001	137.452
5137.957572	92.107
5138.577180	92.107
5139.196826	63.7663
5139.816509	75.1026
5140.436229	69.4344
5141.055987	97.7752
5141.675782	94.9411
5142.295614	100.609
5142.915484	137.452
5143.535392	165.793
5144.155337	140.286
5144.775319	202.636
5145.395339	211.138
5146.015396	154.457
5146.635490	160.125
5147.255622	151.623
5147.875791	137.452
5148.495998	154.457
5149.116242	143.12
5149.736524	196.968
5150.356843	181.38
5150.977199	211.138
5151.597593	304.662
5152.218024	293.326
5152.838493	255.066
5153.458999	252.232
5154.079543	225.308
5154.700123	313.165
5155.320742	330.169
5155.941398	382.599
5156.562091	289.075
5157.182821	262.151
5157.803589	238.062
5158.424395	194.134
5159.045237	188.465
5159.666118	199.802
5160.287035	364.178
5160.907990	315.999
5161.528983	402.438
5162.150013	396.77
5162.771080	283.407
5163.392185	221.057
5164.013327	184.214
5164.634506	225.308
5165.255723	284.824
5165.876978	279.156
[truncated: 6,506 more rows]
