# Supplementary material for: Chemoenzymatic synthesis of genetically-encoded multivalent liquid N-glycan arrays
Source: Nat Commun. 2023 Aug 28;14:5237. doi: 10.1038/s41467-023-40900-y (PMC10462762; doi:10.1038/s41467-023-40900-y)
Supplement: Supplementary file 8 — Supplementary Dataset 4 [file 41467_2023_40900_MOESM8_ESM.zip › Supplementary Data 1_All MALDI Data/MALDI TextFiles for Fig.5 and Fig.6/TL-IV-87-0614_0002.txt]

TITLE "<<TL-IV-87-0614_0002>> Voyager Spec #1[BP = 5239.4, 35301]"
TYPE MASSSPEC
3999.789467	138.976
4000.336058	113.12
4000.882687	100.192
4001.429353	84.032
4001.976057	44.1707
4002.522798	78.6454
4003.069577	78.6454
4003.616392	82.9547
4004.163246	48.48
4004.710136	35.552
4005.257064	18.3147
4005.804030	79.7227
4006.351033	74.336
4006.898073	61.408
4007.445151	74.336
4007.992266	113.12
4008.539418	131.435
4009.086608	109.888
4009.633835	152.981
4010.181100	140.053
4010.728402	148.672
4011.275741	131.435
4011.823118	109.888
4012.370532	61.408
4012.917984	35.552
4013.465473	40.9387
4014.012999	96.96
4014.560563	122.816
4015.108164	131.435
4015.655803	187.456
4016.203479	187.456
4016.751192	161.6
4017.298943	113.12
4017.846731	70.0267
4018.394556	44.1707
4018.942419	40.9387
4019.490320	44.1707
4020.038258	48.48
4020.586233	66.7947
4021.134245	87.264
4021.682295	144.363
4022.230383	213.312
4022.778507	290.88
4023.326669	226.24
4023.874869	252.096
4024.423106	165.909
4024.971380	100.192
4025.519692	100.192
4026.068041	200.384
4026.616428	196.075
4027.164852	148.672
4027.713313	209.003
4028.261812	161.6
4028.810348	100.192
4029.358921	108.811
4029.907532	138.976
4030.456180	79.7227
4031.004866	84.0321
4031.553589	96.9601
4032.102350	79.7227
4032.651147	92.6507
4033.199983	66.7947
4033.748855	35.552
4034.297766	18.3147
4034.846713	18.3147
4035.395698	66.7947
4035.944720	53.8667
4036.493780	44.1707
4037.042877	74.3361
4037.592011	61.4081
4038.141183	200.384
4038.690392	261.792
4039.239639	213.312
4039.788923	191.765
4040.338245	135.744
4040.887603	239.168
4041.437000	217.621
4041.986433	204.693
4042.535904	122.816
4043.085413	135.744
4043.634959	122.816
4044.184542	122.816
4044.734162	118.507
4045.283820	261.792
4045.833516	204.693
4046.383249	144.363
4046.933019	92.6507
4047.482826	213.312
4048.032671	170.219
4048.582554	148.672
4049.132474	196.075
4049.682431	161.6
4050.232425	118.507
4050.782457	118.507
4051.332527	126.048
4051.882634	109.888
4052.432778	57.0987
4052.982959	87.2641
4053.533178	95.8827
4054.083435	134.667
4054.633728	242.4
4055.184060	282.261
4055.734428	299.499
4056.284834	265.024
4056.835278	204.693
4057.385758	252.096
4057.936276	183.147
4058.486832	113.12
4059.037425	79.7227
4059.588055	79.7227
4060.138723	92.6507
4060.689428	100.192
4061.240171	79.7227
4061.790951	79.7227
4062.341768	157.291
4062.892623	191.765
4063.443515	170.219
4063.994444	140.053
4064.545411	170.219
4065.096416	174.528
4065.647457	161.6
4066.198536	126.048
4066.749653	131.435
4067.300807	135.744
4067.851998	217.621
4068.403227	217.621
4068.954493	131.435
4069.505797	87.2641
4070.057137	57.0987
4070.608516	91.5734
4071.159931	126.048
4071.711384	100.192
4072.262875	48.4801
4072.814403	61.4081
4073.365968	61.4081
4073.917571	144.363
4074.469211	122.816
4075.020888	131.435
4075.572603	138.976
4076.124356	177.76
4076.676145	177.76
4077.227972	113.12
4077.779837	144.363
4078.331739	178.837
4078.883678	165.909
4079.435655	131.435
4079.987669	92.6507
4080.539720	135.744
4081.091809	270.411
4081.643935	200.384
4082.196099	140.053
4082.748300	79.7228
4083.300538	109.888
4083.852814	92.6508
4084.405127	84.0321
4084.957478	87.2641
4085.509866	44.1707
4086.062292	78.6454
4086.614754	134.667
4087.167255	109.888
4087.719792	70.0268
4088.272367	70.0268
4088.824980	66.7948
4089.377630	84.0321
4089.930317	66.7948
4090.483041	87.2641
4091.035803	66.7948
4091.588603	31.2427
4092.141440	48.4801
4092.694314	44.1708
4093.247225	28.0107
4093.800174	140.053
4094.353161	140.053
4094.906185	100.192
4095.459246	66.7948
4096.012344	87.2641
4096.565480	105.579
4097.118654	174.528
4097.671865	330.742
4098.225113	313.504
4098.778398	279.03
4099.331721	248.864
4099.885082	157.291
4100.438480	144.363
4100.991915	170.219
4101.545387	140.054
4102.098897	96.9602
4102.652445	84.0322
4103.206030	109.888
4103.759652	84.0322
4104.313311	157.291
4104.867008	287.648
4105.420743	361.984
4105.974514	343.67
4106.528324	352.288
4107.082170	274.72
4107.636054	191.766
4108.189975	161.6
4108.743934	178.838
4109.297930	135.744
4109.851964	96.9602
4110.406035	131.435
4110.960143	96.9601
4111.514289	79.7228
4112.068472	100.192
4112.622693	148.672
4113.176951	105.579
4113.731246	84.0321
4114.285579	87.2641
4114.839949	57.0988
4115.394356	18.3148
4115.948801	14.0054
4116.503284	21.5468
4117.057803	14.0054
4117.612361	9.45598e-005
4118.166955	78.6455
4118.721587	104.501
4119.276256	108.811
4119.830963	229.472
4120.385707	209.003
4120.940489	187.456
4121.495308	161.6
4122.050164	152.982
4122.605058	118.507
4123.159989	79.7228
4123.714957	96.9601
4124.269963	118.507
4124.825007	74.3361
4125.380087	40.9388
4125.935205	22.6241
4126.490361	126.048
4127.045554	96.9601
4127.600784	70.0268
4128.156052	48.4801
4128.711357	70.0268
4129.266699	57.0988
4129.822079	126.048
4130.377497	239.168
4130.932951	196.075
4131.488443	144.363
4132.043973	100.192
4132.599540	144.363
4133.155144	122.816
4133.710786	84.0321
4134.266465	79.7228
4134.822181	61.4081
4135.377935	105.579
4135.933727	100.192
4136.489555	84.0321
4137.045421	70.0268
4137.601325	309.195
4138.157266	300.576
4138.713244	252.096
4139.269260	174.528
4139.825313	126.048
4140.381403	164.832
4140.937531	113.12
4141.493696	74.3361
4142.049899	35.5521
4142.606139	18.3148
4143.162417	26.9334
4143.718732	18.3148
4144.275084	52.7894
4144.831473	28.0108
4145.387901	35.5521
4145.944365	96.9601
4146.500867	140.053
4147.057406	200.384
4147.613983	243.478
4148.170597	178.838
4148.727248	126.048
4149.283937	105.579
4149.840663	79.7228
4150.397427	66.7948
4150.954228	79.7228
4151.511067	135.744
4152.067943	148.672
4152.624856	84.0321
4153.181806	157.291
4153.738794	200.384
4154.295820	270.411
4154.852883	183.147
4155.409983	135.744
4155.967121	70.0268
4156.524296	61.4081
4157.081508	44.1708
4157.638758	144.363
4158.196045	170.219
4158.753370	100.192
4159.310732	92.6508
4159.868131	131.435
4160.425568	92.6508
4160.983043	57.0988
4161.540554	22.6241
4162.098103	22.6241
4162.655690	70.0268
4163.213314	70.0268
4163.770975	164.832
4164.328673	186.379
4164.886409	148.672
4165.444183	122.816
4166.001994	92.6508
4166.559842	161.6
4167.117728	191.766
4167.675651	209.003
4168.233611	165.91
4168.791609	313.504
4169.349644	287.648
4169.907717	174.528
4170.465827	140.053
4171.023974	109.888
4171.582159	118.507
4172.140381	96.9601
4172.698641	57.0988
4173.256938	61.4081
4173.815272	105.579
4174.373644	157.291
4174.932054	105.579
4175.490500	74.3361
4176.048984	151.904
4176.607506	256.406
4177.166064	209.003
4177.724661	135.744
4178.283294	105.579
4178.841965	48.4801
4179.400674	40.9387
4179.959420	48.4801
4180.518203	122.816
4181.077023	204.693
4181.635881	152.981
4182.194777	100.192
4182.753710	92.6508
4183.312680	61.4081
4183.871688	35.5521
4184.430733	40.9388
4184.989815	53.8668
4185.548935	28.0107
4186.108092	213.312
4186.667287	322.123
4187.226519	223.008
4187.785788	161.6
4188.345095	92.6508
4188.904439	70.0268
4189.463821	74.3361
4190.023240	48.4801
4190.582696	109.888
4191.142190	126.048
4191.701721	109.888
4192.261290	53.8668
4192.820896	18.3147
4193.380539	61.4081
4193.940220	87.2641
4194.499938	126.048
4195.059694	100.192
4195.619487	148.672
4196.179317	200.384
4196.739185	256.406
4197.299090	217.621
4197.859033	165.909
4198.419013	187.456
4198.979030	174.528
4199.539085	183.147
4200.099178	157.291
4200.659307	217.621
4201.219474	217.621
4201.779679	126.048
4202.339920	92.6508
4202.900200	157.291
4203.460516	152.981
4204.020870	213.312
4204.581262	170.219
4205.141690	126.048
4205.702157	113.12
4206.262660	164.832
4206.823201	177.76
4207.383780	105.579
4207.944396	92.6508
4208.505049	113.12
4209.065739	187.456
4209.626467	152.981
4210.187233	92.6508
4210.748036	100.192
4211.308876	126.048
4211.869754	100.192
4212.430669	66.7948
4212.991621	92.6508
4213.552611	113.12
4214.113638	170.219
4214.674703	161.6
4215.235805	165.909
4215.796944	287.648
4216.358121	252.096
4216.919335	144.363
4217.480587	135.744
4218.041876	109.888
4218.603202	84.0321
4219.164566	61.4081
4219.725967	53.8668
4220.287406	70.0268
4220.848882	100.192
4221.410395	61.4081
4221.971946	151.904
4222.533534	203.616
4223.095160	152.982
4223.656823	223.008
4224.218523	226.24
4224.780261	230.55
4225.342036	387.84
4225.903849	335.051
4226.465699	235.936
4227.027587	152.982
4227.589511	96.9601
4228.151474	57.0988
4228.713473	53.8668
4229.275510	48.4801
4229.837585	53.8668
4230.399696	53.8668
4230.961846	44.1708
4231.524032	121.739
4232.086256	100.192
4232.648518	74.3361
4233.210817	174.528
4233.773153	170.219
4234.335527	190.688
4234.897938	170.219
4235.460386	135.744
4236.022872	87.2641
4236.585395	105.579
4237.147956	223.008
4237.710554	165.91
4238.273189	157.291
4238.835862	174.528
4239.398572	109.888
4239.961320	44.1708
4240.524105	92.6508
4241.086927	118.507
4241.649787	152.981
4242.212684	122.816
4242.775619	79.7228
4243.338591	44.1708
4243.901601	92.6508
4244.464647	61.4081
4245.027732	74.3361
4245.590853	95.8828
4246.154012	164.832
4246.717209	164.832
4247.280443	177.76
4247.843714	165.91
4248.407023	118.507
4248.970369	61.4081
4249.533752	109.888
4250.097173	66.7948
4250.660631	87.2641
4251.224127	121.739
4251.787660	143.286
4252.351230	229.472
4252.914838	187.456
4253.478483	144.363
4254.042166	140.053
4254.605886	152.982
4255.169644	161.6
4255.733438	131.435
4256.297271	148.672
4256.861140	105.579
4257.425047	126.048
4257.988992	100.192
4258.552974	96.9601
4259.116993	113.12
4259.681050	100.192
4260.245144	92.6508
4260.809275	105.579
4261.373444	100.192
4261.937650	57.0988
4262.501894	31.2428
4263.066175	14.0054
4263.630494	87.2641
4264.194849	460.022
4264.759243	472.95
4265.323673	330.742
4265.888142	204.694
4266.452647	118.507
4267.017190	53.8668
4267.581770	61.4081
4268.146388	44.1708
4268.711043	243.478
4269.275735	200.384
4269.840465	135.744
4270.405233	100.192
4270.970037	260.715
4271.534879	209.003
4272.099759	187.456
4272.664676	144.363
4273.229630	113.12
4273.794622	96.9602
4274.359651	105.579
4274.924717	279.03
4275.489821	223.008
4276.054963	135.744
4276.620141	84.0321
4277.185357	57.0988
4277.750611	35.5521
4278.315902	70.0268
4278.881230	78.6455
4279.446596	61.4081
4280.011999	28.0108
4280.577439	84.0321
4281.142917	226.24
4281.708433	239.168
4282.273985	217.622
4282.839575	196.075
4283.405203	157.291
4283.970868	105.579
4284.536570	61.4081
4285.102310	53.8668
4285.668087	22.6241
4286.233902	28.0108
4286.799753	105.579
4287.365643	165.91
4287.931570	140.053
4288.497534	96.9601
4289.063535	92.6508
4289.629574	79.7228
4290.195650	213.312
4290.761764	204.694
4291.327915	196.075
4291.894104	161.6
4292.460330	105.579
4293.026593	165.91
4293.592894	191.766
4294.159232	213.312
4294.725608	144.363
4295.292021	151.904
4295.858471	157.291
4296.424959	213.312
4296.991484	144.363
4297.558046	87.2641
4298.124646	118.507
4298.691284	87.2641
4299.257958	74.3361
4299.824671	74.3361
4300.391420	95.8828
4300.958207	66.7948
4301.525031	44.1708
4302.091893	40.9388
4302.658792	131.435
4303.225729	148.672
4303.792703	140.053
4304.359714	209.003
4304.926763	229.472
4305.493849	242.4
4306.060973	152.981
4306.628134	131.435
4307.195332	100.192
4307.762568	66.7948
4308.329841	96.9601
4308.897152	170.219
4309.464500	126.048
4310.031885	118.507
4310.599308	265.024
4311.166768	296.267
4311.734266	313.504
4312.301801	256.406
4312.869373	217.622
4313.436983	140.053
4314.004630	79.7228
4314.572315	53.8668
4315.140037	18.3148
4315.707796	138.976
4316.275593	226.24
4316.843427	223.008
4317.411299	144.363
4317.979208	217.622
4318.547154	157.291
4319.115138	105.579
4319.683159	74.3361
4320.251218	53.8668
4320.819314	131.435
4321.387447	109.888
4321.955618	113.12
4322.523827	147.595
4323.092072	118.507
4323.660355	96.9601
4324.228676	161.6
4324.797034	140.053
4325.365429	100.192
4325.933861	209.003
4326.502331	322.123
4327.070839	248.864
4327.639384	152.981
4328.207966	96.9601
4328.776586	70.0268
4329.345243	170.219
4329.913937	140.053
4330.482669	196.075
4331.051438	196.075
4331.620245	283.339
4332.189089	369.526
4332.757971	304.886
4333.326889	170.219
4333.895846	87.2641
4334.464839	53.8667
4335.033871	35.5521
4335.602939	22.6241
4336.172045	92.6508
4336.741188	144.363
4337.310369	191.765
4337.879587	252.096
4338.448842	256.406
4339.018135	204.693
4339.587466	122.816
4340.156833	84.0321
4340.726238	183.147
4341.295681	217.622
4341.865161	152.981
4342.434678	239.168
4343.004233	170.219
4343.573825	109.888
4344.143455	140.053
4344.713122	113.12
4345.282826	126.048
4345.852568	109.888
4346.422347	70.0268
4346.992163	57.0988
4347.562017	28.0107
4348.131909	48.4801
4348.701837	35.5521
4349.271803	14.0054
4349.841807	21.5467
4350.411848	14.0054
4350.981926	9.69607
4351.552042	14.0054
4352.122195	6.40422e-005
4352.692386	21.5467
4353.262614	47.4028
4353.832879	35.5521
4354.403182	44.1708
4354.973522	44.1708
4355.543900	65.7174
4356.114315	100.192
4356.684767	92.6508
4357.255257	118.507
4357.825784	152.981
4358.396348	113.12
4358.966950	87.2641
4359.537590	177.76
4360.108267	177.76
4360.678981	229.472
4361.249732	217.622
4361.820521	144.363
4362.391348	178.837
4362.962212	144.363
4363.533113	148.672
4364.104052	105.579
4364.675028	70.0268
4365.246041	48.4801
4365.817092	74.3361
4366.388180	126.048
4366.959306	138.976
4367.530469	122.816
4368.101669	109.888
4368.672907	96.9601
4369.244182	79.7228
4369.815495	131.435
4370.386845	109.888
4370.958232	126.048
4371.529657	164.832
4372.101119	199.307
4372.672619	207.926
4373.244156	121.739
4373.815731	229.472
4374.387342	200.384
4374.958992	226.24
4375.530678	230.55
4376.102402	196.075
4376.674164	170.219
4377.245963	217.622
4377.817799	148.672
4378.389673	183.147
4378.961584	190.688
4379.533532	239.168
4380.105518	183.147
4380.677542	118.507
4381.249602	96.9601
4381.821700	70.0268
4382.393836	113.12
4382.966009	144.363
4383.538219	100.192
4384.110467	66.7948
4384.682752	126.048
4385.255075	122.816
4385.827434	187.456
4386.399832	196.075
4386.972267	148.672
4387.544739	135.744
4388.117248	140.053
4388.689795	96.9601
4389.262379	105.579
4389.835001	144.363
4390.407660	122.816
4390.980357	196.075
4391.553091	243.478
4392.125862	157.291
4392.698671	174.528
4393.271517	223.008
4393.844401	161.6
4394.417322	92.6508
4394.990280	66.7948
4395.563276	61.4081
4396.136309	57.0988
4396.709380	53.8668
4397.282488	57.0988
4397.855633	65.7174
4398.428816	73.2588
4399.002036	70.0268
4399.575294	53.8668
4400.148589	113.12
4400.721921	190.688
4401.295291	174.528
4401.868698	113.12
4402.442143	57.0988
4403.015625	57.0988
4403.589144	118.507
4404.162701	79.7228
4404.736295	79.7228
4405.309927	66.7948
4405.883596	109.888
4406.457302	92.6508
4407.031046	48.4801
4407.604828	122.816
4408.178646	74.3361
4408.752502	74.3361
4409.326396	151.904
4409.900327	221.931
4410.474295	191.766
4411.048301	135.744
4411.622344	165.909
4412.196424	126.048
4412.770542	53.8668
4413.344697	57.0988
4413.918890	57.0988
4414.493120	105.579
4415.067388	105.579
4415.641693	144.363
4416.216035	157.291
4416.790415	113.12
4417.364832	70.0268
4417.939286	256.406
4418.513778	343.67
4419.088307	217.621
4419.662874	161.6
4420.237478	109.888
4420.812120	92.6508
4421.386799	35.5521
4421.961515	131.435
4422.536269	322.123
4423.111060	252.096
4423.685889	170.219
4424.260755	126.048
4424.835658	92.6508
4425.410599	79.7228
4425.985577	100.192
4426.560592	87.2641
4427.135645	95.8828
4427.710736	66.7948
4428.285864	35.5521
4428.861029	22.6241
4429.436231	18.3147
4430.011471	48.4801
4430.586749	48.4801
4431.162064	53.8667
4431.737416	170.219
4432.312805	126.048
4432.888233	84.0321
4433.463697	109.888
4434.039199	209.003
4434.614738	226.24
4435.190315	178.837
4435.765929	217.621
4436.341580	226.24
4436.917269	161.6
4437.492995	161.6
4438.068759	152.981
4438.644560	84.0321
4439.220398	35.5521
4439.796274	53.8667
4440.372188	74.3361
4440.948138	53.8667
4441.524126	61.4081
4442.100152	92.6508
4442.676215	109.888
4443.252315	165.909
4443.828453	100.192
4444.404628	131.435
4444.980840	356.598
4445.557090	296.267
4446.133378	248.864
4446.709702	157.291
4447.286064	105.579
4447.862464	161.6
4448.438901	105.579
4449.015375	84.0321
4449.591887	53.8667
4450.168436	48.48
4450.745023	66.7947
4451.321647	44.1707
4451.898308	78.6454
4452.475007	117.429
4453.051743	84.0321
4453.628516	131.435
4454.205327	100.192
4454.782176	113.12
4455.359062	174.528
4455.935985	140.053
4456.512945	74.3361
4457.089943	57.0987
4457.666979	35.552
4458.244052	178.837
4458.821162	226.24
4459.398309	322.123
4459.975494	274.72
4460.552717	235.936
4461.129977	161.6
4461.707274	131.435
4462.284609	87.264
4462.861981	61.408
4463.439390	53.8667
4464.016837	105.579
4464.594321	105.579
4465.171843	122.816
4465.749402	96.9601
4466.326998	74.336
4466.904632	48.48
4467.482303	40.9387
4468.060012	66.7947
4468.637758	74.336
4469.215542	100.192
4469.793363	100.192
4470.371221	87.264
4470.949117	105.579
4471.527050	70.0267
4472.105020	177.76
4472.683028	113.12
4473.261074	66.7947
4473.839156	48.48
4474.417276	70.0267
4474.995434	138.976
4475.573629	187.456
4476.151861	170.219
4476.730131	126.048
4477.308438	131.435
4477.886783	126.048
4478.465165	100.192
4479.043584	96.9601
4479.622041	178.837
4480.200535	235.936
4480.779067	165.909
4481.357636	157.291
4481.936242	170.219
4482.514886	122.816
4483.093567	100.192
4483.672286	126.048
4484.251042	174.528
4484.829835	265.024
4485.408666	252.096
4485.987534	239.168
4486.566440	170.219
4487.145383	100.192
4487.724363	100.192
4488.303381	134.667
4488.882436	92.6507
4489.461529	70.0267
4490.040659	113.12
4490.619827	118.507
4491.199031	92.6507
4491.778274	87.264
4492.357553	108.811
4492.936870	134.667
4493.516225	113.12
4494.095617	96.96
4494.675046	165.909
4495.254513	161.6
4495.834017	144.363
4496.413558	157.291
4496.993137	161.6
4497.572754	148.672
4498.152407	140.053
4498.732099	170.219
4499.311827	270.411
4499.891593	274.72
4500.471396	191.765
4501.051237	105.579
4501.631115	70.0267
4502.211031	74.336
4502.790984	66.7947
4503.370974	48.48
4503.951002	157.291
4504.531067	191.765
4505.111170	213.312
4505.691310	148.672
4506.271487	135.744
4506.851702	113.12
4507.431954	84.032
4508.012244	157.291
4508.592571	135.744
4509.172935	92.6507
4509.753337	100.192
4510.333777	74.336
4510.914253	74.336
4511.494767	70.0267
4512.075319	87.264
4512.655908	61.408
4513.236534	109.888
4513.817198	183.147
4514.397899	174.528
4514.978637	113.12
4515.559413	121.739
4516.140226	130.357
4516.721077	169.141
4517.301965	173.451
4517.882891	242.4
4518.463854	178.837
4519.044854	148.672
4519.625892	122.816
4520.206967	92.6507
4520.788079	87.2641
4521.369229	79.7227
4521.950417	135.744
4522.531641	87.2641
4523.112903	61.408
4523.694203	79.7227
4524.275540	79.7227
4524.856914	87.2641
4525.438326	135.744
4526.019775	105.579
4526.601262	70.0267
4527.182786	44.1707
4527.764347	28.0107
4528.345946	5.38668
4528.927582	14.0053
4529.509256	39.8614
4530.090967	130.357
4530.672716	247.787
4531.254501	174.528
4531.836325	165.909
4532.418185	217.621
4533.000083	213.312
4533.582019	152.981
4534.163992	135.744
4534.746002	105.579
4535.328050	113.12
4535.910135	61.408
4536.492257	100.192
4537.074417	74.3361
4537.656614	44.1707
4538.238849	35.552
4538.821121	70.0267
4539.403431	44.1707
4539.985778	61.408
4540.568162	35.552
4541.150584	53.8667
4541.733043	57.0987
4542.315539	48.48
4542.898073	200.384
4543.480645	178.837
4544.063254	113.12
4544.645900	66.7947
4545.228583	48.48
4545.811304	92.6507
4546.394063	140.053
4546.976859	126.048
4547.559692	187.456
4548.142562	131.435
4548.725470	135.744
4549.308416	157.291
4549.891399	164.832
4550.474419	164.832
4551.057476	96.9601
4551.640572	66.7947
4552.223704	109.888
4552.806874	118.507
4553.390081	191.765
4553.973326	174.528
4554.556608	196.075
4555.139927	170.219
4555.723284	157.291
4556.306679	177.76
4556.890110	126.048
4557.473579	100.192
4558.057086	118.507
4558.640630	92.6507
4559.224211	135.744
4559.807830	183.147
4560.391486	178.837
4560.975179	96.9601
4561.558910	53.8667
4562.142679	66.7947
4562.726485	105.579
4563.310328	87.2641
4563.894208	44.1707
4564.478126	40.9387
4565.062082	53.8667
4565.646074	53.8667
4566.230105	61.408
4566.814172	40.9387
4567.398277	31.2427
4567.982420	14.0054
4568.566600	100.192
4569.150817	79.7227
4569.735071	84.0321
4570.319363	79.7227
4570.903693	100.192
4571.488060	84.0321
4572.072464	113.12
4572.656906	92.6507
4573.241385	48.48
4573.825901	9.69601
4574.410455	74.336
4574.995046	82.9547
4575.579675	44.1707
4576.164341	87.264
4576.749045	105.579
4577.333786	74.336
4577.918564	157.291
4578.503380	283.339
4579.088233	187.456
4579.673123	165.909
4580.258051	131.435
4580.843017	126.048
4581.428020	134.667
4582.013060	109.888
4582.598137	109.888
4583.183252	161.6
4583.768405	105.579
4584.353594	61.408
4584.938822	57.0987
4585.524086	57.0987
4586.109388	113.12
4586.694728	187.456
4587.280105	191.765
4587.865519	144.363
4588.450970	96.96
4589.036460	70.0267
4589.621986	66.7947
4590.207550	87.264
4590.793151	61.408
4591.378790	57.0987
4591.964466	22.624
4592.550179	22.624
4593.135930	40.9387
4593.721719	113.12
4594.307544	131.435
4594.893407	165.909
4595.479308	148.672
4596.065246	148.672
4596.651221	113.12
4597.237234	79.7227
4597.823284	140.053
4598.409372	144.363
4598.995497	113.12
4599.581659	151.904
4600.167859	170.219
4600.754096	118.507
4601.340371	57.0987
4601.926683	61.4081
4602.513032	187.456
4603.099419	204.693
4603.685843	191.765
4604.272305	178.837
4604.858804	230.549
4605.445340	161.6
4606.031914	217.621
4606.618525	248.864
4607.205174	165.909
4607.791860	105.579
4608.378583	209.003
4608.965344	243.477
4609.552143	309.195
4610.138978	256.405
4610.725851	178.837
4611.312762	135.744
4611.899710	87.264
4612.486695	66.7947
4613.073718	48.48
4613.660778	109.888
4614.247876	79.7227
4614.835011	44.1707
4615.422183	82.9547
4616.009393	177.76
4616.596640	247.787
4617.183924	152.981
4617.771246	122.816
4618.358606	187.456
4618.946003	204.693
4619.533437	309.195
4620.120909	329.664
4620.708418	235.936
4621.295964	144.363
4621.883548	131.435
4622.471169	131.435
4623.058828	92.6507
4623.646524	109.888
4624.234257	113.12
4624.822028	100.192
4625.409836	40.9386
4625.997682	35.552
4626.585565	92.6507
4627.173486	135.744
4627.761444	161.6
4628.349439	161.6
4628.937472	135.744
4629.525542	79.7227
4630.113649	61.408
4630.701794	44.1707
4631.289977	40.9387
4631.878196	79.7227
4632.466454	96.96
4633.054748	165.909
4633.643080	148.672
4634.231450	140.053
4634.819856	92.6507
4635.408301	61.408
4635.996782	87.264
4636.585301	118.507
4637.173858	118.507
4637.762451	170.219
4638.351083	217.621
4638.939751	152.981
4639.528457	113.12
4640.117201	138.976
4640.705982	109.888
4641.294800	70.0267
4641.883656	138.976
4642.472549	177.76
4643.061479	152.981
4643.650447	144.363
4644.239453	144.363
4644.828495	213.312
4645.417575	165.909
4646.006693	113.12
4646.595848	100.192
4647.185040	157.291
4647.774270	239.168
4648.363537	277.952
4648.952842	191.765
4649.542184	144.363
4650.131563	118.507
4650.720980	326.432
4651.310434	304.885
4651.899926	191.765
4652.489455	165.909
4653.079021	152.981
4653.668625	178.837
4654.258266	113.12
4654.847945	84.032
4655.437661	53.8667
4656.027415	31.2427
4656.617206	95.8827
4657.207034	200.384
4657.796900	161.6
4658.386803	122.816
4658.976743	70.0267
4659.566721	74.336
4660.156736	44.1707
4660.746789	82.9547
4661.336879	196.075
4661.927007	209.003
4662.517172	200.384
4663.107374	174.528
4663.697614	131.435
4664.287891	313.504
4664.878206	404
4665.468558	391.072
4666.058947	243.477
4666.649374	223.008
4667.239838	235.936
4667.830340	157.291
4668.420879	109.888
4669.011455	79.7227
4669.602069	84.032
4670.192720	109.888
4670.783409	261.792
4671.374135	239.168
4671.964899	322.123
4672.555700	291.957
4673.146538	226.24
4673.737414	165.909
4674.328327	131.435
4674.919277	178.837
4675.510265	213.312
4676.101291	204.693
4676.692353	170.219
4677.283454	113.12
4677.874591	70.0267
4678.465766	44.1706
4679.056978	35.552
4679.648228	87.264
4680.239515	87.264
4680.830840	126.048
4681.422202	160.523
4682.013602	164.832
4682.605038	122.816
4683.196513	152.981
4683.788024	105.579
4684.379573	61.408
4684.971160	48.48
4685.562784	35.552
4686.154445	22.624
4686.746144	28.0106
4687.337880	122.816
4687.929653	100.192
4688.521464	53.8667
4689.113313	31.2426
4689.705198	28.0106
4690.297121	28.0106
4690.889082	40.9387
4691.481080	152.981
4692.073115	270.411
4692.665188	369.525
4693.257298	291.957
4693.849446	213.312
4694.441631	113.12
4695.033853	66.7947
4695.626113	84.032
4696.218410	113.12
4696.810745	79.7227
4697.403117	61.408
4697.995526	28.0106
4698.587973	66.7947
4699.180458	157.291
4699.772979	144.363
4700.365538	79.7227
4700.958135	48.48
4701.550769	79.7227
4702.143440	395.382
4702.736149	322.123
4703.328895	248.864
4703.921678	200.384
4704.514499	109.888
4705.107358	61.408
4705.700254	61.408
4706.293187	66.7947
4706.886157	66.7947
4707.479165	57.0987
4708.072211	53.8667
4708.665294	66.7947
4709.258414	140.053
4709.851571	135.744
4710.444766	96.96
4711.037999	74.336
4711.631269	161.6
4712.224576	105.579
4712.817921	66.7947
4713.411303	31.2427
4714.004722	243.477
4714.598179	213.312
4715.191673	309.195
4715.785205	235.936
4716.378774	152.981
4716.972381	79.7227
4717.566025	87.264
4718.159706	70.0267
4718.753425	57.0987
4719.347181	138.976
4719.940975	173.451
4720.534806	109.888
4721.128674	66.7947
4721.722580	144.363
4722.316523	373.835
4722.910504	279.029
4723.504522	270.411
4724.098577	230.549
4724.692670	178.837
4725.286800	144.363
4725.880968	109.888
4726.475173	135.744
4727.069415	96.96
4727.663695	70.0267
4728.258013	66.7947
4728.852367	44.1707
4729.446759	28.0106
4730.041189	44.1707
4730.635656	170.219
4731.230160	187.456
4731.824702	165.909
4732.419281	287.648
4733.013898	223.008
4733.608552	135.744
4734.203243	109.888
4734.797972	66.7947
4735.392738	31.2427
4735.987542	61.408
4736.582383	48.48
4737.177261	165.909
4737.772177	209.003
4738.367130	152.981
4738.962121	113.12
4739.557149	61.408
4740.152214	44.1707
4740.747317	18.3147
4741.342458	35.552
4741.937635	57.0987
4742.532851	87.264
4743.128103	209.003
4743.723393	221.931
4744.318720	187.456
4744.914085	152.981
4745.509487	135.744
4746.104927	122.816
4746.700404	100.192
4747.295918	70.0267
4747.891470	57.0987
4748.487059	31.2427
4749.082686	61.408
4749.678350	48.48
4750.274051	161.6
4750.869790	248.864
4751.465566	209.003
4752.061380	290.88
4752.657231	270.411
4753.253120	200.384
4753.849046	144.363
4754.445009	122.816
4755.041010	105.579
4755.637048	48.48
4756.233123	135.744
4756.829236	213.312
4757.425387	161.6
4758.021574	187.456
4758.617800	204.693
4759.214062	270.411
4759.810362	230.549
4760.406699	191.765
4761.003074	174.528
4761.599487	109.888
4762.195936	92.6507
4762.792423	84.032
4763.388948	84.032
4763.985510	252.096
4764.582109	339.36
4765.178745	347.979
4765.775420	270.411
4766.372131	287.648
4766.968880	243.477
4767.565666	161.6
4768.162490	131.435
4768.759351	138.976
4769.356250	100.192
4769.953186	79.7227
4770.550159	57.0987
4771.147170	22.624
4771.744218	53.8667
4772.341304	126.048
4772.938427	105.579
4773.535587	96.96
4774.132785	66.7947
4774.730020	66.7947
4775.327293	109.888
4775.924603	70.0267
4776.521950	44.1707
4777.119335	28.0107
4777.716757	22.624
4778.314217	14.0053
4778.911714	34.4747
4779.509249	28.0107
4780.106821	14.0053
4780.704430	34.4747
4781.302077	68.9494
4781.899761	104.501
4782.497482	169.141
4783.095241	161.6
4783.693038	217.621
4784.290872	131.435
4784.888743	170.219
4785.486651	109.888
4786.084597	87.264
4786.682581	161.6
4787.280602	140.053
4787.878660	152.981
4788.476756	148.672
4789.074889	165.909
4789.673059	126.048
4790.271267	87.264
4790.869512	87.264
4791.467795	100.192
4792.066115	247.787
4792.664473	243.477
4793.262868	183.147
4793.861300	190.688
4794.459770	165.909
4795.058277	122.816
4795.656822	70.0267
4796.255404	44.1707
4796.854023	40.9387
4797.452680	28.0107
4798.051374	44.1707
4798.650106	57.0987
4799.248875	91.5734
4799.847681	117.429
4800.446525	96.96
4801.045406	100.192
4801.644325	252.096
4802.243281	270.411
4802.842275	322.123
4803.441305	230.549
4804.040374	135.744
4804.639479	87.264
4805.238623	95.8827
4805.837803	335.051
4806.437021	270.411
4807.036277	196.075
4807.635569	152.981
4808.234900	131.435
4808.834267	92.6507
4809.433672	74.336
4810.033115	82.9547
4810.632594	79.7227
4811.232112	174.528
4811.831666	148.672
4812.431258	161.6
4813.030888	113.12
4813.630555	84.032
4814.230259	109.888
4814.830001	226.24
4815.429780	239.168
4816.029596	230.549
4816.629450	183.147
4817.229342	148.672
4817.829271	92.6507
4818.429237	48.48
4819.029240	35.552
4819.629281	66.7947
4820.229360	118.507
4820.829476	165.909
4821.429629	200.384
4822.029819	135.744
4822.630047	87.264
4823.230313	157.291
4823.830616	126.048
4824.430956	61.408
4825.031334	44.1707
4825.631749	48.48
4826.232201	44.1707
4826.832691	148.672
4827.433219	144.363
4828.033783	131.435
4828.634386	96.96
4829.235025	105.579
4829.835702	84.032
4830.436416	66.7947
4831.037168	44.1706
4831.637957	40.9386
4832.238784	170.219
4832.839648	174.528
4833.440550	261.792
4834.041488	174.528
4834.642465	131.435
4835.243478	109.888
4835.844529	70.0267
4836.445618	74.336
4837.046744	66.7947
4837.647907	200.384
4838.249108	161.6
4838.850346	113.12
4839.451622	74.336
4840.052935	105.579
4840.654285	235.936
4841.255673	209.003
4841.857098	113.12
4842.458560	70.0267
4843.060061	44.1707
4843.661598	35.552
4844.263173	92.6507
4844.864785	84.032
4845.466435	66.7947
4846.068122	61.408
4846.669846	82.9547
4847.271608	87.264
4847.873407	61.408
4848.475244	44.1707
4849.077118	35.552
4849.679030	35.552
4850.280979	48.48
4850.882965	100.192
4851.484989	79.7227
4852.087050	44.1706
4852.689149	40.9386
4853.291285	61.408
4853.893458	66.7947
4854.495669	96.96
4855.097917	84.032
4855.700203	223.008
4856.302526	230.549
4856.904886	223.008
4857.507284	178.837
4858.109719	126.048
4858.712192	138.976
4859.314702	234.859
4859.917250	213.312
4860.519835	209.003
4861.122457	113.12
4861.725117	84.032
4862.327814	100.192
4862.930549	84.032
4863.533321	200.384
4864.136130	300.576
4864.738977	230.549
4865.341861	204.693
4865.944783	209.003
4866.547742	239.168
4867.150738	178.837
4867.753772	126.048
4868.356843	66.7946
4868.959952	109.888
4869.563098	144.363
4870.166282	151.904
4870.769503	109.888
4871.372761	174.528
4871.976057	178.837
4872.579390	161.6
4873.182760	170.219
4873.786168	170.219
4874.389614	131.435
4874.993097	87.264
4875.596617	61.408
4876.200175	61.408
4876.803770	138.976
4877.407402	105.579
4878.011072	84.032
4878.614779	87.264
4879.218524	84.032
4879.822306	70.0266
4880.426125	187.456
4881.029982	165.909
4881.633877	100.192
4882.237808	87.264
4882.841778	57.0986
4883.445784	61.408
4884.049828	48.48
4884.653910	204.693
4885.258028	313.504
4885.862185	283.339
4886.466378	283.339
4887.070609	226.24
4887.674878	277.952
4888.279184	290.88
4888.883527	204.693
4889.487908	144.363
4890.092326	170.219
4890.696781	204.693
4891.301274	187.456
4891.905804	135.744
4892.510372	105.579
4893.114977	96.96
4893.719620	48.48
4894.324300	61.408
4894.929017	148.672
4895.533772	157.291
4896.138564	66.7947
4896.743394	113.12
4897.348261	121.739
4897.953165	113.12
4898.558107	92.6507
4899.163087	57.0987
4899.768103	134.667
4900.373157	143.285
4900.978249	100.192
4901.583378	96.96
4902.188544	165.909
4902.793748	122.816
4903.398989	70.0267
4904.004268	35.552
4904.609584	70.0267
4905.214937	91.5733
4905.820328	130.357
4906.425756	92.6507
4907.031222	48.48
4907.636725	87.264
4908.242265	121.739
4908.847843	121.739
4909.453458	109.888
4910.059111	66.7947
4910.664801	57.0987
4911.270529	53.8667
4911.876294	31.2426
4912.482096	61.408
4913.087936	44.1707
4913.693813	134.667
4914.299727	118.507
4914.905679	100.192
4915.511669	108.811
4916.117696	96.96
4916.723760	53.8667
4917.329861	31.2426
4917.936000	95.8827
4918.542177	157.291
4919.148391	126.048
4919.754642	113.12
4920.360931	87.264
4920.967257	118.507
4921.573620	84.032
4922.180021	174.528
4922.786460	204.693
4923.392935	296.267
4923.999449	322.123
4924.605999	270.411
4925.212587	287.648
4925.819213	230.549
4926.425875	144.363
4927.032576	61.408
4927.639313	66.7947
4928.246088	170.219
4928.852901	122.816
4929.459751	100.192
4930.066638	108.811
4930.673563	92.6507
4931.280525	126.048
4931.887524	84.032
4932.494561	61.408
4933.101636	44.1707
4933.708747	52.7893
4934.315897	70.0267
4934.923083	40.9386
4935.530307	40.9386
4936.137569	126.048
4936.744867	160.523
4937.352204	177.76
4937.959577	170.219
4938.566988	243.477
4939.174437	252.096
4939.781923	252.096
4940.389446	342.592
4940.997007	296.267
4941.604605	196.075
4942.212241	152.981
4942.819913	144.363
4943.427624	113.12
4944.035372	74.336
4944.643157	35.552
4945.250979	61.408
4945.858839	187.456
4946.466737	148.672
4947.074672	109.888
4947.682644	61.408
4948.290654	57.0986
4948.898701	70.0266
4949.506785	78.6453
4950.114907	138.976
4950.723066	173.451
4951.331263	194.997
4951.939497	170.219
4952.547769	122.816
4953.156078	100.192
4953.764424	204.693
4954.372808	187.456
4954.981229	122.816
4955.589688	113.12
4956.198184	87.264
4956.806717	326.432
4957.415288	387.84
4958.023897	313.504
4958.632542	196.075
4959.241225	122.816
4959.849946	131.435
4960.458704	122.816
4961.067499	131.435
4961.676332	122.816
4962.285202	96.96
4962.894110	31.2426
4963.503055	48.48
4964.112037	40.9386
4964.721057	74.336
4965.330114	170.219
4965.939209	170.219
4966.548341	109.888
4967.157510	213.312
4967.766717	161.6
4968.375961	105.579
4968.985243	300.576
4969.594562	296.267
4970.203919	183.147
4970.813313	131.435
4971.422744	131.435
4972.032213	248.864
4972.641719	226.24
4973.251263	183.147
4973.860844	152.981
4974.470462	105.579
4975.080118	57.0987
4975.689811	82.9547
4976.299542	113.12
4976.909310	92.6507
4977.519115	48.48
4978.128958	40.9386
4978.738839	178.837
4979.348756	174.528
4979.958711	157.291
4980.568704	118.507
4981.178734	87.264
4981.788801	53.8667
4982.398906	79.7227
4983.009048	144.363
4983.619228	140.053
4984.229445	113.12
4984.839699	74.336
4985.449991	126.048
4986.060321	122.816
4986.670687	74.336
4987.281091	53.8666
4987.891533	66.7947
4988.502012	53.8666
4989.112528	87.264
4989.723082	87.264
4990.333673	187.456
4990.944302	183.147
4991.554968	131.435
4992.165671	96.96
4992.776412	84.032
4993.387190	48.48
4993.998006	22.624
4994.608859	31.2426
4995.219749	118.507
4995.830677	213.312
4996.441643	309.195
4997.052645	287.648
4997.663685	204.693
4998.274763	118.507
4998.885878	100.192
4999.497030	92.6506
5000.108220	79.7226
5000.719447	57.0986
5001.330712	70.0266
5001.942014	118.507
5002.553353	87.264
5003.164730	105.579
5003.776144	118.507
5004.387596	96.96
5004.999085	105.579
5005.610612	74.336
5006.222176	105.579
5006.833777	100.192
5007.445416	70.0266
5008.057092	91.5733
5008.668806	57.0986
5009.280556	65.7173
5009.892345	156.213
5010.504171	138.976
5011.116034	74.336
5011.727935	48.4799
5012.339873	152.981
5012.951848	126.048
5013.563861	74.3359
5014.175911	53.8666
5014.787999	109.888
5015.400124	213.312
5016.012287	140.053
5016.624487	183.147
5017.236724	187.456
5017.848999	204.693
5018.461311	135.744
5019.073661	109.888
5019.686048	57.0986
5020.298472	82.9546
5020.910934	79.7226
5021.523433	48.4799
5022.135970	35.5519
5022.748544	57.0986
5023.361155	57.0986
5023.973804	35.5519
5024.586491	131.435
5025.199214	126.048
5025.811976	138.976
5026.424774	122.816
5027.037610	100.192
5027.650484	57.0986
5028.263394	48.4799
5028.876343	105.579
5029.489328	165.909
5030.102351	161.6
5030.715412	100.192
5031.328510	131.435
5031.941645	138.976
5032.554818	96.9599
5033.168028	61.4079
5033.781275	82.9546
5034.394560	151.904
5035.007883	140.053
5035.621243	304.885
5036.234640	274.72
5036.848074	200.384
5037.461546	161.6
5038.075056	265.024
5038.688603	283.339
5039.302187	223.008
5039.915809	243.477
5040.529468	161.6
5041.143164	92.6506
5041.756898	74.3359
5042.370670	82.9546
5042.984478	87.2639
5043.598324	87.2639
5044.212208	70.0266
5044.826129	53.8666
5045.440087	70.0266
5046.054083	74.3359
5046.668117	105.579
5047.282187	66.7946
5047.896295	35.5519
5048.510441	87.2639
5049.124624	217.621
5049.738844	326.432
5050.353102	235.936
5050.967397	508.501
5051.581729	369.525
5052.196099	283.339
5052.810507	230.549
5053.424952	217.621
5054.039434	148.672
5054.653953	118.507
5055.268510	70.0266
5055.883105	183.147
5056.497737	135.744
5057.112406	105.579
5057.727113	161.6
5058.341857	122.816
5058.956638	152.981
5059.571457	140.053
5060.186314	122.816
5060.801207	92.6506
5061.416139	53.8665
5062.031107	35.5519
5062.646113	48.4799
5063.261157	22.6239
5063.876238	126.048
5064.491356	113.12
5065.106512	79.7226
5065.721705	209.003
5066.336935	165.909
5066.952203	140.053
5067.567508	144.363
5068.182851	221.931
5068.798231	260.715
5069.413649	183.147
5070.029104	96.9599
5070.644596	135.744
5071.260126	200.384
5071.875693	200.384
5072.491298	221.931
5073.106940	191.765
5073.722620	191.765
5074.338336	122.816
5074.954091	84.0319
5075.569882	209.003
5076.185712	290.88
5076.801578	235.936
5077.417482	265.024
5078.033424	235.936
5078.649402	223.008
5079.265419	140.053
5079.881472	118.507
5080.497563	196.075
5081.113692	209.003
5081.729858	265.024
5082.346061	339.36
5082.962302	291.957
5083.578580	252.096
5084.194895	239.168
5084.811248	209.003
5085.427639	204.693
5086.044066	157.291
5086.660531	126.048
5087.277034	170.219
5087.893574	109.888
5088.510152	74.3359
5089.126766	44.1705
5089.743419	95.8826
5090.360108	226.24
5090.976835	226.24
5091.593600	213.312
5092.210402	187.456
5092.827241	100.192
5093.444118	48.4799
5094.061032	61.4079
5094.677984	35.5519
5095.294973	70.0265
5095.911999	239.168
5096.529063	196.075
5097.146164	191.765
5097.763303	157.291
5098.380479	131.435
5098.997693	96.9599
5099.614943	92.6505
5100.232232	187.456
5100.849557	239.168
5101.466921	209.003
5102.084321	140.053
5102.701759	87.2639
5103.319235	87.2639
5103.936747	66.7945
5104.554298	35.5518
5105.171885	44.1705
5105.789510	105.579
5106.407173	170.219
5107.024873	190.688
5107.642610	170.219
5108.260385	144.363
5108.878197	105.579
5109.496046	70.0265
5110.113933	121.739
5110.731858	130.357
5111.349820	143.285
5111.967819	147.595
5112.585855	113.12
5113.203930	92.6505
5113.822041	66.7945
5114.440190	53.8665
5115.058376	31.2425
5115.676600	138.976
5116.294861	147.595
5116.913160	177.76
5117.531495	190.688
5118.149869	174.528
5118.768280	165.909
5119.386728	183.147
5120.005213	161.6
5120.623736	187.456
5121.242297	243.477
5121.860895	148.672
5122.479530	161.6
5123.098203	287.648
5123.716913	279.029
5124.335660	283.339
5124.954445	187.456
5125.573268	113.12
5126.192127	79.7225
5126.811025	84.0319
5127.429959	87.2639
5128.048931	174.528
5128.667941	196.075
5129.286988	247.787
5129.906072	161.6
5130.525194	131.435
5131.144353	144.363
5131.763549	131.435
5132.382783	74.3358
5133.002054	87.2639
5133.621363	191.765
5134.240709	309.195
5134.860093	511.733
5135.479514	504.192
5136.098972	335.051
5136.718468	217.621
5137.338001	148.672
5137.957572	105.579
5138.577180	74.3358
5139.196826	144.363
5139.816509	382.453
5140.436229	349.056
5141.055987	261.792
5141.675782	213.312
5142.295614	213.312
5142.915484	252.096
5143.535392	252.096
5144.155337	191.765
5144.775319	113.12
5145.395339	131.435
5146.015396	113.12
5146.635490	177.76
5147.255622	209.003
5147.875791	174.528
5148.495998	213.312
5149.116242	196.075
5149.736524	165.909
5150.356843	200.384
5150.977199	230.549
5151.597593	204.693
5152.218024	421.237
5152.838493	374.912
5153.458999	356.597
5154.079543	287.648
5154.700123	270.411
5155.320742	339.36
5155.941398	261.792
5156.562091	274.72
5157.182821	223.008
5157.803589	170.219
5158.424395	277.952
5159.045237	204.693
5159.666118	122.816
5160.287035	157.291
5160.907990	113.12
5161.528983	131.435
5162.150013	217.621
5162.771080	300.576
5163.392185	335.051
5164.013327	296.267
5164.634506	252.096
5165.255723	239.168
5165.876978	204.693
[truncated: 6,506 more rows]
