# Supplementary material for: Chemoenzymatic synthesis of genetically-encoded multivalent liquid N-glycan arrays
Source: Nat Commun. 2023 Aug 28;14:5237. doi: 10.1038/s41467-023-40900-y (PMC10462762; doi:10.1038/s41467-023-40900-y)
Supplement: Supplementary file 8 — Supplementary Dataset 4 [file 41467_2023_40900_MOESM8_ESM.zip › Supplementary Data 1_All MALDI Data/MALDI TextFiles for Fig.5 and Fig.6/TL-IV-135-SDB224_0001.txt]

TITLE "<<TL-IV-135-SDB224_0001>> Voyager Spec #1[BP = 5238.8, 48630]"
TYPE MASSSPEC
3999.789467	347.283
4000.336058	286.434
4000.882687	281.982
4001.429353	261.204
4001.976057	233.006
4002.522798	276.045
4003.069577	329.474
4003.616392	276.045
4004.163246	267.141
4004.710136	271.593
4005.257064	256.752
4005.804030	368.061
4006.351033	430.393
4006.898073	483.821
4007.445151	421.489
4007.992266	393.29
4008.539418	335.41
4009.086608	393.29
4009.633835	335.41
4010.181100	319.085
4010.728402	368.061
4011.275741	310.18
4011.823118	301.275
4012.370532	281.982
4012.917984	310.18
4013.465473	333.926
4014.012999	319.085
4014.560563	479.369
4015.108164	552.091
4015.655803	436.33
4016.203479	353.219
4016.751192	261.204
4017.298943	391.806
4017.846731	325.021
4018.394556	314.632
4018.942419	305.728
4019.490320	301.275
4020.038258	436.33
4020.586233	474.917
4021.134245	393.29
4021.682295	314.632
4022.230383	281.982
4022.778507	224.101
4023.326669	184.03
4023.874869	155.832
4024.423106	224.101
4024.971380	237.458
4025.519692	184.03
4026.068041	222.617
4026.616428	218.165
4027.164852	184.03
4027.713313	213.712
4028.261812	329.473
4028.810348	382.902
4029.358921	427.425
4029.907532	387.354
4030.456180	440.782
4031.004866	368.06
4031.553589	376.965
4032.102350	387.354
4032.651147	406.647
4033.199983	488.274
4033.748855	479.369
4034.297766	648.558
4034.846713	595.13
4035.395698	522.408
4035.944720	451.171
4036.493780	319.085
4037.042877	301.275
4037.592011	228.554
4038.141183	233.006
4038.690392	224.101
4039.239639	252.299
4039.788923	218.165
4040.338245	265.656
4040.887603	270.109
4041.437000	351.735
4041.986433	396.259
4042.535904	325.021
4043.085413	353.219
4043.634959	363.608
4044.184542	301.275
4044.734162	276.045
4045.283820	194.419
4045.833516	194.419
4046.383249	184.03
4046.933019	179.578
4047.482826	213.712
4048.032671	218.165
4048.582554	261.204
4049.132474	224.101
4049.682431	247.847
4050.232425	271.593
4050.782457	310.18
4051.332527	290.886
4051.882634	295.339
4052.432778	440.782
4052.982959	470.464
4053.533178	488.274
4054.083435	406.647
4054.633728	353.219
4055.184060	271.593
4055.734428	284.95
4056.284834	261.204
4056.835278	411.1
4057.385758	344.315
4057.936276	301.275
4058.486832	237.458
4059.037425	376.965
4059.588055	353.219
4060.138723	415.552
4060.689428	393.29
4061.240171	344.314
4061.790951	348.767
4062.341768	397.743
4062.892623	387.354
4063.443515	417.036
4063.994444	335.41
4064.545411	305.727
4065.096416	314.632
4065.647457	290.886
4066.198536	276.045
4066.749653	372.513
4067.300807	425.941
4067.851998	335.41
4068.403227	455.623
4068.954493	440.782
4069.505797	517.956
4070.057137	451.171
4070.608516	436.33
4071.159931	348.767
4071.711384	286.434
4072.262875	281.982
4072.814403	464.528
4073.365968	402.195
4073.917571	387.354
4074.469211	335.41
4075.020888	378.449
4075.572603	382.901
4076.124356	305.727
4076.676145	286.434
4077.227972	286.434
4077.779837	290.886
4078.331739	310.18
4078.883678	342.83
4079.435655	281.982
4079.987669	378.449
4080.539720	286.434
4081.091809	281.982
4081.643935	295.339
4082.196099	353.219
4082.748300	348.767
4083.300538	319.085
4083.852814	295.339
4084.405127	247.847
4084.957478	247.847
4085.509866	290.886
4086.062292	310.18
4086.614754	281.982
4087.167255	233.006
4087.719792	218.165
4088.272367	265.656
4088.824980	313.148
4089.377630	313.148
4089.930317	342.83
4090.483041	295.339
4091.035803	243.395
4091.588603	209.26
4092.141440	281.982
4092.694314	247.847
4093.247225	252.299
4093.800174	247.847
4094.353161	247.847
4094.906185	213.712
4095.459246	228.553
4096.012344	353.219
4096.565480	357.672
4097.118654	339.862
4097.671865	359.156
4098.225113	498.662
4098.778398	532.797
4099.331721	406.647
4099.885082	363.608
4100.438480	397.743
4100.991915	319.084
4101.545387	387.354
4102.098897	378.449
4102.652445	329.473
4103.206030	290.886
4103.759652	252.299
4104.313311	237.458
4104.867008	271.593
4105.420743	281.982
4105.974514	271.593
4106.528324	261.204
4107.082170	271.593
4107.636054	353.219
4108.189975	314.632
4108.743934	276.045
4109.297930	256.752
4109.851964	228.553
4110.406035	179.578
4110.960143	160.284
4111.514289	222.617
4112.068472	222.617
4112.622693	218.165
4113.176951	189.966
4113.731246	194.419
4114.285579	198.871
4114.839949	160.284
4115.394356	102.404
4115.948801	160.284
4116.503284	160.284
4117.057803	132.086
4117.612361	276.045
4118.166955	342.83
4118.721587	368.06
4119.276256	305.727
4119.830963	286.434
4120.385707	378.449
4120.940489	348.767
4121.495308	276.045
4122.050164	237.458
4122.605058	247.847
4123.159989	261.204
4123.714957	290.886
4124.269963	252.299
4124.825007	276.045
4125.380087	218.165
4125.935205	209.26
4126.490361	151.379
4127.045554	203.323
4127.600784	233.006
4128.156052	184.03
4128.711357	179.578
4129.266699	271.593
4129.822079	344.314
4130.377497	378.449
4130.932951	393.29
4131.488443	348.767
4132.043973	301.275
4132.599540	339.862
4133.155144	267.14
4133.710786	218.165
4134.266465	184.03
4134.822181	280.497
4135.377935	333.926
4135.933727	276.045
4136.489555	271.593
4137.045421	247.847
4137.601325	194.419
4138.157266	160.284
4138.713244	207.776
4139.269260	323.537
4139.825313	323.537
4140.381403	237.458
4140.937531	209.26
4141.493696	247.847
4142.049899	200.355
4142.606139	155.832
4143.162417	175.125
4143.718732	200.355
4144.275084	184.03
4144.831473	228.553
4145.387901	228.553
4145.944365	224.101
4146.500867	200.355
4147.057406	194.419
4147.613983	299.791
4148.170597	329.473
4148.727248	247.847
4149.283937	252.299
4149.840663	290.886
4150.397427	382.901
4150.954228	528.345
4151.511067	696.05
4152.067943	629.265
4152.624856	595.13
4153.181806	522.408
4153.738794	378.449
4154.295820	310.18
4154.852883	319.085
4155.409983	397.743
4155.967121	382.902
4156.524296	387.354
4157.081508	301.275
4157.638758	417.036
4158.196045	455.623
4158.753370	359.156
4159.310732	305.728
4159.868131	281.982
4160.425568	290.886
4160.983043	252.299
4161.540554	200.355
4162.098103	203.324
4162.655690	207.776
4163.213314	241.911
4163.770975	265.656
4164.328673	304.243
4164.886409	276.045
4165.444183	397.743
4166.001994	378.449
4166.559842	301.275
4167.117728	344.315
4167.675651	393.29
4168.233611	470.464
4168.791609	470.464
4169.349644	393.29
4169.907717	295.339
4170.465827	276.045
4171.023974	295.339
4171.582159	488.274
4172.140381	427.425
4172.698641	368.06
4173.256938	507.567
4173.815272	455.623
4174.373644	411.1
4174.932054	359.156
4175.490500	359.156
4176.048984	382.902
4176.607506	372.513
4177.166064	305.728
4177.724661	363.608
4178.283294	372.513
4178.841965	290.886
4179.400674	243.395
4179.959420	261.204
4180.518203	256.752
4181.077023	228.554
4181.635881	200.355
4182.194777	166.221
4182.753710	233.006
4183.312680	209.26
4183.871688	209.26
4184.430733	189.967
4184.989815	189.967
4185.548935	179.578
4186.108092	175.126
4186.667287	281.982
4187.226519	281.982
4187.785788	228.554
4188.345095	256.752
4188.904439	224.101
4189.463821	209.26
4190.023240	237.458
4190.582696	261.204
4191.142190	256.752
4191.701721	237.458
4192.261290	295.339
4192.820896	406.647
4193.380539	411.1
4193.940220	421.489
4194.499938	368.06
4195.059694	376.965
4195.619487	319.085
4196.179317	247.847
4196.739185	203.324
4197.299090	276.045
4197.859033	261.204
4198.419013	247.847
4198.979030	228.554
4199.539085	261.204
4200.099178	218.165
4200.659307	265.656
4201.219474	313.148
4201.779679	327.989
4202.339920	276.045
4202.900200	228.554
4203.460516	281.982
4204.020870	464.528
4204.581262	517.956
4205.141690	528.345
4205.702157	460.076
4206.262660	353.219
4206.823201	440.782
4207.383780	512.02
4207.944396	509.051
4208.505049	427.425
4209.065739	363.608
4209.626467	310.18
4210.187233	237.458
4210.748036	247.847
4211.308876	276.045
4211.869754	333.926
4212.430669	372.513
4212.991621	512.02
4213.552611	470.464
4214.113638	430.393
4214.674703	397.743
4215.235805	528.345
4215.796944	427.425
4216.358121	436.33
4216.919335	363.608
4217.480587	290.886
4218.041876	363.608
4218.603202	455.623
4219.164566	397.743
4219.725967	348.767
4220.287406	319.085
4220.848882	261.204
4221.410395	368.06
4221.971946	440.782
4222.533534	363.608
4223.095160	314.632
4223.656823	295.339
4224.218523	243.395
4224.780261	314.632
4225.342036	256.752
4225.903849	228.554
4226.465699	261.204
4227.027587	348.767
4227.589511	359.156
4228.151474	295.339
4228.713473	368.06
4229.275510	381.417
4229.837585	286.434
4230.399696	335.41
4230.961846	445.234
4231.524032	382.901
4232.086256	378.449
4232.648518	402.195
4233.210817	406.647
4233.773153	271.593
4234.335527	224.101
4234.897938	305.728
4235.460386	305.728
4236.022872	325.021
4236.585395	329.473
4237.147956	460.075
4237.710554	479.369
4238.273189	393.29
4238.835862	329.473
4239.398572	281.982
4239.961320	271.593
4240.524105	209.26
4241.086927	233.006
4241.649787	267.14
4242.212684	218.165
4242.775619	200.355
4243.338591	252.299
4243.901601	339.862
4244.464647	271.593
4245.027732	233.006
4245.590853	209.26
4246.154012	213.712
4246.717209	237.458
4247.280443	247.847
4247.843714	243.395
4248.407023	290.886
4248.970369	348.767
4249.533752	310.18
4250.097173	243.395
4250.660631	237.458
4251.224127	203.324
4251.787660	175.125
4252.351230	170.673
4252.914838	243.395
4253.478483	200.355
4254.042166	261.204
4254.605886	333.926
4255.169644	310.18
4255.733438	276.045
4256.297271	247.847
4256.861140	261.204
4257.425047	261.204
4257.988992	295.339
4258.552974	310.18
4259.116993	434.845
4259.681050	623.328
4260.245144	532.797
4260.809275	488.274
4261.373444	421.488
4261.937650	387.354
4262.501894	325.021
4263.066175	430.393
4263.630494	339.862
4264.194849	281.982
4264.759243	224.101
4265.323673	224.101
4265.888142	281.982
4266.452647	267.14
4267.017190	267.14
4267.581770	378.449
4268.146388	372.513
4268.711043	434.845
4269.275735	445.234
4269.840465	348.767
4270.405233	319.084
4270.970037	256.752
4271.534879	203.324
4272.099759	213.712
4272.664676	218.165
4273.229630	284.95
4273.794622	271.593
4274.359651	256.752
4274.924717	393.29
4275.489821	430.393
4276.054963	359.156
4276.620141	271.593
4277.185357	281.982
4277.750611	218.165
4278.315902	200.355
4278.881230	213.712
4279.446596	224.101
4280.011999	417.036
4280.577439	460.075
4281.142917	363.608
4281.708433	468.98
4282.273985	427.425
4282.839575	546.154
4283.405203	522.408
4283.970868	470.464
4284.536570	498.662
4285.102310	460.075
4285.668087	335.41
4286.233902	228.553
4286.799753	200.355
4287.365643	200.355
4287.931570	261.204
4288.497534	372.513
4289.063535	376.965
4289.629574	319.084
4290.195650	261.204
4290.761764	200.355
4291.327915	175.125
4291.894104	200.355
4292.460330	430.393
4293.026593	522.408
4293.592894	397.742
4294.159232	319.084
4294.725608	261.204
4295.292021	213.712
4295.858471	218.165
4296.424959	247.847
4296.991484	228.553
4297.558046	271.593
4298.124646	261.204
4298.691284	284.95
4299.257958	281.981
4299.824671	261.204
4300.391420	391.806
4300.958207	483.821
4301.525031	445.234
4302.091893	406.647
4302.658792	335.41
4303.225729	335.41
4303.792703	402.195
4304.359714	335.41
4304.926763	470.464
4305.493849	397.742
4306.060973	470.464
4306.628134	378.449
4307.195332	464.528
4307.762568	560.995
4308.329841	666.367
4308.897152	541.702
4309.464500	411.099
4310.031885	290.886
4310.599308	281.981
4311.166768	301.275
4311.734266	339.862
4312.301801	301.275
4312.869373	256.752
4313.436983	281.981
4314.004630	243.394
4314.572315	218.165
4315.140037	222.617
4315.707796	200.355
4316.275593	203.323
4316.843427	237.458
4317.411299	237.458
4317.979208	194.419
4318.547154	184.03
4319.115138	184.03
4319.683159	170.673
4320.251218	132.086
4320.819314	151.379
4321.387447	179.578
4321.955618	237.458
4322.523827	203.323
4323.092072	213.712
4323.660355	203.323
4324.228676	203.323
4324.797034	233.006
4325.365429	243.395
4325.933861	339.862
4326.502331	562.479
4327.070839	479.369
4327.639384	348.767
4328.207966	344.314
4328.776586	335.41
4329.345243	378.449
4329.913937	353.219
4330.482669	329.473
4331.051438	310.18
4331.620245	323.537
4332.189089	281.982
4332.757971	194.419
4333.326889	241.91
4333.895846	304.243
4334.464839	267.14
4335.033871	256.752
4335.602939	295.339
4336.172045	271.593
4336.741188	301.275
4337.310369	687.145
4337.879587	624.812
4338.448842	479.369
4339.018135	421.488
4339.587466	468.98
4340.156833	526.861
4340.726238	417.036
4341.295681	436.329
4341.865161	512.019
4342.434678	512.019
4343.004233	406.647
4343.573825	363.608
4344.143455	310.18
4344.713122	252.299
4345.282826	213.712
4345.852568	224.101
4346.422347	228.553
4346.992163	218.165
4347.562017	295.339
4348.131909	261.204
4348.701837	329.473
4349.271803	391.806
4349.841807	449.687
4350.411848	767.287
4350.981926	667.851
4351.552042	503.115
4352.122195	421.488
4352.692386	363.608
4353.262614	301.275
4353.832879	286.434
4354.403182	417.036
4354.973522	532.797
4355.543900	541.702
4356.114315	509.051
4356.684767	528.345
4357.255257	528.345
4357.825784	421.488
4358.396348	378.449
4358.966950	382.901
4359.537590	402.195
4360.108267	586.225
4360.678981	595.13
4361.249732	509.051
4361.820521	522.408
4362.391348	485.305
4362.962212	451.171
4363.533113	474.916
4364.104052	488.273
4364.675028	427.425
4365.246041	421.488
4365.817092	363.608
4366.388180	393.29
4366.959306	488.273
4367.530469	411.099
4368.101669	319.084
4368.672907	449.686
4369.244182	406.647
4369.815495	372.512
4370.386845	541.702
4370.958232	528.344
4371.529657	427.425
4372.101119	305.727
4372.672619	247.847
4373.244156	237.458
4373.815731	224.101
4374.387342	209.26
4374.958992	228.553
4375.530678	218.164
4376.102402	256.751
4376.674164	427.425
4377.245963	353.219
4377.817799	267.14
4378.389673	209.26
4378.961584	203.323
4379.533532	237.458
4380.105518	252.299
4380.677542	295.338
4381.249602	276.045
4381.821700	363.608
4382.393836	406.647
4382.966009	344.314
4383.538219	286.434
4384.110467	325.021
4384.682752	290.886
4385.255075	276.045
4385.827434	421.488
4386.399832	417.036
4386.972267	339.862
4387.544739	335.41
4388.117248	353.219
4388.689795	325.021
4389.262379	295.338
4389.835001	276.045
4390.407660	247.847
4390.980357	218.164
4391.553091	189.966
4392.125862	200.355
4392.698671	203.323
4393.271517	284.95
4393.844401	281.981
4394.417322	460.075
4394.990280	378.449
4395.563276	359.155
4396.136309	368.06
4396.709380	305.727
4397.282488	295.339
4397.855633	290.886
4398.428816	267.14
4399.002036	200.355
4399.575294	252.299
4400.148589	281.981
4400.721921	252.299
4401.295291	314.632
4401.868698	286.434
4402.442143	305.727
4403.015625	310.18
4403.589144	276.045
4404.162701	228.553
4404.736295	213.712
4405.309927	243.394
4405.883596	233.006
4406.457302	237.458
4407.031046	247.847
4407.604828	271.593
4408.178646	252.299
4408.752502	325.021
4409.326396	310.18
4409.900327	348.767
4410.474295	325.021
4411.048301	329.473
4411.622344	290.886
4412.196424	256.751
4412.770542	200.355
4413.344697	203.323
4413.918890	411.099
4414.493120	411.099
4415.067388	325.021
4415.641693	325.021
4416.216035	276.045
4416.790415	261.204
4417.364832	310.18
4417.939286	247.847
4418.513778	203.323
4419.088307	241.91
4419.662874	246.363
4420.237478	200.355
4420.812120	200.355
4421.386799	243.394
4421.961515	256.751
4422.536269	261.204
4423.111060	243.394
4423.685889	209.26
4424.260755	155.832
4424.835658	166.22
4425.410599	142.475
4425.985577	200.355
4426.560592	160.284
4427.135645	173.641
4427.710736	207.776
4428.285864	310.18
4428.861029	295.338
4429.436231	276.045
4430.011471	267.14
4430.586749	290.886
4431.162064	276.045
4431.737416	280.497
4432.312805	293.854
4432.888233	247.847
4433.463697	228.553
4434.039199	203.323
4434.614738	261.204
4435.190315	290.886
4435.765929	325.021
4436.341580	335.409
4436.917269	378.449
4437.492995	335.409
4438.068759	247.847
4438.644560	237.458
4439.220398	237.458
4439.796274	299.791
4440.372188	295.338
4440.948138	333.925
4441.524126	425.941
4442.100152	425.941
4442.676215	344.314
4443.252315	344.314
4443.828453	348.767
4444.404628	348.767
4444.980840	261.204
4445.557090	247.847
4446.133378	200.355
4446.709702	160.284
4447.286064	170.673
4447.862464	261.204
4448.438901	252.299
4449.015375	233.006
4449.591887	200.355
4450.168436	184.03
4450.745023	280.497
4451.321647	289.402
4451.898308	243.394
4452.475007	261.204
4453.051743	314.632
4453.628516	339.862
4454.205327	417.036
4454.782176	541.701
4455.359062	494.21
4455.935985	382.901
4456.512945	329.473
4457.089943	406.647
4457.666979	425.941
4458.244052	368.06
4458.821162	339.862
4459.398309	348.767
4459.975494	363.608
4460.552717	310.18
4461.129977	267.14
4461.707274	252.299
4462.284609	281.981
4462.861981	382.901
4463.439390	363.608
4464.016837	344.314
4464.594321	363.608
4465.171843	325.021
4465.749402	301.275
4466.326998	252.299
4466.904632	194.419
4467.482303	218.164
4468.060012	200.355
4468.637758	233.006
4469.215542	290.886
4469.793363	271.593
4470.371221	247.847
4470.949117	363.608
4471.527050	445.234
4472.105020	464.528
4472.683028	586.225
4473.261074	498.662
4473.839156	451.171
4474.417276	440.782
4474.995434	479.369
4475.573629	512.019
4476.151861	595.13
4476.730131	691.597
4477.308438	532.797
4477.886783	430.393
4478.465165	397.742
4479.043584	359.155
4479.622041	359.155
4480.200535	353.219
4480.779067	319.084
4481.357636	295.339
4481.936242	479.369
4482.514886	455.623
4483.093567	368.06
4483.672286	376.965
4484.251042	319.084
4484.829835	237.458
4485.408666	194.419
4485.987534	252.299
4486.566440	387.354
4487.145383	382.901
4487.724363	378.449
4488.303381	485.305
4488.882436	479.369
4489.461529	397.742
4490.040659	359.155
4490.619827	319.084
4491.199031	281.981
4491.778274	256.752
4492.357553	295.339
4492.936870	319.084
4493.516225	256.752
4494.095617	368.06
4494.675046	391.806
4495.254513	290.886
4495.834017	301.275
4496.413558	310.18
4496.993137	314.632
4497.572754	276.045
4498.152407	233.006
4498.732099	228.553
4499.311827	329.473
4499.891593	397.742
4500.471396	436.329
4501.051237	397.742
4501.631115	314.632
4502.211031	295.339
4502.790984	276.045
4503.370974	256.752
4503.951002	276.045
4504.531067	228.553
4505.111170	218.165
4505.691310	179.578
4506.271487	175.125
4506.851702	175.125
4507.431954	189.966
4508.012244	213.712
4508.592571	218.165
4509.172935	184.03
4509.753337	121.697
4510.333777	132.086
4510.914253	170.673
4511.494767	179.578
4512.075319	175.125
4512.655908	256.752
4513.236534	209.26
4513.817198	290.886
4514.397899	276.045
4514.978637	267.14
4515.559413	256.752
4516.140226	319.084
4516.721077	319.084
4517.301965	353.219
4517.882891	301.275
4518.463854	305.727
4519.044854	261.204
4519.625892	271.593
4520.206967	290.886
4520.788079	359.155
4521.369229	305.727
4521.950417	247.847
4522.531641	166.22
4523.112903	179.578
4523.694203	194.419
4524.275540	166.22
4524.856914	200.355
4525.438326	261.204
4526.019775	280.497
4526.601262	247.847
4527.182786	261.204
4527.764347	233.006
4528.345946	252.299
4528.927582	166.221
4529.509256	281.981
4530.090967	261.204
4530.672716	228.553
4531.254501	256.752
4531.836325	175.125
4532.418185	179.578
4533.000083	142.475
4533.582019	160.284
4534.163992	290.886
4534.746002	329.473
4535.328050	290.886
4535.910135	281.981
4536.492257	276.045
4537.074417	280.497
4537.656614	252.299
4538.238849	203.323
4538.821121	305.727
4539.403431	397.742
4539.985778	359.155
4540.568162	243.394
4541.150584	301.275
4541.733043	382.901
4542.315539	295.339
4542.898073	281.981
4543.480645	281.981
4544.063254	243.394
4544.645900	464.528
4545.228583	468.98
4545.811304	393.29
4546.394063	455.623
4546.976859	427.425
4547.559692	359.155
4548.142562	348.767
4548.725470	319.084
4549.308416	305.727
4549.891399	243.394
4550.474419	233.006
4551.057476	233.006
4551.640572	256.751
4552.223704	224.101
4552.806874	166.22
4553.390081	179.578
4553.973326	155.832
4554.556608	160.284
4555.139927	194.419
4555.723284	290.886
4556.306679	305.727
4556.890110	359.155
4557.473579	421.488
4558.057086	425.941
4558.640630	329.473
4559.224211	325.021
4559.807830	368.06
4560.391486	281.981
4560.975179	281.981
4561.558910	281.981
4562.142679	267.14
4562.726485	247.847
4563.310328	218.164
4563.894208	265.656
4564.478126	243.394
4565.062082	243.394
4565.646074	228.553
4566.230105	224.101
4566.814172	228.553
4567.398277	252.299
4567.982420	252.299
4568.566600	314.632
4569.150817	333.925
4569.735071	319.084
4570.319363	310.18
4570.903693	357.671
4571.488060	310.18
4572.072464	267.14
4572.656906	252.299
4573.241385	224.101
4573.825901	243.394
4574.410455	256.751
4574.995046	359.155
4575.579675	305.727
4576.164341	310.18
4576.749045	247.847
4577.333786	184.03
4577.918564	166.22
4578.503380	166.22
4579.088233	184.03
4579.673123	237.458
4580.258051	218.164
4580.843017	175.125
4581.428020	233.006
4582.013060	359.155
4582.598137	329.473
4583.183252	276.045
4583.768405	203.323
4584.353594	179.577
4584.938822	166.22
4585.524086	203.323
4586.109388	271.593
4586.694728	276.045
4587.280105	391.806
4587.865519	359.155
4588.450970	335.41
4589.036460	286.434
4589.621986	301.275
4590.207550	267.14
4590.793151	290.886
4591.378790	252.299
4591.964466	194.419
4592.550179	179.577
4593.135930	166.22
4593.721719	194.419
4594.307544	179.577
4594.893407	213.712
4595.479308	228.553
4596.065246	218.164
4596.651221	290.886
4597.237234	325.021
4597.823284	310.18
4598.409372	301.275
4598.995497	247.847
4599.581659	213.712
4600.167859	286.434
4600.754096	267.14
4601.340371	247.847
4601.926683	271.593
4602.513032	310.18
4603.099419	590.677
4603.685843	599.582
4604.272305	417.036
4604.858804	319.084
4605.445340	295.338
4606.031914	290.886
4606.618525	310.18
4607.205174	261.204
4607.791860	280.497
4608.378583	293.854
4608.965344	304.243
4609.552143	295.338
4610.138978	281.981
4610.725851	295.338
4611.312762	290.886
4611.899710	261.204
4612.486695	233.006
4613.073718	233.006
4613.660778	256.751
4614.247876	243.394
4614.835011	305.727
4615.422183	295.338
4616.009393	267.14
4616.596640	256.751
4617.183924	256.751
4617.771246	329.473
4618.358606	319.084
4618.946003	333.925
4619.533437	376.965
4620.120909	339.862
4620.708418	353.219
4621.295964	335.41
4621.883548	372.512
4622.471169	421.488
4623.058828	378.449
4623.646524	387.354
4624.234257	301.275
4624.822028	256.751
4625.409836	276.045
4625.997682	284.95
4626.585565	333.925
4627.173486	396.258
4627.761444	425.941
4628.349439	310.18
4628.937472	267.14
4629.525542	224.101
4630.113649	237.458
4630.701794	359.155
4631.289977	359.155
4631.878196	310.18
4632.466454	357.671
4633.054748	371.028
4633.643080	339.862
4634.231450	290.886
4634.819856	305.727
4635.408301	368.06
4635.996782	325.021
4636.585301	359.155
4637.173858	329.473
4637.762451	479.369
4638.351083	509.051
4638.939751	393.29
4639.528457	339.862
4640.117201	305.727
4640.705982	286.434
4641.294800	314.632
4641.883656	290.886
4642.472549	305.727
4643.061479	325.021
4643.650447	286.434
4644.239453	237.458
4644.828495	200.355
4645.417575	142.475
4646.006693	189.966
4646.595848	179.577
4647.185040	175.125
4647.774270	184.03
4648.363537	265.656
4648.952842	261.204
4649.542184	209.26
4650.131563	194.419
4650.720980	276.045
4651.310434	237.458
4651.899926	209.26
4652.489455	224.101
4653.079021	224.101
4653.668625	155.832
4654.258266	203.323
4654.847945	145.443
4655.437661	142.475
4656.027415	233.006
4656.617206	329.473
4657.207034	595.13
4657.796900	642.621
4658.386803	575.836
4658.976743	436.329
4659.566721	329.473
4660.156736	310.18
4660.746789	295.338
4661.336879	314.632
4661.927007	372.512
4662.517172	335.41
4663.107374	295.338
4663.697614	299.791
4664.287891	276.045
4664.878206	218.164
4665.468558	213.712
4666.058947	175.125
4666.649374	213.712
4667.239838	166.22
4667.830340	194.419
4668.420879	207.776
4669.011455	231.521
4669.602069	241.91
4670.192720	179.577
4670.783409	175.125
4671.374135	160.284
4671.964899	218.164
4672.555700	261.204
4673.146538	310.18
4673.737414	286.434
4674.328327	353.219
4674.919277	421.488
4675.510265	425.941
4676.101291	378.449
4676.692353	427.425
4677.283454	427.425
4677.874591	460.075
4678.465766	470.464
4679.056978	427.425
4679.648228	348.767
4680.239515	314.632
4680.830840	286.434
4681.422202	427.425
4682.013602	378.449
4682.605038	353.219
4683.196513	387.354
4683.788024	301.275
4684.379573	310.18
4684.971160	301.275
4685.562784	301.275
4686.154445	344.314
4686.746144	344.314
4687.337880	301.275
4687.929653	329.473
4688.521464	261.204
4689.113313	224.101
4689.705198	209.26
4690.297121	305.727
4690.889082	359.155
4691.481080	522.408
4692.073115	440.782
4692.665188	494.21
4693.257298	382.901
4693.849446	295.338
4694.441631	290.886
4695.033853	200.355
4695.626113	224.101
4696.218410	261.204
4696.810745	280.497
4697.403117	267.14
4697.995526	247.847
4698.587973	237.458
4699.180458	271.593
4699.772979	281.981
4700.365538	261.204
4700.958135	247.847
4701.550769	314.632
4702.143440	314.632
4702.736149	402.195
4703.328895	329.473
4703.921678	342.83
4704.514499	261.204
4705.107358	280.497
4705.700254	333.925
4706.293187	449.686
4706.886157	368.06
4707.479165	305.727
4708.072211	271.592
4708.665294	276.045
4709.258414	247.847
4709.851571	209.26
4710.444766	160.284
4711.037999	233.005
4711.631269	243.394
4712.224576	233.005
4712.817921	261.204
4713.411303	256.751
4714.004722	261.204
4714.598179	295.338
4715.191673	353.219
4715.785205	344.314
4716.378774	325.021
4716.972381	397.742
4717.566025	339.862
4718.159706	335.409
4718.753425	421.488
4719.347181	368.06
4719.940975	359.155
4720.534806	339.862
4721.128674	252.299
4721.722580	175.125
4722.316523	189.966
4722.910504	271.592
4723.504522	397.742
4724.098577	406.647
4724.692670	372.512
4725.286800	445.234
4725.880968	464.527
4726.475173	517.956
4727.069415	509.051
4727.663695	411.099
4728.258013	329.473
4728.852367	440.782
4729.446759	512.019
4730.041189	445.234
4730.635656	359.155
4731.230160	368.06
4731.824702	329.473
4732.419281	319.084
4733.013898	348.767
4733.608552	372.512
4734.203243	310.18
4734.797972	295.338
4735.392738	329.473
4735.987542	286.434
4736.582383	243.394
4737.177261	200.355
4737.772177	218.164
4738.367130	319.084
4738.962121	353.219
4739.557149	310.18
4740.152214	271.593
4740.747317	256.751
4741.342458	276.045
4741.937635	224.101
4742.532851	194.419
4743.128103	224.101
4743.723393	218.164
4744.318720	203.323
4744.914085	325.021
4745.509487	325.021
4746.104927	286.434
4746.700404	329.473
4747.295918	325.021
4747.891470	295.338
4748.487059	237.458
4749.082686	233.006
4749.678350	224.101
4750.274051	290.886
4750.869790	305.727
4751.465566	382.901
4752.061380	474.916
4752.657231	485.305
4753.253120	436.329
4753.849046	430.393
4754.445009	537.249
4755.041010	609.971
4755.637048	566.931
4756.233123	498.662
4756.829236	430.393
4757.425387	393.29
4758.021574	393.29
4758.617800	329.473
4759.214062	546.154
4759.810362	661.915
4760.406699	595.13
4761.003074	618.875
4761.599487	537.249
4762.195936	498.662
4762.792423	488.273
4763.388948	397.742
4763.985510	353.219
4764.582109	329.473
4765.178745	339.862
4765.775420	319.084
4766.372131	295.338
4766.968880	357.671
4767.565666	371.028
4768.162490	333.925
4768.759351	301.275
4769.356250	314.632
4769.953186	276.045
4770.550159	289.402
4771.147170	347.282
4771.744218	425.94
4772.341304	531.313
4772.938427	488.273
4773.535587	417.036
4774.132785	344.314
4774.730020	290.886
4775.327293	301.275
4775.924603	335.409
4776.521950	281.981
4777.119335	267.14
4777.716757	344.314
4778.314217	329.473
4778.911714	247.847
4779.509249	267.14
4780.106821	295.338
4780.704430	397.742
4781.302077	402.195
4781.899761	590.677
4782.497482	552.09
4783.095241	580.288
4783.693038	672.303
4784.290872	537.249
4784.888743	378.449
4785.486651	353.219
4786.084597	286.434
4786.682581	276.045
4787.280602	280.497
4787.878660	218.164
4788.476756	290.886
4789.074889	382.901
4789.673059	325.021
4790.271267	271.592
4790.869512	295.338
4791.467795	532.797
4792.066115	586.225
4792.664473	421.488
4793.262868	372.512
4793.861300	276.045
4794.459770	295.338
4795.058277	310.179
4795.656822	333.925
4796.255404	286.434
4796.854023	261.204
4797.452680	189.966
4798.051374	252.299
4798.650106	233.005
4799.248875	166.22
4799.847681	243.394
4800.446525	348.766
4801.045406	319.084
4801.644325	301.275
4802.243281	359.155
4802.842275	359.155
4803.441305	503.114
4804.040374	638.169
4804.639479	503.114
4805.238623	436.329
4805.837803	348.766
4806.437021	339.862
4807.036277	305.727
4807.635569	329.473
4808.234900	503.114
4808.834267	474.916
4809.433672	406.647
4810.033115	468.98
4810.632594	348.766
4811.232112	290.886
4811.831666	378.449
4812.431258	335.409
4813.030888	290.886
4813.630555	267.14
4814.230259	281.981
4814.830001	305.727
4815.429780	348.766
4816.029596	402.195
4816.629450	436.329
4817.229342	474.916
4817.829271	464.527
4818.429237	451.17
4819.029240	402.195
4819.629281	348.766
4820.229360	436.329
4820.829476	387.353
4821.429629	387.353
4822.029819	359.155
4822.630047	295.338
4823.230313	305.727
4823.830616	348.766
4824.430956	314.632
4825.031334	252.299
4825.631749	203.323
4826.232201	228.553
4826.832691	228.553
4827.433219	209.26
4828.033783	175.125
4828.634386	305.727
4829.235025	276.045
4829.835702	276.045
4830.436416	276.045
4831.037168	284.949
4831.637957	353.219
4832.238784	305.727
4832.839648	286.434
4833.440550	243.394
4834.041488	203.323
4834.642465	203.323
4835.243478	281.981
4835.844529	464.527
4836.445618	445.234
4837.046744	402.195
4837.647907	378.449
4838.249108	353.219
4838.850346	314.632
4839.451622	329.473
4840.052935	348.766
4840.654285	276.045
4841.255673	319.084
4841.857098	338.378
4842.458560	310.179
4843.060061	310.179
4843.661598	357.671
4844.263173	295.338
4844.864785	256.751
4845.466435	310.179
4846.068122	276.045
4846.669846	224.101
4847.271608	194.418
4847.873407	241.91
4848.475244	323.536
4849.077118	381.417
4849.679030	473.432
4850.280979	406.647
4850.882965	421.488
4851.484989	353.219
4852.087050	310.179
4852.689149	271.592
4853.291285	271.592
4853.893458	228.553
4854.495669	184.03
4855.097917	194.418
4855.700203	207.775
4856.302526	218.164
4856.904886	310.179
4857.507284	276.045
4858.109719	276.045
4858.712192	233.005
4859.314702	237.458
4859.917250	284.949
4860.519835	372.512
4861.122457	329.473
4861.725117	348.766
4862.327814	329.473
4862.930549	532.797
4863.533321	528.344
4864.136130	522.408
4864.738977	552.09
4865.341861	464.527
4865.944783	629.264
4866.547742	691.597
4867.150738	633.717
4867.753772	687.145
4868.356843	638.169
4868.959952	571.384
4869.563098	464.527
4870.166282	406.647
4870.769503	359.155
4871.372761	339.862
4871.976057	243.394
4872.579390	281.981
4873.182760	464.527
4873.786168	509.051
4874.389614	455.623
4874.993097	372.512
4875.596617	348.767
4876.200175	470.464
4876.803770	503.115
4877.407402	440.782
4878.011072	359.155
4878.614779	344.314
4879.218524	261.204
4879.822306	299.791
4880.426125	299.791
4881.029982	237.458
4881.633877	228.553
4882.237808	200.355
4882.841778	224.101
4883.445784	301.275
4884.049828	281.981
4884.653910	546.154
4885.258028	509.051
4885.862185	451.17
4886.466378	455.623
4887.070609	440.782
4887.674878	393.29
4888.279184	310.18
4888.883527	261.204
4889.487908	247.847
4890.092326	237.458
4890.696781	267.14
4891.301274	411.099
4891.905804	516.471
4892.510372	479.369
4893.114977	470.464
4893.719620	393.29
4894.324300	372.512
4894.929017	421.488
4895.533772	382.901
4896.138564	363.608
4896.743394	325.021
4897.348261	286.434
4897.953165	339.862
4898.558107	363.608
4899.163087	335.409
4899.768103	339.862
4900.373157	348.766
4900.978249	310.179
4901.583378	252.299
4902.188544	271.592
4902.793748	382.901
4903.398989	470.464
4904.004268	451.17
4904.609584	393.29
4905.214937	479.369
4905.820328	411.099
4906.425756	372.512
4907.031222	440.782
4907.636725	417.036
4908.242265	344.314
4908.847843	378.449
4909.453458	301.275
4910.059111	329.473
4910.664801	314.632
4911.270529	372.512
4911.876294	468.98
4912.482096	464.527
4913.087936	541.701
4913.693813	460.075
4914.299727	387.353
4914.905679	378.449
4915.511669	552.09
4916.117696	494.21
4916.723760	455.623
4917.329861	498.662
4917.936000	528.344
4918.542177	488.273
4919.148391	503.114
4919.754642	455.623
4920.360931	440.782
4920.967257	402.195
4921.573620	325.021
4922.180021	378.449
4922.786460	421.488
4923.392935	387.353
4923.999449	353.219
4924.605999	290.886
4925.212587	228.553
4925.819213	247.847
4926.425875	256.751
4927.032576	213.712
4927.639313	286.434
4928.246088	267.14
4928.852901	301.275
4929.459751	455.623
4930.066638	479.369
4930.673563	411.099
4931.280525	348.766
4931.887524	378.449
4932.494561	387.353
4933.101636	359.155
4933.708747	329.473
4934.315897	290.886
4934.923083	247.847
4935.530307	203.323
4936.137569	203.323
4936.744867	222.617
4937.352204	284.949
4937.959577	271.592
4938.566988	261.204
4939.174437	256.751
4939.781923	213.712
4940.389446	228.553
4940.997007	281.981
4941.604605	233.005
4942.212241	228.553
4942.819913	353.219
4943.427624	382.901
4944.035372	464.527
4944.643157	359.155
4945.250979	301.275
4945.858839	335.409
4946.466737	325.021
4947.074672	421.488
4947.682644	335.409
4948.290654	314.632
4948.898701	286.434
4949.506785	310.179
4950.114907	310.179
4950.723066	271.592
4951.331263	333.925
4951.939497	319.084
4952.547769	342.83
4953.156078	310.179
4953.764424	333.925
4954.372808	396.258
4954.981229	329.473
4955.589688	305.727
4956.198184	271.592
4956.806717	256.751
4957.415288	213.712
4958.023897	203.323
4958.632542	200.355
4959.241225	237.458
4959.849946	224.101
4960.458704	184.03
4961.067499	329.473
4961.676332	339.862
4962.285202	295.338
4962.894110	271.592
4963.503055	382.901
4964.112037	314.632
4964.721057	252.299
4965.330114	342.83
4965.939209	347.282
4966.548341	286.434
4967.157510	427.424
4967.766717	436.329
4968.375961	378.449
4968.985243	325.021
4969.594562	427.424
4970.203919	451.17
4970.813313	378.449
4971.422744	353.219
4972.032213	372.512
4972.641719	353.219
4973.251263	368.06
4973.860844	353.219
4974.470462	256.751
4975.080118	267.14
4975.689811	267.14
4976.299542	359.155
4976.909310	378.449
4977.519115	339.862
4978.128958	301.275
4978.738839	252.299
4979.348756	353.219
4979.958711	339.862
4980.568704	281.981
4981.178734	233.005
4981.788801	218.164
4982.398906	231.521
4983.009048	209.26
4983.619228	276.045
4984.229445	329.473
4984.839699	325.021
4985.449991	325.021
4986.060321	305.727
4986.670687	339.862
4987.281091	286.434
4987.891533	271.592
4988.502012	237.458
4989.112528	310.179
4989.723082	301.275
4990.333673	233.005
4990.944302	184.03
4991.554968	188.482
4992.165671	188.482
4992.776412	166.22
4993.387190	170.673
4993.998006	281.981
4994.608859	286.434
4995.219749	256.751
4995.830677	353.219
4996.441643	368.06
4997.052645	430.393
4997.663685	378.449
4998.274763	455.623
4998.885878	411.099
4999.497030	344.314
5000.108220	290.886
5000.719447	256.751
5001.330712	228.553
5001.942014	310.179
5002.553353	267.14
5003.164730	233.005
5003.776144	194.418
5004.387596	213.712
5004.999085	203.323
5005.610612	363.608
5006.222176	310.179
5006.833777	372.512
5007.445416	348.766
5008.057092	329.473
5008.668806	353.219
5009.280556	348.766
5009.892345	344.314
5010.504171	295.338
5011.116034	224.101
5011.727935	344.314
5012.339873	411.099
5012.951848	325.021
5013.563861	325.021
5014.175911	329.473
5014.787999	295.338
5015.400124	233.005
5016.012287	179.577
5016.624487	247.847
5017.236724	301.275
5017.848999	271.592
5018.461311	295.338
5019.073661	421.488
5019.686048	402.195
5020.298472	344.314
5020.910934	301.275
5021.523433	276.045
5022.135970	295.338
5022.748544	224.101
5023.361155	281.981
5023.973804	310.179
5024.586491	372.512
5025.199214	339.862
5025.811976	406.647
5026.424774	417.036
5027.037610	319.084
5027.650484	256.751
5028.263394	290.886
5028.876343	411.099
5029.489328	430.393
5030.102351	378.449
5030.715412	363.608
5031.328510	397.742
5031.941645	372.512
5032.554818	344.314
5033.168028	314.632
5033.781275	319.084
5034.394560	295.338
5035.007883	325.021
5035.621243	267.14
5036.234640	479.368
5036.848074	427.424
5037.461546	387.353
5038.075056	348.766
5038.688603	329.473
5039.302187	382.901
5039.915809	359.155
5040.529468	344.314
5041.143164	528.344
5041.756898	528.344
5042.370670	411.099
5042.984478	363.607
5043.598324	335.409
5044.212208	417.036
5044.826129	335.409
5045.440087	252.299
5046.054083	218.164
5046.668117	290.886
5047.282187	339.862
5047.896295	353.219
5048.510441	406.647
5049.124624	295.338
5049.738844	348.766
5050.353102	325.02
5050.967397	252.299
5051.581729	247.846
5052.196099	267.14
5052.810507	305.727
5053.424952	301.275
5054.039434	252.299
5054.653953	339.862
5055.268510	359.155
5055.883105	310.179
5056.497737	233.005
5057.112406	256.751
5057.727113	243.394
5058.341857	314.632
5058.956638	333.925
5059.571457	276.045
5060.186314	348.766
5060.801207	464.527
5061.416139	406.647
5062.031107	363.607
5062.646113	301.275
5063.261157	301.275
5063.876238	252.299
5064.491356	271.592
5065.106512	421.488
5065.721705	368.06
5066.336935	488.273
5066.952203	460.075
5067.567508	363.608
5068.182851	295.338
5068.798231	353.219
5069.413649	397.742
5070.029104	494.21
5070.644596	575.836
5071.260126	488.273
5071.875693	397.742
5072.491298	387.353
5073.106940	363.608
5073.722620	329.473
5074.338336	368.06
5074.954091	449.686
5075.569882	449.686
5076.185712	393.29
5076.801578	363.608
5077.417482	541.701
5078.033424	517.956
5078.649402	571.384
5079.265419	512.019
5079.881472	417.036
5080.497563	378.449
5081.113692	348.766
5081.729858	339.862
5082.346061	281.981
5082.962302	314.632
5083.578580	314.632
5084.194895	256.751
5084.811248	233.005
5085.427639	295.338
5086.044066	417.036
5086.660531	436.329
5087.277034	397.742
5087.893574	314.632
5088.510152	314.632
5089.126766	276.045
5089.743419	256.751
5090.360108	290.886
5090.976835	301.275
5091.593600	290.886
5092.210402	393.29
5092.827241	455.623
5093.444118	368.06
5094.061032	325.021
5094.677984	335.409
5095.294973	295.338
5095.911999	329.473
5096.529063	339.862
5097.146164	512.019
5097.763303	393.29
5098.380479	339.862
5098.997693	256.751
5099.614943	243.394
5100.232232	295.338
5100.849557	339.862
5101.466921	368.06
5102.084321	353.219
5102.701759	474.916
5103.319235	464.527
5103.936747	368.06
5104.554298	305.727
5105.171885	301.275
5105.789510	256.751
5106.407173	276.045
5107.024873	319.084
5107.642610	338.378
5108.260385	411.099
5108.878197	406.647
5109.496046	430.393
5110.113933	498.662
5110.731858	440.781
5111.349820	387.353
5111.967819	425.94
5112.585855	425.94
5113.203930	516.471
5113.822041	464.527
5114.440190	522.408
5115.058376	661.915
5115.676600	624.812
5116.294861	620.359
5116.913160	460.075
5117.531495	552.09
5118.149869	479.368
5118.768280	451.17
5119.386728	406.647
5120.005213	378.449
5120.623736	314.632
5121.242297	353.219
5121.860895	344.314
5122.479530	397.742
5123.098203	517.956
5123.716913	470.464
5124.335660	339.862
5124.954445	363.608
5125.573268	387.353
5126.192127	353.219
5126.811025	357.671
5127.429959	391.806
5128.048931	405.163
5128.667941	368.06
5129.286988	440.782
5129.906072	372.512
5130.525194	314.632
5131.144353	310.179
5131.763549	434.845
5132.382783	497.178
5133.002054	460.075
5133.621363	687.145
5134.240709	663.399
5134.860093	556.543
5135.479514	451.17
5136.098972	460.075
5136.718468	451.17
5137.338001	430.393
5137.957572	449.686
5138.577180	436.329
5139.196826	451.17
5139.816509	451.17
5140.436229	387.353
5141.055987	430.393
5141.675782	406.647
5142.295614	344.314
5142.915484	281.981
5143.535392	301.275
5144.155337	256.751
5144.775319	271.592
5145.395339	387.353
5146.015396	421.488
5146.635490	372.512
5147.255622	359.155
5147.875791	421.488
5148.495998	417.036
5149.116242	397.742
5149.736524	421.488
5150.356843	468.98
5150.977199	427.425
5151.597593	503.114
5152.218024	507.567
5152.838493	479.369
5153.458999	604.034
5154.079543	522.408
5154.700123	411.099
5155.320742	425.94
5155.941398	584.741
5156.562091	528.344
5157.182821	488.273
5157.803589	427.425
5158.424395	532.797
5159.045237	546.154
5159.666118	436.329
5160.287035	445.234
5160.907990	488.273
5161.528983	498.662
5162.150013	397.742
5162.771080	460.075
5163.392185	464.527
5164.013327	427.424
5164.634506	512.019
5165.255723	509.051
5165.876978	503.114
[truncated: 6,506 more rows]
