# Supplementary material for: Chemoenzymatic synthesis of genetically-encoded multivalent liquid N-glycan arrays
Source: Nat Commun. 2023 Aug 28;14:5237. doi: 10.1038/s41467-023-40900-y (PMC10462762; doi:10.1038/s41467-023-40900-y)
Supplement: Supplementary file 8 — Supplementary Dataset 4 [file 41467_2023_40900_MOESM8_ESM.zip › Supplementary Data 1_All MALDI Data/MALDI TextFiles for Fig.5 and Fig.6/TL-IV-135-SDB102_0001.txt]

TITLE "<<TL-IV-135-SDB102_0001>> Voyager Spec #1[BP = 5238.8, 39646]"
TYPE MASSSPEC
3999.789467	431.947
4000.336058	344.832
4000.882687	337.572
4001.429353	310.954
4001.976057	337.572
4002.522798	398.069
4003.069577	398.069
4003.616392	324.263
4004.163246	331.523
4004.710136	310.954
4005.257064	317.003
4005.804030	343.622
4006.351033	410.169
4006.898073	331.523
4007.445151	324.263
4007.992266	310.954
4008.539418	411.379
4009.086608	479.135
4009.633835	614.648
4010.181100	614.648
4010.728402	539.632
4011.275741	459.776
4011.823118	358.141
4012.370532	304.904
4012.917984	310.954
4013.465473	411.379
4014.012999	592.869
4014.560563	479.135
4015.108164	425.898
4015.655803	459.776
4016.203479	418.638
4016.751192	398.069
4017.298943	471.875
4017.846731	843.326
4018.394556	809.448
4018.942419	620.698
4019.490320	533.582
4020.038258	473.085
4020.586233	519.063
4021.134245	465.826
4021.682295	405.329
4022.230383	425.898
4022.778507	519.063
4023.326669	465.826
4023.874869	445.257
4024.423106	384.76
4024.971380	371.451
4025.519692	513.013
4026.068041	499.704
4026.616428	486.395
4027.164852	445.257
4027.713313	425.898
4028.261812	452.516
4028.810348	405.329
4029.358921	378.71
4029.907532	433.157
4030.456180	539.632
4031.004866	539.632
4031.553589	675.145
4032.102350	614.648
4032.651147	580.77
4033.199983	526.323
4033.748855	707.813
4034.297766	594.079
4034.846713	554.151
4035.395698	560.201
4035.944720	533.582
4036.493780	519.063
4037.042877	459.776
4037.592011	465.826
4038.141183	445.257
4038.690392	425.898
4039.239639	418.638
4039.788923	452.517
4040.338245	681.195
4040.887603	647.316
4041.437000	594.079
4041.986433	465.826
4042.535904	492.444
4043.085413	499.704
4043.634959	506.964
4044.184542	566.251
4044.734162	506.964
4045.283820	539.632
4045.833516	433.158
4046.383249	398.069
4046.933019	452.517
4047.482826	405.329
4048.032671	324.263
4048.582554	317.004
4049.132474	343.622
4049.682431	417.428
4050.232425	431.948
4050.782457	445.257
4051.332527	479.135
4051.882634	459.776
4052.432778	425.898
4052.982959	398.069
4053.533178	479.135
4054.083435	465.826
4054.633728	384.76
4055.184060	317.004
4055.734428	304.904
4056.284834	331.523
4056.835278	297.645
4057.385758	263.766
4057.936276	473.085
4058.486832	513.013
4059.037425	580.77
4059.588055	473.085
4060.138723	384.76
4060.689428	378.71
4061.240171	297.645
4061.790951	337.573
4062.341768	405.329
4062.892623	640.057
4063.443515	526.323
4063.994444	384.76
4064.545411	411.379
4065.096416	437.997
4065.647457	471.876
4066.198536	479.135
4066.749653	526.323
4067.300807	479.135
4067.851998	511.804
4068.403227	479.135
4068.954493	459.776
4069.505797	486.395
4070.057137	486.395
4070.608516	560.201
4071.159931	539.632
4071.711384	513.013
4072.262875	452.517
4072.814403	378.711
4073.365968	405.329
4073.917571	384.76
4074.469211	384.76
4075.020888	499.704
4075.572603	492.445
4076.124356	573.51
4076.676145	519.063
4077.227972	459.776
4077.779837	539.632
4078.331739	667.885
4078.883678	580.77
4079.435655	492.445
4079.987669	459.776
4080.539720	411.379
4081.091809	324.263
4081.643935	350.882
4082.196099	383.55
4082.748300	378.711
4083.300538	324.263
4083.852814	324.263
4084.405127	290.385
4084.957478	237.148
4085.509866	263.767
4086.062292	297.645
4086.614754	290.385
4087.167255	324.263
4087.719792	271.026
4088.272367	297.645
4088.824980	317.004
4089.377630	271.026
4089.930317	352.092
4090.483041	358.142
4091.035803	317.004
4091.588603	324.263
4092.141440	317.004
4092.694314	383.55
4093.247225	358.142
4093.800174	304.904
4094.353161	271.026
4094.906185	304.904
4095.459246	452.517
4096.012344	465.826
4096.565480	418.639
4097.118654	378.711
4097.671865	492.445
4098.225113	627.958
4098.778398	560.201
4099.331721	640.057
4099.885082	614.648
4100.438480	594.079
4100.991915	506.964
4101.545387	473.086
4102.098897	418.639
4102.652445	439.208
4103.206030	439.208
4103.759652	392.02
4104.313311	473.086
4104.867008	513.014
4105.420743	588.03
4105.974514	486.395
4106.528324	465.826
4107.082170	519.063
4107.636054	614.648
4108.189975	499.704
4108.743934	392.02
4109.297930	439.207
4109.851964	405.329
4110.406035	324.263
4110.960143	452.517
4111.514289	459.776
4112.068472	418.639
4112.622693	433.158
4113.176951	398.07
4113.731246	337.573
4114.285579	290.385
4114.839949	237.148
4115.394356	304.905
4115.948801	479.135
4116.503284	728.382
4117.057803	788.879
4117.612361	627.958
4118.166955	473.086
4118.721587	358.142
4119.276256	539.632
4119.830963	459.776
4120.385707	519.063
4120.940489	660.626
4121.495308	566.251
4122.050164	452.517
4122.605058	701.764
4123.159989	627.958
4123.714957	620.698
4124.269963	492.445
4124.825007	439.208
4125.380087	620.698
4125.935205	499.704
4126.490361	452.517
4127.045554	634.007
4127.600784	573.511
4128.156052	473.086
4128.711357	465.826
4129.266699	479.135
4129.822079	378.711
4130.377497	344.833
4130.932951	533.583
4131.488443	533.583
4132.043973	499.704
4132.599540	392.02
4133.155144	344.832
4133.710786	433.158
4134.266465	425.898
4134.822181	310.954
4135.377935	405.329
4135.933727	437.998
4136.489555	579.56
4137.045421	526.323
4137.601325	486.395
4138.157266	600.129
4138.713244	614.648
4139.269260	473.086
4139.825313	425.898
4140.381403	331.523
4140.937531	364.191
4141.493696	384.76
4142.049899	445.257
4142.606139	364.191
4143.162417	437.998
4143.718732	479.135
4144.275084	384.76
4144.831473	310.954
4145.387901	304.905
4145.944365	364.191
4146.500867	431.948
4147.057406	392.02
4147.613983	452.517
4148.170597	533.583
4148.727248	439.208
4149.283937	654.576
4149.840663	709.023
4150.397427	634.007
4150.954228	614.648
4151.511067	486.395
4152.067943	439.208
4152.624856	371.451
4153.181806	398.07
4153.738794	352.092
4154.295820	344.833
4154.852883	297.645
4155.409983	277.076
4155.967121	283.126
4156.524296	277.076
4157.081508	290.385
4157.638758	250.457
4158.196045	243.198
4158.753370	290.385
4159.310732	788.879
4159.868131	709.023
4160.425568	533.583
4160.983043	452.517
4161.540554	433.158
4162.098103	499.704
4162.655690	486.395
4163.213314	465.826
4163.770975	411.379
4164.328673	378.711
4164.886409	526.323
4165.444183	607.389
4166.001994	492.445
4166.559842	392.02
4167.117728	398.07
4167.675651	471.876
4168.233611	607.389
4168.791609	479.136
4169.349644	392.02
4169.907717	459.777
4170.465827	513.014
4171.023974	486.395
4171.582159	405.329
4172.140381	452.517
4172.698641	358.142
4173.256938	297.645
4173.815272	263.767
4174.373644	352.092
4174.932054	378.711
4175.490500	405.329
4176.048984	371.451
4176.607506	317.004
4177.166064	383.551
4177.724661	646.107
4178.283294	560.201
4178.841965	452.517
4179.400674	459.777
4179.959420	459.777
4180.518203	418.639
4181.077023	378.711
4181.635881	297.645
4182.194777	283.126
4182.753710	337.573
4183.312680	364.192
4183.871688	405.329
4184.430733	371.451
4184.989815	317.004
4185.548935	283.126
4186.108092	283.126
4186.667287	283.126
4187.226519	277.076
4187.785788	371.451
4188.345095	344.833
4188.904439	297.645
4189.463821	243.198
4190.023240	277.076
4190.582696	290.385
4191.142190	398.07
4191.701721	600.129
4192.261290	546.892
4192.820896	479.135
4193.380539	425.898
4193.940220	344.833
4194.499938	378.711
4195.059694	364.191
4195.619487	344.833
4196.179317	378.711
4196.739185	418.639
4197.299090	364.192
4197.859033	358.142
4198.419013	304.905
4198.979030	290.385
4199.539085	337.573
4200.099178	384.76
4200.659307	452.517
4201.219474	519.063
4201.779679	473.086
4202.339920	533.583
4202.900200	566.251
4203.460516	600.129
4204.020870	473.086
4204.581262	459.776
4205.141690	533.583
4205.702157	620.698
4206.262660	560.201
4206.823201	519.063
4207.383780	513.014
4207.944396	392.02
4208.505049	425.898
4209.065739	533.583
4209.626467	533.583
4210.187233	620.698
4210.748036	499.704
4211.308876	425.898
4211.869754	405.329
4212.430669	384.76
4212.991621	331.523
4213.552611	317.004
4214.113638	271.026
4214.674703	614.648
4215.235805	640.057
4215.796944	519.063
4216.358121	425.898
4216.919335	364.191
4217.480587	324.264
4218.041876	324.264
4218.603202	297.645
4219.164566	331.523
4219.725967	324.264
4220.287406	424.688
4220.848882	552.942
4221.410395	647.317
4221.971946	554.152
4222.533534	452.517
4223.095160	364.191
4223.656823	290.385
4224.218523	317.004
4224.780261	343.623
4225.342036	331.523
4225.903849	352.092
4226.465699	352.092
4227.027587	411.379
4227.589511	445.257
4228.151474	499.704
4228.713473	398.07
4229.275510	364.191
4229.837585	331.523
4230.399696	452.517
4230.961846	398.07
4231.524032	405.329
4232.086256	344.832
4232.648518	337.573
4233.210817	364.191
4233.773153	297.645
4234.335527	331.523
4234.897938	344.832
4235.460386	445.257
4236.022872	384.76
4236.585395	398.07
4237.147956	445.257
4237.710554	378.711
4238.273189	324.264
4238.835862	277.076
4239.398572	271.026
4239.961320	283.126
4240.524105	317.004
4241.086927	364.191
4241.649787	344.832
4242.212684	324.264
4242.775619	283.126
4243.338591	390.81
4243.901601	371.451
4244.464647	459.776
4245.027732	459.776
4245.590853	473.086
4246.154012	526.323
4246.717209	459.776
4247.280443	425.898
4247.843714	405.329
4248.407023	411.379
4248.970369	392.02
4249.533752	352.092
4250.097173	352.092
4250.660631	452.517
4251.224127	526.323
4251.787660	640.057
4252.351230	573.51
4252.914838	479.135
4253.478483	398.07
4254.042166	452.517
4254.605886	465.826
4255.169644	384.76
4255.733438	439.207
4256.297271	465.826
4256.861140	573.51
4257.425047	627.958
4257.988992	748.951
4258.552974	667.885
4259.116993	506.964
4259.681050	459.776
4260.245144	405.329
4260.809275	352.092
4261.373444	378.711
4261.937650	566.251
4262.501894	465.826
4263.066175	371.451
4263.630494	317.004
4264.194849	358.142
4264.759243	324.264
4265.323673	620.698
4265.888142	742.902
4266.452647	694.504
4267.017190	600.129
4267.581770	492.445
4268.146388	539.632
4268.711043	473.086
4269.275735	398.07
4269.840465	364.191
4270.405233	411.379
4270.970037	324.264
4271.534879	297.645
4272.099759	452.517
4272.664676	452.517
4273.229630	384.76
4273.794622	405.329
4274.359651	398.07
4274.924717	398.07
4275.489821	331.523
4276.054963	304.905
4276.620141	271.026
4277.185357	459.776
4277.750611	526.323
4278.315902	439.208
4278.881230	384.76
4279.446596	352.092
4280.011999	358.142
4280.577439	310.954
4281.142917	290.385
4281.708433	290.385
4282.273985	350.882
4282.839575	344.832
4283.405203	465.826
4283.970868	607.389
4284.536570	620.698
4285.102310	701.764
4285.668087	830.017
4286.233902	640.057
4286.799753	499.704
4287.365643	452.517
4287.931570	425.898
4288.497534	445.257
4289.063535	459.776
4289.629574	392.02
4290.195650	364.191
4290.761764	317.004
4291.327915	383.55
4291.894104	398.07
4292.460330	384.76
4293.026593	384.76
4293.592894	418.639
4294.159232	459.777
4294.725608	566.251
4295.292021	519.063
4295.858471	459.777
4296.424959	371.451
4296.991484	364.192
4297.558046	331.523
4298.124646	331.523
4298.691284	459.777
4299.257958	479.135
4299.824671	573.511
4300.391420	445.257
4300.958207	673.935
4301.525031	694.504
4302.091893	539.632
4302.658792	479.135
4303.225729	586.82
4303.792703	600.129
4304.359714	626.748
4304.926763	473.086
4305.493849	411.379
4306.060973	418.639
4306.628134	310.954
4307.195332	337.573
4307.762568	479.135
4308.329841	499.704
4308.897152	492.445
4309.464500	371.451
4310.031885	418.639
4310.599308	378.711
4311.166768	304.905
4311.734266	243.198
4312.301801	343.623
4312.869373	431.948
4313.436983	358.142
4314.004630	486.395
4314.572315	511.804
4315.140037	532.373
4315.707796	606.179
4316.275593	632.797
4316.843427	533.583
4317.411299	384.76
4317.979208	439.207
4318.547154	405.329
4319.115138	331.523
4319.683159	378.711
4320.251218	439.207
4320.819314	398.07
4321.387447	392.02
4321.955618	344.832
4322.523827	297.645
4323.092072	271.026
4323.660355	492.445
4324.228676	459.776
4324.797034	425.898
4325.365429	640.057
4325.933861	526.323
4326.502331	418.638
4327.070839	459.776
4327.639384	465.826
4328.207966	425.898
4328.776586	566.251
4329.345243	519.063
4329.913937	492.445
4330.482669	667.885
4331.051438	588.03
4331.620245	554.151
4332.189089	445.257
4332.757971	479.135
4333.326889	411.379
4333.895846	492.445
4334.464839	552.941
4335.033871	506.964
4335.602939	634.007
4336.172045	634.007
4336.741188	755.001
4337.310369	667.885
4337.879587	580.77
4338.448842	459.776
4339.018135	499.704
4339.587466	588.029
4340.156833	580.77
4340.726238	667.885
4341.295681	560.201
4341.865161	405.329
4342.434678	573.51
4343.004233	519.063
4343.573825	479.135
4344.143455	511.803
4344.713122	545.682
4345.282826	486.395
4345.852568	459.776
4346.422347	486.395
4346.992163	647.316
4347.562017	513.013
4348.131909	425.898
4348.701837	352.092
4349.271803	405.329
4349.841807	378.71
4350.411848	526.323
4350.981926	506.964
4351.552042	439.207
4352.122195	566.251
4352.692386	546.892
4353.262614	465.826
4353.832879	411.379
4354.403182	492.444
4354.973522	473.085
4355.543900	392.02
4356.114315	433.158
4356.684767	526.323
4357.255257	492.444
4357.825784	519.063
4358.396348	560.201
4358.966950	634.007
4359.537590	554.151
4360.108267	519.063
4360.678981	552.941
4361.249732	492.444
4361.820521	465.826
4362.391348	445.257
4362.962212	492.444
4363.533113	506.964
4364.104052	418.638
4364.675028	411.379
4365.246041	411.379
4365.817092	371.451
4366.388180	358.141
4366.959306	471.876
4367.530469	445.257
4368.101669	371.451
4368.672907	304.904
4369.244182	317.004
4369.815495	383.55
4370.386845	417.428
4370.958232	424.688
4371.529657	437.997
4372.101119	498.494
4372.672619	640.057
4373.244156	634.007
4373.815731	573.51
4374.387342	554.151
4374.958992	506.964
4375.530678	465.826
4376.102402	378.71
4376.674164	465.826
4377.245963	384.76
4377.817799	392.02
4378.389673	473.085
4378.961584	627.957
4379.533532	526.323
4380.105518	473.085
4380.677542	452.516
4381.249602	425.898
4381.821700	371.451
4382.393836	384.76
4382.966009	513.013
4383.538219	439.207
4384.110467	418.638
4384.682752	358.141
4385.255075	358.141
4385.827434	358.141
4386.399832	317.004
4386.972267	283.125
4387.544739	290.385
4388.117248	223.838
4388.689795	231.098
4389.262379	304.904
4389.835001	310.954
4390.407660	337.572
4390.980357	310.954
4391.553091	283.125
4392.125862	303.694
4392.698671	256.507
4393.271517	277.076
4393.844401	350.882
4394.417322	317.004
4394.990280	398.069
4395.563276	405.329
4396.136309	539.632
4396.709380	499.704
4397.282488	398.069
4397.855633	511.803
4398.428816	486.395
4399.002036	511.803
4399.575294	506.964
4400.148589	588.029
4400.721921	560.201
4401.295291	411.379
4401.868698	364.191
4402.442143	364.191
4403.015625	324.263
4403.589144	337.572
4404.162701	425.898
4404.736295	445.257
4405.309927	519.063
4405.883596	519.063
4406.457302	526.323
4407.031046	519.063
4407.604828	513.013
4408.178646	473.085
4408.752502	425.898
4409.326396	459.776
4409.900327	378.71
4410.474295	433.157
4411.048301	392.02
4411.622344	398.069
4412.196424	378.71
4412.770542	283.125
4413.344697	390.81
4413.918890	337.572
4414.493120	290.385
4415.067388	358.141
4415.641693	405.329
4416.216035	371.451
4416.790415	324.263
4417.364832	290.385
4417.939286	243.197
4418.513778	231.098
4419.088307	209.319
4419.662874	169.391
4420.237478	209.319
4420.812120	223.838
4421.386799	243.197
4421.961515	237.148
4422.536269	580.77
4423.111060	923.182
4423.685889	721.122
4424.260755	600.129
4424.835658	486.395
4425.410599	459.776
4425.985577	479.135
4426.560592	452.516
4427.135645	560.201
4427.710736	546.891
4428.285864	479.135
4428.861029	405.329
4429.436231	405.329
4430.011471	546.891
4430.586749	546.891
4431.162064	681.194
4431.737416	681.194
4432.312805	588.029
4432.888233	667.885
4433.463697	560.201
4434.039199	546.891
4434.614738	640.057
4435.190315	775.57
4435.765929	715.073
4436.341580	607.388
4436.917269	566.25
4437.492995	513.013
4438.068759	392.02
4438.644560	439.207
4439.220398	398.069
4439.796274	310.954
4440.372188	277.076
4440.948138	271.026
4441.524126	384.76
4442.100152	445.257
4442.676215	398.069
4443.252315	331.523
4443.828453	324.263
4444.404628	237.148
4444.980840	331.523
4445.557090	352.092
4446.133378	433.157
4446.709702	594.079
4447.286064	594.079
4447.862464	539.632
4448.438901	499.704
4449.015375	796.138
4449.591887	640.057
4450.168436	506.963
4450.745023	392.019
4451.321647	290.385
4451.898308	271.026
4452.475007	378.71
4453.051743	452.516
4453.628516	425.898
4454.205327	418.638
4454.782176	378.71
4455.359062	317.003
4455.935985	256.507
4456.512945	290.385
4457.089943	324.263
4457.666979	358.141
4458.244052	358.141
4458.821162	331.523
4459.398309	331.523
4459.975494	431.947
4460.552717	640.057
4461.129977	479.135
4461.707274	445.257
4462.284609	452.516
4462.861981	566.25
4463.439390	465.826
4464.016837	411.378
4464.594321	492.444
4465.171843	473.085
4465.749402	344.832
4466.326998	378.71
4466.904632	459.776
4467.482303	588.029
4468.060012	539.632
4468.637758	411.379
4469.215542	425.898
4469.793363	398.069
4470.371221	352.092
4470.949117	425.898
4471.527050	479.135
4472.105020	473.085
4472.683028	352.092
4473.261074	433.157
4473.839156	600.129
4474.417276	654.576
4474.995434	539.632
4475.573629	519.063
4476.151861	499.704
4476.730131	473.085
4477.308438	358.141
4477.886783	304.904
4478.465165	290.385
4479.043584	337.572
4479.622041	378.71
4480.200535	452.516
4480.779067	384.76
4481.357636	405.329
4481.936242	398.069
4482.514886	398.069
4483.093567	424.688
4483.672286	437.997
4484.251042	418.638
4484.829835	492.444
4485.408666	398.069
4485.987534	331.523
4486.566440	378.71
4487.145383	546.891
4487.724363	566.25
4488.303381	486.395
4488.882436	560.201
4489.461529	499.704
4490.040659	411.379
4490.619827	459.776
4491.199031	425.898
4491.778274	371.451
4492.357553	283.125
4492.936870	271.026
4493.516225	297.645
4494.095617	237.148
4494.675046	364.191
4495.254513	634.007
4495.834017	580.77
4496.413558	742.901
4496.993137	762.26
4497.572754	661.836
4498.152407	580.77
4498.732099	600.129
4499.311827	594.079
4499.891593	573.51
4500.471396	688.454
4501.051237	573.51
4501.631115	479.135
4502.211031	505.754
4502.790984	499.704
4503.370974	439.207
4503.951002	352.092
4504.531067	344.832
4505.111170	277.076
4505.691310	283.125
4506.271487	256.507
4506.851702	364.191
4507.431954	418.638
4508.012244	371.451
4508.592571	317.004
4509.172935	331.523
4509.753337	310.954
4510.333777	459.776
4510.914253	546.892
4511.494767	566.251
4512.075319	492.444
4512.655908	506.964
4513.236534	405.329
4513.817198	465.826
4514.397899	533.582
4514.978637	479.135
4515.559413	626.747
4516.140226	626.747
4516.721077	539.632
4517.301965	418.638
4517.882891	465.826
4518.463854	499.704
4519.044854	554.151
4519.625892	526.323
4520.206967	433.158
4520.788079	337.572
4521.369229	378.71
4521.950417	344.832
4522.531641	371.451
4523.112903	324.263
4523.694203	324.263
4524.275540	250.457
4524.856914	209.319
4525.438326	263.766
4526.019775	352.092
4526.601262	425.898
4527.182786	337.572
4527.764347	371.451
4528.345946	465.826
4528.927582	526.323
4529.509256	506.964
4530.090967	499.704
4530.672716	439.207
4531.254501	560.201
4531.836325	607.388
4532.418185	802.188
4533.000083	627.957
4533.582019	607.388
4534.163992	681.195
4534.746002	654.576
4535.328050	701.764
4535.910135	667.885
4536.492257	566.251
4537.074417	573.51
4537.656614	405.329
4538.238849	418.638
4538.821121	499.704
4539.403431	452.517
4539.985778	452.517
4540.568162	519.063
4541.150584	433.158
4541.733043	384.76
4542.315539	310.954
4542.898073	331.523
4543.480645	398.069
4544.063254	352.092
4544.645900	594.079
4545.228583	580.77
4545.811304	479.135
4546.394063	486.395
4546.976859	452.517
4547.559692	546.892
4548.142562	594.079
4548.725470	526.323
4549.308416	592.869
4549.891399	473.086
4550.474419	433.158
4551.057476	398.069
4551.640572	310.954
4552.223704	283.125
4552.806874	283.125
4553.390081	411.379
4553.973326	486.395
4554.556608	707.813
4555.139927	721.123
4555.723284	539.632
4556.306679	506.964
4556.890110	398.069
4557.473579	560.201
4558.057086	533.582
4558.640630	411.379
4559.224211	418.638
4559.807830	392.02
4560.391486	324.263
4560.975179	371.451
4561.558910	378.71
4562.142679	324.263
4562.726485	378.71
4563.310328	479.135
4563.894208	607.388
4564.478126	533.582
4565.062082	452.517
4565.646074	398.069
4566.230105	358.141
4566.814172	317.004
4567.398277	297.645
4567.982420	277.076
4568.566600	277.076
4569.150817	364.191
4569.735071	310.954
4570.319363	310.954
4570.903693	317.004
4571.488060	350.882
4572.072464	673.935
4572.656906	607.388
4573.241385	499.704
4573.825901	378.71
4574.410455	352.092
4574.995046	465.826
4575.579675	486.395
4576.164341	433.158
4576.749045	452.517
4577.333786	513.013
4577.918564	499.704
4578.503380	459.776
4579.088233	486.395
4579.673123	499.704
4580.258051	600.129
4580.843017	614.648
4581.428020	546.892
4582.013060	433.158
4582.598137	352.092
4583.183252	304.904
4583.768405	304.904
4584.353594	465.826
4584.938822	405.329
4585.524086	459.776
4586.109388	479.135
4586.694728	411.379
4587.280105	431.948
4587.865519	486.395
4588.450970	459.776
4589.036460	499.704
4589.621986	620.698
4590.207550	620.698
4590.793151	675.145
4591.378790	782.829
4591.964466	661.836
4592.550179	566.251
4593.135930	499.704
4593.721719	492.444
4594.307544	459.776
4594.893407	433.157
4595.479308	398.069
4596.065246	352.092
4596.651221	304.904
4597.237234	271.026
4597.823284	352.092
4598.409372	398.069
4598.995497	566.251
4599.581659	592.869
4600.167859	465.826
4600.754096	473.085
4601.340371	519.063
4601.926683	519.063
4602.513032	486.395
4603.099419	473.085
4603.685843	580.77
4604.272305	465.826
4604.858804	433.157
4605.445340	465.826
4606.031914	465.826
4606.618525	546.892
4607.205174	433.157
4607.791860	492.444
4608.378583	439.207
4608.965344	378.71
4609.552143	378.71
4610.138978	398.069
4610.725851	331.523
4611.312762	337.572
4611.899710	337.572
4612.486695	479.135
4613.073718	398.069
4613.660778	452.516
4614.247876	513.013
4614.835011	588.029
4615.422183	506.964
4616.009393	486.395
4616.596640	499.704
4617.183924	418.638
4617.771246	492.444
4618.358606	526.323
4618.946003	560.201
4619.533437	554.151
4620.120909	513.013
4620.708418	566.25
4621.295964	513.013
4621.883548	378.71
4622.471169	473.085
4623.058828	554.151
4623.646524	479.135
4624.234257	473.085
4624.822028	452.516
4625.409836	358.141
4625.997682	297.644
4626.585565	324.263
4627.173486	437.997
4627.761444	471.875
4628.349439	433.157
4628.937472	580.77
4629.525542	539.632
4630.113649	573.51
4630.701794	459.776
4631.289977	405.329
4631.878196	411.379
4632.466454	352.092
4633.054748	310.954
4633.643080	277.076
4634.231450	303.694
4634.819856	398.069
4635.408301	424.688
4635.996782	445.257
4636.585301	452.516
4637.173858	445.257
4637.762451	392.02
4638.351083	411.379
4638.939751	519.063
4639.528457	433.157
4640.117201	506.964
4640.705982	486.395
4641.294800	392.02
4641.883656	392.02
4642.472549	445.257
4643.061479	533.582
4643.650447	465.826
4644.239453	620.698
4644.828495	573.51
4645.417575	492.444
4646.006693	452.516
4646.595848	358.141
4647.185040	324.263
4647.774270	344.832
4648.363537	352.092
4648.952842	364.191
4649.542184	452.516
4650.131563	384.76
4650.720980	324.263
4651.310434	290.385
4651.899926	256.507
4652.489455	203.269
4653.079021	229.888
4653.668625	269.816
4654.258266	330.313
4654.847945	410.169
4655.437661	398.069
4656.027415	297.644
4656.617206	304.904
4657.207034	277.075
4657.796900	271.026
4658.386803	256.507
4658.976743	437.997
4659.566721	418.638
4660.156736	418.638
4660.746789	694.504
4661.336879	600.129
4661.927007	626.747
4662.517172	647.316
4663.107374	721.122
4663.697614	896.563
4664.287891	923.182
4664.878206	809.448
4665.468558	654.576
4666.058947	681.194
4666.649374	654.576
4667.239838	506.963
4667.830340	425.898
4668.420879	425.898
4669.011455	539.632
4669.602069	479.135
4670.192720	364.191
4670.783409	411.378
4671.374135	431.947
4671.964899	378.71
4672.555700	337.572
4673.146538	256.507
4673.737414	378.71
4674.328327	445.257
4674.919277	505.754
4675.510265	433.157
4676.101291	344.832
4676.692353	297.644
4677.283454	243.197
4677.874591	223.838
4678.465766	290.385
4679.056978	350.882
4679.648228	371.451
4680.239515	378.71
4680.830840	344.832
4681.422202	352.092
4682.013602	310.954
4682.605038	277.075
4683.196513	290.385
4683.788024	297.644
4684.379573	243.197
4684.971160	269.816
4685.562784	317.003
4686.154445	317.003
4686.746144	343.622
4687.337880	304.904
4687.929653	290.385
4688.521464	290.385
4689.113313	344.832
4689.705198	344.832
4690.297121	310.954
4690.889082	371.45
4691.481080	364.191
4692.073115	371.45
4692.665188	310.954
4693.257298	263.766
4693.849446	546.891
4694.441631	499.704
4695.033853	398.069
4695.626113	364.191
4696.218410	324.263
4696.810745	411.378
4697.403117	358.141
4697.995526	324.263
4698.587973	424.688
4699.180458	371.45
4699.772979	352.091
4700.365538	263.766
4700.958135	344.832
4701.550769	358.141
4702.143440	358.141
4702.736149	471.875
4703.328895	418.638
4703.921678	554.151
4704.514499	607.388
4705.107358	647.316
4705.700254	634.007
4706.293187	539.632
4706.886157	614.648
4707.479165	694.504
4708.072211	620.697
4708.665294	526.322
4709.258414	526.322
4709.851571	459.776
4710.444766	371.45
4711.037999	358.141
4711.631269	317.003
4712.224576	324.263
4712.817921	371.45
4713.411303	324.263
4714.004722	304.904
4714.598179	317.003
4715.191673	304.904
4715.785205	250.457
4716.378774	250.457
4716.972381	256.507
4717.566025	231.098
4718.159706	337.572
4718.753425	317.003
4719.347181	283.125
4719.940975	303.694
4720.534806	271.026
4721.128674	297.644
4721.722580	337.572
4722.316523	378.71
4722.910504	337.572
4723.504522	324.263
4724.098577	324.263
4724.692670	290.385
4725.286800	283.125
4725.880968	283.125
4726.475173	250.457
4727.069415	297.644
4727.663695	231.098
4728.258013	297.644
4728.852367	317.003
4729.446759	317.003
4730.041189	398.069
4730.635656	431.947
4731.230160	392.019
4731.824702	324.263
4732.419281	331.523
4733.013898	331.523
4733.608552	358.141
4734.203243	317.003
4734.797972	371.451
4735.392738	479.135
4735.987542	398.069
4736.582383	344.832
4737.177261	304.904
4737.772177	452.516
4738.367130	492.444
4738.962121	433.157
4739.557149	459.776
4740.152214	465.826
4740.747317	371.451
4741.342458	437.997
4741.937635	425.898
4742.532851	519.063
4743.128103	439.207
4743.723393	352.092
4744.318720	384.76
4744.914085	513.013
4745.509487	479.135
4746.104927	519.063
4746.700404	398.069
4747.295918	437.997
4747.891470	579.56
4748.487059	619.488
4749.082686	741.691
4749.678350	701.763
4750.274051	836.066
4750.869790	902.613
4751.465566	856.635
4752.061380	775.569
4752.657231	688.454
4753.253120	869.944
4753.849046	957.06
4754.445009	957.06
4755.041010	701.763
4755.637048	607.388
4756.233123	539.632
4756.829236	492.444
4757.425387	533.582
4758.021574	600.129
4758.617800	546.891
4759.214062	459.776
4759.810362	506.963
4760.406699	539.632
4761.003074	513.013
4761.599487	452.516
4762.195936	398.069
4762.792423	331.523
4763.388948	277.075
4763.985510	283.125
4764.582109	358.141
4765.178745	486.394
4765.775420	519.063
4766.372131	452.516
4766.968880	539.632
4767.565666	459.776
4768.162490	465.826
4768.759351	439.207
4769.356250	465.826
4769.953186	378.71
4770.550159	290.385
4771.147170	398.069
4771.744218	344.832
4772.341304	398.069
4772.938427	411.378
4773.535587	506.963
4774.132785	513.013
4774.730020	479.135
4775.327293	511.803
4775.924603	700.553
4776.521950	526.322
4777.119335	506.963
4777.716757	398.069
4778.314217	498.494
4778.911714	505.753
4779.509249	439.207
4780.106821	384.76
4780.704430	337.572
4781.302077	358.141
4781.899761	317.003
4782.497482	358.141
4783.095241	344.832
4783.693038	317.003
4784.290872	350.882
4784.888743	337.572
4785.486651	331.523
4786.084597	445.257
4786.682581	459.776
4787.280602	439.207
4787.878660	627.957
4788.476756	506.963
4789.074889	519.063
4789.673059	849.376
4790.271267	875.994
4790.869512	735.641
4791.467795	580.77
4792.066115	459.776
4792.664473	371.451
4793.262868	782.829
4793.861300	735.641
4794.459770	607.388
4795.058277	634.007
4795.656822	588.029
4796.255404	539.632
4796.854023	513.013
4797.452680	439.207
4798.051374	358.141
4798.650106	310.954
4799.248875	310.954
4799.847681	297.644
4800.446525	344.832
4801.045406	398.069
4801.644325	352.092
4802.243281	324.263
4802.842275	310.954
4803.441305	337.572
4804.040374	620.698
4804.639479	647.316
4805.238623	573.51
4805.837803	782.829
4806.437021	802.188
4807.036277	775.569
4807.635569	588.029
4808.234900	479.135
4808.834267	459.776
4809.433672	473.085
4810.033115	640.057
4810.632594	554.151
4811.232112	486.395
4811.831666	405.329
4812.431258	573.51
4813.030888	499.704
4813.630555	465.826
4814.230259	459.776
4814.830001	405.329
4815.429780	371.451
4816.029596	371.451
4816.629450	297.644
4817.229342	304.904
4817.829271	384.76
4818.429237	364.191
4819.029240	297.644
4819.629281	277.075
4820.229360	431.947
4820.829476	479.135
4821.429629	439.207
4822.029819	405.329
4822.630047	431.947
4823.230313	607.388
4823.830616	560.201
4824.430956	499.704
4825.031334	418.638
4825.631749	384.76
4826.232201	546.891
4826.832691	560.201
4827.433219	660.625
4828.033783	600.129
4828.634386	486.395
4829.235025	411.378
4829.835702	445.257
4830.436416	445.257
4831.037168	405.329
4831.637957	437.997
4832.238784	498.494
4832.839648	626.747
4833.440550	653.366
4834.041488	546.891
4834.642465	573.51
4835.243478	519.063
4835.844529	560.201
4836.445618	634.007
4837.046744	654.576
4837.647907	554.151
4838.249108	465.826
4838.850346	560.201
4839.451622	479.135
4840.052935	384.76
4840.654285	378.71
4841.255673	418.638
4841.857098	358.141
4842.458560	344.832
4843.060061	304.904
4843.661598	337.572
4844.263173	290.385
4844.864785	350.882
4845.466435	371.451
4846.068122	506.964
4846.669846	465.826
4847.271608	371.451
4847.873407	486.395
4848.475244	499.704
4849.077118	513.013
4849.679030	411.378
4850.280979	519.063
4850.882965	566.25
4851.484989	566.25
4852.087050	492.444
4852.689149	433.157
4853.291285	405.329
4853.893458	344.832
4854.495669	425.898
4855.097917	358.141
4855.700203	331.523
4856.302526	263.766
4856.904886	277.076
4857.507284	424.688
4858.109719	560.201
4858.712192	741.691
4859.314702	614.648
4859.917250	588.029
4860.519835	519.063
4861.122457	519.063
4861.725117	519.063
4862.327814	411.379
4862.930549	398.069
4863.533321	324.263
4864.136130	364.191
4864.738977	378.71
4865.341861	378.71
4865.944783	371.451
4866.547742	378.71
4867.150738	405.329
4867.753772	755.001
4868.356843	701.763
4868.959952	580.77
4869.563098	513.013
4870.166282	398.069
4870.769503	445.257
4871.372761	371.451
4871.976057	465.826
4872.579390	506.964
4873.182760	554.151
4873.786168	479.135
4874.389614	492.444
4874.993097	499.704
4875.596617	492.444
4876.200175	526.323
4876.803770	439.207
4877.407402	384.76
4878.011072	452.516
4878.614779	364.191
4879.218524	352.092
4879.822306	344.832
4880.426125	418.638
4881.029982	398.069
4881.633877	452.516
4882.237808	398.069
4882.841778	445.257
4883.445784	364.191
4884.049828	424.688
4884.653910	411.379
4885.258028	331.523
4885.862185	431.948
4886.466378	431.948
4887.070609	371.451
4887.674878	331.523
4888.279184	411.379
4888.883527	586.819
4889.487908	492.444
4890.092326	398.069
4890.696781	445.257
4891.301274	344.832
4891.905804	290.385
4892.510372	445.257
4893.114977	418.638
4893.719620	344.832
4894.324300	378.71
4894.929017	533.582
4895.533772	607.388
4896.138564	580.77
4896.743394	513.013
4897.348261	331.523
4897.953165	358.141
4898.558107	344.832
4899.163087	317.004
4899.768103	358.141
4900.373157	304.904
4900.978249	445.257
4901.583378	364.191
4902.188544	304.904
4902.793748	358.141
4903.398989	383.55
4904.004268	398.069
4904.609584	384.76
4905.214937	465.826
4905.820328	533.582
4906.425756	554.151
4907.031222	640.057
4907.636725	647.316
4908.242265	513.013
4908.847843	439.207
4909.453458	398.069
4910.059111	331.523
4910.664801	310.954
4911.270529	243.197
4911.876294	231.098
4912.482096	317.004
4913.087936	405.329
4913.693813	371.451
4914.299727	728.382
4914.905679	709.023
4915.511669	600.129
4916.117696	519.063
4916.723760	411.379
4917.329861	378.71
4917.936000	331.523
4918.542177	317.004
4919.148391	505.754
4919.754642	465.826
4920.360931	425.898
4920.967257	492.444
4921.573620	479.135
4922.180021	486.395
4922.786460	627.957
4923.392935	486.395
4923.999449	425.898
4924.605999	433.158
4925.212587	445.257
4925.819213	505.754
4926.425875	452.517
4927.032576	479.135
4927.639313	459.776
4928.246088	384.76
4928.852901	614.648
4929.459751	580.77
4930.066638	647.316
4930.673563	863.895
4931.280525	796.139
4931.887524	762.26
4932.494561	634.007
4933.101636	588.029
4933.708747	607.388
4934.315897	546.892
4934.923083	594.079
4935.530307	539.632
4936.137569	418.638
4936.744867	392.02
4937.352204	486.395
4937.959577	445.257
4938.566988	418.638
4939.174437	371.451
4939.781923	344.832
4940.389446	344.832
4940.997007	378.71
4941.604605	459.776
4942.212241	405.329
4942.819913	452.517
4943.427624	588.029
4944.035372	573.51
4944.643157	588.029
4945.250979	546.892
4945.858839	479.135
4946.466737	439.207
4947.074672	371.451
4947.682644	364.191
4948.290654	526.323
4948.898701	479.135
4949.506785	452.517
4950.114907	526.323
4950.723066	473.085
4951.331263	486.395
4951.939497	459.776
4952.547769	418.638
4953.156078	392.02
4953.764424	378.71
4954.372808	344.832
4954.981229	358.141
4955.589688	358.141
4956.198184	452.517
4956.806717	418.638
4957.415288	364.191
4958.023897	304.904
4958.632542	344.832
4959.241225	371.451
4959.849946	546.892
4960.458704	566.251
4961.067499	459.776
4961.676332	546.892
4962.285202	445.257
4962.894110	418.638
4963.503055	513.013
4964.112037	479.135
4964.721057	439.207
4965.330114	418.638
4965.939209	411.379
4966.548341	352.092
4967.157510	337.573
4967.766717	337.573
4968.375961	364.191
4968.985243	384.76
4969.594562	392.02
4970.203919	344.832
4970.813313	439.207
4971.422744	411.379
4972.032213	398.069
4972.641719	519.063
4973.251263	499.704
4973.860844	439.207
4974.470462	459.776
4975.080118	405.329
4975.689811	331.523
4976.299542	452.517
4976.909310	479.135
4977.519115	411.379
4978.128958	479.135
4978.738839	519.063
4979.348756	439.207
4979.958711	392.02
4980.568704	513.013
4981.178734	452.517
4981.788801	384.76
4982.398906	378.711
4983.009048	398.069
4983.619228	424.688
4984.229445	519.063
4984.839699	747.741
4985.449991	661.836
4986.060321	506.964
4986.670687	425.898
4987.281091	358.142
4987.891533	337.573
4988.502012	398.069
4989.112528	452.517
4989.723082	539.632
4990.333673	506.964
4990.944302	499.704
4991.554968	452.517
4992.165671	411.379
4992.776412	378.71
4993.387190	392.02
4993.998006	465.826
4994.608859	588.029
4995.219749	588.029
4995.830677	465.826
4996.441643	392.02
4997.052645	405.329
4997.663685	560.201
4998.274763	459.776
4998.885878	566.251
4999.497030	519.063
5000.108220	486.395
5000.719447	486.395
5001.330712	735.642
5001.942014	661.836
5002.553353	519.063
5003.164730	479.135
5003.776144	465.826
5004.387596	640.057
5004.999085	634.007
5005.610612	546.892
5006.222176	554.151
5006.833777	533.582
5007.445416	425.898
5008.057092	378.71
5008.668806	352.092
5009.280556	371.451
5009.892345	378.71
5010.504171	554.151
5011.116034	479.135
5011.727935	479.135
5012.339873	539.632
5012.951848	560.201
5013.563861	586.82
5014.175911	586.82
5014.787999	506.964
5015.400124	566.251
5016.012287	486.395
5016.624487	398.069
5017.236724	452.517
5017.848999	371.451
5018.461311	573.51
5019.073661	560.201
5019.686048	519.063
5020.298472	439.207
5020.910934	344.832
5021.523433	331.523
5022.135970	425.898
5022.748544	384.76
5023.361155	352.092
5023.973804	337.572
5024.586491	364.191
5025.199214	390.81
5025.811976	352.092
5026.424774	290.385
5027.037610	398.069
5027.650484	358.141
5028.263394	310.954
5028.876343	594.079
5029.489328	513.013
5030.102351	492.444
5030.715412	378.71
5031.328510	364.191
5031.941645	390.81
5032.554818	498.494
5033.168028	473.085
5033.781275	371.451
5034.394560	337.572
5035.007883	358.141
5035.621243	378.71
5036.234640	566.25
5036.848074	640.057
5037.461546	519.063
5038.075056	519.063
5038.688603	425.898
5039.302187	371.451
5039.915809	310.954
5040.529468	304.904
5041.143164	433.158
5041.756898	392.02
5042.370670	364.191
5042.984478	486.395
5043.598324	411.379
5044.212208	519.063
5044.826129	619.488
5045.440087	580.77
5046.054083	526.323
5046.668117	465.826
5047.282187	560.201
5047.896295	519.063
5048.510441	626.747
5049.124624	607.388
5049.738844	533.582
5050.353102	433.157
5050.967397	384.76
5051.581729	324.263
5052.196099	310.954
5052.810507	277.076
5053.424952	290.385
5054.039434	324.263
5054.653953	384.76
5055.268510	445.257
5055.883105	505.754
5056.497737	473.085
5057.112406	573.51
5057.727113	560.201
5058.341857	506.964
5058.956638	573.51
5059.571457	728.382
5060.186314	782.829
5060.801207	681.194
5061.416139	594.079
5062.031107	473.085
5062.646113	392.02
5063.261157	364.191
5063.876238	511.803
5064.491356	586.819
5065.106512	519.063
5065.721705	473.085
5066.336935	371.451
5066.952203	297.644
5067.567508	297.644
5068.182851	277.075
5068.798231	277.075
5069.413649	250.457
5070.029104	371.451
5070.644596	533.582
5071.260126	465.826
5071.875693	344.832
5072.491298	331.523
5073.106940	384.76
5073.722620	392.019
5074.338336	433.157
5074.954091	465.826
5075.569882	539.632
5076.185712	654.576
5076.801578	735.642
5077.417482	667.885
5078.033424	519.063
5078.649402	452.516
5079.265419	344.832
5079.881472	364.191
5080.497563	405.329
5081.113692	445.257
5081.729858	573.51
5082.346061	506.963
5082.962302	465.826
5083.578580	411.378
5084.194895	384.76
5084.811248	384.76
5085.427639	465.826
5086.044066	459.776
5086.660531	392.019
5087.277034	439.207
5087.893574	433.157
5088.510152	411.378
5089.126766	479.135
5089.743419	445.257
5090.360108	526.322
5090.976835	552.941
5091.593600	519.063
5092.210402	479.135
5092.827241	505.754
5093.444118	511.803
5094.061032	445.257
5094.677984	459.776
5095.294973	445.257
5095.911999	378.71
5096.529063	358.141
5097.146164	418.638
5097.763303	433.157
5098.380479	405.329
5098.997693	425.898
5099.614943	331.523
5100.232232	297.644
5100.849557	392.019
5101.466921	384.76
5102.084321	344.832
5102.701759	352.091
5103.319235	331.523
5103.936747	324.263
5104.554298	310.954
5105.171885	283.125
5105.789510	297.644
5106.407173	378.71
5107.024873	352.091
5107.642610	492.444
5108.260385	445.257
5108.878197	459.776
5109.496046	459.776
5110.113933	499.704
5110.731858	539.632
5111.349820	452.516
5111.967819	439.207
5112.585855	418.638
5113.203930	344.832
5113.822041	398.069
5114.440190	324.263
5115.058376	317.003
5115.676600	290.385
5116.294861	290.385
5116.913160	290.385
5117.531495	337.572
5118.149869	344.832
5118.768280	290.385
5119.386728	304.904
5120.005213	310.954
5120.623736	310.954
5121.242297	433.157
5121.860895	425.898
5122.479530	398.069
5123.098203	378.71
5123.716913	358.141
5124.335660	324.263
5124.954445	290.385
5125.573268	256.506
5126.192127	263.766
5126.811025	337.572
5127.429959	358.141
5128.048931	464.616
5128.667941	538.422
5129.286988	492.444
5129.906072	465.826
5130.525194	371.45
5131.144353	411.378
5131.763549	384.76
5132.382783	384.76
5133.002054	358.141
5133.621363	324.263
5134.240709	271.026
5134.860093	533.582
5135.479514	433.157
5136.098972	378.71
5136.718468	364.191
5137.338001	459.776
5137.957572	694.504
5138.577180	647.316
5139.196826	681.194
5139.816509	661.835
5140.436229	526.322
5141.055987	473.085
5141.675782	411.378
5142.295614	371.45
5142.915484	431.947
5143.535392	398.069
5144.155337	364.191
5144.775319	545.681
5145.395339	479.135
5146.015396	433.157
5146.635490	526.322
5147.255622	492.444
5147.875791	418.638
5148.495998	486.394
5149.116242	511.803
5149.736524	452.516
5150.356843	673.935
5150.977199	694.503
5151.597593	694.503
5152.218024	768.31
5152.838493	856.635
5153.458999	709.023
5154.079543	546.891
5154.700123	499.704
5155.320742	580.769
5155.941398	607.388
5156.562091	667.885
5157.182821	701.763
5157.803589	546.891
5158.424395	473.085
5159.045237	486.394
5159.666118	439.207
5160.287035	405.329
5160.907990	452.516
5161.528983	533.582
5162.150013	573.51
5162.771080	607.388
5163.392185	654.576
5164.013327	560.201
5164.634506	546.891
5165.255723	566.25
5165.876978	707.813
[truncated: 6,506 more rows]
