# Supplementary material for: Chemoenzymatic synthesis of genetically-encoded multivalent liquid N-glycan arrays
Source: Nat Commun. 2023 Aug 28;14:5237. doi: 10.1038/s41467-023-40900-y (PMC10462762; doi:10.1038/s41467-023-40900-y)
Supplement: Supplementary file 8 — Supplementary Dataset 4 [file 41467_2023_40900_MOESM8_ESM.zip › Supplementary Data 1_All MALDI Data/MALDI TextFiles for Fig.5 and Fig.6/TL-IV-136-SDB101_0003.txt]

TITLE "<<TL-IV-136-SDB101_0003>> Voyager Spec #1[BP = 5237.6, 29760]"
TYPE MASSSPEC
3999.789467	29.0634
4000.336058	38.1457
4000.882687	38.1457
4001.429353	41.7786
4001.976057	23.614
4002.522798	61.7597
4003.069577	76.2914
4003.616392	76.2914
4004.163246	158.94
4004.710136	168.023
4005.257064	105.355
4005.804030	70.842
4006.351033	76.2914
4006.898073	64.4844
4007.445151	86.2819
4007.992266	51.7692
4008.539418	26.3387
4009.086608	23.614
4009.633835	54.4938
4010.181100	76.2914
4010.728402	114.437
4011.275741	70.842
4011.823118	64.4844
4012.370532	42.6869
4012.917984	26.3387
4013.465473	4.54116
4014.012999	10.8988
4014.560563	13.6235
4015.108164	23.614
4015.655803	26.3387
4016.203479	13.6235
4016.751192	7.26586
4017.298943	9.99055
4017.846731	127.152
4018.394556	95.3643
4018.942419	57.2186
4019.490320	26.3387
4020.038258	10.8988
4020.586233	13.6235
4021.134245	16.3482
4021.682295	23.614
4022.230383	16.3482
4022.778507	42.6869
4023.326669	29.0634
4023.874869	31.7881
4024.423106	31.7881
4024.971380	91.7313
4025.519692	57.2186
4026.068041	42.6869
4026.616428	23.614
4027.164852	29.0634
4027.713313	13.6235
4028.261812	29.0634
4028.810348	26.3387
4029.358921	29.0634
4029.907532	35.421
4030.456180	83.5573
4031.004866	86.2819
4031.553589	67.2091
4032.102350	51.7692
4032.651147	42.6869
4033.199983	42.6869
4033.748855	26.3387
4034.297766	19.0729
4034.846713	35.421
4035.395698	108.079
4035.944720	67.2091
4036.493780	98.089
4037.042877	76.2914
4037.592011	38.1457
4038.141183	32.6963
4038.690392	42.6869
4039.239639	29.0634
4039.788923	16.3482
4040.338245	2.19181e-005
4040.887603	3.63295
4041.437000	2.19573e-005
4041.986433	9.99056
4042.535904	9.99056
4043.085413	35.421
4043.634959	32.6963
4044.184542	16.3482
4044.734162	2.00107e-005
4045.283820	35.421
4045.833516	92.6396
4046.383249	61.7597
4046.933019	102.63
4047.482826	114.437
4048.032671	92.6396
4048.582554	57.2186
4049.132474	26.3387
4049.682431	16.3482
4050.232425	57.2186
4050.782457	95.3643
4051.332527	162.573
4051.882634	203.444
4052.432778	196.178
4052.982959	140.776
4053.533178	73.5667
4054.083435	83.5572
4054.633728	35.421
4055.184060	19.0729
4055.734428	95.3642
4056.284834	193.453
4056.835278	149.858
4057.385758	86.2819
4057.936276	61.7597
4058.486832	35.421
4059.037425	13.6235
4059.588055	10.8988
4060.138723	6.98266e-006
4060.689428	60.8515
4061.240171	54.4939
4061.790951	29.0634
4062.341768	13.6235
4062.892623	64.4844
4063.443515	171.656
4063.994444	225.241
4064.545411	206.168
4065.096416	124.428
4065.647457	83.5573
4066.198536	80.8326
4066.749653	83.5573
4067.300807	83.5573
4067.851998	45.4116
4068.403227	16.3482
4068.954493	16.3482
4069.505797	10.8988
4070.057137	4.54117
4070.608516	48.1362
4071.159931	67.2091
4071.711384	42.6869
4072.262875	32.6963
4072.814403	48.1362
4073.365968	19.0729
4073.917571	7.26586
4074.469211	98.0889
4075.020888	83.5573
4075.572603	105.355
4076.124356	98.0889
4076.676145	146.225
4077.227972	218.884
4077.779837	136.235
4078.331739	111.712
4078.883678	67.2091
4079.435655	54.4939
4079.987669	51.7692
4080.539720	29.0634
4081.091809	95.3642
4081.643935	73.5667
4082.196099	26.3387
4082.748300	61.7597
4083.300538	73.5667
4083.852814	54.4939
4084.405127	42.6869
4084.957478	19.0729
4085.509866	67.2091
4086.062292	76.2914
4086.614754	76.2914
4087.167255	95.3642
4087.719792	70.842
4088.272367	45.4115
4088.824980	23.614
4089.377630	48.1362
4089.930317	105.355
4090.483041	143.5
4091.035803	105.355
4091.588603	121.703
4092.141440	117.162
4092.694314	105.355
4093.247225	108.079
4093.800174	95.3642
4094.353161	54.4938
4094.906185	13.6235
4095.459246	4.54115
4096.012344	4.54115
4096.565480	7.26584
4097.118654	48.1362
4097.671865	105.355
4098.225113	98.0889
4098.778398	80.8325
4099.331721	48.1362
4099.885082	95.3642
4100.438480	105.355
4100.991915	89.0066
4101.545387	64.4844
4102.098897	35.421
4102.652445	4.54116
4103.206030	70.842
4103.759652	95.3642
4104.313311	64.4844
4104.867008	48.1362
4105.420743	127.152
4105.974514	146.225
4106.528324	92.6396
4107.082170	51.7692
4107.636054	61.7597
4108.189975	111.712
4108.743934	95.3643
4109.297930	67.2091
4109.851964	76.2914
4110.406035	64.4844
4110.960143	92.6396
4111.514289	130.785
4112.068472	105.355
4112.622693	57.2185
4113.176951	29.0634
4113.731246	13.6235
4114.285579	7.26585
4114.839949	57.2185
4115.394356	83.5572
4115.948801	80.8326
4116.503284	80.8326
4117.057803	70.842
4117.612361	70.842
4118.166955	45.4115
4118.721587	133.51
4119.276256	114.437
4119.830963	76.2914
4120.385707	38.1457
4120.940489	19.0728
4121.495308	26.3387
4122.050164	95.3642
4122.605058	102.63
4123.159989	76.2914
4123.714957	73.5667
4124.269963	57.2185
4124.825007	32.6963
4125.380087	45.4115
4125.935205	42.6868
4126.490361	35.421
4127.045554	16.3482
4127.600784	76.2914
4128.156052	73.5667
4128.711357	67.2091
4129.266699	35.421
4129.822079	26.3387
4130.377497	13.6235
4130.932951	64.4844
4131.488443	57.2185
4132.043973	42.6869
4132.599540	23.614
4133.155144	4.54116
4133.710786	4.54116
4134.266465	10.8988
4134.822181	10.8988
4135.377935	13.6235
4135.933727	16.3482
4136.489555	54.4939
4137.045421	38.1457
4137.601325	16.3482
4138.157266	19.0729
4138.713244	48.1362
4139.269260	98.0889
4139.825313	101.722
4140.381403	54.4939
4140.937531	51.7692
4141.493696	32.6963
4142.049899	26.3387
4142.606139	19.0729
4143.162417	4.54116
4143.718732	4.54116
4144.275084	54.4939
4144.831473	76.2914
4145.387901	79.9243
4145.944365	98.0889
4146.500867	51.7692
4147.057406	92.6396
4147.613983	64.4844
4148.170597	48.1362
4148.727248	38.1457
4149.283937	32.6963
4149.840663	19.0729
4150.397427	7.26585
4150.954228	16.3482
4151.511067	26.3387
4152.067943	16.3482
4152.624856	124.428
4153.181806	92.6395
4153.738794	57.2185
4154.295820	23.614
4154.852883	54.4939
4155.409983	57.2185
4155.967121	29.0634
4156.524296	50.8609
4157.081508	42.6869
4157.638758	35.421
4158.196045	42.6869
4158.753370	23.614
4159.310732	16.3482
4159.868131	4.54116
4160.425568	4.54116
4160.983043	45.4115
4161.540554	32.6963
4162.098103	19.0729
4162.655690	10.8988
4163.213314	26.3387
4163.770975	86.2819
4164.328673	158.94
4164.886409	98.0889
4165.444183	61.7597
4166.001994	23.614
4166.559842	10.8988
4167.117728	4.12163e-006
4167.675651	9.99054
4168.233611	60.8515
4168.791609	42.6869
4169.349644	86.2819
4169.907717	76.2914
4170.465827	48.1362
4171.023974	54.4939
4171.582159	67.2091
4172.140381	69.9338
4172.698641	108.079
4173.256938	73.5667
4173.815272	42.6869
4174.373644	42.6869
4174.932054	35.421
4175.490500	162.573
4176.048984	177.105
4176.607506	114.437
4177.166064	64.4844
4177.724661	42.6869
4178.283294	57.2186
4178.841965	89.0066
4179.400674	117.162
4179.959420	136.235
4180.518203	108.079
4181.077023	57.2185
4181.635881	32.6963
4182.194777	38.1457
4182.753710	129.877
4183.312680	95.3642
4183.871688	57.2185
4184.430733	26.3387
4184.989815	16.3482
4185.548935	19.0729
4186.108092	165.298
4186.667287	146.225
4187.226519	114.437
4187.785788	86.2819
4188.345095	64.4844
4188.904439	86.2819
4189.463821	64.4844
4190.023240	32.6963
4190.582696	19.0729
4191.142190	4.54116
4191.701721	9.26727e-006
4192.261290	12.7152
4192.820896	22.7058
4193.380539	10.8988
4193.940220	32.6963
4194.499938	54.4939
4195.059694	64.4844
4195.619487	117.162
4196.179317	89.0066
4196.739185	67.2091
4197.299090	32.6963
4197.859033	19.0729
4198.419013	54.4939
4198.979030	38.1457
4199.539085	50.8609
4200.099178	35.421
4200.659307	95.3643
4201.219474	98.0889
4201.779679	110.804
4202.339920	98.0889
4202.900200	64.4844
4203.460516	54.4939
4204.020870	26.3387
4204.581262	16.3482
4205.141690	13.6235
4205.702157	7.26586
4206.262660	9.99056
4206.823201	22.7058
4207.383780	19.0729
4207.944396	50.8609
4208.505049	53.5856
4209.065739	32.6963
4209.626467	29.0634
4210.187233	19.0729
4210.748036	4.54117
4211.308876	76.2914
4211.869754	48.1362
4212.430669	19.0729
4212.991621	19.0729
4213.552611	50.8609
4214.113638	32.6963
4214.674703	19.0729
4215.235805	22.7058
4215.796944	22.7058
4216.358121	50.8609
4216.919335	63.5762
4217.480587	129.877
4218.041876	80.8326
4218.603202	45.4116
4219.164566	48.1363
4219.725967	50.861
4220.287406	19.0729
4220.848882	13.6235
4221.410395	16.3482
4221.971946	79.9243
4222.533534	89.0066
4223.095160	70.842
4223.656823	61.7597
4224.218523	92.6396
4224.780261	64.4844
4225.342036	51.7692
4225.903849	102.63
4226.465699	149.858
4227.027587	162.573
4227.589511	193.453
4228.151474	133.51
4228.713473	80.8325
4229.275510	57.2185
4229.837585	29.0634
4230.399696	13.6235
4230.961846	4.54115
4231.524032	-1.69999e-006
4232.086256	31.7881
4232.648518	34.5128
4233.210817	88.0984
4233.773153	126.244
4234.335527	117.162
4234.897938	124.428
4235.460386	130.785
4236.022872	133.51
4236.585395	80.8325
4237.147956	51.7692
4237.710554	54.4939
4238.273189	102.63
4238.835862	127.152
4239.398572	111.712
4239.961320	67.2091
4240.524105	67.2091
4241.086927	35.421
4241.649787	32.6963
4242.212684	54.4938
4242.775619	38.1457
4243.338591	19.0728
4243.901601	16.3481
4244.464647	45.4115
4245.027732	73.5667
4245.590853	89.0066
4246.154012	67.2091
4246.717209	105.355
4247.280443	95.3642
4247.843714	54.4938
4248.407023	19.0728
4248.970369	4.54115
4249.533752	114.437
4250.097173	140.776
4250.660631	111.712
4251.224127	89.0066
4251.787660	42.6868
4252.351230	48.1362
4252.914838	23.614
4253.478483	35.421
4254.042166	19.0728
4254.605886	7.26584
4255.169644	-5.67637e-006
4255.733438	-5.67637e-006
4256.297271	7.26584
4256.861140	9.99053
4257.425047	19.0728
4257.988992	45.4115
4258.552974	45.4115
4259.116993	29.0634
4259.681050	31.7881
4260.245144	72.6585
4260.809275	57.2185
4261.373444	102.63
4261.937650	146.225
4262.501894	121.703
4263.066175	98.0889
4263.630494	76.2914
4264.194849	108.079
4264.759243	76.2914
4265.323673	38.1457
4265.888142	89.0066
4266.452647	136.235
4267.017190	143.5
4267.581770	83.5572
4268.146388	35.421
4268.711043	35.421
4269.275735	26.3387
4269.840465	16.3482
4270.405233	29.0634
4270.970037	48.1362
4271.534879	73.5667
4272.099759	51.7692
4272.664676	26.3387
4273.229630	102.63
4273.794622	76.2914
4274.359651	48.1362
4274.924717	26.3387
4275.489821	7.26585
4276.054963	-4.31159e-007
4276.620141	41.7786
4277.185357	60.8515
4277.750611	104.447
4278.315902	67.2091
4278.881230	32.6963
4279.446596	32.6963
4280.011999	57.2185
4280.577439	38.1457
4281.142917	16.3482
4281.708433	13.6235
4282.273985	26.3387
4282.839575	64.4844
4283.405203	45.4115
4283.970868	26.3387
4284.536570	13.6235
4285.102310	13.6235
4285.668087	4.54115
4286.233902	4.54115
4286.799753	-7.46312e-007
4287.365643	41.7786
4287.931570	26.3387
4288.497534	29.0634
4289.063535	54.4939
4289.629574	45.4115
4290.195650	29.0634
4290.761764	13.6235
4291.327915	13.6235
4291.894104	10.8988
4292.460330	23.614
4293.026593	29.0634
4293.592894	48.1362
4294.159232	42.6868
4294.725608	26.3387
4295.292021	4.54115
4295.858471	10.8988
4296.424959	16.3482
4296.991484	26.3387
4297.558046	42.6868
4298.124646	29.0634
4298.691284	23.614
4299.257958	19.0728
4299.824671	4.54115
4300.391420	-2.17682e-006
4300.958207	-2.17682e-006
4301.525031	76.2914
4302.091893	73.5667
4302.658792	51.7692
4303.225729	26.3387
4303.792703	10.8988
4304.359714	4.54115
4304.926763	19.0728
4305.493849	16.3482
4306.060973	29.0634
4306.628134	23.614
4307.195332	38.1457
4307.762568	35.421
4308.329841	70.842
4308.897152	70.842
4309.464500	54.4938
4310.031885	76.2914
4310.599308	70.842
4311.166768	61.7597
4311.734266	54.4938
4312.301801	121.703
4312.869373	98.0889
4313.436983	70.842
4314.004630	48.1362
4314.572315	26.3387
4315.140037	69.9338
4315.707796	57.2185
4316.275593	29.0634
4316.843427	19.0728
4317.411299	45.4115
4317.979208	29.0634
4318.547154	19.0728
4319.115138	22.7058
4319.683159	22.7058
4320.251218	75.3832
4320.819314	104.447
4321.387447	148.95
4321.955618	92.6395
4322.523827	42.6868
4323.092072	23.614
4323.660355	76.2914
4324.228676	54.4938
4324.797034	57.2185
4325.365429	32.6963
4325.933861	19.0728
4326.502331	41.7786
4327.070839	32.6963
4327.639384	70.842
4328.207966	86.2819
4328.776586	64.4844
4329.345243	38.1457
4329.913937	29.0634
4330.482669	29.0634
4331.051438	19.0728
4331.620245	16.3481
4332.189089	4.54115
4332.757971	-8.37571e-006
4333.326889	12.7152
4333.895846	82.649
4334.464839	48.1362
4335.033871	23.614
4335.602939	16.3481
4336.172045	16.3481
4336.741188	42.6868
4337.310369	23.614
4337.879587	13.6235
4338.448842	19.0728
4339.018135	41.7786
4339.587466	48.1362
4340.156833	45.4115
4340.726238	32.6963
4341.295681	10.8988
4341.865161	13.6235
4342.434678	38.1457
4343.004233	16.3481
4343.573825	10.8988
4344.143455	-8.27613e-006
4344.713122	29.0634
4345.282826	26.3387
4345.852568	61.7597
4346.422347	80.8325
4346.992163	76.2914
4347.562017	124.428
4348.131909	127.152
4348.701837	76.2914
4349.271803	45.4115
4349.841807	51.7691
4350.411848	67.2091
4350.981926	73.5667
4351.552042	67.2091
4352.122195	45.4115
4352.692386	48.1362
4353.262614	50.8609
4353.832879	48.1362
4354.403182	26.3387
4354.973522	32.6963
4355.543900	67.2091
4356.114315	51.7692
4356.684767	26.3387
4357.255257	19.0728
4357.825784	38.1457
4358.396348	127.152
4358.966950	114.437
4359.537590	108.079
4360.108267	76.2914
4360.678981	45.4115
4361.249732	73.5667
4361.820521	45.4115
4362.391348	42.6868
4362.962212	26.3387
4363.533113	26.3387
4364.104052	16.3482
4364.675028	10.8988
4365.246041	92.6395
4365.817092	102.63
4366.388180	61.7597
4366.959306	16.3482
4367.530469	16.3482
4368.101669	7.26584
4368.672907	13.6235
4369.244182	23.614
4369.815495	32.6963
4370.386845	32.6963
4370.958232	19.0728
4371.529657	10.8988
4372.101119	7.26584
4372.672619	35.421
4373.244156	38.1457
4373.815731	89.0066
4374.387342	83.5572
4374.958992	51.7692
4375.530678	32.6963
4376.102402	23.614
4376.674164	29.0634
4377.245963	29.0634
4377.817799	13.6235
4378.389673	4.54115
4378.961584	19.0728
4379.533532	13.6235
4380.105518	16.3482
4380.677542	29.0634
4381.249602	31.7881
4381.821700	34.5128
4382.393836	16.3482
4382.966009	57.2185
4383.538219	42.6868
4384.110467	48.1362
4384.682752	89.0066
4385.255075	54.4939
4385.827434	111.712
4386.399832	184.371
4386.972267	168.023
4387.544739	117.162
4388.117248	70.842
4388.689795	48.1362
4389.262379	19.0729
4389.835001	13.6235
4390.407660	10.8988
4390.980357	10.8988
4391.553091	7.26585
4392.125862	32.6963
4392.698671	76.2914
4393.271517	42.6869
4393.844401	42.6869
4394.417322	80.8326
4394.990280	70.842
4395.563276	61.7597
4396.136309	29.0634
4396.709380	54.4939
4397.282488	51.7692
4397.855633	32.6963
4398.428816	13.6235
4399.002036	64.4844
4399.575294	64.4844
4400.148589	57.2185
4400.721921	35.421
4401.295291	26.3387
4401.868698	10.8988
4402.442143	45.4115
4403.015625	35.421
4403.589144	32.6963
4404.162701	10.8988
4404.736295	2.21428e-006
4405.309927	2.21428e-006
4405.883596	2.21428e-006
4406.457302	29.0634
4407.031046	35.421
4407.604828	19.0728
4408.178646	19.0728
4408.752502	35.421
4409.326396	45.4115
4409.900327	67.2091
4410.474295	83.5572
4411.048301	76.2914
4411.622344	45.4115
4412.196424	95.3642
4412.770542	76.2914
4413.344697	54.4939
4413.918890	32.6963
4414.493120	10.8988
4415.067388	13.6235
4415.641693	38.1457
4416.216035	57.2185
4416.790415	177.105
4417.364832	174.38
4417.939286	136.235
4418.513778	83.5572
4419.088307	35.421
4419.662874	23.614
4420.237478	10.8988
4420.812120	6.02898e-006
4421.386799	69.9338
4421.961515	57.2185
4422.536269	69.9338
4423.111060	57.2185
4423.685889	35.421
4424.260755	105.355
4424.835658	89.0066
4425.410599	70.842
4425.985577	48.1362
4426.560592	26.3387
4427.135645	13.6235
4427.710736	16.3482
4428.285864	32.6963
4428.861029	26.3387
4429.436231	13.6235
4430.011471	10.8988
4430.586749	4.54116
4431.162064	23.614
4431.737416	35.421
4432.312805	32.6963
4432.888233	26.3387
4433.463697	29.0634
4434.039199	60.8515
4434.614738	165.298
4435.190315	117.162
4435.765929	80.8325
4436.341580	57.2185
4436.917269	48.1362
4437.492995	35.421
4438.068759	45.4115
4438.644560	26.3387
4439.220398	76.2914
4439.796274	57.2185
4440.372188	38.1457
4440.948138	26.3387
4441.524126	13.6235
4442.100152	7.26584
4442.676215	-4.72269e-006
4443.252315	12.7152
4443.828453	19.0728
4444.404628	16.3482
4444.980840	32.6963
4445.557090	19.0728
4446.133378	67.2091
4446.709702	64.4844
4447.286064	76.2914
4447.862464	54.4938
4448.438901	32.6963
4449.015375	10.8988
4449.591887	26.3387
4450.168436	38.1457
4450.745023	19.0728
4451.321647	31.7881
4451.898308	19.0728
4452.475007	16.3481
4453.051743	45.4115
4453.628516	159.849
4454.205327	117.162
4454.782176	70.842
4455.359062	48.1362
4455.935985	35.421
4456.512945	19.0728
4457.089943	4.54114
4457.666979	19.0728
4458.244052	41.7786
4458.821162	19.0728
4459.398309	13.6235
4459.975494	16.3481
4460.552717	7.26584
4461.129977	45.4115
4461.707274	38.1457
4462.284609	32.6963
4462.861981	51.7691
4463.439390	35.421
4464.016837	19.0728
4464.594321	29.0634
4465.171843	31.7881
4465.749402	60.8515
4466.326998	69.9338
4466.904632	82.649
4467.482303	94.456
4468.060012	61.7597
4468.637758	23.614
4469.215542	7.26583
4469.793363	7.26583
4470.371221	136.235
4470.949117	102.63
4471.527050	70.842
4472.105020	108.079
4472.683028	83.5572
4473.261074	86.2819
4473.839156	95.3642
4474.417276	102.63
4474.995434	206.168
4475.573629	159.849
4476.151861	98.0889
4476.730131	108.079
4477.308438	83.5572
4477.886783	70.842
4478.465165	42.6868
4479.043584	16.3481
4479.622041	29.0634
4480.200535	57.2185
4480.779067	54.4938
4481.357636	32.6963
4481.936242	16.3481
4482.514886	7.26582
4483.093567	4.54113
4483.672286	130.785
4484.251042	149.858
4484.829835	127.152
4485.408666	143.5
4485.987534	92.6395
4486.566440	57.2185
4487.145383	16.3481
4487.724363	10.8987
4488.303381	13.6234
4488.882436	13.6234
4489.461529	76.2914
4490.040659	57.2185
4490.619827	19.0728
4491.199031	7.26582
4491.778274	4.54113
4492.357553	-2.45882e-005
4492.936870	12.7152
4493.516225	15.4399
4494.095617	18.1646
4494.675046	31.7881
4495.254513	19.0728
4495.834017	4.54113
4496.413558	16.3481
4496.993137	29.0634
4497.572754	23.614
4498.152407	13.6234
4498.732099	23.614
4499.311827	23.614
4499.891593	19.0728
4500.471396	35.421
4501.051237	73.5667
4501.631115	67.2091
4502.211031	38.1457
4502.790984	19.0728
4503.370974	38.1457
4503.951002	26.3387
4504.531067	7.26583
4505.111170	60.8514
4505.691310	57.2185
4506.271487	79.9243
4506.851702	98.0889
4507.431954	61.7597
4508.012244	76.2914
4508.592571	45.4115
4509.172935	35.421
4509.753337	67.2091
4510.333777	102.63
4510.914253	80.8325
4511.494767	42.6868
4512.075319	23.614
4512.655908	10.8988
4513.236534	35.421
4513.817198	29.0634
4514.397899	19.0728
4514.978637	64.4844
4515.559413	54.4938
4516.140226	42.6868
4516.721077	64.4844
4517.301965	76.2914
4517.882891	67.2091
4518.463854	35.421
4519.044854	16.3482
4519.625892	29.0634
4520.206967	29.0634
4520.788079	13.6235
4521.369229	-5.5768e-006
4521.950417	7.26584
4522.531641	9.99053
4523.112903	35.421
4523.694203	19.0728
4524.275540	10.8988
4524.856914	4.54115
4525.438326	-6.46836e-006
4526.019775	12.7152
4526.601262	19.0728
4527.182786	7.26584
4527.764347	-5.67637e-006
4528.345946	-5.67637e-006
4528.927582	-5.67637e-006
4529.509256	22.7058
4530.090967	29.0634
4530.672716	48.1362
4531.254501	54.4938
4531.836325	26.3387
4532.418185	7.26584
4533.000083	-2.33851e-006
4533.582019	-2.33851e-006
4534.163992	16.3482
4534.746002	38.1457
4535.328050	35.421
4535.910135	26.3387
4536.492257	64.4844
4537.074417	89.0066
4537.656614	124.428
4538.238849	89.0066
4538.821121	42.6868
4539.403431	23.614
4539.985778	10.8988
4540.568162	26.3387
4541.150584	16.3481
4541.733043	42.6868
4542.315539	64.4844
4542.898073	61.7597
4543.480645	61.7597
4544.063254	54.4938
4544.645900	80.8325
4545.228583	54.4938
4545.811304	32.6963
4546.394063	57.2185
4546.976859	54.4938
4547.559692	45.4115
4548.142562	45.4115
4548.725470	19.0728
4549.308416	143.5
4549.891399	234.324
4550.474419	181.646
4551.057476	117.162
4551.640572	64.4844
4552.223704	45.4115
4552.806874	64.4844
4553.390081	133.51
4553.973326	98.0889
4554.556608	67.2091
4555.139927	42.6869
4555.723284	102.63
4556.306679	73.5667
4556.890110	61.7597
4557.473579	51.7692
4558.057086	45.4115
4558.640630	35.421
4559.224211	51.7692
4559.807830	67.2091
4560.391486	76.2914
4560.975179	54.4939
4561.558910	45.4115
4562.142679	13.6235
4562.726485	38.1457
4563.310328	45.4115
4563.894208	26.3387
4564.478126	29.0634
4565.062082	23.614
4565.646074	13.6235
4566.230105	7.26585
4566.814172	7.67507e-006
4567.398277	91.7313
4567.982420	123.519
4568.566600	117.162
4569.150817	114.437
4569.735071	76.2914
4570.319363	86.2819
4570.903693	51.7692
4571.488060	42.6869
4572.072464	45.4115
4572.656906	29.0634
4573.241385	48.1362
4573.825901	32.6963
4574.410455	42.6869
4574.995046	26.3387
4575.579675	23.614
4576.164341	35.421
4576.749045	29.0634
4577.333786	16.3482
4577.918564	4.54116
4578.503380	7.26585
4579.088233	4.54116
4579.673123	10.8988
4580.258051	16.3482
4580.843017	108.079
4581.428020	110.804
4582.013060	83.5572
4582.598137	48.1362
4583.183252	79.9243
4583.768405	54.4939
4584.353594	23.614
4584.938822	32.6963
4585.524086	196.178
4586.109388	282.46
4586.694728	225.241
4587.280105	165.298
4587.865519	111.712
4588.450970	70.842
4589.036460	67.2091
4589.621986	48.1363
4590.207550	19.0729
4590.793151	38.1457
4591.378790	76.2914
4591.964466	76.2914
4592.550179	70.842
4593.135930	86.282
4593.721719	80.8326
4594.307544	51.7692
4594.893407	51.7692
4595.479308	45.4116
4596.065246	32.6963
4596.651221	48.1363
4597.237234	35.421
4597.823284	7.26586
4598.409372	1.76887e-005
4598.995497	31.7881
4599.581659	50.8609
4600.167859	29.0634
4600.754096	10.8988
4601.340371	1.93804e-005
4601.926683	12.7153
4602.513032	60.8515
4603.099419	42.6869
4603.685843	29.0634
4604.272305	45.4116
4604.858804	26.3387
4605.445340	13.6235
4606.031914	7.26587
4606.618525	16.3482
4607.205174	111.712
4607.791860	108.079
4608.378583	117.162
4608.965344	86.282
4609.552143	54.4939
4610.138978	38.1457
4610.725851	16.3482
4611.312762	69.9338
4611.899710	148.95
4612.486695	136.235
4613.073718	86.282
4613.660778	42.6869
4614.247876	10.8988
4614.835011	4.54118
4615.422183	4.54118
4616.009393	70.842
4616.596640	76.2914
4617.183924	124.428
4617.771246	130.785
4618.358606	86.282
4618.946003	54.4939
4619.533437	42.6869
4620.120909	38.1457
4620.708418	13.6235
4621.295964	29.0634
4621.883548	29.0634
4622.471169	16.3482
4623.058828	7.26587
4623.646524	7.26587
4624.234257	7.26587
4624.822028	2.57949e-005
4625.409836	2.57949e-005
4625.997682	45.4116
4626.585565	57.2186
4627.173486	64.4844
4627.761444	108.079
4628.349439	70.842
4628.937472	38.1457
4629.525542	79.9243
4630.113649	105.355
4630.701794	61.7597
4631.289977	29.0634
4631.878196	57.2186
4632.466454	64.4844
4633.054748	29.0634
4633.643080	19.0729
4634.231450	57.2186
4634.819856	45.4116
4635.408301	76.2914
4635.996782	73.5667
4636.585301	48.1363
4637.173858	54.4939
4637.762451	29.0634
4638.351083	19.0729
4638.939751	7.26587
4639.528457	92.6396
4640.117201	80.8326
4640.705982	45.4116
4641.294800	35.421
4641.883656	19.0729
4642.472549	31.7881
4643.061479	38.1457
4643.650447	45.4116
4644.239453	29.0634
4644.828495	23.614
4645.417575	70.842
4646.006693	51.7692
4646.595848	45.4116
4647.185040	38.1457
4647.774270	16.3482
4648.363537	45.4116
4648.952842	149.858
4649.542184	117.162
4650.131563	73.5667
4650.720980	121.703
4651.310434	136.235
4651.899926	86.282
4652.489455	136.235
4653.079021	127.152
4653.668625	80.8326
4654.258266	73.5667
4654.847945	76.2914
4655.437661	54.4939
4656.027415	35.421
4656.617206	13.6235
4657.207034	4.54118
4657.796900	64.4844
4658.386803	89.0067
4658.976743	70.842
4659.566721	45.4116
4660.156736	29.0634
4660.746789	31.7881
4661.336879	13.6235
4661.927007	7.26588
4662.517172	23.614
4663.107374	38.1457
4663.697614	26.3387
4664.287891	7.26588
4664.878206	3.00864e-005
4665.468558	110.804
4666.058947	98.089
4666.649374	73.5667
4667.239838	57.2186
4667.830340	38.1457
4668.420879	101.722
4669.011455	129.877
4669.602069	92.6396
4670.192720	124.428
4670.783409	130.785
4671.374135	152.583
4671.964899	105.355
4672.555700	61.7597
4673.146538	26.3387
4673.737414	35.421
4674.328327	19.0729
4674.919277	41.7786
4675.510265	35.421
4676.101291	26.3387
4676.692353	32.6963
4677.283454	23.614
4677.874591	16.3482
4678.465766	51.7692
4679.056978	32.6963
4679.648228	23.614
4680.239515	13.6235
4680.830840	4.54118
4681.422202	2.50029e-005
4682.013602	2.50029e-005
4682.605038	9.99056
4683.196513	22.7058
4683.788024	7.26587
4684.379573	4.54118
4684.971160	114.437
4685.562784	114.437
4686.154445	200.719
4686.746144	130.785
4687.337880	73.5667
4687.929653	57.2186
4688.521464	108.079
4689.113313	165.298
4689.705198	124.428
4690.297121	83.5573
4690.889082	54.4939
4691.481080	86.282
4692.073115	57.2186
4692.665188	48.1363
4693.257298	32.6963
4693.849446	35.421
4694.441631	26.3387
4695.033853	67.2091
4695.626113	92.6396
4696.218410	57.2186
4696.810745	42.6869
4697.403117	26.3387
4697.995526	23.614
4698.587973	174.38
4699.180458	133.51
4699.772979	80.8326
4700.365538	57.2186
4700.958135	26.3387
4701.550769	10.8988
4702.143440	2.79635e-005
4702.736149	19.0729
4703.328895	29.0634
4703.921678	50.861
4704.514499	32.6963
4705.107358	51.7692
4705.700254	64.4844
4706.293187	95.3643
4706.886157	80.8326
4707.479165	51.7692
4708.072211	23.614
4708.665294	7.26588
4709.258414	7.26588
4709.851571	3.10401e-005
4710.444766	19.0729
4711.037999	45.4116
4711.631269	45.4116
4712.224576	26.3387
4712.817921	38.1457
4713.411303	54.4939
4714.004722	64.4844
4714.598179	80.8326
4715.191673	57.2186
4715.785205	35.421
4716.378774	38.1457
4716.972381	41.7786
4717.566025	16.3482
4718.159706	133.51
4718.753425	181.646
4719.347181	165.298
4719.940975	105.355
4720.534806	57.2186
4721.128674	54.4939
4721.722580	80.8326
4722.316523	54.4939
4722.910504	54.4939
4723.504522	57.2186
4724.098577	42.6869
4724.692670	26.3387
4725.286800	35.421
4725.880968	42.6869
4726.475173	54.4939
4727.069415	35.421
4727.663695	29.0634
4728.258013	57.2186
4728.852367	133.51
4729.446759	98.0889
4730.041189	54.4939
4730.635656	23.614
4731.230160	10.8988
4731.824702	54.4939
4732.419281	38.1457
4733.013898	19.0729
4733.608552	7.26586
4734.203243	13.6235
4734.797972	80.8326
4735.392738	105.355
4735.987542	76.2914
4736.582383	70.842
4737.177261	165.298
4737.772177	149.858
4738.367130	181.646
4738.962121	184.371
4739.557149	111.712
4740.152214	111.712
4740.747317	51.7692
4741.342458	38.1457
4741.937635	23.614
4742.532851	7.26585
4743.128103	4.54116
4743.723393	4.4989e-006
4744.318720	4.4989e-006
4744.914085	48.1362
4745.509487	50.8609
4746.104927	38.1457
4746.700404	23.614
4747.295918	7.26585
4747.891470	79.9243
4748.487059	101.722
4749.082686	61.7597
4749.678350	67.2091
4750.274051	83.5572
4750.869790	64.4844
4751.465566	54.4939
4752.061380	95.3642
4752.657231	108.079
4753.253120	124.428
4753.849046	117.162
4754.445009	86.2819
4755.041010	61.7597
4755.637048	42.6868
4756.233123	61.7597
4756.829236	42.6868
4757.425387	48.1362
4758.021574	48.1362
4758.617800	54.4939
4759.214062	35.421
4759.810362	19.0728
4760.406699	82.649
4761.003074	82.649
4761.599487	67.2091
4762.195936	51.7692
4762.792423	64.4844
4763.388948	42.6868
4763.985510	57.2185
4764.582109	117.162
4765.178745	148.95
4765.775420	98.0889
4766.372131	61.7597
4766.968880	26.3387
4767.565666	32.6963
4768.162490	67.2091
4768.759351	42.6869
4769.356250	16.3482
4769.953186	13.6235
4770.550159	16.3482
4771.147170	26.3387
4771.744218	23.614
4772.341304	26.3387
4772.938427	23.614
4773.535587	7.26585
4774.132785	19.0728
4774.730020	48.1362
4775.327293	57.2185
4775.924603	38.1457
4776.521950	10.8988
4777.119335	4.54115
4777.716757	-7.46312e-007
4778.314217	3.63292
4778.911714	22.7058
4779.509249	13.6235
4780.106821	32.6963
4780.704430	57.2185
4781.302077	92.6395
4781.899761	102.63
4782.497482	111.712
4783.095241	64.4844
4783.693038	38.1457
4784.290872	13.6235
4784.888743	98.0889
4785.486651	76.2914
4786.084597	67.2091
4786.682581	42.6868
4787.280602	23.614
4787.878660	54.4938
4788.476756	38.1457
4789.074889	32.6963
4789.673059	61.7597
4790.271267	54.4938
4790.869512	19.0728
4791.467795	10.8988
4792.066115	23.614
4792.664473	23.614
4793.262868	16.3481
4793.861300	19.0728
4794.459770	38.1457
4795.058277	67.2091
4795.656822	38.1457
4796.255404	23.614
4796.854023	10.8988
4797.452680	35.421
4798.051374	42.6868
4798.650106	35.421
4799.248875	16.3481
4799.847681	42.6868
4800.446525	98.0889
4801.045406	64.4844
4801.644325	35.421
4802.243281	16.3482
4802.842275	29.0634
4803.441305	38.1457
4804.040374	50.8609
4804.639479	67.2091
4805.238623	48.1362
4805.837803	50.8609
4806.437021	35.421
4807.036277	16.3482
4807.635569	7.26584
4808.234900	95.3642
4808.834267	171.656
4809.433672	105.355
4810.033115	121.703
4810.632594	83.5572
4811.232112	89.0066
4811.831666	73.5667
4812.431258	86.2819
4813.030888	54.4938
4813.630555	16.3481
4814.230259	29.0634
4814.830001	199.811
4815.429780	306.982
4816.029596	215.251
4816.629450	133.51
4817.229342	80.8326
4817.829271	64.4844
4818.429237	29.0634
4819.029240	45.4116
4819.629281	54.4939
4820.229360	67.2091
4820.829476	89.0066
4821.429629	70.842
4822.029819	86.2819
4822.630047	54.4939
4823.230313	80.8326
4823.830616	67.2091
4824.430956	35.421
4825.031334	35.421
4825.631749	26.3387
4826.232201	38.1457
4826.832691	136.235
4827.433219	152.583
4828.033783	105.355
4828.634386	57.2186
4829.235025	60.8515
4829.835702	29.0634
4830.436416	98.089
4831.037168	73.5667
4831.637957	38.1457
4832.238784	23.614
4832.839648	23.614
4833.440550	29.0634
4834.041488	26.3387
4834.642465	111.712
4835.243478	187.096
4835.844529	140.776
4836.445618	98.089
4837.046744	54.4939
4837.647907	51.7692
4838.249108	124.428
4838.850346	108.079
4839.451622	67.2091
4840.052935	35.421
4840.654285	32.6963
4841.255673	70.842
4841.857098	51.7692
4842.458560	67.2091
4843.060061	83.5573
4843.661598	83.5573
4844.263173	177.105
4844.864785	127.152
4845.466435	117.162
4846.068122	120.795
4846.669846	139.868
4847.271608	121.703
4847.873407	117.162
4848.475244	139.868
4849.077118	89.0067
4849.679030	48.1363
4850.280979	64.4844
4850.882965	117.162
4851.484989	152.583
4852.087050	111.712
4852.689149	83.5573
4853.291285	35.421
4853.893458	13.6235
4854.495669	4.5412
4855.097917	35.421
4855.700203	48.1363
4856.302526	155.308
4856.904886	140.776
4857.507284	89.0067
4858.109719	114.437
4858.712192	121.703
4859.314702	67.2091
4859.917250	67.2091
4860.519835	51.7692
4861.122457	26.3388
4861.725117	51.7692
4862.327814	95.3643
4862.930549	67.2091
4863.533321	64.4844
4864.136130	48.1363
4864.738977	42.6869
4865.341861	26.3387
4865.944783	23.6141
4866.547742	38.1457
4867.150738	29.0634
4867.753772	23.6141
4868.356843	16.3482
4868.959952	26.3387
4869.563098	16.3482
4870.166282	19.0729
4870.769503	10.8988
4871.372761	51.7692
4871.976057	38.1457
4872.579390	19.0729
4873.182760	57.2186
4873.786168	69.9338
4874.389614	64.4844
4874.993097	42.6869
4875.596617	10.8988
4876.200175	4.5412
4876.803770	4.5412
4877.407402	26.3387
4878.011072	16.3482
4878.614779	32.6964
4879.218524	61.7597
4879.822306	32.6964
4880.426125	13.6235
4881.029982	7.26589
4881.633877	4.5412
4882.237808	35.4211
4882.841778	42.6869
4883.445784	133.51
4884.049828	86.282
4884.653910	45.4116
4885.258028	19.0729
4885.862185	13.6235
4886.466378	4.5412
4887.070609	4.59837e-005
4887.674878	12.7153
4888.279184	38.1457
4888.883527	35.421
4889.487908	29.0634
4890.092326	29.0634
4890.696781	41.7787
4891.301274	57.2186
4891.905804	86.282
4892.510372	76.2914
4893.114977	146.225
4893.719620	102.63
4894.324300	48.1363
4894.929017	57.2186
4895.533772	57.2186
4896.138564	32.6964
4896.743394	26.3387
4897.348261	64.4844
4897.953165	70.842
4898.558107	54.4939
4899.163087	38.1457
4899.768103	16.3482
4900.373157	7.26589
4900.978249	42.6869
4901.583378	98.089
4902.188544	83.5573
4902.793748	35.421
4903.398989	13.6235
4904.004268	29.0634
4904.609584	38.1457
4905.214937	54.4939
4905.820328	89.0067
4906.425756	67.2091
4907.031222	45.4116
4907.636725	29.0634
4908.242265	4.5412
4908.847843	4.78911e-005
4909.453458	4.78911e-005
4910.059111	29.0634
4910.664801	29.0634
4911.270529	41.7787
4911.876294	57.2186
4912.482096	29.0634
4913.087936	31.7881
4913.693813	16.3482
4914.299727	13.6235
4914.905679	26.3387
4915.511669	10.8988
4916.117696	13.6235
4916.723760	10.8988
4917.329861	10.8988
4917.936000	4.5412
4918.542177	19.0729
4919.148391	29.0634
4919.754642	19.0729
4920.360931	54.4939
4920.967257	54.4939
4921.573620	23.6141
4922.180021	70.8421
4922.786460	67.2091
4923.392935	38.1457
4923.999449	23.6141
4924.605999	98.089
4925.212587	70.8421
4925.819213	42.6869
4926.425875	26.3387
4927.032576	10.8988
4927.639313	7.2659
4928.246088	5.10673e-005
4928.852901	31.7881
4929.459751	44.5034
4930.066638	26.3387
4930.673563	4.89818e-005
4931.280525	4.89818e-005
4931.887524	48.1363
4932.494561	45.4116
4933.101636	26.3387
4933.708747	35.4211
4934.315897	42.6869
4934.923083	32.6964
4935.530307	51.7692
4936.137569	61.7597
4936.744867	38.1457
4937.352204	38.1457
4937.959577	35.4211
4938.566988	23.614
4939.174437	29.0634
4939.781923	19.0729
4940.389446	26.3387
4940.997007	10.8988
4941.604605	35.4211
4942.212241	35.4211
4942.819913	23.614
4943.427624	35.4211
4944.035372	29.0634
4944.643157	29.0634
4945.250979	91.7314
4945.858839	89.0067
4946.466737	83.5573
4947.074672	45.4116
4947.682644	70.842
4948.290654	70.842
4948.898701	111.712
4949.506785	215.251
4950.114907	181.646
4950.723066	121.703
4951.331263	73.5667
4951.939497	38.1457
4952.547769	13.6235
4953.156078	7.26589
4953.764424	7.26589
4954.372808	4.5412
4954.981229	38.1457
4955.589688	50.861
4956.198184	35.4211
4956.806717	16.3482
4957.415288	19.0729
4958.023897	64.4844
4958.632542	51.7692
4959.241225	38.1457
4959.849946	120.795
4960.458704	105.355
4961.067499	64.4844
4961.676332	38.1457
4962.285202	19.0729
4962.894110	19.0729
4963.503055	45.4116
4964.112037	32.6964
4964.721057	23.614
4965.330114	32.6964
4965.939209	76.2914
4966.548341	98.089
4967.157510	80.8326
4967.766717	83.5573
4968.375961	73.5667
4968.985243	35.421
4969.594562	10.8988
4970.203919	35.421
4970.813313	51.7692
4971.422744	29.0634
4972.032213	31.7881
4972.641719	16.3482
4973.251263	127.152
4973.860844	121.703
4974.470462	98.089
4975.080118	86.282
4975.689811	57.2186
4976.299542	29.0634
4976.909310	5.54958e-005
4977.519115	142.592
4978.128958	158.94
4978.738839	127.152
4979.348756	127.152
4979.958711	98.089
4980.568704	92.6396
4981.178734	83.5573
4981.788801	76.2915
4982.398906	70.8421
4983.009048	35.4211
4983.619228	35.4211
4984.229445	16.3482
4984.839699	26.3388
4985.449991	26.3388
4986.060321	16.3482
4986.670687	13.6235
4987.281091	4.54122
4987.891533	6.79182e-005
4988.502012	16.3482
4989.112528	13.6235
4989.723082	4.54122
4990.333673	4.54122
4990.944302	48.1363
4991.554968	38.1458
4992.165671	16.3482
4992.776412	7.26591
4993.387190	69.9338
4993.998006	57.2186
4994.608859	38.1458
4995.219749	13.6235
4995.830677	6.78561e-005
4996.441643	9.99061
4997.052645	9.99061
4997.663685	4.54122
4998.274763	10.8988
4998.885878	23.6141
4999.497030	32.6964
5000.108220	13.6235
5000.719447	13.6235
5001.330712	7.26591
5001.942014	6.68029e-005
5002.553353	6.68029e-005
5003.164730	50.861
5003.776144	48.1363
5004.387596	54.4939
5004.999085	57.2186
5005.610612	38.1458
5006.222176	57.2186
5006.833777	48.1363
5007.445416	26.3388
5008.057092	29.0635
5008.668806	19.0729
5009.280556	10.8988
5009.892345	6.42031e-005
5010.504171	6.42031e-005
5011.116034	22.7058
5011.727935	13.6235
5012.339873	76.2915
5012.951848	114.437
5013.563861	155.308
5014.175911	114.437
5014.787999	67.2092
5015.400124	32.6964
5016.012287	29.0635
5016.624487	19.0729
5017.236724	13.6235
5017.848999	13.6235
5018.461311	7.26592
5019.073661	83.5573
5019.686048	73.5668
5020.298472	48.1363
5020.910934	32.6964
5021.523433	16.3482
5022.135970	51.7692
5022.748544	48.1363
5023.361155	54.4939
5023.973804	35.4211
5024.586491	16.3482
5025.199214	7.26591
5025.811976	16.3482
5026.424774	42.6869
5027.037610	102.63
5027.650484	86.282
5028.263394	42.6869
5028.876343	13.6235
5029.489328	16.3482
5030.102351	19.0729
5030.715412	16.3482
5031.328510	10.8988
5031.941645	10.8988
5032.554818	4.54122
5033.168028	6.79182e-005
5033.781275	29.0635
5034.394560	23.6141
5035.007883	10.8988
5035.621243	4.54122
5036.234640	4.54122
5036.848074	80.8326
5037.461546	117.162
5038.075056	89.0067
5038.688603	67.2091
5039.302187	38.1458
5039.915809	38.1458
5040.529468	35.4211
5041.143164	16.3482
5041.756898	10.8988
5042.370670	16.3482
5042.984478	42.6869
5043.598324	29.0634
5044.212208	19.0729
5044.826129	13.6235
5045.440087	7.26591
5046.054083	42.6869
5046.668117	92.6396
5047.282187	83.5573
5047.896295	51.7692
5048.510441	35.4211
5049.124624	7.26591
5049.738844	6.72797e-005
5050.353102	9.99061
5050.967397	45.4116
5051.581729	67.2092
5052.196099	76.2915
5052.810507	54.4939
5053.424952	29.0635
5054.039434	10.8988
5054.653953	48.1363
5055.268510	48.1363
5055.883105	29.0635
5056.497737	10.8988
5057.112406	6.89715e-005
5057.727113	139.868
5058.341857	165.298
5058.956638	130.785
5059.571457	111.712
5060.186314	70.8421
5060.801207	35.4211
5061.416139	76.2915
5062.031107	89.0067
5062.646113	76.2915
5063.261157	42.6869
5063.876238	42.6869
5064.491356	92.6396
5065.106512	102.63
5065.721705	117.162
5066.336935	73.5668
5066.952203	38.1458
5067.567508	32.6964
5068.182851	13.6235
5068.798231	29.0635
5069.413649	101.722
5070.029104	95.3643
5070.644596	98.089
5071.260126	146.225
5071.875693	92.6396
5072.491298	38.1458
5073.106940	32.6964
5073.722620	19.0729
5074.338336	19.0729
5074.954091	7.26593
5075.569882	8.58764e-005
5076.185712	7.26593
5076.801578	23.6141
5077.417482	32.6964
5078.033424	48.1363
5078.649402	48.1363
5079.265419	29.0635
5079.881472	31.7882
5080.497563	34.5129
5081.113692	13.6235
5081.729858	32.6964
5082.346061	67.2092
5082.962302	92.6396
5083.578580	89.0067
5084.194895	61.7598
5084.811248	38.1458
5085.427639	10.8989
5086.044066	42.6869
5086.660531	42.6869
5087.277034	26.3388
5087.893574	35.4211
5088.510152	70.8421
5089.126766	73.5668
5089.743419	67.2092
5090.360108	57.2186
5090.976835	48.1363
5091.593600	45.4116
5092.210402	32.6964
5092.827241	51.7692
5093.444118	51.7692
5094.061032	26.3388
5094.677984	48.1363
5095.294973	294.267
5095.911999	225.241
5096.529063	146.225
5097.146164	73.5668
5097.763303	95.3643
5098.380479	76.2915
5098.997693	29.0635
5099.614943	29.0635
5100.232232	35.4211
5100.849557	32.6964
5101.466921	16.3482
5102.084321	10.8989
5102.701759	51.7692
5103.319235	83.5573
5103.936747	67.2092
5104.554298	32.6964
5105.171885	23.6141
5105.789510	10.8989
5106.407173	4.54124
5107.024873	4.54124
5107.642610	16.3482
5108.260385	35.4211
5108.878197	51.7692
5109.496046	67.2092
5110.113933	143.501
5110.731858	105.355
5111.349820	67.2092
5111.967819	120.795
5112.585855	105.355
5113.203930	57.2186
5113.822041	57.2186
5114.440190	95.3643
5115.058376	80.8326
5115.676600	121.703
5116.294861	80.8326
5116.913160	92.6396
5117.531495	102.63
5118.149869	89.0067
5118.768280	124.428
5119.386728	111.712
5120.005213	76.2915
5120.623736	61.7598
5121.242297	64.4845
5121.860895	80.8326
5122.479530	86.282
5123.098203	67.2092
5123.716913	35.4211
5124.335660	61.7598
5124.954445	38.1458
5125.573268	19.0729
5126.192127	8.75599e-005
5126.811025	86.282
5127.429959	67.2092
5128.048931	51.7693
5128.667941	45.4116
5129.286988	73.5668
5129.906072	61.7598
5130.525194	70.8421
5131.144353	95.3643
5131.763549	76.2915
5132.382783	54.4939
5133.002054	51.7693
5133.621363	54.4939
5134.240709	57.2186
5134.860093	26.3388
5135.479514	13.6236
5136.098972	10.8989
5136.718468	7.26595
5137.338001	23.6141
5137.957572	26.3388
5138.577180	32.6964
5139.196826	29.0635
5139.816509	13.6236
5140.436229	16.3483
5141.055987	32.6964
5141.675782	35.4211
5142.295614	16.3483
5142.915484	19.073
5143.535392	95.3643
5144.155337	83.5573
5144.775319	80.8326
5145.395339	64.4845
5146.015396	130.785
5146.635490	98.089
5147.255622	139.868
5147.875791	92.6397
5148.495998	70.8421
5149.116242	54.494
5149.736524	29.0635
5150.356843	41.7787
5150.977199	57.2187
5151.597593	32.6964
5152.218024	45.4117
5152.838493	42.687
5153.458999	23.6141
5154.079543	26.3388
5154.700123	7.26596
5155.320742	4.54126
5155.941398	13.6236
5156.562091	38.1458
5157.182821	133.51
5157.803589	121.703
5158.424395	146.225
5159.045237	184.371
5159.666118	124.428
5160.287035	73.5668
5160.907990	29.0635
5161.528983	31.7882
5162.150013	72.6586
5162.771080	70.8421
5163.392185	48.1363
5164.013327	32.6964
5164.634506	57.2187
5165.255723	108.08
5165.876978	124.428
[truncated: 6,506 more rows]
