# Supplementary material for: Chemoenzymatic synthesis of genetically-encoded multivalent liquid N-glycan arrays
Source: Nat Commun. 2023 Aug 28;14:5237. doi: 10.1038/s41467-023-40900-y (PMC10462762; doi:10.1038/s41467-023-40900-y)
Supplement: Supplementary file 8 — Supplementary Dataset 4 [file 41467_2023_40900_MOESM8_ESM.zip › Supplementary Data 1_All MALDI Data/MALDI TextFiles for Fig.5 and Fig.6/TL-III-103-2-DBCO-SDB13_0002.txt]

TITLE "<<TL-III-103-2-DBCO-SDB13_0002>> Voyager Spec #1[BP = 5241.3, 28936]"
TYPE MASSSPEC
3999.789467	61.8159
4000.336058	64.4651
4000.882687	75.9452
4001.429353	90.9576
4001.976057	205.758
4002.522798	166.02
4003.069577	163.37
4003.616392	148.358
4004.163246	166.02
4004.710136	163.37
4005.257064	238.433
4005.804030	181.032
4006.351033	163.37
4006.898073	368.246
4007.445151	361.181
4007.992266	271.107
4008.539418	174.851
4009.086608	177.5
4009.633835	188.097
4010.181100	231.368
4010.728402	174.851
4011.275741	116.567
4011.823118	94.49
4012.370532	152.773
4012.917984	123.632
4013.465473	76.8283
4014.012999	44.1542
4014.560563	119.216
4015.108164	141.293
4015.655803	116.567
4016.203479	138.644
4016.751192	119.216
4017.298943	98.0223
4017.846731	83.0099
4018.394556	69.7636
4018.942419	76.8283
4019.490320	40.6219
4020.038258	76.8283
4020.586233	80.3606
4021.134245	73.296
4021.682295	58.2835
4022.230383	44.1542
4022.778507	44.1542
4023.326669	46.8035
4023.874869	86.5422
4024.423106	133.346
4024.971380	127.164
4025.519692	148.358
4026.068041	112.152
4026.616428	69.7636
4027.164852	22.0771
4027.713313	11.4801
4028.261812	76.8283
4028.810348	116.567
4029.358921	87.4253
4029.907532	51.2189
4030.456180	47.6865
4031.004866	220.771
4031.553589	174.851
4032.102350	119.216
4032.651147	83.0099
4033.199983	173.967
4033.748855	145.709
4034.297766	123.632
4034.846713	109.502
4035.395698	69.7636
4035.944720	58.2835
4036.493780	148.358
4037.042877	238.433
4037.592011	260.51
4038.141183	159.838
4038.690392	101.555
4039.239639	62.6989
4039.788923	47.6865
4040.338245	47.6865
4040.887603	116.567
4041.437000	163.37
4041.986433	127.164
4042.535904	123.632
4043.085413	80.3606
4043.634959	156.306
4044.184542	210.174
4044.734162	210.174
4045.283820	152.773
4045.833516	170.435
4046.383249	181.032
4046.933019	183.681
4047.482826	141.293
4048.032671	109.502
4048.582554	73.2959
4049.132474	55.6342
4049.682431	37.0895
4050.232425	68.8805
4050.782457	79.4775
4051.332527	151.89
4051.882634	145.709
4052.432778	80.3606
4052.982959	94.4899
4053.533178	69.7636
4054.083435	58.2835
4054.633728	151.89
4055.184060	127.164
4055.734428	101.555
4056.284834	127.164
4056.835278	127.164
4057.385758	144.826
4057.936276	234.9
4058.486832	332.039
4059.037425	314.378
4059.588055	246.38
4060.138723	246.38
4060.689428	296.716
4061.240171	249.03
4061.790951	242.848
4062.341768	217.239
4062.892623	148.358
4063.443515	83.0098
4063.994444	83.0098
4064.545411	62.6989
4065.096416	44.1542
4065.647457	68.8805
4066.198536	166.02
4066.749653	127.164
4067.300807	219.888
4067.851998	230.485
4068.403227	158.955
4068.954493	130.696
4069.505797	80.3606
4070.057137	40.6218
4070.608516	80.3606
4071.159931	69.7636
4071.711384	62.6989
4072.262875	65.3482
4072.814403	75.9452
4073.365968	105.087
4073.917571	112.152
4074.469211	98.0223
4075.020888	65.3482
4075.572603	90.9576
4076.124356	93.6068
4076.676145	108.619
4077.227972	69.7636
4077.779837	94.4899
4078.331739	188.097
4078.883678	138.644
4079.435655	80.3606
4079.987669	127.164
4080.539720	141.293
4081.091809	112.152
4081.643935	151.89
4082.196099	195.161
4082.748300	195.161
4083.300538	163.37
4083.852814	127.164
4084.405127	116.567
4084.957478	98.0223
4085.509866	158.955
4086.062292	271.107
4086.614754	295.833
4087.167255	235.783
4087.719792	152.773
4088.272367	217.239
4088.824980	206.642
4089.377630	242.848
4089.930317	224.303
4090.483041	159.838
4091.035803	138.644
4091.588603	83.0098
4092.141440	62.6989
4092.694314	58.2835
4093.247225	37.0895
4093.800174	39.7387
4094.353161	29.1417
4094.906185	141.293
4095.459246	195.161
4096.012344	174.851
4096.565480	148.358
4097.118654	87.4252
4097.671865	123.632
4098.225113	159.838
4098.778398	112.152
4099.331721	62.6989
4099.885082	159.838
4100.438480	192.512
4100.991915	134.229
4101.545387	134.229
4102.098897	127.164
4102.652445	137.761
4103.206030	98.0222
4103.759652	100.671
4104.313311	80.3606
4104.867008	65.3482
4105.420743	158.955
4105.974514	148.358
4106.528324	300.248
4107.082170	347.052
4107.636054	253.445
4108.189975	181.032
4108.743934	116.567
4109.297930	76.8282
4109.851964	260.51
4110.406035	195.161
4110.960143	141.293
4111.514289	119.216
4112.068472	148.358
4112.622693	148.358
4113.176951	275.522
4113.731246	235.783
4114.285579	188.097
4114.839949	184.564
4115.394356	199.577
4115.948801	238.433
4116.503284	210.174
4117.057803	174.851
4117.612361	112.152
4118.166955	65.3481
4118.721587	47.6865
4119.276256	33.5571
4119.830963	19.4278
4120.385707	15.0124
4120.940489	65.3481
4121.495308	75.9451
4122.050164	58.2835
4122.605058	44.1541
4123.159989	37.0895
4123.714957	105.087
4124.269963	163.37
4124.825007	119.216
4125.380087	134.229
4125.935205	116.567
4126.490361	177.5
4127.045554	134.229
4127.600784	130.696
4128.156052	127.164
4128.711357	116.567
4129.266699	141.293
4129.822079	91.8406
4130.377497	62.6989
4130.932951	55.6342
4131.488443	44.1541
4132.043973	156.306
4132.599540	219.888
4133.155144	174.85
4133.710786	138.644
4134.266465	112.152
4134.822181	127.164
4135.377935	144.826
4135.933727	116.567
4136.489555	83.0098
4137.045421	83.0098
4137.601325	188.097
4138.157266	159.838
4138.713244	130.696
4139.269260	101.555
4139.825313	202.226
4140.381403	217.239
4140.937531	195.161
4141.493696	119.216
4142.049899	58.2835
4142.606139	19.4278
4143.162417	33.5571
4143.718732	26.4925
4144.275084	22.077
4144.831473	75.9451
4145.387901	86.5421
4145.944365	55.6342
4146.500867	51.2188
4147.057406	40.6218
4147.613983	51.2188
4148.170597	148.358
4148.727248	173.967
4149.283937	148.358
4149.840663	98.0222
4150.397427	73.2959
4150.954228	87.4252
4151.511067	91.8406
4152.067943	156.306
4152.624856	119.216
4153.181806	138.644
4153.738794	170.435
4154.295820	148.358
4154.852883	166.02
4155.409983	116.567
4155.967121	119.216
4156.524296	173.967
4157.081508	256.094
4157.638758	238.433
4158.196045	148.358
4158.753370	119.216
4159.310732	158.955
4159.868131	148.358
4160.425568	184.564
4160.983043	127.164
4161.540554	109.502
4162.098103	249.03
4162.655690	231.368
4163.213314	192.512
4163.770975	159.838
4164.328673	127.164
4164.886409	83.0098
4165.444183	51.2188
4166.001994	188.097
4166.559842	166.02
4167.117728	156.306
4167.675651	210.174
4168.233611	302.898
4168.791609	224.303
4169.349644	234.9
4169.907717	163.37
4170.465827	148.358
4171.023974	123.632
4171.582159	105.087
4172.140381	87.4252
4172.698641	166.02
4173.256938	224.303
4173.815272	145.709
4174.373644	116.567
4174.932054	62.6989
4175.490500	83.0098
4176.048984	93.6068
4176.607506	80.3606
4177.166064	101.555
4177.724661	94.4899
4178.283294	87.4253
4178.841965	152.773
4179.400674	141.293
4179.959420	249.03
4180.518203	177.5
4181.077023	138.644
4181.635881	123.632
4182.194777	73.2959
4182.753710	90.9576
4183.312680	148.358
4183.871688	138.644
4184.430733	141.293
4184.989815	206.642
4185.548935	289.651
4186.108092	210.174
4186.667287	166.02
4187.226519	112.152
4187.785788	69.7636
4188.345095	116.567
4188.904439	80.3606
4189.463821	47.6865
4190.023240	40.6218
4190.582696	26.4925
4191.142190	19.4278
4191.701721	22.0771
4192.261290	15.0124
4192.820896	19.4278
4193.380539	29.1418
4193.940220	39.7388
4194.499938	54.7512
4195.059694	93.6069
4195.619487	223.42
4196.179317	213.706
4196.739185	148.358
4197.299090	238.433
4197.859033	174.851
4198.419013	112.152
4198.979030	148.358
4199.539085	260.51
4200.099178	192.512
4200.659307	163.37
4201.219474	105.087
4201.779679	76.8283
4202.339920	65.3482
4202.900200	83.0099
4203.460516	108.619
4204.020870	137.761
4204.581262	155.423
4205.141690	105.087
4205.702157	105.087
4206.262660	80.3606
4206.823201	58.2835
4207.383780	40.6219
4207.944396	15.0124
4208.505049	8.83085
4209.065739	15.0124
4209.626467	29.1418
4210.187233	39.7388
4210.748036	227.836
4211.308876	259.627
4211.869754	202.226
4212.430669	141.293
4212.991621	170.435
4213.552611	138.644
4214.113638	134.229
4214.674703	144.826
4215.235805	127.164
4215.796944	116.567
4216.358121	130.696
4216.919335	91.8407
4217.480587	62.6989
4218.041876	44.1542
4218.603202	58.2835
4219.164566	400.92
4219.725967	354.117
4220.287406	242.848
4220.848882	174.851
4221.410395	224.303
4221.971946	177.5
4222.533534	141.293
4223.095160	138.644
4223.656823	112.152
4224.218523	69.7636
4224.780261	40.6218
4225.342036	40.6218
4225.903849	87.4253
4226.465699	174.851
4227.027587	159.838
4227.589511	141.293
4228.151474	98.0223
4228.713473	65.3482
4229.275510	55.6343
4229.837585	40.6218
4230.399696	51.2188
4230.961846	40.6218
4231.524032	40.6218
4232.086256	58.2835
4232.648518	101.555
4233.210817	156.306
4233.773153	170.435
4234.335527	123.632
4234.897938	69.7636
4235.460386	58.2835
4236.022872	83.0098
4236.585395	47.6865
4237.147956	40.6218
4237.710554	98.0223
4238.273189	87.4253
4238.835862	156.306
4239.398572	184.564
4239.961320	174.851
4240.524105	127.164
4241.086927	87.4253
4241.649787	73.2959
4242.212684	55.6343
4242.775619	98.0223
4243.338591	173.967
4243.901601	145.709
4244.464647	116.567
4245.027732	69.7636
4245.590853	44.1542
4246.154012	58.2835
4246.717209	37.0895
4247.280443	37.0895
4247.843714	65.3482
4248.407023	80.3606
4248.970369	173.967
4249.533752	109.502
4250.097173	127.164
4250.660631	148.358
4251.224127	141.293
4251.787660	130.696
4252.351230	174.851
4252.914838	206.642
4253.478483	184.564
4254.042166	206.642
4254.605886	145.709
4255.169644	80.3606
4255.733438	47.6865
4256.297271	37.0895
4256.861140	37.0895
4257.425047	29.1418
4257.988992	44.1542
4258.552974	33.5572
4259.116993	80.3606
4259.681050	65.3482
4260.245144	51.2188
4260.809275	109.502
4261.373444	116.567
4261.937650	91.8407
4262.501894	58.2835
4263.066175	51.2188
4263.630494	68.8805
4264.194849	65.3482
4264.759243	44.1542
4265.323673	94.4899
4265.888142	105.087
4266.452647	94.4899
4267.017190	69.7636
4267.581770	242.848
4268.146388	224.303
4268.711043	231.368
4269.275735	195.161
4269.840465	130.696
4270.405233	73.2959
4270.970037	29.1417
4271.534879	58.2835
4272.099759	58.2835
4272.664676	29.1418
4273.229630	80.3606
4273.794622	83.0098
4274.359651	137.761
4274.924717	101.555
4275.489821	188.097
4276.054963	192.512
4276.620141	123.632
4277.185357	105.087
4277.750611	69.7636
4278.315902	44.1542
4278.881230	11.4801
4279.446596	116.567
4280.011999	170.435
4280.577439	159.838
4281.142917	293.184
4281.708433	206.642
4282.273985	138.644
4282.839575	87.4253
4283.405203	47.6865
4283.970868	80.3606
4284.536570	123.632
4285.102310	181.032
4285.668087	148.358
4286.233902	98.0223
4286.799753	44.1542
4287.365643	40.6219
4287.931570	112.152
4288.497534	91.8407
4289.063535	55.6343
4289.629574	145.709
4290.195650	109.502
4290.761764	80.3606
4291.327915	101.555
4291.894104	91.8407
4292.460330	65.3482
4293.026593	55.6343
4293.592894	80.3606
4294.159232	170.435
4294.725608	199.577
4295.292021	202.226
4295.858471	199.577
4296.424959	220.771
4296.991484	213.706
4297.558046	177.5
4298.124646	177.5
4298.691284	127.164
4299.257958	137.761
4299.824671	134.229
4300.391420	91.8407
4300.958207	55.6343
4301.525031	116.567
4302.091893	199.577
4302.658792	152.773
4303.225729	130.696
4303.792703	69.7636
4304.359714	33.5572
4304.926763	11.4801
4305.493849	37.0895
4306.060973	37.0895
4306.628134	87.4253
4307.195332	141.293
4307.762568	123.632
4308.329841	152.773
4308.897152	181.032
4309.464500	170.435
4310.031885	127.164
4310.599308	65.3482
4311.166768	75.9452
4311.734266	112.152
4312.301801	76.8283
4312.869373	69.7636
4313.436983	69.7636
4314.004630	73.296
4314.572315	163.37
4315.140037	156.306
4315.707796	148.358
4316.275593	213.706
4316.843427	166.02
4317.411299	130.696
4317.979208	156.306
4318.547154	148.358
4319.115138	87.4253
4319.683159	109.502
4320.251218	87.4253
4320.819314	101.555
4321.387447	127.164
4321.955618	148.358
4322.523827	123.632
4323.092072	156.306
4323.660355	234.9
4324.228676	170.435
4324.797034	130.696
4325.365429	87.4253
4325.933861	69.7636
4326.502331	65.3482
4327.070839	101.555
4327.639384	73.296
4328.207966	192.512
4328.776586	148.358
4329.345243	158.955
4329.913937	278.171
4330.482669	278.171
4331.051438	217.239
4331.620245	163.37
4332.189089	134.229
4332.757971	116.567
4333.326889	73.296
4333.895846	87.4253
4334.464839	91.8407
4335.033871	73.296
4335.602939	55.6343
4336.172045	37.0895
4336.741188	22.0771
4337.310369	39.7388
4337.879587	93.6069
4338.448842	80.3606
4339.018135	44.1542
4339.587466	44.1542
4340.156833	29.1418
4340.726238	11.4801
4341.295681	3.39192e-005
4341.865161	61.8159
4342.434678	86.5422
4343.004233	86.5422
4343.573825	227.836
4344.143455	206.642
4344.713122	181.032
4345.282826	119.216
4345.852568	76.8283
4346.422347	65.3482
4346.992163	44.1542
4347.562017	54.7512
4348.131909	144.826
4348.701837	112.152
4349.271803	62.699
4349.841807	94.49
4350.411848	141.293
4350.981926	134.229
4351.552042	83.0099
4352.122195	90.9576
4352.692386	83.0099
4353.262614	76.8283
4353.832879	91.8407
4354.403182	134.229
4354.973522	134.229
4355.543900	101.555
4356.114315	73.296
4356.684767	29.1418
4357.255257	15.0125
4357.825784	15.0125
4358.396348	11.4801
4358.966950	19.4279
4359.537590	80.3606
4360.108267	289.651
4360.678981	242.848
4361.249732	166.02
4361.820521	156.306
4362.391348	184.565
4362.962212	138.644
4363.533113	181.032
4364.104052	205.759
4364.675028	188.097
4365.246041	159.838
4365.817092	206.642
4366.388180	199.577
4366.959306	170.435
4367.530469	148.358
4368.101669	145.709
4368.672907	101.555
4369.244182	62.699
4369.815495	44.1542
4370.386845	11.4801
4370.958232	8.83089
4371.529657	127.164
4372.101119	173.968
4372.672619	252.562
4373.244156	195.162
4373.815731	163.371
4374.387342	112.152
4374.958992	80.3607
4375.530678	69.7637
4376.102402	44.1542
4376.674164	101.555
4377.245963	105.087
4377.817799	195.162
4378.389673	195.162
4378.961584	188.097
4379.533532	159.838
4380.105518	148.358
4380.677542	112.152
4381.249602	105.087
4381.821700	69.7637
4382.393836	109.502
4382.966009	285.236
4383.538219	256.094
4384.110467	242.848
4384.682752	170.435
4385.255075	148.358
4385.827434	231.368
4386.399832	238.433
4386.972267	213.706
4387.544739	148.358
4388.117248	220.771
4388.689795	220.771
4389.262379	170.435
4389.835001	101.555
4390.407660	98.0223
4390.980357	83.0099
4391.553091	62.699
4392.125862	69.7637
4392.698671	83.0099
4393.271517	112.152
4393.844401	91.8408
4394.417322	119.216
4394.990280	109.502
4395.563276	159.838
4396.136309	105.087
4396.709380	62.699
4397.282488	29.1418
4397.855633	11.4802
4398.428816	8.8309
4399.002036	44.1542
4399.575294	134.229
4400.148589	116.567
4400.721921	141.293
4401.295291	130.696
4401.868698	130.696
4402.442143	83.0099
4403.015625	62.699
4403.589144	37.0896
4404.162701	29.1418
4404.736295	65.3483
4405.309927	145.709
4405.883596	224.303
4406.457302	217.239
4407.031046	256.094
4407.604828	266.691
4408.178646	206.642
4408.752502	141.293
4409.326396	83.0099
4409.900327	119.216
4410.474295	65.3483
4411.048301	98.0223
4411.622344	80.3607
4412.196424	73.296
4412.770542	80.3607
4413.344697	65.3483
4413.918890	58.2836
4414.493120	37.0896
4415.067388	26.4926
4415.641693	40.6219
4416.216035	47.6866
4416.790415	37.0896
4417.364832	83.0099
4417.939286	134.229
4418.513778	98.0223
4419.088307	94.49
4419.662874	170.435
4420.237478	119.216
4420.812120	69.7636
4421.386799	47.6866
4421.961515	101.555
4422.536269	112.152
4423.111060	116.567
4423.685889	76.8283
4424.260755	44.1542
4424.835658	26.4926
4425.410599	33.5572
4425.985577	127.164
4426.560592	144.826
4427.135645	91.8407
4427.710736	127.164
4428.285864	112.152
4428.861029	105.087
4429.436231	98.0223
4430.011471	134.229
4430.586749	134.229
4431.162064	181.032
4431.737416	119.216
4432.312805	119.216
4432.888233	94.49
4433.463697	98.0223
4434.039199	91.8407
4434.614738	73.296
4435.190315	83.0099
4435.765929	73.296
4436.341580	80.3606
4436.917269	69.7636
4437.492995	130.696
4438.068759	119.216
4438.644560	127.164
4439.220398	112.152
4439.796274	195.162
4440.372188	134.229
4440.948138	94.49
4441.524126	47.6866
4442.100152	26.4925
4442.676215	33.5572
4443.252315	73.296
4443.828453	65.3482
4444.404628	98.0223
4444.980840	108.619
4445.557090	91.8407
4446.133378	127.164
4446.709702	188.097
4447.286064	112.152
4447.862464	87.4253
4448.438901	62.699
4449.015375	33.5572
4449.591887	65.3482
4450.168436	94.49
4450.745023	123.632
4451.321647	130.696
4451.898308	166.02
4452.475007	141.293
4453.051743	94.49
4453.628516	87.4253
4454.205327	134.229
4454.782176	130.696
4455.359062	80.3607
4455.935985	87.4253
4456.512945	73.296
4457.089943	65.3482
4457.666979	127.164
4458.244052	151.89
4458.821162	210.174
4459.398309	174.851
4459.975494	105.087
4460.552717	166.02
4461.129977	224.303
4461.707274	174.851
4462.284609	119.216
4462.861981	94.49
4463.439390	76.8283
4464.016837	37.0896
4464.594321	94.49
4465.171843	156.306
4465.749402	138.644
4466.326998	181.032
4466.904632	152.774
4467.482303	145.709
4468.060012	116.567
4468.637758	76.8283
4469.215542	58.2836
4469.793363	47.6866
4470.371221	83.0099
4470.949117	62.699
4471.527050	73.296
4472.105020	101.555
4472.683028	112.152
4473.261074	91.8407
4473.839156	69.7637
4474.417276	145.709
4474.995434	123.632
4475.573629	174.851
4476.151861	109.502
4476.730131	83.0099
4477.308438	51.2189
4477.886783	26.4926
4478.465165	76.8283
4479.043584	105.087
4479.622041	80.3607
4480.200535	148.358
4480.779067	163.371
4481.357636	148.358
4481.936242	116.567
4482.514886	130.696
4483.093567	116.567
4483.672286	123.632
4484.251042	156.306
4484.829835	152.774
4485.408666	152.774
4485.987534	213.706
4486.566440	202.226
4487.145383	174.851
4487.724363	98.0223
4488.303381	80.3607
4488.882436	98.0223
4489.461529	198.694
4490.040659	259.627
4490.619827	347.052
4491.199031	249.03
4491.778274	206.642
4492.357553	246.38
4492.936870	206.642
4493.516225	141.293
4494.095617	101.555
4494.675046	76.8283
4495.254513	119.216
4495.834017	116.567
4496.413558	76.8283
4496.993137	55.6343
4497.572754	26.4925
4498.152407	87.4253
4498.732099	134.229
4499.311827	163.37
4499.891593	119.216
4500.471396	94.49
4501.051237	73.296
4501.631115	47.6865
4502.211031	98.0223
4502.790984	212.823
4503.370974	249.03
4503.951002	266.691
4504.531067	210.174
4505.111170	238.433
4505.691310	242.848
4506.271487	188.097
4506.851702	130.696
4507.431954	123.632
4508.012244	206.642
4508.592571	202.226
4509.172935	177.5
4509.753337	123.632
4510.333777	76.8283
4510.914253	101.555
4511.494767	130.696
4512.075319	138.644
4512.655908	159.838
4513.236534	159.838
4513.817198	94.49
4514.397899	69.7636
4514.978637	44.1542
4515.559413	87.4253
4516.140226	127.164
4516.721077	112.152
4517.301965	80.3606
4517.882891	58.2835
4518.463854	130.696
4519.044854	181.032
4519.625892	152.773
4520.206967	112.152
4520.788079	73.2959
4521.369229	73.2959
4521.950417	148.358
4522.531641	163.37
4523.112903	130.696
4523.694203	87.4253
4524.275540	80.3606
4524.856914	47.6865
4525.438326	40.6219
4526.019775	116.567
4526.601262	105.087
4527.182786	65.3482
4527.764347	62.6989
4528.345946	51.2189
4528.927582	22.0771
4529.509256	8.83085
4530.090967	94.49
4530.672716	105.087
4531.254501	109.502
4531.836325	112.152
4532.418185	105.087
4533.000083	58.2835
4533.582019	37.0895
4534.163992	94.49
4534.746002	159.838
4535.328050	163.37
4535.910135	130.696
4536.492257	69.7636
4537.074417	76.8283
4537.656614	76.8283
4538.238849	69.7636
4538.821121	40.6219
4539.403431	26.4925
4539.985778	11.4801
4540.568162	22.0771
4541.150584	105.087
4541.733043	156.306
4542.315539	134.229
4542.898073	123.632
4543.480645	116.567
4544.063254	91.8407
4544.645900	51.2189
4545.228583	44.1542
4545.811304	29.1418
4546.394063	29.1418
4546.976859	37.0895
4547.559692	29.1418
4548.142562	37.0895
4548.725470	61.8159
4549.308416	86.5422
4549.891399	115.684
4550.474419	129.813
4551.057476	83.0099
4551.640572	62.699
4552.223704	58.2836
4552.806874	73.296
4553.390081	199.577
4553.973326	145.709
4554.556608	152.773
4555.139927	119.216
4555.723284	105.087
4556.306679	91.8407
4556.890110	73.296
4557.473579	47.6866
4558.057086	19.4279
4558.640630	11.4801
4559.224211	47.6866
4559.807830	37.0895
4560.391486	44.1542
4560.975179	134.229
4561.558910	206.642
4562.142679	177.5
4562.726485	152.774
4563.310328	138.644
4563.894208	123.632
4564.478126	80.3607
4565.062082	105.087
4565.646074	234.9
4566.230105	307.313
4566.814172	289.651
4567.398277	184.565
4567.982420	105.087
4568.566600	91.8407
4569.150817	152.773
4569.735071	202.226
4570.319363	181.032
4570.903693	195.162
4571.488060	241.965
4572.072464	264.042
4572.656906	249.03
4573.241385	213.706
4573.825901	206.642
4574.410455	163.371
4574.995046	148.358
4575.579675	109.502
4576.164341	213.706
4576.749045	311.729
4577.333786	289.651
4577.918564	228.719
4578.503380	206.642
4579.088233	271.107
4579.673123	324.975
4580.258051	303.781
4580.843017	242.848
4581.428020	318.793
4582.013060	329.39
4582.598137	293.184
4583.183252	217.239
4583.768405	267.574
4584.353594	213.706
4584.938822	228.719
4585.524086	163.371
4586.109388	94.49
4586.694728	76.8283
4587.280105	47.6866
4587.865519	91.8408
4588.450970	83.0099
4589.036460	105.087
4589.621986	115.684
4590.207550	147.475
4590.793151	234.9
4591.378790	281.704
4591.964466	202.226
4592.550179	148.358
4593.135930	109.502
4593.721719	76.8283
4594.307544	80.3607
4594.893407	76.8283
4595.479308	83.0099
4596.065246	76.8283
4596.651221	80.3607
4597.237234	94.49
4597.823284	116.567
4598.409372	105.087
4598.995497	134.229
4599.581659	127.164
4600.167859	83.0099
4600.754096	73.296
4601.340371	55.6343
4601.926683	22.0772
4602.513032	75.9453
4603.099419	108.619
4603.685843	83.0099
4604.272305	170.435
4604.858804	184.565
4605.445340	166.02
4606.031914	152.774
4606.618525	148.358
4607.205174	91.8408
4607.791860	69.7637
4608.378583	119.216
4608.965344	144.826
4609.552143	134.229
4610.138978	148.358
4610.725851	98.0224
4611.312762	108.619
4611.899710	219.888
4612.486695	206.642
4613.073718	148.358
4613.660778	141.293
4614.247876	138.644
4614.835011	170.435
4615.422183	217.239
4616.009393	199.577
4616.596640	123.632
4617.183924	138.644
4617.771246	91.8408
4618.358606	145.709
4618.946003	199.577
4619.533437	177.5
4620.120909	94.4901
4620.708418	105.087
4621.295964	198.694
4621.883548	360.298
4622.471169	307.313
4623.058828	267.574
4623.646524	231.368
4624.234257	163.371
4624.822028	188.097
4625.409836	141.293
4625.997682	134.229
4626.585565	62.699
4627.173486	55.6344
4627.761444	51.2189
4628.349439	58.2836
4628.937472	75.9453
4629.525542	83.01
4630.113649	90.9577
4630.701794	69.7637
4631.289977	37.0896
4631.878196	98.0224
4632.466454	73.296
4633.054748	87.4254
4633.643080	127.164
4634.231450	116.567
4634.819856	134.229
4635.408301	138.644
4635.996782	213.706
4636.585301	163.371
4637.173858	109.502
4637.762451	101.555
4638.351083	101.555
4638.939751	141.293
4639.528457	94.49
4640.117201	123.632
4640.705982	253.445
4641.294800	202.226
4641.883656	156.306
4642.472549	101.555
4643.061479	91.8408
4643.650447	76.8284
4644.239453	65.3483
4644.828495	44.1543
4645.417575	44.1543
4646.006693	134.229
4646.595848	210.174
4647.185040	188.097
4647.774270	119.216
4648.363537	80.3607
4648.952842	138.644
4649.542184	130.696
4650.131563	123.632
4650.720980	152.774
4651.310434	134.229
4651.899926	138.644
4652.489455	65.3483
4653.079021	51.219
4653.668625	47.6866
4654.258266	112.152
4654.847945	83.01
4655.437661	137.761
4656.027415	188.097
4656.617206	285.236
4657.207034	271.107
4657.796900	206.642
4658.386803	148.358
4658.976743	98.0224
4659.566721	105.087
4660.156736	91.8408
4660.746789	152.774
4661.336879	119.216
4661.927007	73.2961
4662.517172	58.2836
4663.107374	51.219
4663.697614	29.1419
4664.287891	90.9577
4664.878206	129.813
4665.468558	94.4901
4666.058947	195.162
4666.649374	293.184
4667.239838	220.771
4667.830340	134.229
4668.420879	91.8408
4669.011455	47.6866
4669.602069	40.622
4670.192720	51.219
4670.783409	47.6866
4671.374135	65.3483
4671.964899	58.2836
4672.555700	94.4901
4673.146538	109.502
4673.737414	73.296
4674.328327	44.1543
4674.919277	33.5573
4675.510265	127.164
4676.101291	156.306
4676.692353	123.632
4677.283454	80.3607
4677.874591	83.01
4678.465766	144.826
4679.056978	144.826
4679.648228	101.555
4680.239515	101.555
4680.830840	181.032
4681.422202	191.629
4682.013602	184.565
4682.605038	138.644
4683.196513	83.0099
4683.788024	47.6866
4684.379573	101.555
4684.971160	202.226
4685.562784	170.435
4686.154445	188.097
4686.746144	141.293
4687.337880	105.087
4687.929653	115.684
4688.521464	105.087
4689.113313	62.699
4689.705198	33.5572
4690.297121	37.0896
4690.889082	33.5572
4691.481080	51.2189
4692.073115	65.3483
4692.665188	112.152
4693.257298	98.0223
4693.849446	158.955
4694.441631	130.696
4695.033853	141.293
4695.626113	116.567
4696.218410	58.2836
4696.810745	101.555
4697.403117	141.293
4697.995526	130.696
4698.587973	109.502
4699.180458	127.164
4699.772979	177.5
4700.365538	148.358
4700.958135	112.152
4701.550769	69.7637
4702.143440	44.1542
4702.736149	44.1542
4703.328895	166.02
4703.921678	224.303
4704.514499	285.236
4705.107358	282.587
4705.700254	238.433
4706.293187	138.644
4706.886157	112.152
4707.479165	129.813
4708.072211	140.41
4708.665294	119.216
4709.258414	101.555
4709.851571	98.0223
4710.444766	94.49
4711.037999	94.49
4711.631269	91.8407
4712.224576	166.02
4712.817921	173.967
4713.411303	145.709
4714.004722	159.838
4714.598179	116.567
4715.191673	105.087
4715.785205	134.229
4716.378774	98.0223
4716.972381	100.672
4717.566025	94.49
4718.159706	62.699
4718.753425	47.6865
4719.347181	105.087
4719.940975	80.3606
4720.534806	87.4253
4721.128674	69.7636
4721.722580	47.6865
4722.316523	55.6343
4722.910504	40.6219
4723.504522	152.773
4724.098577	192.512
4724.692670	145.709
4725.286800	101.555
4725.880968	91.8407
4726.475173	101.555
4727.069415	101.555
4727.663695	159.838
4728.258013	141.293
4728.852367	91.8407
4729.446759	76.8283
4730.041189	83.0099
4730.635656	47.6865
4731.230160	127.164
4731.824702	119.216
4732.419281	65.3482
4733.013898	44.1542
4733.608552	26.4925
4734.203243	26.4925
4734.797972	80.3606
4735.392738	285.236
4735.987542	202.226
4736.582383	148.358
4737.177261	127.164
4737.772177	101.555
4738.367130	55.6343
4738.962121	83.0098
4739.557149	217.239
4740.152214	206.642
4740.747317	177.5
4741.342458	127.164
4741.937635	109.502
4742.532851	65.3482
4743.128103	80.3606
4743.723393	145.709
4744.318720	163.37
4744.914085	181.032
4745.509487	321.442
4746.104927	293.184
4746.700404	256.094
4747.295918	242.848
4747.891470	253.445
4748.487059	256.094
4749.082686	188.097
4749.678350	170.435
4750.274051	192.512
4750.869790	210.174
4751.465566	192.512
4752.061380	134.229
4752.657231	130.696
4753.253120	94.4899
4753.849046	69.7636
4754.445009	87.4253
4755.041010	177.5
4755.637048	238.433
4756.233123	213.706
4756.829236	264.042
4757.425387	285.236
4758.021574	242.848
4758.617800	210.174
4759.214062	329.39
4759.810362	296.716
4760.406699	379.726
4761.003074	462.736
4761.599487	357.649
4762.195936	267.574
4762.792423	231.368
4763.388948	241.965
4763.985510	249.03
4764.582109	249.03
4765.178745	249.03
4765.775420	184.564
4766.372131	192.512
4766.968880	253.445
4767.565666	278.171
4768.162490	231.368
4768.759351	210.174
4769.356250	177.5
4769.953186	152.773
4770.550159	174.851
4771.147170	188.097
4771.744218	288.768
4772.341304	317.91
4772.938427	368.246
4773.535587	419.465
4774.132785	527.201
4774.730020	448.606
4775.327293	303.781
4775.924603	228.719
4776.521950	170.435
4777.119335	130.696
4777.716757	94.4899
4778.314217	51.2188
4778.911714	87.4252
4779.509249	65.3481
4780.106821	105.087
4780.704430	105.087
4781.302077	119.216
4781.899761	173.967
4782.497482	259.627
4783.095241	192.512
4783.693038	130.696
4784.290872	94.4899
4784.888743	73.2959
4785.486651	58.2835
4786.084597	58.2835
4786.682581	145.709
4787.280602	141.293
4787.878660	105.087
4788.476756	129.813
4789.074889	188.097
4789.673059	163.37
4790.271267	238.433
4790.869512	303.781
4791.467795	282.587
4792.066115	253.445
4792.664473	217.239
4793.262868	145.709
4793.861300	109.502
4794.459770	98.0222
4795.058277	94.4899
4795.656822	47.6865
4796.255404	65.3482
4796.854023	62.6989
4797.452680	87.4252
4798.051374	109.502
4798.650106	98.0222
4799.248875	141.293
4799.847681	184.564
4800.446525	202.226
4801.045406	224.303
4801.644325	213.706
4802.243281	145.709
4802.842275	138.644
4803.441305	98.0222
4804.040374	51.2188
4804.639479	51.2188
4805.238623	47.6865
4805.837803	22.0771
4806.437021	39.7387
4807.036277	79.4775
4807.635569	100.671
4808.234900	147.475
4808.834267	158.955
4809.433672	176.617
4810.033115	198.694
4810.632594	148.358
4811.232112	91.8407
4811.831666	76.8282
4812.431258	47.6865
4813.030888	94.4899
4813.630555	112.152
4814.230259	76.8282
4814.830001	83.0098
4815.429780	51.2188
4816.029596	33.5571
4816.629450	33.5571
4817.229342	134.229
4817.829271	188.097
4818.429237	246.38
4819.029240	174.851
4819.629281	130.696
4820.229360	127.164
4820.829476	141.293
4821.429629	83.0098
4822.029819	173.967
4822.630047	212.823
4823.230313	181.032
4823.830616	123.632
4824.430956	163.37
4825.031334	192.512
4825.631749	166.02
4826.232201	141.293
4826.832691	138.644
4827.433219	138.644
4828.033783	174.851
4828.634386	148.358
4829.235025	105.087
4829.835702	134.229
4830.436416	123.632
4831.037168	181.032
4831.637957	259.627
4832.238784	210.174
4832.839648	130.696
4833.440550	87.4253
4834.041488	91.8407
4834.642465	105.087
4835.243478	91.8407
4835.844529	105.087
4836.445618	144.826
4837.046744	138.644
4837.647907	105.087
4838.249108	134.229
4838.850346	127.164
4839.451622	119.216
4840.052935	109.502
4840.654285	213.706
4841.255673	188.097
4841.857098	141.293
4842.458560	184.564
4843.060061	192.512
4843.661598	130.696
4844.263173	109.502
4844.864785	98.0223
4845.466435	129.813
4846.068122	140.41
4846.669846	109.502
4847.271608	80.3606
4847.873407	73.2959
4848.475244	69.7636
4849.077118	101.555
4849.679030	119.216
4850.280979	116.567
4850.882965	123.632
4851.484989	159.838
4852.087050	184.564
4852.689149	109.502
4853.291285	123.632
4853.893458	134.229
4854.495669	181.032
4855.097917	183.681
4855.700203	201.343
4856.302526	151.89
4856.904886	166.02
4857.507284	138.644
4858.109719	83.0098
4858.712192	87.4252
4859.314702	65.3481
4859.917250	105.087
4860.519835	101.555
4861.122457	163.37
4861.725117	285.236
4862.327814	282.587
4862.930549	285.236
4863.533321	271.107
4864.136130	300.248
4864.738977	282.587
4865.341861	271.107
4865.944783	271.107
4866.547742	293.184
4867.150738	264.042
4867.753772	231.368
4868.356843	206.642
4868.959952	119.216
4869.563098	69.7636
4870.166282	109.502
4870.769503	145.709
4871.372761	116.567
4871.976057	87.4252
4872.579390	55.6342
4873.182760	40.6218
4873.786168	40.6218
4874.389614	33.5571
4874.993097	22.0771
4875.596617	39.7387
4876.200175	61.8158
4876.803770	169.552
4877.407402	176.617
4878.011072	127.164
4878.614779	91.8407
4879.218524	116.567
4879.822306	101.555
4880.426125	101.555
4881.029982	138.644
4881.633877	98.0222
4882.237808	83.0098
4882.841778	76.8282
4883.445784	246.38
4884.049828	184.564
4884.653910	109.502
4885.258028	87.4252
4885.862185	73.2959
4886.466378	90.9576
4887.070609	58.2835
4887.674878	75.9451
4888.279184	158.955
4888.883527	123.632
4889.487908	145.709
4890.092326	145.709
4890.696781	224.303
4891.301274	192.512
4891.905804	188.097
4892.510372	141.293
4893.114977	91.8406
4893.719620	76.8282
4894.324300	152.773
4894.929017	159.838
4895.533772	130.696
4896.138564	105.087
4896.743394	80.3606
4897.348261	87.4252
4897.953165	138.644
4898.558107	105.087
4899.163087	87.4252
4899.768103	156.306
4900.373157	181.032
4900.978249	278.171
4901.583378	285.236
4902.188544	210.174
4902.793748	116.567
4903.398989	87.4252
4904.004268	101.555
4904.609584	119.216
4905.214937	138.644
4905.820328	159.838
4906.425756	112.152
4907.031222	105.087
4907.636725	112.152
4908.242265	181.032
4908.847843	112.152
4909.453458	151.89
4910.059111	230.485
4910.664801	184.564
4911.270529	177.5
4911.876294	123.632
4912.482096	156.306
4913.087936	152.773
4913.693813	91.8406
4914.299727	80.3605
4914.905679	94.4898
4915.511669	80.3605
4916.117696	94.4898
4916.723760	58.2834
4917.329861	68.8804
4917.936000	90.9575
4918.542177	173.967
4919.148391	130.696
4919.754642	166.02
4920.360931	217.238
4920.967257	170.435
4921.573620	249.029
4922.180021	347.052
4922.786460	349.701
4923.392935	256.094
4923.999449	141.293
4924.605999	94.4898
4925.212587	55.6341
4925.819213	33.557
4926.425875	55.6341
4927.032576	58.2834
4927.639313	73.2958
4928.246088	119.216
4928.852901	98.0221
4929.459751	119.216
4930.066638	148.358
4930.673563	181.032
4931.280525	156.306
4931.887524	138.644
4932.494561	238.432
4933.101636	329.39
4933.708747	260.51
4934.315897	163.37
4934.923083	112.151
4935.530307	73.2958
4936.137569	69.7635
4936.744867	69.7635
4937.352204	119.216
4937.959577	112.151
4938.566988	87.4251
4939.174437	119.216
4939.781923	109.502
4940.389446	101.554
4940.997007	112.151
4941.604605	170.435
4942.212241	112.151
4942.819913	55.6341
4943.427624	65.3481
4944.035372	101.554
4944.643157	282.587
4945.250979	347.052
4945.858839	235.783
4946.466737	152.773
4947.074672	123.632
4947.682644	199.577
4948.290654	148.358
4948.898701	224.303
4949.506785	260.509
4950.114907	202.226
4950.723066	130.696
4951.331263	119.216
4951.939497	105.087
4952.547769	141.293
4953.156078	123.632
4953.764424	145.709
4954.372808	138.644
4954.981229	116.567
4955.589688	101.554
4956.198184	69.7634
4956.806717	80.3604
4957.415288	80.3604
4958.023897	112.151
4958.632542	129.813
4959.241225	155.423
4959.849946	205.758
4960.458704	148.358
4961.067499	94.4898
4961.676332	44.154
4962.285202	94.4898
4962.894110	83.0097
4963.503055	69.7634
4964.112037	87.4251
4964.721057	116.567
4965.330114	87.4251
4965.939209	159.838
4966.548341	224.303
4967.157510	289.651
4967.766717	224.303
4968.375961	148.358
4968.985243	127.164
4969.594562	177.5
4970.203919	242.848
4970.813313	224.303
4971.422744	234.9
4972.032213	264.042
4972.641719	375.31
4973.251263	394.738
4973.860844	253.445
4974.470462	166.02
4975.080118	317.91
4975.689811	264.042
4976.299542	242.848
4976.909310	184.564
4977.519115	206.641
4978.128958	145.709
4978.738839	123.631
4979.348756	127.164
4979.958711	112.151
4980.568704	109.502
4981.178734	112.151
4981.788801	91.8405
4982.398906	98.0221
4983.009048	98.0221
4983.619228	69.7634
4984.229445	192.512
4984.839699	170.435
4985.449991	141.293
4986.060321	148.358
4986.670687	141.293
4987.281091	123.631
4987.891533	231.368
4988.502012	289.651
4989.112528	300.248
4989.723082	278.171
4990.333673	202.226
4990.944302	123.632
4991.554968	159.838
4992.165671	192.512
4992.776412	145.709
4993.387190	109.502
4993.998006	141.293
4994.608859	91.8405
4995.219749	76.8281
4995.830677	119.216
4996.441643	199.577
4997.052645	184.564
4997.663685	123.632
4998.274763	91.8405
4998.885878	91.8405
4999.497030	148.358
5000.108220	278.171
5000.719447	231.368
5001.330712	145.709
5001.942014	83.0097
5002.553353	90.9574
5003.164730	62.6987
5003.776144	91.8405
5004.387596	112.151
5004.999085	141.293
5005.610612	101.554
5006.222176	195.161
5006.833777	195.161
5007.445416	159.838
5008.057092	101.554
5008.668806	62.6987
5009.280556	44.154
5009.892345	87.4251
5010.504171	62.6987
5011.116034	40.6217
5011.727935	51.2187
5012.339873	87.4251
5012.951848	199.577
5013.563861	256.094
5014.175911	285.236
5014.787999	195.161
5015.400124	177.5
5016.012287	174.85
5016.624487	195.161
5017.236724	119.216
5017.848999	116.567
5018.461311	134.229
5019.073661	98.0221
5019.686048	69.7634
5020.298472	163.37
5020.910934	188.097
5021.523433	141.293
5022.135970	87.4251
5022.748544	62.6987
5023.361155	105.087
5023.973804	69.7634
5024.586491	119.216
5025.199214	119.216
5025.811976	80.3604
5026.424774	98.0221
5027.037610	91.8405
5027.650484	69.7634
5028.263394	58.2833
5028.876343	75.945
5029.489328	44.154
5030.102351	109.502
5030.715412	148.358
5031.328510	105.087
5031.941645	195.161
5032.554818	170.435
5033.168028	109.502
5033.781275	87.4251
5034.394560	138.644
5035.007883	206.641
5035.621243	174.85
5036.234640	123.632
5036.848074	177.5
5037.461546	141.293
5038.075056	145.709
5038.688603	166.02
5039.302187	130.696
5039.915809	127.164
5040.529468	170.435
5041.143164	174.85
5041.756898	256.094
5042.370670	202.226
5042.984478	170.435
5043.598324	119.216
5044.212208	256.094
5044.826129	231.368
5045.440087	141.293
5046.054083	112.151
5046.668117	73.2958
5047.282187	80.3605
5047.896295	156.306
5048.510441	138.644
5049.124624	192.512
5049.738844	339.104
5050.353102	303.781
5050.967397	271.107
5051.581729	447.723
5052.196099	401.803
5052.810507	260.51
5053.424952	220.771
5054.039434	170.435
5054.653953	94.4898
5055.268510	116.567
5055.883105	83.0098
5056.497737	119.216
5057.112406	123.632
5057.727113	163.37
5058.341857	246.38
5058.956638	217.238
5059.571457	181.032
5060.186314	234.9
5060.801207	199.577
5061.416139	141.293
5062.031107	151.89
5062.646113	127.164
5063.261157	109.502
5063.876238	105.087
5064.491356	62.6988
5065.106512	76.8282
5065.721705	69.7635
5066.336935	195.161
5066.952203	159.838
5067.567508	148.358
5068.182851	105.087
5068.798231	91.8406
5069.413649	109.502
5070.029104	105.087
5070.644596	73.2958
5071.260126	101.554
5071.875693	127.164
5072.491298	116.567
5073.106940	112.151
5073.722620	91.8406
5074.338336	91.8406
5074.954091	116.567
5075.569882	76.8282
5076.185712	62.6988
5076.801578	98.0222
5077.417482	94.4898
5078.033424	80.3605
5078.649402	148.358
5079.265419	109.502
5079.881472	195.161
5080.497563	212.823
5081.113692	163.37
5081.729858	231.368
5082.346061	188.097
5082.962302	130.696
5083.578580	109.502
5084.194895	58.2834
5084.811248	55.6341
5085.427639	76.8281
5086.044066	73.2958
5086.660531	58.2834
5087.277034	58.2834
5087.893574	62.6988
5088.510152	152.773
5089.126766	141.293
5089.743419	156.306
5090.360108	173.967
5090.976835	145.709
5091.593600	109.502
5092.210402	91.8405
5092.827241	94.4898
5093.444118	134.229
5094.061032	170.435
5094.677984	166.02
5095.294973	112.151
5095.911999	112.151
5096.529063	116.567
5097.146164	224.303
5097.763303	195.161
5098.380479	166.02
5098.997693	324.975
5099.614943	324.975
5100.232232	249.029
5100.849557	274.639
5101.466921	238.432
5102.084321	170.435
5102.701759	177.5
5103.319235	134.229
5103.936747	173.967
5104.554298	198.694
5105.171885	241.965
5105.789510	249.029
5106.407173	228.718
5107.024873	210.174
5107.642610	188.097
5108.260385	119.216
5108.878197	116.567
5109.496046	163.37
5110.113933	148.358
5110.731858	123.632
5111.349820	152.773
5111.967819	112.151
5112.585855	122.748
5113.203930	155.423
5113.822041	123.632
5114.440190	156.306
5115.058376	285.236
5115.676600	285.236
5116.294861	260.509
5116.913160	264.042
5117.531495	210.174
5118.149869	231.368
5118.768280	241.965
5119.386728	192.512
5120.005213	293.184
5120.623736	300.248
5121.242297	368.246
5121.860895	375.31
5122.479530	325.858
5123.098203	321.442
5123.716913	249.029
5124.335660	217.238
5124.954445	181.032
5125.573268	219.888
5126.192127	177.5
5126.811025	116.567
5127.429959	91.8406
5128.048931	101.554
5128.667941	98.0221
5129.286988	51.2187
5129.906072	144.826
5130.525194	127.164
5131.144353	127.164
5131.763549	65.3481
5132.382783	109.502
5133.002054	123.632
5133.621363	249.029
5134.240709	293.184
5134.860093	267.574
5135.479514	242.848
5136.098972	199.577
5136.718468	202.226
5137.338001	202.226
5137.957572	310.845
5138.577180	271.107
5139.196826	206.641
5139.816509	228.718
5140.436229	339.104
5141.055987	378.843
5141.675782	329.39
5142.295614	271.107
5142.915484	206.641
5143.535392	145.709
5144.155337	228.719
5144.775319	282.587
5145.395339	307.313
5146.015396	228.719
5146.635490	181.032
5147.255622	177.5
5147.875791	116.567
5148.495998	141.293
5149.116242	217.238
5149.736524	404.452
5150.356843	422.114
5150.977199	386.79
5151.597593	422.114
5152.218024	336.455
5152.838493	296.716
5153.458999	246.38
5154.079543	220.771
5154.700123	293.184
5155.320742	310.845
5155.941398	271.107
5156.562091	256.094
5157.182821	278.171
5157.803589	295.833
5158.424395	246.38
5159.045237	163.37
5159.666118	202.226
5160.287035	256.094
5160.907990	249.029
5161.528983	295.833
5162.150013	206.641
5162.771080	235.783
5163.392185	224.303
5164.013327	181.032
5164.634506	177.5
5165.255723	112.151
5165.876978	94.4898
[truncated: 6,506 more rows]
