# Supplementary material for: Chemoenzymatic synthesis of genetically-encoded multivalent liquid N-glycan arrays
Source: Nat Commun. 2023 Aug 28;14:5237. doi: 10.1038/s41467-023-40900-y (PMC10462762; doi:10.1038/s41467-023-40900-y)
Supplement: Supplementary file 8 — Supplementary Dataset 4 [file 41467_2023_40900_MOESM8_ESM.zip › Supplementary Data 1_All MALDI Data/MALDI TextFiles for Fig.5 and Fig.6/TL-III-113-DBCO-SDB29_0002.txt]

TITLE "<<TL-III-113-DBCO-SDB29_0002>> Voyager Spec #1[BP = 5241.3, 11215]"
TYPE MASSSPEC
3999.789467	16.0865
4000.336058	21.2204
4000.882687	19.1668
4001.429353	12.3215
4001.976057	3.08039
4002.522798	7.18757
4003.069577	2.99706e-007
4003.616392	24.9854
4004.163246	14.0329
4004.710136	10.268
4005.257064	-7.98001e-007
4005.804030	5.13398
4006.351033	11.9793
4006.898073	10.268
4007.445151	80.09
4007.992266	107.129
4008.539418	66.0572
4009.086608	53.0511
4009.633835	44.1522
4010.181100	28.0657
4010.728402	10.268
4011.275741	5.13398
4011.823118	5.13398
4012.370532	109.183
4012.917984	82.1436
4013.465473	64.0036
4014.012999	70.8489
4014.560563	53.0511
4015.108164	48.2594
4015.655803	23.274
4016.203479	10.268
4016.751192	5.13398
4017.298943	5.79988e-006
4017.846731	5.79988e-006
4018.394556	33.8843
4018.942419	30.1193
4019.490320	19.1669
4020.038258	39.0182
4020.586233	25.3276
4021.134245	12.3215
4021.682295	21.2204
4022.230383	28.0657
4022.778507	21.2204
4023.326669	25.3276
4023.874869	14.0329
4024.423106	16.0865
4024.971380	24.9854
4025.519692	7.18757
4026.068041	5.54491e-006
4026.616428	9.92569
4027.164852	11.9793
4027.713313	7.18757
4028.261812	6.02175e-006
4028.810348	6.02175e-006
4029.358921	6.02175e-006
4029.907532	19.1669
4030.456180	19.1669
4031.004866	5.13398
4031.553589	11.9793
4032.102350	11.9793
4032.651147	16.0865
4033.199983	5.13398
4033.748855	16.0865
4034.297766	19.1669
4034.846713	57.1583
4035.395698	59.2119
4035.944720	37.3069
4036.493780	16.0865
4037.042877	3.08039
4037.592011	3.08039
4038.141183	3.08039
4038.690392	3.08039
4039.239639	36.9646
4039.788923	78.0364
4040.338245	66.0572
4040.887603	44.1522
4041.437000	23.274
4041.986433	16.0865
4042.535904	34.2265
4043.085413	34.2265
4043.634959	16.0865
4044.184542	7.18758
4044.734162	12.3216
4045.283820	5.13398
4045.833516	19.1669
4046.383249	75.2983
4046.933019	55.1047
4047.482826	44.1522
4048.032671	25.3276
4048.582554	21.2204
4049.132474	30.1193
4049.682431	41.0718
4050.232425	47.9171
4050.782457	28.0657
4051.332527	16.0865
4051.882634	41.0718
4052.432778	47.9171
4052.982959	37.3069
4053.533178	21.2204
4054.083435	55.1047
4054.633728	64.0036
4055.184060	46.2058
4055.734428	28.0657
4056.284834	10.268
4056.835278	1.10935e-006
4057.385758	1.10935e-006
4057.936276	11.9793
4058.486832	7.18757
4059.037425	5.13398
4059.588055	3.08039
4060.138723	1.04806e-006
4060.689428	3.08039
4061.240171	24.9854
4061.790951	23.274
4062.341768	14.0329
4062.892623	80.09
4063.443515	66.0572
4063.994444	53.0511
4064.545411	23.274
4065.096416	7.18757
4065.647457	21.2204
4066.198536	59.2119
4066.749653	44.1522
4067.300807	21.2204
4067.851998	10.268
4068.403227	7.18757
4068.954493	5.13398
4069.505797	1.98519e-006
4070.057137	5.13398
4070.608516	3.08039
4071.159931	2.00173e-006
4071.711384	2.00173e-006
4072.262875	6.8453
4072.814403	11.9793
4073.365968	7.18757
4073.917571	19.1668
4074.469211	25.3276
4075.020888	34.2265
4075.572603	39.0182
4076.124356	23.274
4076.676145	10.268
4077.227972	5.13398
4077.779837	14.0329
4078.331739	20.8782
4078.883678	19.1668
4079.435655	10.268
4079.987669	21.2204
4080.539720	48.2594
4081.091809	28.0657
4081.643935	16.0865
4082.196099	34.2265
4082.748300	34.2265
4083.300538	19.1668
4083.852814	7.18757
4084.405127	4.1144e-006
4084.957478	4.1144e-006
4085.509866	28.0657
4086.062292	34.2265
4086.614754	32.1729
4087.167255	12.3215
4087.719792	23.274
4088.272367	14.0329
4088.824980	39.0182
4089.377630	28.0657
4089.930317	30.1193
4090.483041	21.2204
4091.035803	32.1729
4091.588603	19.1669
4092.141440	7.18758
4092.694314	9.83645e-006
4093.247225	9.83645e-006
4093.800174	11.9793
4094.353161	30.1193
4094.906185	19.1669
4095.459246	84.1972
4096.012344	73.2447
4096.565480	41.0718
4097.118654	34.2265
4097.671865	23.274
4098.225113	7.18757
4098.778398	4.59124e-006
4099.331721	14.0329
4099.885082	22.9318
4100.438480	45.8635
4100.991915	28.0657
4101.545387	28.0657
4102.098897	14.0329
4102.652445	12.3215
4103.206030	5.13398
4103.759652	7.18757
4104.313311	5.13398
4104.867008	5.13398
4105.420743	46.2058
4105.974514	34.2265
4106.528324	19.1668
4107.082170	12.3215
4107.636054	19.1668
4108.189975	12.3215
4108.743934	5.13398
4109.297930	4.36937e-006
4109.851964	14.0329
4110.406035	12.3215
4110.960143	4.19224e-006
4111.514289	4.19224e-006
4112.068472	28.0657
4112.622693	23.274
4113.176951	10.268
4113.731246	5.13398
4114.285579	30.1193
4114.839949	32.1729
4115.394356	25.3276
4115.948801	10.268
4116.503284	7.18757
4117.057803	25.3276
4117.612361	28.0657
4118.166955	66.0572
4118.721587	44.1522
4119.276256	28.0657
4119.830963	16.0865
4120.385707	10.268
4120.940489	4.92404e-006
4121.495308	16.0865
4122.050164	10.268
4122.605058	21.2204
4123.159989	12.3215
4123.714957	5.13398
4124.269963	4.36937e-006
4124.825007	5.13398
4125.380087	7.18757
4125.935205	5.13398
4126.490361	3.08039
4127.045554	3.08039
4127.600784	21.2204
4128.156052	84.1972
4128.711357	73.2447
4129.266699	55.1047
4129.822079	34.2265
4130.377497	12.3216
4130.932951	30.1193
4131.488443	23.274
4132.043973	23.274
4132.599540	64.0036
4133.155144	82.1436
4133.710786	80.09
4134.266465	50.313
4134.822181	55.1047
4135.377935	41.0718
4135.933727	34.2265
4136.489555	14.0329
4137.045421	7.18758
4137.601325	1.1267e-005
4138.157266	1.1267e-005
4138.713244	1.1267e-005
4139.269260	16.0865
4139.825313	7.18758
4140.381403	7.18758
4140.937531	25.3276
4141.493696	16.0865
4142.049899	30.1193
4142.606139	16.0865
4143.162417	5.13399
4143.718732	3.0804
4144.275084	1.0108e-005
4144.831473	14.0329
4145.387901	10.268
4145.944365	46.2058
4146.500867	50.313
4147.057406	39.0182
4147.613983	23.274
4148.170597	12.3216
4148.727248	3.0804
4149.283937	9.86955e-006
4149.840663	20.8782
4150.397427	33.8843
4150.954228	21.2204
4151.511067	21.2204
4152.067943	23.274
4152.624856	25.3276
4153.181806	59.2119
4153.738794	39.0182
4154.295820	16.0865
4154.852883	7.18758
4155.409983	12.3216
4155.967121	3.0804
4156.524296	5.13399
4157.081508	3.0804
4157.638758	1.0108e-005
4158.196045	1.0108e-005
4158.753370	20.8782
4159.310732	29.7771
4159.868131	16.0865
4160.425568	14.0329
4160.983043	5.13399
4161.540554	1.00914e-005
4162.098103	1.00914e-005
4162.655690	3.0804
4163.213314	41.0718
4163.770975	71.1911
4164.328673	130.061
4164.886409	193.038
4165.444183	201.936
4166.001994	152.308
4166.559842	112.263
4167.117728	80.09
4167.675651	48.2594
4168.233611	34.2265
4168.791609	44.1522
4169.349644	44.1522
4169.907717	19.1669
4170.465827	14.0329
4171.023974	7.18758
4171.582159	32.1729
4172.140381	21.2205
4172.698641	21.2205
4173.256938	10.268
4173.815272	12.3216
4174.373644	3.0804
4174.932054	1.74989e-005
4175.490500	64.0036
4176.048984	48.2594
4176.607506	55.1047
4177.166064	32.1729
4177.724661	16.0865
4178.283294	5.134
4178.841965	21.2205
4179.400674	39.0182
4179.959420	23.274
4180.518203	19.1669
4181.077023	5.13399
4181.635881	1.7244e-005
4182.194777	1.7244e-005
4182.753710	9.9257
4183.312680	49.9707
4183.871688	39.0182
4184.430733	19.1669
4184.989815	7.18758
4185.548935	3.0804
4186.108092	16.0865
4186.667287	32.1729
4187.226519	21.2205
4187.785788	5.13399
4188.345095	1.77208e-005
4188.904439	1.77208e-005
4189.463821	9.9257
4190.023240	3.0804
4190.582696	5.13399
4191.142190	1.7244e-005
4191.701721	1.7244e-005
4192.261290	14.0329
4192.820896	12.3216
4193.380539	7.18758
4193.940220	1.65122e-005
4194.499938	1.65122e-005
4195.059694	53.0511
4195.619487	53.0511
4196.179317	28.0658
4196.739185	46.2058
4197.299090	30.1193
4197.859033	12.3216
4198.419013	28.0658
4198.979030	25.3276
4199.539085	23.274
4200.099178	5.13399
4200.659307	1.39061e-005
4201.219474	5.13399
4201.779679	3.0804
4202.339920	19.1669
4202.900200	16.0865
4203.460516	10.268
4204.020870	5.13399
4204.581262	1.4383e-005
4205.141690	80.09
4205.702157	91.0425
4206.262660	64.0036
4206.823201	46.2058
4207.383780	34.2265
4207.944396	32.1729
4208.505049	23.2741
4209.065739	28.0658
4209.626467	14.0329
4210.187233	2.63116e-005
4210.748036	2.63116e-005
4211.308876	5.134
4211.869754	2.63039e-005
4212.430669	16.0865
4212.991621	14.0329
4213.552611	5.134
4214.113638	5.134
4214.674703	30.1194
4215.235805	16.0865
4215.796944	5.134
4216.358121	3.08041
4216.919335	7.18759
4217.480587	2.55721e-005
4218.041876	2.55721e-005
4218.603202	2.55721e-005
4219.164566	2.55721e-005
4219.725967	6.84533
4220.287406	6.84533
4220.848882	2.55351e-005
4221.410395	2.55351e-005
4221.971946	11.9793
4222.533534	7.18759
4223.095160	25.3276
4223.656823	37.3069
4224.218523	28.0658
4224.780261	53.0511
4225.342036	41.0718
4225.903849	37.3069
4226.465699	28.0658
4227.027587	12.3216
4227.589511	2.42194e-005
4228.151474	2.42194e-005
4228.713473	16.0865
4229.275510	36.9647
4229.837585	41.0718
4230.399696	23.274
4230.961846	23.274
4231.524032	12.3216
4232.086256	10.268
4232.648518	5.134
4233.210817	41.0718
4233.773153	28.0658
4234.335527	32.1729
4234.897938	14.0329
4235.460386	5.134
4236.022872	2.43965e-005
4236.585395	2.43965e-005
4237.147956	2.43965e-005
4237.710554	3.08041
4238.273189	2.44131e-005
4238.835862	14.0329
4239.398572	12.3216
4239.961320	3.08041
4240.524105	7.18759
4241.086927	5.134
4241.649787	2.39197e-005
4242.212684	2.39197e-005
4242.775619	2.39197e-005
4243.338591	16.0865
4243.901601	53.0511
4244.464647	32.1729
4245.027732	16.0865
4245.590853	5.134
4246.154012	2.34429e-005
4246.717209	88.9889
4247.280443	97.8878
4247.843714	71.1912
4248.407023	41.0718
4248.970369	30.1194
4249.533752	44.1522
4250.097173	25.3276
4250.660631	16.0865
4251.224127	10.268
4251.787660	3.08041
4252.351230	9.92571
4252.914838	3.08041
4253.478483	7.18759
4254.042166	5.134
4254.605886	14.0329
4255.169644	7.18759
4255.733438	50.313
4256.297271	57.1583
4256.861140	91.0425
4257.425047	99.9414
4257.988992	55.1047
4258.552974	37.3069
4259.116993	23.2741
4259.681050	19.1669
4260.245144	5.13401
4260.809275	3.05954e-005
4261.373444	33.8843
4261.937650	33.8843
4262.501894	23.2741
4263.066175	12.3216
4263.630494	21.2205
4264.194849	12.3216
4264.759243	10.268
4265.323673	5.13401
4265.888142	7.1876
4266.452647	12.3216
4267.017190	16.0865
4267.581770	12.3216
4268.146388	5.13401
4268.711043	2.91649e-005
4269.275735	14.0329
4269.840465	10.268
4270.405233	5.13401
4270.970037	73.2448
4271.534879	64.0036
4272.099759	34.2265
4272.664676	34.2265
4273.229630	25.3276
4273.794622	10.268
4274.359651	12.3216
4274.924717	5.13401
4275.489821	3.08042
4276.054963	3.20425e-005
4276.620141	3.20425e-005
4277.185357	9.92572
4277.750611	3.08042
4278.315902	19.1669
4278.881230	16.0865
4279.446596	5.13401
4280.011999	30.1194
4280.577439	41.0718
4281.142917	37.3069
4281.708433	21.2205
4282.273985	7.1876
4282.839575	10.268
4283.405203	10.268
4283.970868	12.3216
4284.536570	7.1876
4285.102310	3.08173e-005
4285.668087	16.0865
4286.233902	41.0718
4286.799753	41.0718
4287.365643	32.173
4287.931570	28.0658
4288.497534	14.0329
4289.063535	12.3216
4289.629574	3.08042
4290.195650	5.13401
4290.761764	3.08042
4291.327915	74.9561
4291.894104	83.855
4292.460330	53.0511
4293.026593	64.0036
4293.592894	50.313
4294.159232	37.3069
4294.725608	37.3069
4295.292021	25.3276
4295.858471	10.268
4296.424959	5.134
4296.991484	3.08041
4297.558046	3.08041
4298.124646	2.77509e-005
4298.691284	5.134
4299.257958	2.77344e-005
4299.824671	2.77344e-005
4300.391420	3.08041
4300.958207	2.77509e-005
4301.525031	2.77509e-005
4302.091893	2.77509e-005
4302.658792	2.77509e-005
4303.225729	3.08041
4303.792703	22.9318
4304.359714	16.0865
4304.926763	10.268
4305.493849	2.78122e-005
4306.060973	2.78122e-005
4306.628134	3.08041
4307.195332	14.0329
4307.762568	14.0329
4308.329841	5.134
4308.897152	3.08041
4309.464500	2.82278e-005
4310.031885	16.0865
4310.599308	21.2205
4311.166768	116.028
4311.734266	124.927
4312.301801	80.0901
4312.869373	48.2594
4313.436983	23.2741
4314.004630	28.0658
4314.572315	49.9707
4315.140037	34.2265
4315.707796	30.1194
4316.275593	25.3277
4316.843427	32.173
4317.411299	30.1194
4317.979208	14.0329
4318.547154	74.9561
4319.115138	80.0901
4319.683159	48.2594
4320.251218	28.0658
4320.819314	23.2741
4321.387447	39.0183
4321.955618	30.1194
4322.523827	16.0865
4323.092072	10.268
4323.660355	3.08042
4324.228676	3.3473e-005
4324.797034	3.3473e-005
4325.365429	16.0865
4325.933861	14.0329
4326.502331	41.0718
4327.070839	28.0658
4327.639384	28.0658
4328.207966	64.0036
4328.776586	41.0718
4329.345243	23.2741
4329.913937	12.3216
4330.482669	41.0718
4331.051438	28.0658
4331.620245	14.0329
4332.189089	20.8782
4332.757971	52.7089
4333.326889	39.0182
4333.895846	41.0718
4334.464839	28.0658
4335.033871	12.3216
4335.602939	3.08041
4336.172045	32.1729
4336.741188	121.162
4337.310369	87.2776
4337.879587	48.2594
4338.448842	30.1194
4339.018135	16.0865
4339.587466	5.134
4340.156833	7.18759
4340.726238	3.08041
4341.295681	2.17905e-005
4341.865161	2.17905e-005
4342.434678	3.08041
4343.004233	2.17905e-005
4343.573825	2.17905e-005
4344.143455	41.0718
4344.713122	41.0718
4345.282826	23.274
4345.852568	7.18759
4346.422347	3.08041
4346.992163	47.9171
4347.562017	49.9707
4348.131909	28.0658
4348.701837	16.0865
4349.271803	7.18759
4349.841807	32.1729
4350.411848	59.2119
4350.981926	50.313
4351.552042	25.3276
4352.122195	16.0865
4352.692386	98.2301
4353.262614	73.2448
4353.832879	44.1522
4354.403182	23.274
4354.973522	19.1669
4355.543900	7.18759
4356.114315	12.3216
4356.684767	21.2205
4357.255257	25.3276
4357.825784	21.2205
4358.396348	23.274
4358.966950	16.0865
4359.537590	5.134
4360.108267	10.268
4360.678981	3.08041
4361.249732	9.92571
4361.820521	49.9707
4362.391348	34.2265
4362.962212	28.0658
4363.533113	34.2265
4364.104052	23.274
4364.675028	5.134
4365.246041	2.34429e-005
4365.817092	2.34429e-005
4366.388180	2.34429e-005
4366.959306	2.34429e-005
4367.530469	2.34429e-005
4368.101669	2.34429e-005
4368.672907	2.34429e-005
4369.244182	20.8782
4369.815495	14.0329
4370.386845	10.268
4370.958232	28.0658
4371.529657	49.9707
4372.101119	30.1194
4372.672619	32.1729
4373.244156	16.0865
4373.815731	10.268
4374.387342	30.1193
4374.958992	28.0658
4375.530678	25.3276
4376.102402	7.18759
4376.674164	1.985e-005
4377.245963	9.92571
4377.817799	9.92571
4378.389673	5.134
4378.961584	16.0865
4379.533532	16.0865
4380.105518	5.134
4380.677542	1.96282e-005
4381.249602	58.8696
4381.821700	64.0036
4382.393836	68.1108
4382.966009	46.2058
4383.538219	21.2205
4384.110467	7.18759
4384.682752	3.08041
4385.255075	7.18759
4385.827434	19.1669
4386.399832	34.2265
4386.972267	21.2205
4387.544739	12.3216
4388.117248	5.134
4388.689795	46.2058
4389.262379	34.2265
4389.835001	19.1669
4390.407660	10.268
4390.980357	5.134
4391.553091	7.18759
4392.125862	39.0182
4392.698671	37.3069
4393.271517	25.3276
4393.844401	39.0182
4394.417322	55.1047
4394.990280	39.0182
4395.563276	21.2205
4396.136309	19.1669
4396.709380	16.0865
4397.282488	68.1108
4397.855633	64.0036
4398.428816	59.2119
4399.002036	41.0718
4399.575294	28.0658
4400.148589	25.3276
4400.721921	14.0329
4401.295291	5.134
4401.868698	7.18759
4402.442143	7.18759
4403.015625	3.08041
4403.589144	2.36978e-005
4404.162701	2.36978e-005
4404.736295	3.08041
4405.309927	14.0329
4405.883596	68.1108
4406.457302	78.0365
4407.031046	39.0182
4407.604828	21.2205
4408.178646	28.0658
4408.752502	19.1669
4409.326396	46.2058
4409.900327	32.173
4410.474295	19.1669
4411.048301	10.268
4411.622344	5.13401
4412.196424	3.25028e-005
4412.770542	11.9793
4413.344697	56.816
4413.918890	48.2594
4414.493120	28.0658
4415.067388	25.3276
4415.641693	10.268
4416.216035	23.2741
4416.790415	21.2205
4417.364832	46.2058
4417.939286	30.1194
4418.513778	39.0182
4419.088307	34.2265
4419.662874	25.3276
4420.237478	28.0658
4420.812120	16.0865
4421.386799	7.1876
4421.961515	3.12941e-005
4422.536269	5.13401
4423.111060	3.10723e-005
4423.685889	3.08042
4424.260755	9.92572
4424.835658	3.08042
4425.410599	7.1876
4425.985577	3.08042
4426.560592	32.173
4427.135645	23.2741
4427.710736	12.3216
4428.285864	3.08042
4428.861029	9.92572
4429.436231	22.9318
4430.011471	21.2205
4430.586749	19.1669
4431.162064	14.0329
4431.737416	7.1876
4432.312805	3.08042
4432.888233	3.32346e-005
4433.463697	3.32346e-005
4434.039199	3.32346e-005
4434.614738	3.32346e-005
4435.190315	3.32346e-005
4435.765929	3.32346e-005
4436.341580	3.32346e-005
4436.917269	3.32346e-005
4437.492995	5.13401
4438.068759	30.1194
4438.644560	21.2205
4439.220398	10.268
4439.796274	5.13401
4440.372188	101.995
4440.948138	84.1973
4441.524126	55.1047
4442.100152	78.0365
4442.676215	48.2594
4443.252315	23.2741
4443.828453	12.3216
4444.404628	7.1876
4444.980840	34.2265
4445.557090	21.2205
4446.133378	10.268
4446.709702	3.83026e-005
4447.286064	3.83026e-005
4447.862464	41.0718
4448.438901	82.1437
4449.015375	53.0511
4449.591887	30.1194
4450.168436	14.0329
4450.745023	12.3216
4451.321647	3.08043
4451.898308	5.13402
4452.475007	23.2741
4453.051743	21.2205
4453.628516	16.0865
4454.205327	30.1194
4454.782176	49.9707
4455.359062	25.3277
4455.935985	12.3216
4456.512945	10.268
4457.089943	28.0658
4457.666979	30.1194
4458.244052	32.173
4458.821162	25.3277
4459.398309	16.0865
4459.975494	7.1876
4460.552717	3.08042
4461.129977	3.51419e-005
4461.707274	6.84534
4462.284609	43.81
4462.861981	54.7625
4463.439390	28.0658
4464.016837	5.13401
4464.594321	14.0329
4465.171843	12.3216
4465.749402	3.08042
4466.326998	3.08042
4466.904632	9.92572
4467.482303	7.1876
4468.060012	3.08042
4468.637758	3.65724e-005
4469.215542	3.65724e-005
4469.793363	16.0865
4470.371221	16.0865
4470.949117	19.1669
4471.527050	48.2594
4472.105020	41.0718
4472.683028	53.0511
4473.261074	28.0658
4473.839156	14.0329
4474.417276	5.13401
4474.995434	3.08042
4475.573629	11.9793
4476.151861	7.1876
4476.730131	3.55857e-005
4477.308438	3.55857e-005
4477.886783	3.55857e-005
4478.465165	3.55857e-005
4479.043584	3.55857e-005
4479.622041	3.55857e-005
4480.200535	3.55857e-005
4480.779067	3.55857e-005
4481.357636	20.8782
4481.936242	27.7235
4482.514886	36.9647
4483.093567	45.8636
4483.672286	77.6942
4484.251042	64.0036
4484.829835	28.0658
4485.408666	16.0865
4485.987534	3.08042
4486.566440	3.08042
4487.145383	2.94199e-005
4487.724363	5.13401
4488.303381	53.0511
4488.882436	68.1108
4489.461529	57.1583
4490.040659	50.313
4490.619827	23.2741
4491.199031	10.268
4491.778274	12.3216
4492.357553	3.08042
4492.936870	21.2205
4493.516225	21.2205
4494.095617	14.0329
4494.675046	7.1876
4495.254513	3.12941e-005
4495.834017	55.1047
4496.413558	91.0425
4496.993137	71.1912
4497.572754	34.2265
4498.152407	12.3216
4498.732099	10.268
4499.311827	14.0329
4499.891593	30.1194
4500.471396	32.1729
4501.051237	50.313
4501.631115	23.2741
4502.211031	10.268
4502.790984	3.08041
4503.370974	3.08041
4503.951002	7.18759
4504.531067	7.18759
4505.111170	39.0182
4505.691310	28.0658
4506.271487	7.18759
4506.851702	2.60489e-005
4507.431954	9.92571
4508.012244	22.9318
4508.592571	14.0329
4509.172935	7.18759
4509.753337	34.2265
4510.333777	28.0658
4510.914253	14.0329
4511.494767	10.268
4512.075319	12.3216
4512.655908	12.3216
4513.236534	10.268
4513.817198	16.0865
4514.397899	46.2058
4514.978637	53.0511
4515.559413	28.0658
4516.140226	32.1729
4516.721077	21.2205
4517.301965	12.3216
4517.882891	19.1669
4518.463854	10.268
4519.044854	5.13401
4519.625892	2.86881e-005
4520.206967	2.86881e-005
4520.788079	19.1669
4521.369229	46.2058
4521.950417	30.1194
4522.531641	16.0865
4523.112903	2.55798e-005
4523.694203	2.55798e-005
4524.275540	2.55798e-005
4524.856914	2.55798e-005
4525.438326	2.55798e-005
4526.019775	2.55798e-005
4526.601262	2.55798e-005
4527.182786	3.08041
4527.764347	2.56052e-005
4528.345946	5.134
4528.927582	3.08041
4529.509256	2.58436e-005
4530.090967	3.08041
4530.672716	2.58436e-005
4531.254501	93.0961
4531.836325	93.0961
4532.418185	50.313
4533.000083	41.0718
4533.582019	41.0718
4534.163992	25.3276
4534.746002	16.0865
4535.328050	28.0658
4535.910135	16.0865
4536.492257	61.95
4537.074417	78.0365
4537.656614	82.1436
4538.238849	46.2058
4538.821121	16.0865
4539.403431	30.1193
4539.985778	30.1193
4540.568162	28.0658
4541.150584	28.0658
4541.733043	32.1729
4542.315539	16.0865
4542.898073	5.13399
4543.480645	5.13399
4544.063254	3.0804
4544.645900	7.18758
4545.228583	80.09
4545.811304	55.1047
4546.394063	37.3069
4546.976859	25.3276
4547.559692	21.2205
4548.142562	12.3216
4548.725470	7.18759
4549.308416	25.3276
4549.891399	23.274
4550.474419	10.268
4551.057476	21.2205
4551.640572	16.0865
4552.223704	10.268
4552.806874	7.18759
4553.390081	3.08041
4553.973326	2.036e-005
4554.556608	6.84532
4555.139927	3.08041
4555.723284	30.1193
4556.306679	32.1729
4556.890110	14.0329
4557.473579	47.9171
4558.057086	34.2265
4558.640630	50.313
4559.224211	57.1583
4559.807830	32.1729
4560.391486	25.3276
4560.975179	19.1669
4561.558910	16.0865
4562.142679	7.18759
4562.726485	3.08041
4563.310328	1.98831e-005
4563.894208	5.134
4564.478126	14.0329
4565.062082	19.1669
4565.646074	14.0329
4566.230105	7.18759
4566.814172	14.0329
4567.398277	28.0658
4567.982420	23.274
4568.566600	14.0329
4569.150817	16.0865
4569.735071	28.0658
4570.319363	19.1669
4570.903693	10.268
4571.488060	57.1583
4572.072464	46.2058
4572.656906	32.1729
4573.241385	12.3216
4573.825901	5.134
4574.410455	2.05818e-005
4574.995046	16.0865
4575.579675	14.0329
4576.164341	5.134
4576.749045	1.96282e-005
4577.333786	31.8307
4577.918564	45.8635
4578.503380	23.274
4579.088233	12.3216
4579.673123	16.0865
4580.258051	10.268
4580.843017	19.1669
4581.428020	12.3216
4582.013060	10.268
4582.598137	62.2923
4583.183252	41.0718
4583.768405	49.9707
4584.353594	32.1729
4584.938822	10.268
4585.524086	66.0572
4586.109388	50.313
4586.694728	46.2058
4587.280105	73.2448
4587.865519	89.3312
4588.450970	155.046
4589.036460	107.129
4589.621986	66.0572
4590.207550	39.0182
4590.793151	21.2205
4591.378790	7.1876
4591.964466	2.89099e-005
4592.550179	6.84533
4593.135930	6.84533
4593.721719	15.7442
4594.307544	20.8782
4594.893407	40.7296
4595.479308	28.0658
4596.065246	12.3216
4596.651221	10.268
4597.237234	25.3276
4597.823284	53.0511
4598.409372	78.0365
4598.995497	41.0718
4599.581659	57.1583
4600.167859	55.1047
4600.754096	37.3069
4601.340371	28.0658
4601.926683	14.0329
4602.513032	3.20337e-005
4603.099419	3.20337e-005
4603.685843	6.84533
4604.272305	24.9854
4604.858804	30.1194
4605.445340	21.2205
4606.031914	7.1876
4606.618525	7.1876
4607.205174	3.27246e-005
4607.791860	3.27246e-005
4608.378583	3.27246e-005
4608.965344	3.27246e-005
4609.552143	5.13401
4610.138978	3.08042
4610.725851	3.08042
4611.312762	14.0329
4611.899710	19.1669
4612.486695	10.268
4613.073718	3.08042
4613.660778	3.08042
4614.247876	3.25193e-005
4614.835011	6.84533
4615.422183	15.7442
4616.009393	22.9318
4616.596640	16.0865
4617.183924	10.268
4617.771246	28.0658
4618.358606	49.9707
4618.946003	58.8696
4619.533437	67.7685
4620.120909	41.0718
4620.708418	19.1669
4621.295964	12.3216
4621.883548	3.08041
4622.471169	2.70357e-005
4623.058828	2.70357e-005
4623.646524	88.989
4624.234257	78.0365
4624.822028	50.313
4625.409836	75.2983
4625.997682	87.2776
4626.585565	46.2058
4627.173486	28.0658
4627.761444	14.0329
4628.349439	28.0658
4628.937472	23.2741
4629.525542	19.1669
4630.113649	19.1669
4630.701794	10.268
4631.289977	39.0182
4631.878196	49.9707
4632.466454	64.0036
4633.054748	41.0718
4633.643080	23.2741
4634.231450	7.18759
4634.819856	2.74794e-005
4635.408301	2.74794e-005
4635.996782	2.74794e-005
4636.585301	24.9854
4637.173858	21.2205
4637.762451	14.0329
4638.351083	19.1669
4638.939751	19.1669
4639.528457	10.268
4640.117201	78.0365
4640.705982	66.0572
4641.294800	48.2594
4641.883656	28.0658
4642.472549	14.0329
4643.061479	44.1522
4643.650447	64.0036
4644.239453	41.0718
4644.828495	34.2265
4645.417575	41.0718
4646.006693	25.3276
4646.595848	5.134
4647.185040	2.77344e-005
4647.774270	11.9793
4648.363537	28.0658
4648.952842	23.2741
4649.542184	7.18759
4650.131563	16.0865
4650.720980	14.0329
4651.310434	10.268
4651.899926	23.2741
4652.489455	39.0182
4653.079021	21.2205
4653.668625	14.0329
4654.258266	7.1876
4654.847945	2.93868e-005
4655.437661	33.8843
4656.027415	23.2741
4656.617206	14.0329
4657.207034	5.13401
4657.796900	2.91649e-005
4658.386803	2.91649e-005
4658.976743	28.0658
4659.566721	23.2741
4660.156736	19.1669
4660.746789	7.1876
4661.336879	2.89099e-005
4661.927007	2.89099e-005
4662.517172	2.89099e-005
4663.107374	6.84533
4663.697614	2.8873e-005
4664.287891	19.1669
4664.878206	19.1669
4665.468558	37.3069
4666.058947	30.1194
4666.649374	14.0329
4667.239838	7.1876
4667.830340	30.1194
4668.420879	21.2205
4669.011455	21.2205
4669.602069	21.2205
4670.192720	10.268
4670.783409	7.1876
4671.374135	2.89099e-005
4671.964899	3.08041
4672.555700	5.13401
4673.146538	3.08042
4673.737414	16.0865
4674.328327	10.268
4674.919277	3.08042
4675.510265	2.96583e-005
4676.101291	5.13401
4676.692353	28.0658
4677.283454	36.9647
4677.874591	41.0718
4678.465766	37.3069
4679.056978	41.0718
4679.648228	61.95
4680.239515	55.1047
4680.830840	39.0182
4681.422202	12.3216
4682.013602	48.2594
4682.605038	32.1729
4683.196513	19.1669
4683.788024	7.1876
4684.379573	3.08041
4684.971160	3.08041
4685.562784	2.8943e-005
4686.154445	82.1437
4686.746144	68.1108
4687.337880	44.1522
4687.929653	28.0658
4688.521464	16.0865
4689.113313	19.1669
4689.705198	5.13401
4690.297121	3.05954e-005
4690.889082	9.92572
4691.481080	14.0329
4692.073115	3.08042
4692.665188	14.0329
4693.257298	36.9647
4693.849446	25.3276
4694.441631	7.1876
4695.033853	3.12941e-005
4695.626113	3.12941e-005
4696.218410	31.8307
4696.810745	30.1194
4697.403117	34.2265
4697.995526	21.2205
4698.587973	7.1876
4699.180458	3.08173e-005
4699.772979	30.1194
4700.365538	41.0718
4700.958135	16.0865
4701.550769	14.0329
4702.143440	10.268
4702.736149	5.13401
4703.328895	62.2923
4703.921678	89.3312
4704.514499	55.1047
4705.107358	57.1583
4705.700254	21.2205
4706.293187	12.3216
4706.886157	7.1876
4707.479165	10.268
4708.072211	12.3216
4708.665294	12.3216
4709.258414	5.13401
4709.851571	3.29796e-005
4710.444766	14.0329
4711.037999	41.0718
4711.631269	32.173
4712.224576	19.1669
4712.817921	28.0658
4713.411303	57.1583
4714.004722	32.173
4714.598179	14.0329
4715.191673	3.08042
4715.785205	3.20425e-005
4716.378774	3.08042
4716.972381	3.20425e-005
4717.566025	3.20425e-005
4718.159706	5.13401
4718.753425	16.0865
4719.347181	14.0329
4719.940975	28.0658
4720.534806	25.3276
4721.128674	32.173
4721.722580	59.2119
4722.316523	37.3069
4722.910504	23.2741
4723.504522	25.3276
4724.098577	14.0329
4724.692670	10.268
4725.286800	10.268
4725.880968	10.268
4726.475173	21.2205
4727.069415	16.0865
4727.663695	12.3216
4728.258013	5.13401
4728.852367	7.1876
4729.446759	7.1876
4730.041189	3.12941e-005
4730.635656	6.84533
4731.230160	11.9793
4731.824702	3.08042
4732.419281	3.08504e-005
4733.013898	3.08504e-005
4733.608552	3.08504e-005
4734.203243	3.08504e-005
4734.797972	19.1669
4735.392738	66.0572
4735.987542	59.2119
4736.582383	37.3069
4737.177261	19.1669
4737.772177	3.08041
4738.367130	7.1876
4738.962121	44.1522
4739.557149	34.2265
4740.152214	19.1669
4740.747317	3.0681e-005
4741.342458	3.0681e-005
4741.937635	6.84533
4742.532851	49.9707
4743.128103	53.0511
4743.723393	41.0718
4744.318720	21.2205
4744.914085	12.3216
4745.509487	21.2205
4746.104927	16.0865
4746.700404	7.1876
4747.295918	3.12941e-005
4747.891470	3.08042
4748.487059	34.2265
4749.082686	37.3069
4749.678350	14.0329
4750.274051	7.1876
4750.869790	3.22478e-005
4751.465566	3.22478e-005
4752.061380	3.22478e-005
4752.657231	20.8782
4753.253120	29.7771
4753.849046	21.2205
4754.445009	12.3216
4755.041010	12.3216
4755.637048	39.0182
4756.233123	21.2205
4756.829236	62.2923
4757.425387	87.2776
4758.021574	89.3312
4758.617800	91.0425
4759.214062	111.921
4759.810362	80.0901
4760.406699	37.3069
4761.003074	10.268
4761.599487	3.16269e-005
4762.195936	64.0036
4762.792423	48.2594
4763.388948	44.1522
4763.985510	19.1669
4764.582109	53.0511
4765.178745	53.0511
4765.775420	37.3069
4766.372131	23.2741
4766.968880	10.268
4767.565666	3.08041
4768.162490	9.92571
4768.759351	5.134
4769.356250	48.2594
4769.953186	59.2119
4770.550159	93.0961
4771.147170	75.2983
4771.744218	62.2923
4772.341304	53.0511
4772.938427	28.0658
4773.535587	25.3276
4774.132785	16.0865
4774.730020	10.268
4775.327293	2.78122e-005
4775.924603	5.134
4776.521950	30.1194
4777.119335	66.0572
4777.716757	116.028
4778.314217	78.0365
4778.911714	39.0182
4779.509249	23.2741
4780.106821	7.1876
4780.704430	3.08042
4781.302077	14.0329
4781.899761	22.9318
4782.497482	16.0865
4783.095241	30.1194
4783.693038	59.2119
4784.290872	50.313
4784.888743	30.1194
4785.486651	46.2058
4786.084597	39.0182
4786.682581	21.2205
4787.280602	37.3069
4787.878660	28.0658
4788.476756	30.1194
4789.074889	10.268
4789.673059	2.39975e-005
4790.271267	5.134
4790.869512	3.08041
4791.467795	9.92571
4792.066115	28.0658
4792.664473	14.0329
4793.262868	7.18759
4793.861300	2.46184e-005
4794.459770	2.46184e-005
4795.058277	24.9854
4795.656822	14.0329
4796.255404	45.8635
4796.854023	65.7149
4797.452680	55.1047
4798.051374	41.0718
4798.650106	21.2205
4799.248875	50.313
4799.847681	46.2058
4800.446525	50.313
4801.045406	32.1729
4801.644325	21.2205
4802.243281	50.313
4802.842275	28.0658
4803.441305	49.9707
4804.040374	39.0182
4804.639479	19.1669
4805.238623	10.268
4805.837803	19.1669
4806.437021	23.274
4807.036277	12.3216
4807.635569	10.268
4808.234900	7.18759
4808.834267	21.2205
4809.433672	44.1522
4810.033115	34.2265
4810.632594	30.1194
4811.232112	14.0329
4811.831666	7.18759
4812.431258	14.0329
4813.030888	7.18759
4813.630555	3.08041
4814.230259	7.18759
4814.830001	10.268
4815.429780	5.134
4816.029596	2.2966e-005
4816.629450	9.92571
4817.229342	14.0329
4817.829271	7.18759
4818.429237	2.36647e-005
4819.029240	24.9854
4819.629281	30.1194
4820.229360	16.0865
4820.829476	12.3216
4821.429629	5.134
4822.029819	2.15355e-005
4822.630047	30.1194
4823.230313	23.274
4823.830616	14.0329
4824.430956	2.15433e-005
4825.031334	64.0036
4825.631749	99.9414
4826.232201	91.0425
4826.832691	64.0036
4827.433219	39.0182
4828.033783	14.0329
4828.634386	12.3216
4829.235025	30.1193
4829.835702	30.1193
4830.436416	7.18759
4831.037168	10.268
4831.637957	3.08041
4832.238784	5.134
4832.839648	19.1669
4833.440550	44.1522
4834.041488	34.2265
4834.642465	59.2119
4835.243478	44.1522
4835.844529	25.3276
4836.445618	12.3216
4837.046744	2.13584e-005
4837.647907	2.13584e-005
4838.249108	16.0865
4838.850346	14.0329
4839.451622	12.3216
4840.052935	16.0865
4840.654285	93.0961
4841.255673	141.013
4841.857098	87.2776
4842.458560	39.0182
4843.060061	14.0329
4843.661598	3.08042
4844.263173	3.08042
4844.864785	5.13401
4845.466435	10.268
4846.068122	10.268
4846.669846	10.268
4847.271608	7.1876
4847.873407	3.08041
4848.475244	2.8943e-005
4849.077118	2.8943e-005
4849.679030	3.08041
4850.280979	2.8943e-005
4850.882965	5.13401
4851.484989	11.9793
4852.087050	7.1876
4852.689149	2.89099e-005
4853.291285	2.89099e-005
4853.893458	2.89099e-005
4854.495669	2.89099e-005
4855.097917	2.89099e-005
4855.700203	2.89099e-005
4856.302526	6.84533
4856.904886	3.08041
4857.507284	2.8943e-005
4858.109719	2.8943e-005
4858.712192	2.8943e-005
4859.314702	2.8943e-005
4859.917250	11.9793
4860.519835	5.13401
4861.122457	3.08042
4861.725117	3.08042
4862.327814	19.1669
4862.930549	41.0718
4863.533321	30.1194
4864.136130	12.3216
4864.738977	2.80341e-005
4865.341861	9.92572
4865.944783	36.9647
4866.547742	21.2205
4867.150738	50.313
4867.753772	44.1522
4868.356843	46.2058
4868.959952	25.3276
4869.563098	19.1669
4870.166282	7.18759
4870.769503	2.70026e-005
4871.372761	2.70026e-005
4871.976057	5.134
4872.579390	2.67807e-005
4873.182760	2.67807e-005
4873.786168	30.1194
4874.389614	28.0658
4874.993097	12.3216
4875.596617	3.08041
4876.200175	2.6082e-005
4876.803770	14.0329
4877.407402	10.268
4878.011072	25.3276
4878.614779	23.2741
4879.218524	14.0329
4879.822306	20.8782
4880.426125	10.268
4881.029982	2.59049e-005
4881.633877	11.9793
4882.237808	18.8246
4882.841778	12.3216
4883.445784	21.2205
4884.049828	7.18759
4884.653910	3.08041
4885.258028	7.18759
4885.862185	12.3216
4886.466378	32.1729
4887.070609	41.0718
4887.674878	96.1765
4888.279184	98.2301
4888.883527	80.09
4889.487908	48.2594
4890.092326	23.274
4890.696781	10.268
4891.301274	21.2205
4891.905804	25.3276
4892.510372	21.2205
4893.114977	12.3216
4893.719620	16.0865
4894.324300	28.0658
4894.929017	61.95
4895.533772	55.1047
4896.138564	53.0511
4896.743394	28.0658
4897.348261	23.274
4897.953165	10.268
4898.558107	7.18759
4899.163087	5.134
4899.768103	23.274
4900.373157	21.2205
4900.978249	21.2205
4901.583378	23.274
4902.188544	34.2265
4902.793748	48.2594
4903.398989	30.1193
4904.004268	14.0329
4904.609584	39.0182
4905.214937	28.0658
4905.820328	14.0329
4906.425756	1.86822e-005
4907.031222	3.0804
4907.636725	1.8691e-005
4908.242265	3.0804
4908.847843	5.134
4909.453458	71.1912
4910.059111	105.075
4910.664801	71.1912
4911.270529	50.313
4911.876294	30.1193
4912.482096	16.0865
4913.087936	7.18758
4913.693813	5.13399
4914.299727	1.58135e-005
4914.905679	6.84532
4915.511669	29.7771
4916.117696	24.9854
4916.723760	19.1669
4917.329861	19.1669
4917.936000	30.1193
4918.542177	41.0718
4919.148391	28.0658
4919.754642	12.3216
4920.360931	23.274
4920.967257	59.2119
4921.573620	55.1047
4922.180021	41.0718
4922.786460	21.2205
4923.392935	1.56441e-005
4923.999449	11.9793
4924.605999	16.0865
4925.212587	19.1669
4925.819213	82.1436
4926.425875	71.1912
4927.032576	50.313
4927.639313	25.3276
4928.246088	10.268
4928.852901	10.268
4929.459751	1.63681e-005
4930.066638	6.84532
4930.673563	6.84532
4931.280525	58.8696
4931.887524	70.8489
4932.494561	70.8489
4933.101636	55.1047
4933.708747	28.0658
4934.315897	10.268
4934.923083	3.0804
4935.530307	14.0329
4936.137569	28.0658
4936.744867	21.2205
4937.352204	5.13399
4937.959577	1.77208e-005
4938.566988	5.13399
4939.174437	5.13399
4939.781923	7.18758
4940.389446	7.18758
4940.997007	3.0804
4941.604605	1.79758e-005
4942.212241	14.0329
4942.819913	22.9318
4943.427624	21.2205
4944.035372	55.1047
4944.643157	37.3069
4945.250979	23.274
4945.858839	21.2205
4946.466737	10.268
4947.074672	3.0804
4947.682644	22.9318
4948.290654	12.3216
4948.898701	16.0865
4949.506785	12.3216
4950.114907	5.13399
4950.723066	7.18758
4951.331263	3.0804
4951.939497	3.0804
4952.547769	9.92571
4953.156078	53.0511
4953.764424	30.1193
4954.372808	28.0658
4954.981229	21.2205
4955.589688	14.0329
4956.198184	16.0865
4956.806717	12.3216
4957.415288	3.08041
4958.023897	9.92571
4958.632542	7.18759
4959.241225	5.134
4959.849946	3.0804
4960.458704	1.91679e-005
4961.067499	6.84532
4961.676332	18.8246
4962.285202	65.7149
4962.894110	49.9707
4963.503055	30.1194
4964.112037	30.1194
4964.721057	68.1108
4965.330114	62.2923
4965.939209	44.1522
4966.548341	32.1729
4967.157510	30.1194
4967.766717	7.18759
4968.375961	14.0329
4968.985243	14.0329
4969.594562	7.18759
4970.203919	10.268
4970.813313	10.268
4971.422744	21.2205
4972.032213	7.18759
4972.641719	34.2265
4973.251263	46.2058
4973.860844	102.337
4974.470462	82.1436
4975.080118	44.1522
4975.689811	14.0329
4976.299542	20.8782
4976.909310	10.268
4977.519115	3.08041
4978.128958	2.39362e-005
4978.738839	11.9793
4979.348756	7.18759
4979.958711	12.3216
4980.568704	14.0329
4981.178734	7.18759
4981.788801	2.46184e-005
4982.398906	11.9793
4983.009048	11.9793
4983.619228	5.134
4984.229445	2.43965e-005
4984.839699	2.43965e-005
4985.449991	5.134
4986.060321	5.134
4986.670687	10.268
4987.281091	3.08041
4987.891533	3.08041
4988.502012	14.0329
4989.112528	7.18759
4989.723082	2.46184e-005
4990.333673	2.46184e-005
4990.944302	2.46184e-005
4991.554968	9.92571
4992.165671	7.18759
4992.776412	3.08041
4993.387190	2.51283e-005
4993.998006	9.92571
4994.608859	22.9318
4995.219749	36.9647
4995.830677	21.2205
4996.441643	7.18759
4997.052645	19.1669
4997.663685	12.3216
4998.274763	10.268
4998.885878	5.134
4999.497030	14.0329
5000.108220	10.268
5000.719447	5.134
5001.330712	7.18759
5001.942014	12.3216
5002.553353	3.08041
5003.164730	3.08041
5003.776144	2.22673e-005
5004.387596	105.075
5004.999085	109.183
5005.610612	71.1912
5006.222176	32.1729
5006.833777	10.268
5007.445416	2.39975e-005
5008.057092	3.08041
5008.668806	3.08041
5009.280556	5.134
5009.892345	23.274
5010.504171	14.0329
5011.116034	7.18759
5011.727935	3.08041
5012.339873	2.36978e-005
5012.951848	11.9793
5013.563861	47.9171
5014.175911	30.1194
5014.787999	21.2205
5015.400124	16.0865
5016.012287	12.3216
5016.624487	30.1194
5017.236724	28.0658
5017.848999	7.18759
5018.461311	2.41416e-005
5019.073661	9.92571
5019.686048	61.95
5020.298472	53.0511
5020.910934	34.2265
5021.523433	21.2205
5022.135970	21.2205
5022.748544	14.0329
5023.361155	14.0329
5023.973804	5.134
5024.586491	3.08041
5025.199214	2.34594e-005
5025.811976	2.34594e-005
5026.424774	2.34594e-005
5027.037610	19.1669
5027.650484	14.0329
5028.263394	12.3216
5028.876343	5.134
5029.489328	3.08041
5030.102351	14.0329
5030.715412	14.0329
5031.328510	5.134
5031.941645	2.34429e-005
5032.554818	2.34429e-005
5033.168028	53.0511
5033.781275	57.1583
5034.394560	48.2594
5035.007883	23.2741
5035.621243	5.134
5036.234640	7.18759
5036.848074	7.18759
5037.461546	3.08041
5038.075056	2.56052e-005
5038.688603	2.56052e-005
5039.302187	19.1669
5039.915809	10.268
5040.529468	123.215
5041.143164	89.3312
5041.756898	57.1583
5042.370670	32.1729
5042.984478	23.2741
5043.598324	12.3216
5044.212208	2.51731e-005
5044.826129	19.1669
5045.440087	21.2205
5046.054083	7.18759
5046.668117	39.0182
5047.282187	30.1194
5047.896295	30.1194
5048.510441	16.0865
5049.124624	12.3216
5049.738844	78.0365
5050.353102	99.9414
5050.967397	62.2923
5051.581729	25.3276
5052.196099	23.2741
5052.810507	14.0329
5053.424952	10.268
5054.039434	10.268
5054.653953	5.13401
5055.268510	21.2205
5055.883105	41.0718
5056.497737	28.0658
5057.112406	16.0865
5057.727113	7.1876
5058.341857	10.268
5058.956638	3.08042
5059.571457	24.9854
5060.186314	21.2205
5060.801207	21.2205
5061.416139	23.2741
5062.031107	19.1669
5062.646113	7.1876
5063.261157	14.0329
5063.876238	19.1669
5064.491356	12.3216
5065.106512	3.08042
5065.721705	22.9318
5066.336935	53.0511
5066.952203	39.0183
5067.567508	19.1669
5068.182851	5.13401
5068.798231	3.08042
5069.413649	9.92572
5070.029104	7.1876
5070.644596	19.1669
5071.260126	19.1669
5071.875693	14.0329
5072.491298	5.13401
5073.106940	16.0865
5073.722620	34.2265
5074.338336	23.2741
5074.954091	10.268
5075.569882	14.0329
5076.185712	19.1669
5076.801578	16.0865
5077.417482	34.2265
5078.033424	21.2205
5078.649402	3.47176e-005
5079.265419	3.47176e-005
5079.881472	3.47176e-005
5080.497563	3.08042
5081.113692	7.1876
5081.729858	21.2205
5082.346061	46.2058
5082.962302	53.0511
5083.578580	41.0718
5084.194895	30.1194
5084.811248	19.1669
5085.427639	3.08042
5086.044066	3.6334e-005
5086.660531	16.0865
5087.277034	12.3216
5087.893574	30.1194
5088.510152	64.0036
5089.126766	44.1522
5089.743419	46.2058
5090.360108	48.2594
5090.976835	34.2265
5091.593600	53.0511
5092.210402	34.2265
5092.827241	19.1669
5093.444118	3.08042
5094.061032	3.44267e-005
5094.677984	9.92572
5095.294973	22.9318
5095.911999	22.9318
5096.529063	21.2205
5097.146164	28.0658
5097.763303	14.0329
5098.380479	7.1876
5098.997693	7.1876
5099.614943	10.268
5100.232232	10.268
5100.849557	3.08042
5101.466921	3.6334e-005
5102.084321	3.6334e-005
5102.701759	6.84534
5103.319235	5.13401
5103.936747	30.1194
5104.554298	30.1194
5105.171885	16.0865
5105.789510	16.0865
5106.407173	24.9854
5107.024873	16.0865
5107.642610	7.1876
5108.260385	3.08042
5108.878197	3.51419e-005
5109.496046	31.8307
5110.113933	21.2205
5110.731858	10.268
5111.349820	28.0658
5111.967819	32.173
5112.585855	16.0865
5113.203930	7.1876
5113.822041	37.3069
5114.440190	28.0658
5115.058376	36.9647
5115.676600	19.1669
5116.294861	10.268
5116.913160	10.268
5117.531495	23.2741
5118.149869	23.2741
5118.768280	14.0329
5119.386728	5.13401
5120.005213	44.1522
5120.623736	50.313
5121.242297	46.2058
5121.860895	53.0511
5122.479530	41.0718
5123.098203	19.1669
5123.716913	19.1669
5124.335660	37.3069
5124.954445	46.2058
5125.573268	30.1194
5126.192127	14.0329
5126.811025	33.8843
5127.429959	99.9414
5128.048931	73.2448
5128.667941	41.0718
5129.286988	46.2058
5129.906072	32.1729
5130.525194	23.2741
5131.144353	37.3069
5131.763549	32.1729
5132.382783	19.1669
5133.002054	7.1876
5133.621363	21.2205
5134.240709	30.1194
5134.860093	57.1583
5135.479514	32.1729
5136.098972	39.0182
5136.718468	116.028
5137.338001	84.1972
5137.957572	93.0961
5138.577180	62.2923
5139.196826	39.0183
5139.816509	25.3277
5140.436229	16.0865
5141.055987	12.3216
5141.675782	7.1876
5142.295614	3.27246e-005
5142.915484	33.8843
5143.535392	28.0658
5144.155337	12.3216
5144.775319	5.13401
5145.395339	3.39333e-005
5146.015396	3.39333e-005
5146.635490	30.1194
5147.255622	55.1047
5147.875791	48.2594
5148.495998	66.0572
5149.116242	53.0511
5149.736524	32.173
5150.356843	12.3216
5150.977199	14.0329
5151.597593	20.8782
5152.218024	16.0865
5152.838493	21.2205
5153.458999	46.2058
5154.079543	32.173
5154.700123	30.1194
5155.320742	73.2448
5155.941398	53.0511
5156.562091	30.1194
5157.182821	68.1108
5157.803589	74.9561
5158.424395	66.0572
5159.045237	48.2594
5159.666118	25.3276
5160.287035	28.0658
5160.907990	23.2741
5161.528983	10.268
5162.150013	2.87659e-005
5162.771080	2.87659e-005
5163.392185	5.13401
5164.013327	3.08041
5164.634506	5.13401
5165.255723	5.13401
5165.876978	5.13401
[truncated: 6,506 more rows]
