# Supplementary material for: Chemoenzymatic synthesis of genetically-encoded multivalent liquid N-glycan arrays
Source: Nat Commun. 2023 Aug 28;14:5237. doi: 10.1038/s41467-023-40900-y (PMC10462762; doi:10.1038/s41467-023-40900-y)
Supplement: Supplementary file 8 — Supplementary Dataset 4 [file 41467_2023_40900_MOESM8_ESM.zip › Supplementary Data 1_All MALDI Data/MALDI TextFiles for Fig.5 and Fig.6/TL-IV-135-DBCO-SDB90_0003.txt]

TITLE "<<TL-IV-135-DBCO-SDB90_0003>> Voyager Spec #1[BP = 5240.7, 49113]"
TYPE MASSSPEC
3999.789467	298.272
4000.336058	223.329
4000.882687	199.348
4001.429353	199.348
4001.976057	181.362
4002.522798	100.423
4003.069577	55.4576
4003.616392	55.4576
4004.163246	112.414
4004.710136	157.38
4005.257064	100.423
4005.804030	73.4439
4006.351033	115.412
4006.898073	169.371
4007.445151	115.412
4007.992266	97.4256
4008.539418	77.9405
4009.086608	35.9725
4009.633835	43.4668
4010.181100	119.908
4010.728402	77.9405
4011.275741	70.4462
4011.823118	31.476
4012.370532	43.4668
4012.917984	68.9473
4013.465473	236.819
4014.012999	166.373
4014.560563	100.423
4015.108164	92.929
4015.655803	46.4645
4016.203479	28.4782
4016.751192	31.476
4017.298943	20.984
4017.846731	62.9519
4018.394556	55.4576
4018.942419	35.9725
4019.490320	35.9725
4020.038258	104.92
4020.586233	139.394
4021.134245	230.824
4021.682295	314.76
4022.230383	230.824
4022.778507	256.304
4023.326669	263.799
4023.874869	161.876
4024.423106	134.897
4024.971380	119.908
4025.519692	134.897
4026.068041	97.4256
4026.616428	31.4759
4027.164852	16.4874
4027.713313	62.9519
4028.261812	50.961
4028.810348	28.4782
4029.358921	20.9839
4029.907532	8.99308
4030.456180	-5.77848e-005
4031.004866	-5.77848e-005
4031.553589	-5.77848e-005
4032.102350	19.4851
4032.651147	68.9473
4033.199983	46.4645
4033.748855	31.4759
4034.297766	35.9725
4034.846713	50.961
4035.395698	43.4668
4035.944720	92.929
4036.493780	104.92
4037.042877	70.4462
4037.592011	62.9519
4038.141183	97.4256
4038.690392	104.92
4039.239639	77.9404
4039.788923	46.4645
4040.338245	65.9496
4040.887603	55.4576
4041.437000	31.4759
4041.986433	38.9702
4042.535904	23.9816
4043.085413	8.99307
4043.634959	58.4553
4044.184542	95.9267
4044.734162	62.9519
4045.283820	65.9496
4045.833516	50.961
4046.383249	31.4759
4046.933019	110.915
4047.482826	145.389
4048.032671	359.725
4048.582554	401.693
4049.132474	493.123
4049.682431	329.748
4050.232425	181.361
4050.782457	88.4324
4051.332527	28.4782
4051.882634	16.4874
4052.432778	13.4896
4052.982959	70.4462
4053.533178	73.4439
4054.083435	110.915
4054.633728	179.863
4055.184060	134.897
4055.734428	97.4256
4056.284834	50.961
4056.835278	46.4645
4057.385758	53.9587
4057.936276	53.9587
4058.486832	50.961
4059.037425	28.4782
4059.588055	8.99308
4060.138723	28.4782
4060.689428	58.4553
4061.240171	55.4576
4061.790951	58.4553
4062.341768	110.915
4062.892623	73.4439
4063.443515	55.4576
4063.994444	166.373
4064.545411	208.341
4065.096416	208.341
4065.647457	142.391
4066.198536	139.394
4066.749653	73.4439
4067.300807	70.4462
4067.851998	58.4553
4068.403227	28.4782
4068.954493	4.49651
4069.505797	65.9496
4070.057137	62.9519
4070.608516	82.437
4071.159931	73.4439
4071.711384	85.4347
4072.262875	50.961
4072.814403	107.918
4073.365968	139.394
4073.917571	100.423
4074.469211	104.92
4075.020888	77.9404
4075.572603	65.9496
4076.124356	35.9725
4076.676145	20.9839
4077.227972	16.4874
4077.779837	13.4896
4078.331739	16.4874
4078.883678	-6.03213e-005
4079.435655	49.4622
4079.987669	133.398
4080.539720	133.398
4081.091809	127.403
4081.643935	88.4324
4082.196099	70.4462
4082.748300	73.4439
4083.300538	164.874
4083.852814	154.382
4084.405127	82.437
4084.957478	119.908
4085.509866	146.888
4086.062292	115.412
4086.614754	130.4
4087.167255	100.423
4087.719792	62.9519
4088.272367	55.4576
4088.824980	124.405
4089.377630	218.833
4089.930317	176.865
4090.483041	169.371
4091.035803	107.918
4091.588603	46.4645
4092.141440	50.961
4092.694314	176.865
4093.247225	161.876
4093.800174	127.403
4094.353161	88.4324
4094.906185	50.961
4095.459246	16.4874
4096.012344	20.9839
4096.565480	23.9816
4097.118654	16.4874
4097.671865	13.4896
4098.225113	119.908
4098.778398	169.371
4099.331721	130.4
4099.885082	82.437
4100.438480	46.4645
4100.991915	53.9587
4101.545387	61.453
4102.098897	152.883
4102.652445	226.327
4103.206030	169.371
4103.759652	97.4256
4104.313311	107.918
4104.867008	85.4347
4105.420743	115.412
4105.974514	115.412
4106.528324	70.4462
4107.082170	115.412
4107.636054	142.391
4108.189975	176.865
4108.743934	130.4
4109.297930	70.4462
4109.851964	119.908
4110.406035	88.4324
4110.960143	65.9496
4111.514289	77.9404
4112.068472	46.4645
4112.622693	23.9816
4113.176951	43.4668
4113.731246	31.4759
4114.285579	13.4896
4114.839949	58.4553
4115.394356	104.92
4115.948801	73.4439
4116.503284	58.4553
4117.057803	40.469
4117.612361	31.4759
4118.166955	46.4645
4118.721587	68.9473
4119.276256	65.9496
4119.830963	35.9725
4120.385707	20.9839
4120.940489	23.9816
4121.495308	8.99307
4122.050164	35.9725
4122.605058	112.414
4123.159989	100.423
4123.714957	65.9496
4124.269963	43.4668
4124.825007	23.9816
4125.380087	55.4576
4125.935205	166.373
4126.490361	139.394
4127.045554	112.414
4127.600784	97.4256
4128.156052	92.929
4128.711357	62.9519
4129.266699	43.4668
4129.822079	46.4645
4130.377497	110.915
4130.932951	118.41
4131.488443	88.4324
4132.043973	46.4645
4132.599540	28.4782
4133.155144	23.9816
4133.710786	31.4759
4134.266465	16.4874
4134.822181	58.4553
4135.377935	28.4782
4135.933727	40.469
4136.489555	35.9725
4137.045421	35.9725
4137.601325	82.437
4138.157266	85.4347
4138.713244	46.4645
4139.269260	62.9519
4139.825313	97.4256
4140.381403	112.414
4140.937531	62.9519
4141.493696	181.361
4142.049899	130.4
4142.606139	115.412
4143.162417	115.412
4143.718732	73.4439
4144.275084	35.9725
4144.831473	124.405
4145.387901	97.4255
4145.944365	58.4553
4146.500867	35.9725
4147.057406	50.961
4147.613983	43.4667
4148.170597	23.9816
4148.727248	13.4896
4149.283937	8.99306
4149.840663	8.99306
4150.397427	8.99306
4150.954228	4.4965
4151.511067	-6.84699e-005
4152.067943	16.4873
4152.624856	20.9839
4153.181806	13.4896
4153.738794	16.4873
4154.295820	13.4896
4154.852883	8.99306
4155.409983	176.865
4155.967121	188.856
4156.524296	181.361
4157.081508	127.403
4157.638758	107.918
4158.196045	58.4553
4158.753370	28.4782
4159.310732	13.4896
4159.868131	4.4965
4160.425568	8.99306
4160.983043	8.99306
4161.540554	92.929
4162.098103	146.888
4162.655690	169.371
4163.213314	104.92
4163.770975	70.4461
4164.328673	43.4667
4164.886409	58.4553
4165.444183	110.915
4166.001994	77.9404
4166.559842	58.4553
4167.117728	127.403
4167.675651	107.918
4168.233611	154.382
4168.791609	127.403
4169.349644	92.929
4169.907717	46.4645
4170.465827	122.906
4171.023974	130.4
4171.582159	115.412
4172.140381	157.38
4172.698641	287.78
4173.256938	344.737
4173.815272	256.304
4174.373644	151.384
4174.932054	130.4
4175.490500	77.9404
4176.048984	92.929
4176.607506	43.4667
4177.166064	77.9404
4177.724661	70.4461
4178.283294	85.4347
4178.841965	77.9404
4179.400674	43.4667
4179.959420	62.9519
4180.518203	77.9404
4181.077023	43.4667
4181.635881	20.9839
4182.194777	8.99306
4182.753710	16.4873
4183.312680	26.9793
4183.871688	34.4736
4184.430733	28.4782
4184.989815	13.4896
4185.548935	23.9816
4186.108092	16.4873
4186.667287	23.9816
4187.226519	85.4347
4187.785788	62.9519
4188.345095	82.437
4188.904439	58.4553
4189.463821	43.4667
4190.023240	92.929
4190.582696	58.4553
4191.142190	77.9404
4191.701721	260.801
4192.261290	188.856
4192.820896	115.412
4193.380539	157.38
4193.940220	124.405
4194.499938	92.929
4195.059694	100.423
4195.619487	130.4
4196.179317	85.4347
4196.739185	119.908
4197.299090	193.352
4197.859033	166.373
4198.419013	115.412
4198.979030	107.918
4199.539085	130.4
4200.099178	176.865
4200.659307	223.329
4201.219474	287.78
4201.779679	211.339
4202.339920	134.897
4202.900200	265.297
4203.460516	280.286
4204.020870	184.359
4204.581262	157.38
4205.141690	172.368
4205.702157	139.393
4206.262660	70.4461
4206.823201	92.9289
4207.383780	214.336
4207.944396	241.316
4208.505049	146.888
4209.065739	112.414
4209.626467	62.9518
4210.187233	50.961
4210.748036	40.469
4211.308876	97.4255
4211.869754	88.4324
4212.430669	70.4461
4212.991621	46.4644
4213.552611	23.9816
4214.113638	43.4667
4214.674703	211.339
4215.235805	199.348
4215.796944	172.368
4216.358121	176.865
4216.919335	139.393
4217.480587	115.412
4218.041876	70.4461
4218.603202	35.9724
4219.164566	16.4873
4219.725967	95.9267
4220.287406	275.789
4220.848882	203.844
4221.410395	127.403
4221.971946	82.4369
4222.533534	134.897
4223.095160	142.391
4223.656823	127.403
4224.218523	88.4324
4224.780261	58.4552
4225.342036	203.844
4225.903849	142.391
4226.465699	142.391
4227.027587	112.414
4227.589511	107.917
4228.151474	112.414
4228.713473	112.414
4229.275510	100.423
4229.837585	77.9404
4230.399696	73.4438
4230.961846	50.961
4231.524032	73.4438
4232.086256	85.4346
4232.648518	55.4575
4233.210817	35.9724
4233.773153	50.961
4234.335527	28.4781
4234.897938	16.4873
4235.460386	4.49645
4236.022872	16.4873
4236.585395	8.99301
4237.147956	43.4667
4237.710554	50.961
4238.273189	46.4644
4238.835862	20.9839
4239.398572	20.9839
4239.961320	88.4324
4240.524105	184.359
4241.086927	154.382
4241.649787	172.368
4242.212684	241.316
4242.775619	166.373
4243.338591	92.9289
4243.901601	107.917
4244.464647	112.414
4245.027732	65.9495
4245.590853	77.9404
4246.154012	50.961
4246.717209	70.4461
4247.280443	62.9518
4247.843714	115.412
4248.407023	119.908
4248.970369	112.414
4249.533752	100.423
4250.097173	50.961
4250.660631	115.412
4251.224127	70.4461
4251.787660	40.469
4252.351230	16.4873
4252.914838	31.4758
4253.478483	65.9495
4254.042166	70.4461
4254.605886	100.423
4255.169644	73.4438
4255.733438	40.469
4256.297271	55.4575
4256.861140	35.9724
4257.425047	172.368
4257.988992	214.336
4258.552974	151.384
4259.116993	112.414
4259.681050	70.4461
4260.245144	73.4438
4260.809275	65.9495
4261.373444	35.9724
4261.937650	16.4873
4262.501894	46.4644
4263.066175	28.4781
4263.630494	16.4873
4264.194849	23.9816
4264.759243	40.469
4265.323673	50.961
4265.888142	43.4667
4266.452647	23.9816
4267.017190	8.99301
4267.581770	-0.000120727
4268.146388	-0.000120727
4268.711043	-0.000120727
4269.275735	22.4827
4269.840465	20.9839
4270.405233	13.4896
4270.970037	4.49645
4271.534879	4.49645
4272.099759	16.4873
4272.664676	85.4346
4273.229630	233.821
4273.794622	223.329
4274.359651	130.4
4274.924717	85.4346
4275.489821	88.4324
4276.054963	95.9266
4276.620141	58.4552
4277.185357	119.908
4277.750611	85.4346
4278.315902	50.961
4278.881230	40.469
4279.446596	58.4552
4280.011999	58.4552
4280.577439	50.961
4281.142917	28.4781
4281.708433	46.4644
4282.273985	107.917
4282.839575	176.865
4283.405203	119.908
4283.970868	82.4369
4284.536570	40.469
4285.102310	77.9404
4285.668087	88.4324
4286.233902	146.888
4286.799753	88.4324
4287.365643	58.4552
4287.931570	130.4
4288.497534	130.4
4289.063535	149.885
4289.629574	248.81
4290.195650	298.272
4290.761764	211.339
4291.327915	127.403
4291.894104	77.9404
4292.460330	157.38
4293.026593	124.405
4293.592894	92.9289
4294.159232	65.9495
4294.725608	58.4552
4295.292021	40.469
4295.858471	16.4873
4296.424959	26.9793
4296.991484	20.9838
4297.558046	20.9838
4298.124646	107.917
4298.691284	124.405
4299.257958	241.316
4299.824671	290.778
4300.391420	193.352
4300.958207	142.391
4301.525031	211.338
4302.091893	181.361
4302.658792	154.382
4303.225729	130.4
4303.792703	82.4369
4304.359714	31.4758
4304.926763	28.4781
4305.493849	115.412
4306.060973	77.9403
4306.628134	43.4667
4307.195332	58.4552
4307.762568	137.895
4308.329841	206.842
4308.897152	146.888
4309.464500	112.414
4310.031885	104.92
4310.599308	85.4346
4311.166768	82.4369
4311.734266	50.9609
4312.301801	151.384
4312.869373	146.888
4313.436983	226.327
4314.004630	181.361
4314.572315	134.897
4315.140037	208.341
4315.707796	199.348
4316.275593	199.348
4316.843427	188.856
4317.411299	134.897
4317.979208	77.9403
4318.547154	23.9815
4319.115138	40.4689
4319.683159	82.4369
4320.251218	383.707
4320.819314	322.254
4321.387447	238.318
4321.955618	161.876
4322.523827	92.9289
4323.092072	139.393
4323.660355	104.92
4324.228676	92.9289
4324.797034	146.888
4325.365429	112.414
4325.933861	62.9518
4326.502331	31.4758
4327.070839	23.9816
4327.639384	31.4758
4328.207966	95.9266
4328.776586	55.4575
4329.345243	40.469
4329.913937	16.4873
4330.482669	4.49643
4331.051438	-0.00013475
4331.620245	22.4827
4332.189089	16.4873
4332.757971	13.4896
4333.326889	142.391
4333.895846	152.883
4334.464839	221.83
4335.033871	154.382
4335.602939	142.391
4336.172045	97.4255
4336.741188	62.9518
4337.310369	23.9816
4337.879587	20.9838
4338.448842	157.38
4339.018135	124.405
4339.587466	85.4346
4340.156833	62.9518
4340.726238	31.4758
4341.295681	13.4896
4341.865161	-0.000133884
4342.434678	7.49414
4343.004233	19.485
4343.573825	13.4896
4344.143455	8.993
4344.713122	65.9495
4345.282826	107.917
4345.852568	100.423
4346.422347	152.883
4346.992163	164.874
4347.562017	206.842
4348.131909	229.325
4348.701837	166.373
4349.271803	139.393
4349.841807	124.405
4350.411848	70.4461
4350.981926	65.9495
4351.552042	196.35
4352.122195	226.327
4352.692386	188.856
4353.262614	119.908
4353.832879	58.4552
4354.403182	35.9724
4354.973522	100.423
4355.543900	104.92
4356.114315	112.414
4356.684767	107.917
4357.255257	115.412
4357.825784	374.714
4358.396348	319.256
4358.966950	287.78
4359.537590	250.309
4360.108267	151.384
4360.678981	139.393
4361.249732	107.917
4361.820521	115.412
4362.391348	65.9495
4362.962212	65.9495
4363.533113	214.336
4364.104052	176.865
4364.675028	130.4
4365.246041	115.412
4365.817092	77.9404
4366.388180	55.4575
4366.959306	20.9839
4367.530469	20.9839
4368.101669	16.4873
4368.672907	-0.000119449
4369.244182	-0.000119449
4369.815495	95.9266
4370.386845	211.339
4370.958232	142.391
4371.529657	112.414
4372.101119	65.9495
4372.672619	20.9839
4373.244156	20.9839
4373.815731	8.99301
4374.387342	8.99301
4374.958992	4.49645
4375.530678	16.4873
4376.102402	68.9472
4376.674164	145.389
4377.245963	100.423
4377.817799	82.4369
4378.389673	70.4461
4378.961584	43.4667
4379.533532	46.4644
4380.105518	272.792
4380.677542	260.801
4381.249602	166.373
4381.821700	134.897
4382.393836	184.359
4382.966009	104.92
4383.538219	55.4575
4384.110467	13.4896
4384.682752	20.9839
4385.255075	13.4896
4385.827434	4.49645
4386.399832	53.9587
4386.972267	40.469
4387.544739	92.9289
4388.117248	73.4438
4388.689795	62.9518
4389.262379	130.4
4389.835001	176.865
4390.407660	166.373
4390.980357	130.4
4391.553091	73.4438
4392.125862	77.9404
4392.698671	112.414
4393.271517	154.382
4393.844401	211.339
4394.417322	154.382
4394.990280	112.414
4395.563276	142.391
4396.136309	107.917
4396.709380	142.391
4397.282488	88.4324
4397.855633	43.4667
4398.428816	100.423
4399.002036	130.4
4399.575294	104.92
4400.148589	70.4461
4400.721921	40.469
4401.295291	23.9816
4401.868698	55.4575
4402.442143	85.4346
4403.015625	65.9495
4403.589144	43.4667
4404.162701	194.851
4404.736295	161.876
4405.309927	230.824
4405.883596	181.361
4406.457302	107.917
4407.031046	50.961
4407.604828	31.4758
4408.178646	58.4552
4408.752502	92.9289
4409.326396	112.414
4409.900327	127.403
4410.474295	137.895
4411.048301	124.405
4411.622344	104.92
4412.196424	223.329
4412.770542	208.341
4413.344697	169.371
4413.918890	82.4369
4414.493120	46.4644
4415.067388	53.9587
4415.641693	46.4644
4416.216035	40.469
4416.790415	43.4667
4417.364832	31.4758
4417.939286	38.9701
4418.513778	118.409
4419.088307	82.4369
4419.662874	88.4324
4420.237478	142.391
4420.812120	142.391
4421.386799	100.423
4421.961515	50.961
4422.536269	46.4644
4423.111060	50.961
4423.685889	46.4644
4424.260755	80.9381
4424.835658	199.348
4425.410599	206.842
4425.985577	127.403
4426.560592	152.883
4427.135645	119.908
4427.710736	115.412
4428.285864	127.403
4428.861029	77.9404
4429.436231	46.4644
4430.011471	115.412
4430.586749	142.391
4431.162064	85.4346
4431.737416	55.4575
4432.312805	28.4781
4432.888233	20.9839
4433.463697	4.49645
4434.039199	23.9816
4434.614738	23.9816
4435.190315	40.469
4435.765929	50.961
4436.341580	100.423
4436.917269	70.4461
4437.492995	139.393
4438.068759	181.361
4438.644560	115.412
4439.220398	62.9518
4439.796274	31.4759
4440.372188	16.4873
4440.948138	31.4759
4441.524126	16.4873
4442.100152	184.359
4442.676215	206.842
4443.252315	196.35
4443.828453	184.359
4444.404628	124.405
4444.980840	73.4438
4445.557090	65.9495
4446.133378	124.405
4446.709702	172.368
4447.286064	139.393
4447.862464	104.92
4448.438901	55.4575
4449.015375	43.4667
4449.591887	88.4324
4450.168436	221.831
4450.745023	218.833
4451.321647	193.352
4451.898308	166.373
4452.475007	151.384
4453.051743	88.4324
4453.628516	55.4575
4454.205327	46.4644
4454.782176	50.961
4455.359062	82.4369
4455.935985	46.4644
4456.512945	65.9495
4457.089943	50.961
4457.666979	23.9816
4458.244052	8.99301
4458.821162	13.4896
4459.398309	16.4873
4459.975494	53.9587
4460.552717	100.423
4461.129977	88.4324
4461.707274	50.961
4462.284609	23.9816
4462.861981	55.4575
4463.439390	50.961
4464.016837	40.469
4464.594321	55.4575
4465.171843	55.4575
4465.749402	154.382
4466.326998	119.908
4466.904632	130.4
4467.482303	226.327
4468.060012	208.341
4468.637758	154.382
4469.215542	154.382
4469.793363	104.92
4470.371221	50.961
4470.949117	73.4438
4471.527050	46.4644
4472.105020	20.9839
4472.683028	58.4552
4473.261074	68.9472
4473.839156	50.961
4474.417276	43.4667
4474.995434	62.9518
4475.573629	65.9495
4476.151861	65.9495
4476.730131	35.9724
4477.308438	35.9724
4477.886783	112.414
4478.465165	176.865
4479.043584	124.405
4479.622041	85.4346
4480.200535	85.4346
4480.779067	70.4461
4481.357636	73.4438
4481.936242	115.412
4482.514886	97.4255
4483.093567	100.423
4483.672286	77.9404
4484.251042	46.4644
4484.829835	31.4758
4485.408666	35.9724
4485.987534	40.469
4486.566440	157.38
4487.145383	211.339
4487.724363	199.348
4488.303381	211.339
4488.882436	263.798
4489.461529	208.341
4490.040659	115.412
4490.619827	172.368
4491.199031	127.403
4491.778274	82.4369
4492.357553	62.9518
4492.936870	77.9404
4493.516225	77.9404
4494.095617	92.9289
4494.675046	154.382
4495.254513	97.4255
4495.834017	58.4552
4496.413558	55.4575
4496.993137	23.9816
4497.572754	8.99301
4498.152407	73.4438
4498.732099	169.371
4499.311827	151.384
4499.891593	97.4255
4500.471396	88.4324
4501.051237	85.4346
4501.631115	50.961
4502.211031	112.414
4502.790984	73.4438
4503.370974	70.4461
4503.951002	139.393
4504.531067	245.812
4505.111170	199.348
4505.691310	154.382
4506.271487	142.391
4506.851702	82.4369
4507.431954	70.4461
4508.012244	58.4552
4508.592571	43.4667
4509.172935	16.4873
4509.753337	50.961
4510.333777	46.4644
4510.914253	122.906
4511.494767	88.4324
4512.075319	119.908
4512.655908	88.4324
4513.236534	43.4667
4513.817198	77.9404
4514.397899	58.4552
4514.978637	40.469
4515.559413	35.9724
4516.140226	16.4873
4516.721077	13.4896
4517.301965	16.4873
4517.882891	23.9816
4518.463854	139.393
4519.044854	119.908
4519.625892	73.4438
4520.206967	40.469
4520.788079	20.9839
4521.369229	31.4758
4521.950417	38.9701
4522.531641	31.4758
4523.112903	16.4873
4523.694203	43.4667
4524.275540	35.9724
4524.856914	23.9816
4525.438326	28.4781
4526.019775	31.4758
4526.601262	13.4896
4527.182786	119.908
4527.764347	169.371
4528.345946	127.403
4528.927582	104.92
4529.509256	82.4369
4530.090967	70.4461
4530.672716	40.469
4531.254501	23.9816
4531.836325	77.9404
4532.418185	58.4552
4533.000083	40.469
4533.582019	100.423
4534.163992	100.423
4534.746002	65.9495
4535.328050	23.9816
4535.910135	70.4461
4536.492257	130.4
4537.074417	112.414
4537.656614	119.908
4538.238849	104.92
4538.821121	226.327
4539.403431	211.339
4539.985778	221.831
4540.568162	176.865
4541.150584	115.412
4541.733043	46.4644
4542.315539	31.4758
4542.898073	16.4873
4543.480645	50.961
4544.063254	50.961
4544.645900	31.4758
4545.228583	13.4896
4545.811304	4.49645
4546.394063	134.897
4546.976859	134.897
4547.559692	73.4438
4548.142562	100.423
4548.725470	77.9404
4549.308416	40.469
4549.891399	23.9816
4550.474419	16.4873
4551.057476	35.9724
4551.640572	31.4758
4552.223704	23.9816
4552.806874	46.4644
4553.390081	28.4781
4553.973326	70.4461
4554.556608	46.4644
4555.139927	28.4781
4555.723284	55.4575
4556.306679	55.4575
4556.890110	31.4758
4557.473579	16.4873
4558.057086	8.99301
4558.640630	8.99301
4559.224211	8.99301
4559.807830	65.9495
4560.391486	55.4575
4560.975179	50.961
4561.558910	58.4552
4562.142679	65.9495
4562.726485	35.9724
4563.310328	43.4667
4563.894208	62.9518
4564.478126	31.4758
4565.062082	13.4896
4565.646074	100.423
4566.230105	149.885
4566.814172	127.403
4567.398277	88.4324
4567.982420	43.4667
4568.566600	50.961
4569.150817	46.4644
4569.735071	40.469
4570.319363	20.9839
4570.903693	43.4667
4571.488060	23.9816
4572.072464	16.4873
4572.656906	-0.000117542
4573.241385	-0.000117542
4573.825901	11.9907
4574.410455	26.9793
4574.995046	80.9381
4575.579675	127.403
4576.164341	241.316
4576.749045	203.844
4577.333786	134.897
4577.918564	70.4461
4578.503380	40.469
4579.088233	13.4896
4579.673123	28.4781
4580.258051	23.9816
4580.843017	13.4896
4581.428020	50.961
4582.013060	65.9495
4582.598137	85.4346
4583.183252	82.4369
4583.768405	58.4552
4584.353594	35.9724
4584.938822	16.4873
4585.524086	-0.000121356
4586.109388	16.4873
4586.694728	88.4324
4587.280105	65.9495
4587.865519	46.4644
4588.450970	28.4781
4589.036460	142.391
4589.621986	191.853
4590.207550	161.876
4590.793151	172.368
4591.378790	115.412
4591.964466	73.4438
4592.550179	31.4758
4593.135930	20.9839
4593.721719	31.4758
4594.307544	95.9266
4594.893407	301.27
4595.479308	283.284
4596.065246	241.316
4596.651221	218.833
4597.237234	134.897
4597.823284	112.414
4598.409372	62.9518
4598.995497	139.393
4599.581659	97.4255
4600.167859	50.961
4600.754096	16.4873
4601.340371	8.993
4601.926683	73.4438
4602.513032	65.9495
4603.099419	77.9404
4603.685843	124.405
4604.272305	134.897
4604.858804	112.414
4605.445340	70.4461
4606.031914	77.9404
4606.618525	70.4461
4607.205174	92.9289
4607.791860	50.961
4608.378583	82.4369
4608.965344	211.339
4609.552143	208.341
4610.138978	188.856
4610.725851	166.373
4611.312762	104.92
4611.899710	157.38
4612.486695	119.908
4613.073718	127.403
4613.660778	146.888
4614.247876	208.341
4614.835011	283.284
4615.422183	287.78
4616.009393	250.309
4616.596640	181.361
4617.183924	127.403
4617.771246	77.9403
4618.358606	112.414
4618.946003	250.309
4619.533437	211.338
4620.120909	181.361
4620.708418	199.348
4621.295964	130.4
4621.883548	130.4
4622.471169	73.4438
4623.058828	43.4667
4623.646524	16.4873
4624.234257	8.99298
4624.822028	65.9495
4625.409836	119.908
4625.997682	92.9289
4626.585565	127.403
4627.173486	130.4
4627.761444	127.403
4628.349439	146.888
4628.937472	146.888
4629.525542	119.908
4630.113649	124.405
4630.701794	85.4346
4631.289977	40.469
4631.878196	16.4873
4632.466454	16.4873
4633.054748	26.9793
4633.643080	34.4735
4634.231450	49.4621
4634.819856	98.9243
4635.408301	68.9472
4635.996782	58.4552
4636.585301	55.4575
4637.173858	28.4781
4637.762451	77.9403
4638.351083	157.38
4638.939751	164.874
4639.528457	130.4
4640.117201	124.405
4640.705982	73.4438
4641.294800	50.9609
4641.883656	13.4895
4642.472549	4.49642
4643.061479	184.359
4643.650447	188.856
4644.239453	134.897
4644.828495	97.4255
4645.417575	107.917
4646.006693	82.4369
4646.595848	50.9609
4647.185040	50.9609
4647.774270	46.4644
4648.363537	35.9724
4648.952842	193.352
4649.542184	157.38
4650.131563	107.917
4650.720980	104.92
4651.310434	65.9495
4651.899926	35.9724
4652.489455	43.4667
4653.079021	107.917
4653.668625	82.4369
4654.258266	50.9609
4654.847945	77.9403
4655.437661	112.414
4656.027415	100.423
4656.617206	55.4575
4657.207034	55.4575
4657.796900	43.4667
4658.386803	20.9838
4658.976743	35.9724
4659.566721	55.4575
4660.156736	31.4758
4660.746789	43.4667
4661.336879	50.9609
4661.927007	119.908
4662.517172	161.876
4663.107374	196.35
4663.697614	134.897
4664.287891	124.405
4664.878206	104.92
4665.468558	88.4323
4666.058947	46.4644
4666.649374	28.4781
4667.239838	13.4895
4667.830340	88.4323
4668.420879	325.251
4669.011455	406.19
4669.602069	403.192
4670.192720	280.286
4670.783409	188.856
4671.374135	112.414
4671.964899	65.9495
4672.555700	20.9838
4673.146538	31.4758
4673.737414	28.4781
4674.328327	20.9838
4674.919277	107.917
4675.510265	73.4438
4676.101291	46.4644
4676.692353	28.4781
4677.283454	28.4781
4677.874591	8.99297
4678.465766	4.4964
4679.056978	4.4964
4679.648228	-0.000166698
4680.239515	43.4666
4680.830840	50.9609
4681.422202	23.9815
4682.013602	43.4666
4682.605038	157.38
4683.196513	124.405
4683.788024	127.403
4684.379573	218.833
4684.971160	199.348
4685.562784	127.403
4686.154445	85.4346
4686.746144	62.9518
4687.337880	40.4689
4687.929653	23.9815
4688.521464	40.4689
4689.113313	100.423
4689.705198	73.4438
4690.297121	43.4666
4690.889082	58.4552
4691.481080	40.4689
4692.073115	31.4758
4692.665188	28.4781
4693.257298	50.9609
4693.849446	40.4689
4694.441631	50.9609
4695.033853	35.9724
4695.626113	20.9838
4696.218410	23.9815
4696.810745	58.4552
4697.403117	50.9609
4697.995526	20.9838
4698.587973	8.99297
4699.180458	-0.000164596
4699.772979	43.4666
4700.365538	100.423
4700.958135	82.4369
4701.550769	55.4575
4702.143440	77.9403
4702.736149	58.4552
4703.328895	35.9724
4703.921678	16.4872
4704.514499	157.38
4705.107358	127.403
4705.700254	82.4369
4706.293187	55.4575
4706.886157	302.769
4707.479165	203.844
4708.072211	124.405
4708.665294	82.4369
4709.258414	73.4437
4709.851571	73.4437
4710.444766	104.92
4711.037999	92.9289
4711.631269	112.414
4712.224576	169.37
4712.817921	139.393
4713.411303	154.382
4714.004722	104.92
4714.598179	115.412
4715.191673	127.403
4715.785205	92.9289
4716.378774	88.4323
4716.972381	88.4323
4717.566025	88.4323
4718.159706	65.9495
4718.753425	55.4575
4719.347181	70.446
4719.940975	65.9495
4720.534806	43.4666
4721.128674	28.4781
4721.722580	23.9815
4722.316523	13.4895
4722.910504	169.37
4723.504522	206.842
4724.098577	146.888
4724.692670	82.4369
4725.286800	85.4346
4725.880968	50.9609
4726.475173	31.4758
4727.069415	43.4666
4727.663695	23.9815
4728.258013	13.4895
4728.852367	46.4643
4729.446759	73.4437
4730.041189	80.938
4730.635656	160.377
4731.230160	254.805
4731.824702	188.856
4732.419281	115.412
4733.013898	77.9403
4733.608552	58.4552
4734.203243	31.4758
4734.797972	46.4643
4735.392738	68.9472
4735.987542	184.359
4736.582383	146.888
4737.177261	88.4323
4737.772177	58.4552
4738.367130	28.4781
4738.962121	8.99295
4739.557149	55.4575
4740.152214	142.391
4740.747317	152.883
4741.342458	107.917
4741.937635	139.393
4742.532851	181.361
4743.128103	119.908
4743.723393	166.373
4744.318720	119.908
4744.914085	104.92
4745.509487	77.9403
4746.104927	265.297
4746.700404	223.329
4747.295918	134.897
4747.891470	199.348
4748.487059	151.384
4749.082686	100.423
4749.678350	130.4
4750.274051	119.908
4750.869790	176.865
4751.465566	241.316
4752.061380	203.844
4752.657231	115.412
4753.253120	92.9289
4753.849046	58.4552
4754.445009	77.9403
4755.041010	107.917
4755.637048	329.748
4756.233123	421.178
4756.829236	364.222
4757.425387	361.224
4758.021574	334.245
4758.617800	208.341
4759.214062	172.368
4759.810362	142.391
4760.406699	124.405
4761.003074	73.4437
4761.599487	70.446
4762.195936	88.4323
4762.792423	88.4323
4763.388948	107.917
4763.985510	88.4323
4764.582109	164.874
4765.178745	151.384
4765.775420	256.304
4766.372131	371.716
4766.968880	295.274
4767.565666	320.755
4768.162490	394.199
4768.759351	416.682
4769.356250	314.759
4769.953186	250.309
4770.550159	260.801
4771.147170	260.801
4771.744218	151.384
4772.341304	134.897
4772.938427	184.359
4773.535587	188.856
4774.132785	272.791
4774.730020	299.771
4775.327293	214.336
4775.924603	139.393
4776.521950	104.92
4777.119335	223.329
4777.716757	230.823
4778.314217	161.876
4778.911714	176.865
4779.509249	166.373
4780.106821	104.92
4780.704430	124.405
4781.302077	211.338
4781.899761	332.746
4782.497482	211.338
4783.095241	134.897
4783.693038	157.38
4784.290872	206.842
4784.888743	142.391
4785.486651	172.368
4786.084597	124.405
4786.682581	65.9494
4787.280602	35.9723
4787.878660	55.4574
4788.476756	50.9608
4789.074889	100.423
4789.673059	110.915
4790.271267	62.9517
4790.869512	62.9517
4791.467795	85.4345
4792.066115	92.9288
4792.664473	88.4322
4793.262868	161.876
4793.861300	127.402
4794.459770	104.92
4795.058277	82.4368
4795.656822	77.9402
4796.255404	40.4688
4796.854023	16.4871
4797.452680	31.4757
4798.051374	115.412
4798.650106	82.4368
4799.248875	100.423
4799.847681	191.853
4800.446525	194.851
4801.045406	142.391
4801.644325	97.4253
4802.243281	157.38
4802.842275	169.37
4803.441305	107.917
4804.040374	62.9517
4804.639479	104.92
4805.238623	172.368
4805.837803	119.908
4806.437021	82.4368
4807.036277	73.4436
4807.635569	65.9494
4808.234900	43.4665
4808.834267	77.9402
4809.433672	82.4368
4810.033115	73.4436
4810.632594	73.4436
4811.232112	104.92
4811.831666	92.9288
4812.431258	193.352
4813.030888	134.897
4813.630555	154.382
4814.230259	241.315
4814.830001	230.823
4815.429780	334.245
4816.029596	226.327
4816.629450	146.888
4817.229342	112.414
4817.829271	88.4322
4818.429237	46.4642
4819.029240	142.391
4819.629281	88.4322
4820.229360	50.9608
4820.829476	130.4
4821.429629	152.883
4822.029819	124.405
4822.630047	73.4436
4823.230313	50.9608
4823.830616	55.4574
4824.430956	50.9608
4825.031334	13.4894
4825.631749	124.405
4826.232201	226.327
4826.832691	154.382
4827.433219	119.908
4828.033783	92.9288
4828.634386	88.4322
4829.235025	58.4551
4829.835702	77.9402
4830.436416	166.373
4831.037168	157.38
4831.637957	97.4253
4832.238784	55.4574
4832.839648	55.4574
4833.440550	46.4642
4834.041488	46.4642
4834.642465	46.4642
4835.243478	31.4757
4835.844529	218.833
4836.445618	181.361
4837.046744	166.373
4837.647907	139.393
4838.249108	107.917
4838.850346	157.38
4839.451622	146.888
4840.052935	146.888
4840.654285	100.423
4841.255673	134.897
4841.857098	107.917
4842.458560	139.393
4843.060061	92.9287
4843.661598	85.4345
4844.263173	110.915
4844.864785	70.4459
4845.466435	73.4436
4846.068122	73.4436
4846.669846	73.4436
4847.271608	77.9402
4847.873407	55.4574
4848.475244	107.917
4849.077118	70.4459
4849.679030	77.9402
4850.280979	85.4345
4850.882965	58.4551
4851.484989	31.4757
4852.087050	92.9287
4852.689149	77.9402
4853.291285	241.315
4853.893458	188.855
4854.495669	124.405
4855.097917	97.4253
4855.700203	55.4574
4856.302526	43.4665
4856.904886	8.99283
4857.507284	31.4757
4858.109719	31.4757
4858.712192	16.4871
4859.314702	26.9791
4859.917250	16.4871
4860.519835	38.9699
4861.122457	164.874
4861.725117	206.842
4862.327814	157.38
4862.930549	287.78
4863.533321	280.286
4864.136130	245.812
4864.738977	188.856
4865.341861	119.908
4865.944783	77.9402
4866.547742	82.4368
4867.150738	88.4322
4867.753772	70.4459
4868.356843	130.4
4868.959952	97.4253
4869.563098	112.414
4870.166282	97.4253
4870.769503	55.4574
4871.372761	40.4688
4871.976057	58.4551
4872.579390	104.92
4873.182760	119.908
4873.786168	119.908
4874.389614	127.402
4874.993097	107.917
4875.596617	62.9516
4876.200175	40.4688
4876.803770	35.9722
4877.407402	88.4322
4878.011072	85.4345
4878.614779	95.9265
4879.218524	62.9516
4879.822306	35.9722
4880.426125	77.9402
4881.029982	85.4345
4881.633877	55.4574
4882.237808	28.478
4882.841778	58.4551
4883.445784	134.897
4884.049828	241.315
4884.653910	245.812
4885.258028	211.338
4885.862185	130.4
4886.466378	104.92
4887.070609	161.876
4887.674878	134.897
4888.279184	104.92
4888.883527	65.9494
4889.487908	50.9608
4890.092326	23.9814
4890.696781	13.4894
4891.301274	23.9814
4891.905804	73.4436
4892.510372	50.9608
4893.114977	119.908
4893.719620	184.359
4894.324300	139.393
4894.929017	82.4368
4895.533772	46.4642
4896.138564	31.4757
4896.743394	16.4871
4897.348261	46.4642
4897.953165	92.9288
4898.558107	73.4436
4899.163087	46.4642
4899.768103	23.9814
4900.373157	8.99285
4900.978249	-0.000286667
4901.583378	142.391
4902.188544	149.885
4902.793748	149.885
4903.398989	127.402
4904.004268	77.9402
4904.609584	40.4688
4905.214937	82.4368
4905.820328	82.4368
4906.425756	77.9402
4907.031222	35.9722
4907.636725	13.4894
4908.242265	40.4688
4908.847843	112.414
4909.453458	92.9288
4910.059111	70.4459
4910.664801	46.4642
4911.270529	8.99285
4911.876294	-0.00028762
4912.482096	31.4757
4913.087936	23.9814
4913.693813	104.92
4914.299727	85.4345
4914.905679	110.915
4915.511669	82.4368
4916.117696	112.414
4916.723760	169.37
4917.329861	107.917
4917.936000	100.423
4918.542177	92.9288
4919.148391	181.361
4919.754642	169.37
4920.360931	146.888
4920.967257	88.4322
4921.573620	43.4665
4922.180021	50.9608
4922.786460	100.423
4923.392935	92.9288
4923.999449	62.9516
4924.605999	82.4368
4925.212587	104.92
4925.819213	58.4551
4926.425875	43.4665
4927.032576	73.4436
4927.639313	152.883
4928.246088	107.917
4928.852901	82.4368
4929.459751	73.4436
4930.066638	73.4436
4930.673563	40.4688
4931.280525	43.4665
4931.887524	28.478
4932.494561	13.4894
4933.101636	50.9608
4933.708747	31.4757
4934.315897	35.9722
4934.923083	28.478
4935.530307	13.4894
4936.137569	35.9722
4936.744867	65.9494
4937.352204	62.9516
4937.959577	46.4642
4938.566988	35.9722
4939.174437	13.4894
4939.781923	23.9814
4940.389446	13.4894
4940.997007	4.49628
4941.604605	8.99284
4942.212241	13.4894
4942.819913	13.4894
4943.427624	40.4688
4944.035372	77.9402
4944.643157	119.908
4945.250979	142.391
4945.858839	124.405
4946.466737	184.359
4947.074672	157.38
4947.682644	119.908
4948.290654	157.38
4948.898701	218.833
4949.506785	166.373
4950.114907	139.393
4950.723066	124.405
4951.331263	92.9288
4951.939497	154.382
4952.547769	314.759
4953.156078	260.801
4953.764424	161.876
4954.372808	119.908
4954.981229	77.9402
4955.589688	112.414
4956.198184	130.4
4956.806717	100.423
4957.415288	97.4253
4958.023897	107.917
4958.632542	65.9493
4959.241225	43.4665
4959.849946	85.4345
4960.458704	241.315
4961.067499	230.823
4961.676332	166.373
4962.285202	100.423
4962.894110	100.423
4963.503055	77.9402
4964.112037	127.402
4964.721057	104.92
4965.330114	50.9608
4965.939209	62.9516
4966.548341	77.9402
4967.157510	127.402
4967.766717	82.4368
4968.375961	62.9516
4968.985243	73.4436
4969.594562	122.906
4970.203919	73.4436
4970.813313	62.9516
4971.422744	31.4757
4972.032213	23.9814
4972.641719	28.478
4973.251263	20.9837
4973.860844	73.4436
4974.470462	199.347
4975.080118	134.897
4975.689811	70.4459
4976.299542	43.4665
4976.909310	35.9722
4977.519115	58.4551
4978.128958	50.9608
4978.738839	70.4459
4979.348756	130.4
4979.958711	85.4345
4980.568704	70.4459
4981.178734	157.38
4981.788801	115.412
4982.398906	97.4253
4983.009048	169.37
4983.619228	142.391
4984.229445	82.4368
4984.839699	43.4665
4985.449991	20.9837
4986.060321	100.423
4986.670687	130.4
4987.281091	115.412
4987.891533	85.4345
4988.502012	100.423
4989.112528	127.402
4989.723082	115.412
4990.333673	73.4436
4990.944302	100.423
4991.554968	110.915
4992.165671	110.915
4992.776412	104.92
4993.387190	58.4551
4993.998006	23.9814
4994.608859	43.4665
4995.219749	28.478
4995.830677	50.9608
4996.441643	50.9608
4997.052645	28.478
4997.663685	13.4894
4998.274763	40.4688
4998.885878	62.9516
4999.497030	77.9402
5000.108220	115.412
5000.719447	104.92
5001.330712	70.4459
5001.942014	43.4665
5002.553353	35.9722
5003.164730	4.49626
5003.776144	8.99283
5004.387596	4.49626
5004.999085	16.4871
5005.610612	13.4894
5006.222176	8.99283
5006.833777	8.99283
5007.445416	13.4894
5008.057092	8.99283
5008.668806	-0.000304786
5009.280556	7.49397
5009.892345	7.49397
5010.504171	26.9791
5011.116034	26.9791
5011.727935	8.99283
5012.339873	16.4871
5012.951848	95.9265
5013.563861	85.4345
5014.175911	43.4665
5014.787999	23.9814
5015.400124	4.49626
5016.012287	35.9722
5016.624487	28.478
5017.236724	43.4665
5017.848999	77.9402
5018.461311	77.9402
5019.073661	46.4642
5019.686048	23.9814
5020.298472	50.9608
5020.910934	43.4665
5021.523433	23.9814
5022.135970	28.478
5022.748544	28.478
5023.361155	35.9722
5023.973804	46.4642
5024.586491	53.9585
5025.199214	35.9722
5025.811976	88.4322
5026.424774	115.412
5027.037610	107.917
5027.650484	82.4368
5028.263394	35.9722
5028.876343	104.92
5029.489328	88.4322
5030.102351	107.917
5030.715412	199.347
5031.328510	329.748
5031.941645	226.327
5032.554818	176.865
5033.168028	250.309
5033.781275	181.361
5034.394560	176.865
5035.007883	130.4
5035.621243	85.4345
5036.234640	70.4459
5036.848074	82.4368
5037.461546	82.4368
5038.075056	46.4642
5038.688603	77.9402
5039.302187	85.4345
5039.915809	55.4574
5040.529468	35.9722
5041.143164	40.4688
5041.756898	28.478
5042.370670	70.4459
5042.984478	55.4574
5043.598324	112.414
5044.212208	169.37
5044.826129	112.414
5045.440087	88.4322
5046.054083	100.423
5046.668117	85.4345
5047.282187	46.4642
5047.896295	16.4871
5048.510441	4.49626
5049.124624	53.9585
5049.738844	137.894
5050.353102	187.357
5050.967397	146.888
5051.581729	92.9287
5052.196099	58.4551
5052.810507	23.9814
5053.424952	55.4574
5054.039434	70.4459
5054.653953	70.4459
5055.268510	124.405
5055.883105	115.412
5056.497737	70.4459
5057.112406	35.9722
5057.727113	58.4551
5058.341857	46.4642
5058.956638	28.478
5059.571457	8.99283
5060.186314	-0.000303833
5060.801207	11.9905
5061.416139	22.4825
5062.031107	16.4871
5062.646113	13.4894
5063.261157	8.99283
5063.876238	65.9493
5064.491356	115.412
5065.106512	100.423
5065.721705	107.917
5066.336935	130.4
5066.952203	115.412
5067.567508	172.368
5068.182851	124.405
5068.798231	107.917
5069.413649	65.9493
5070.029104	55.4574
5070.644596	43.4665
5071.260126	35.9722
5071.875693	43.4665
5072.491298	110.915
5073.106940	130.4
5073.722620	115.412
5074.338336	226.327
5074.954091	199.347
5075.569882	172.368
5076.185712	107.917
5076.801578	46.4642
5077.417482	35.9722
5078.033424	55.4574
5078.649402	82.4368
5079.265419	97.4253
5079.881472	130.4
5080.497563	134.897
5081.113692	112.414
5081.729858	62.9516
5082.346061	28.478
5082.962302	46.4642
5083.578580	73.4436
5084.194895	137.894
5084.811248	137.894
5085.427639	130.4
5086.044066	115.412
5086.660531	85.4345
5087.277034	100.423
5087.893574	58.4551
5088.510152	40.4688
5089.126766	55.4574
5089.743419	134.897
5090.360108	151.384
5090.976835	100.423
5091.593600	62.9516
5092.210402	40.4688
5092.827241	40.4688
5093.444118	82.4368
5094.061032	107.917
5094.677984	88.4322
5095.294973	70.4459
5095.911999	88.4322
5096.529063	127.402
5097.146164	127.402
5097.763303	100.423
5098.380479	50.9608
5098.997693	55.4574
5099.614943	85.4345
5100.232232	58.4551
5100.849557	104.92
5101.466921	92.9287
5102.084321	82.4368
5102.701759	112.414
5103.319235	73.4436
5103.936747	130.4
5104.554298	100.423
5105.171885	82.4368
5105.789510	35.9722
5106.407173	28.478
5107.024873	97.4253
5107.642610	73.4436
5108.260385	43.4665
5108.878197	58.4551
5109.496046	191.853
5110.113933	194.851
5110.731858	146.888
5111.349820	100.423
5111.967819	85.4345
5112.585855	40.4688
5113.203930	20.9837
5113.822041	8.99283
5114.440190	43.4665
5115.058376	191.853
5115.676600	385.206
5116.294861	356.727
5116.913160	260.801
5117.531495	280.286
5118.149869	287.78
5118.768280	184.359
5119.386728	124.405
5120.005213	88.4321
5120.623736	107.917
5121.242297	85.4344
5121.860895	58.455
5122.479530	46.4642
5123.098203	28.4779
5123.716913	35.9722
5124.335660	151.384
5124.954445	146.888
5125.573268	151.384
5126.192127	119.908
5126.811025	104.92
5127.429959	82.4367
5128.048931	85.4344
5128.667941	73.4436
5129.286988	73.4436
5129.906072	70.4459
5130.525194	193.352
5131.144353	142.391
5131.763549	157.38
5132.382783	151.384
5133.002054	157.38
5133.621363	100.423
5134.240709	77.9402
5134.860093	107.917
5135.479514	161.876
5136.098972	151.384
5136.718468	127.402
5137.338001	104.92
5137.957572	115.412
5138.577180	82.4367
5139.196826	88.4321
5139.816509	65.9493
5140.436229	31.4756
5141.055987	46.4642
5141.675782	43.4665
5142.295614	23.9814
5142.915484	43.4665
5143.535392	100.423
5144.155337	119.908
5144.775319	92.9287
5145.395339	73.4436
5146.015396	43.4665
5146.635490	65.9493
5147.255622	43.4665
5147.875791	134.897
5148.495998	196.35
5149.116242	161.876
5149.736524	100.423
5150.356843	134.897
5150.977199	166.373
5151.597593	272.791
5152.218024	253.306
5152.838493	166.373
5153.458999	230.823
5154.079543	391.201
5154.700123	440.663
5155.320742	440.663
5155.941398	310.263
5156.562091	230.823
5157.182821	193.352
5157.803589	169.37
5158.424395	241.315
5159.045237	253.306
5159.666118	299.771
5160.287035	256.304
5160.907990	359.725
5161.528983	334.244
5162.150013	265.297
5162.771080	172.368
5163.392185	119.908
5164.013327	146.887
5164.634506	172.368
5165.255723	134.897
5165.876978	161.876
[truncated: 6,506 more rows]
