# Supplementary material for: Chemoenzymatic synthesis of genetically-encoded multivalent liquid N-glycan arrays
Source: Nat Commun. 2023 Aug 28;14:5237. doi: 10.1038/s41467-023-40900-y (PMC10462762; doi:10.1038/s41467-023-40900-y)
Supplement: Supplementary file 8 — Supplementary Dataset 4 [file 41467_2023_40900_MOESM8_ESM.zip › Supplementary Data 1_All MALDI Data/MALDI TextFiles for Fig.5 and Fig.6/TL-IV-131-DBCO-SDB102_0003.txt]

TITLE "<<TL-IV-131-DBCO-SDB102_0003>> Voyager Spec #1[BP = 5242.6, 27336]"
TYPE MASSSPEC
3999.789467	99.2726
4000.336058	71.7432
4000.882687	47.5507
4001.429353	104.278
4001.976057	156
4002.522798	258.609
4003.069577	229.411
4003.616392	243.593
4004.163246	213.561
4004.710136	158.502
4005.257064	96.7699
4005.804030	74.2459
4006.351033	82.5881
4006.898073	44.2139
4007.445151	70.909
4007.992266	115.123
4008.539418	128.47
4009.086608	104.278
4009.633835	109.283
4010.181100	85.0908
4010.728402	148.492
4011.275741	123.465
4011.823118	71.7432
4012.370532	188.535
4012.917984	199.379
4013.465473	145.155
4014.012999	120.128
4014.560563	90.0962
4015.108164	71.7432
4015.655803	137.647
4016.203479	183.529
4016.751192	145.155
4017.298943	115.123
4017.846731	90.0962
4018.394556	148.492
4018.942419	150.16
4019.490320	123.465
4020.038258	93.4331
4020.586233	79.2513
4021.134245	52.5561
4021.682295	101.775
4022.230383	107.615
4022.778507	63.401
4023.326669	126.802
4023.874869	205.219
4024.423106	206.887
4024.971380	223.572
4025.519692	194.374
4026.068041	164.342
4026.616428	139.315
4027.164852	101.775
4027.713313	90.0962
4028.261812	82.5881
4028.810348	99.2726
4029.358921	161.005
4029.907532	150.16
4030.456180	96.7699
4031.004866	139.315
4031.553589	153.497
4032.102350	90.0962
4032.651147	99.2726
4033.199983	74.2459
4033.748855	52.5561
4034.297766	41.7112
4034.846713	52.5561
4035.395698	58.3957
4035.944720	30.0321
4036.493780	63.401
4037.042877	109.283
4037.592011	77.5828
4038.141183	71.7432
4038.690392	104.278
4039.239639	145.155
4039.788923	156
4040.338245	157.668
4040.887603	163.508
4041.437000	193.54
4041.986433	161.005
4042.535904	196.877
4043.085413	134.31
4043.634959	96.77
4044.184542	96.77
4044.734162	169.347
4045.283820	137.647
4045.833516	96.77
4046.383249	139.315
4046.933019	112.62
4047.482826	131.807
4048.032671	139.315
4048.582554	126.802
4049.132474	85.0908
4049.682431	118.46
4050.232425	99.2726
4050.782457	69.2406
4051.332527	66.7379
4051.882634	55.0588
4052.432778	88.4277
4052.982959	60.0641
4053.533178	44.2139
4054.083435	36.7059
4054.633728	36.7059
4055.184060	17.5187
4055.734428	6.67384
4056.284834	14.1818
4056.835278	35.8717
4057.385758	50.0535
4057.936276	69.2406
4058.486832	58.3957
4059.037425	63.401
4059.588055	63.401
4060.138723	60.0641
4060.689428	55.0588
4061.240171	65.9037
4061.790951	92.5988
4062.341768	147.658
4062.892623	115.123
4063.443515	115.123
4063.994444	101.775
4064.545411	164.342
4065.096416	145.155
4065.647457	188.535
4066.198536	128.47
4066.749653	90.0962
4067.300807	95.9358
4067.851998	93.4331
4068.403227	137.647
4068.954493	161.005
4069.505797	134.31
4070.057137	205.219
4070.608516	210.224
4071.159931	216.064
4071.711384	148.492
4072.262875	131.807
4072.814403	109.283
4073.365968	88.4278
4073.917571	63.4011
4074.469211	82.5882
4075.020888	88.4278
4075.572603	85.0909
4076.124356	71.7433
4076.676145	77.5829
4077.227972	47.5508
4077.779837	36.7059
4078.331739	63.4011
4078.883678	79.2513
4079.435655	90.0962
4079.987669	88.4278
4080.539720	85.0909
4081.091809	63.4011
4081.643935	60.0642
4082.196099	70.9091
4082.748300	76.7486
4083.300538	50.0535
4083.852814	164.342
4084.405127	205.219
4084.957478	145.155
4085.509866	104.278
4086.062292	145.155
4086.614754	270.288
4087.167255	267.786
4087.719792	235.251
4088.272367	180.192
4088.824980	153.497
4089.377630	148.492
4089.930317	167.679
4090.483041	224.406
4091.035803	194.374
4091.588603	137.647
4092.141440	158.503
4092.694314	131.807
4093.247225	191.037
4093.800174	158.503
4094.353161	158.503
4094.906185	126.802
4095.459246	150.16
4096.012344	115.123
4096.565480	93.4331
4097.118654	77.5829
4097.671865	79.2513
4098.225113	71.7433
4098.778398	131.807
4099.331721	115.123
4099.885082	156
4100.438480	166.845
4100.991915	216.064
4101.545387	226.909
4102.098897	216.064
4102.652445	183.529
4103.206030	183.529
4103.759652	186.032
4104.313311	164.342
4104.867008	197.711
4105.420743	207.722
4105.974514	156.834
4106.528324	150.16
4107.082170	266.952
4107.636054	213.561
4108.189975	169.347
4108.743934	161.005
4109.297930	171.85
4109.851964	145.155
4110.406035	96.77
4110.960143	139.315
4111.514289	186.032
4112.068472	156.834
4112.622693	109.283
4113.176951	74.246
4113.731246	82.5882
4114.285579	158.503
4114.839949	194.374
4115.394356	169.347
4115.948801	104.278
4116.503284	96.77
4117.057803	71.7433
4117.612361	128.471
4118.166955	148.492
4118.721587	161.005
4119.276256	177.69
4119.830963	217.732
4120.385707	197.711
4120.940489	207.722
4121.495308	194.374
4122.050164	183.529
4122.605058	191.037
4123.159989	145.155
4123.714957	148.492
4124.269963	131.807
4124.825007	93.4331
4125.380087	145.155
4125.935205	206.888
4126.490361	167.679
4127.045554	118.46
4127.600784	178.524
4128.156052	142.652
4128.711357	101.775
4129.266699	90.0962
4129.822079	55.0589
4130.377497	109.283
4130.932951	104.278
4131.488443	137.647
4132.043973	115.123
4132.599540	71.7433
4133.155144	63.4011
4133.710786	88.4278
4134.266465	69.2407
4134.822181	77.5829
4135.377935	96.77
4135.933727	246.096
4136.489555	202.716
4137.045421	248.599
4137.601325	191.037
4138.157266	183.529
4138.713244	202.716
4139.269260	221.069
4139.825313	178.524
4140.381403	202.716
4140.937531	169.347
4141.493696	169.347
4142.049899	158.503
4142.606139	109.283
4143.162417	112.62
4143.718732	142.652
4144.275084	120.128
4144.831473	96.77
4145.387901	74.246
4145.944365	69.2406
4146.500867	77.5829
4147.057406	66.738
4147.613983	44.2139
4148.170597	25.0268
4148.727248	90.0962
4149.283937	130.973
4149.840663	85.0909
4150.397427	69.2406
4150.954228	120.128
4151.511067	136.813
4152.067943	205.219
4152.624856	145.155
4153.181806	90.0962
4153.738794	69.2407
4154.295820	50.0535
4154.852883	50.0535
4155.409983	44.214
4155.967121	79.2513
4156.524296	77.5829
4157.081508	82.5882
4157.638758	63.4011
4158.196045	66.738
4158.753370	74.246
4159.310732	93.4331
4159.868131	88.4278
4160.425568	69.2407
4160.983043	85.0909
4161.540554	85.0909
4162.098103	60.0642
4162.655690	90.0962
4163.213314	118.46
4163.770975	118.46
4164.328673	85.0909
4164.886409	66.738
4165.444183	74.246
4166.001994	71.7433
4166.559842	50.0535
4167.117728	120.128
4167.675651	123.465
4168.233611	85.0909
4168.791609	58.3958
4169.349644	131.807
4169.907717	109.283
4170.465827	130.973
4171.023974	130.973
4171.582159	85.0909
4172.140381	95.9358
4172.698641	85.0909
4173.256938	60.0642
4173.815272	44.214
4174.373644	93.4331
4174.932054	85.0909
4175.490500	120.128
4176.048984	136.813
4176.607506	99.2727
4177.166064	139.315
4177.724661	99.2727
4178.283294	120.128
4178.841965	123.465
4179.400674	82.5882
4179.959420	109.283
4180.518203	153.497
4181.077023	164.342
4181.635881	137.647
4182.194777	139.315
4182.753710	188.535
4183.312680	164.342
4183.871688	109.283
4184.430733	128.471
4184.989815	126.802
4185.548935	142.652
4186.108092	101.775
4186.667287	69.2407
4187.226519	55.0589
4187.785788	65.9038
4188.345095	50.0535
4188.904439	65.9038
4189.463821	65.9038
4190.023240	44.214
4190.582696	95.9358
4191.142190	117.626
4191.701721	85.0909
4192.261290	52.5562
4192.820896	36.7059
4193.380539	145.155
4193.940220	131.807
4194.499938	218.567
4195.059694	265.283
4195.619487	306.16
4196.179317	237.754
4196.739185	186.032
4197.299090	199.38
4197.859033	150.16
4198.419013	128.471
4198.979030	142.652
4199.539085	172.684
4200.099178	175.187
4200.659307	161.005
4201.219474	126.802
4201.779679	126.802
4202.339920	123.465
4202.900200	90.0962
4203.460516	95.9358
4204.020870	134.31
4204.581262	156
4205.141690	164.342
4205.702157	120.128
4206.262660	139.315
4206.823201	169.347
4207.383780	145.155
4207.944396	153.497
4208.505049	120.128
4209.065739	93.4332
4209.626467	150.16
4210.187233	183.529
4210.748036	178.524
4211.308876	148.492
4211.869754	150.16
4212.430669	115.123
4212.991621	90.0963
4213.552611	74.246
4214.113638	82.5882
4214.674703	134.31
4215.235805	158.503
4215.796944	169.347
4216.358121	167.679
4216.919335	131.807
4217.480587	96.77
4218.041876	153.497
4218.603202	139.315
4219.164566	123.465
4219.725967	131.807
4220.287406	158.503
4220.848882	142.652
4221.410395	93.4331
4221.971946	93.4331
4222.533534	79.2513
4223.095160	90.0962
4223.656823	109.283
4224.218523	128.471
4224.780261	131.807
4225.342036	137.647
4225.903849	139.315
4226.465699	101.775
4227.027587	101.775
4227.589511	191.037
4228.151474	118.46
4228.713473	88.4278
4229.275510	55.0588
4229.837585	70.9091
4230.399696	74.246
4230.961846	85.0909
4231.524032	74.246
4232.086256	109.283
4232.648518	161.005
4233.210817	169.347
4233.773153	120.128
4234.335527	270.288
4234.897938	237.754
4235.460386	156.834
4236.022872	101.775
4236.585395	101.775
4237.147956	69.2406
4237.710554	82.5882
4238.273189	134.31
4238.835862	137.647
4239.398572	107.615
4239.961320	96.77
4240.524105	131.807
4241.086927	210.224
4241.649787	296.984
4242.212684	237.754
4242.775619	164.342
4243.338591	109.283
4243.901601	79.2513
4244.464647	66.738
4245.027732	79.2513
4245.590853	142.652
4246.154012	112.62
4246.717209	71.7433
4247.280443	50.0535
4247.843714	100.941
4248.407023	150.16
4248.970369	196.877
4249.533752	256.107
4250.097173	205.219
4250.660631	194.374
4251.224127	175.187
4251.787660	150.16
4252.351230	104.278
4252.914838	79.2513
4253.478483	93.4331
4254.042166	137.647
4254.605886	109.283
4255.169644	112.62
4255.733438	85.0909
4256.297271	47.5508
4256.861140	93.4331
4257.425047	107.615
4257.988992	88.4278
4258.552974	58.3957
4259.116993	52.5562
4259.681050	96.77
4260.245144	74.246
4260.809275	71.7433
4261.373444	66.738
4261.937650	39.2086
4262.501894	30.0321
4263.066175	95.9358
4263.630494	106.781
4264.194849	127.636
4264.759243	107.615
4265.323673	88.4278
4265.888142	79.2513
4266.452647	71.7433
4267.017190	96.77
4267.581770	142.652
4268.146388	123.465
4268.711043	115.123
4269.275735	88.4278
4269.840465	96.77
4270.405233	109.283
4270.970037	191.037
4271.534879	194.374
4272.099759	126.802
4272.664676	101.775
4273.229630	101.775
4273.794622	126.802
4274.359651	128.47
4274.924717	142.652
4275.489821	150.16
4276.054963	107.615
4276.620141	243.593
4277.185357	289.476
4277.750611	207.722
4278.315902	175.187
4278.881230	145.155
4279.446596	137.647
4280.011999	107.615
4280.577439	202.716
4281.142917	205.219
4281.708433	218.567
4282.273985	153.497
4282.839575	128.47
4283.405203	93.4331
4283.970868	52.5561
4284.536570	39.2086
4285.102310	47.5508
4285.668087	39.2086
4286.233902	52.5561
4286.799753	71.7433
4287.365643	104.278
4287.931570	164.342
4288.497534	145.155
4289.063535	109.283
4289.629574	123.465
4290.195650	90.0962
4290.761764	74.246
4291.327915	50.0535
4291.894104	76.7486
4292.460330	55.0588
4293.026593	69.2406
4293.592894	150.16
4294.159232	178.524
4294.725608	180.192
4295.292021	175.187
4295.858471	115.123
4296.424959	141.818
4296.991484	115.123
4297.558046	139.315
4298.124646	153.497
4298.691284	148.492
4299.257958	128.47
4299.824671	183.529
4300.391420	126.802
4300.958207	99.2727
4301.525031	148.492
4302.091893	150.16
4302.658792	101.775
4303.225729	101.775
4303.792703	112.62
4304.359714	153.497
4304.926763	142.652
4305.493849	126.802
4306.060973	112.62
4306.628134	101.775
4307.195332	164.342
4307.762568	156.834
4308.329841	175.187
4308.897152	180.192
4309.464500	131.807
4310.031885	88.4278
4310.599308	188.535
4311.166768	213.561
4311.734266	145.155
4312.301801	126.802
4312.869373	90.0962
4313.436983	95.9358
4314.004630	117.626
4314.572315	157.668
4315.140037	191.037
4315.707796	172.684
4316.275593	148.492
4316.843427	115.123
4317.411299	120.128
4317.979208	118.46
4318.547154	85.0909
4319.115138	79.2513
4319.683159	104.278
4320.251218	85.0909
4320.819314	85.0909
4321.387447	63.4011
4321.955618	33.369
4322.523827	69.2406
4323.092072	70.9091
4323.660355	92.5989
4324.228676	77.5829
4324.797034	88.4278
4325.365429	85.0909
4325.933861	85.0909
4326.502331	95.9358
4327.070839	127.636
4327.639384	144.321
4328.207966	130.973
4328.776586	118.46
4329.345243	74.246
4329.913937	69.2406
4330.482669	60.0642
4331.051438	55.0588
4331.620245	85.0909
4332.189089	71.7433
4332.757971	142.652
4333.326889	145.155
4333.895846	148.492
4334.464839	167.679
4335.033871	248.599
4335.602939	188.535
4336.172045	109.283
4336.741188	123.465
4337.310369	145.155
4337.879587	126.802
4338.448842	109.283
4339.018135	137.647
4339.587466	120.128
4340.156833	148.492
4340.726238	109.283
4341.295681	99.2727
4341.865161	167.679
4342.434678	235.251
4343.004233	197.711
4343.573825	199.38
4344.143455	216.064
4344.713122	139.315
4345.282826	99.2727
4345.852568	112.62
4346.422347	139.315
4346.992163	120.128
4347.562017	77.5829
4348.131909	50.0535
4348.701837	25.0268
4349.271803	111.786
4349.841807	204.385
4350.411848	175.187
4350.981926	183.529
4351.552042	161.005
4352.122195	109.283
4352.692386	101.775
4353.262614	137.647
4353.832879	107.615
4354.403182	107.615
4354.973522	99.2727
4355.543900	69.2407
4356.114315	123.465
4356.684767	107.615
4357.255257	107.615
4357.825784	79.2513
4358.396348	55.0589
4358.966950	65.9038
4359.537590	65.9038
4360.108267	81.754
4360.678981	98.4385
4361.249732	157.668
4361.820521	171.85
4362.391348	198.545
4362.962212	220.235
4363.533113	186.032
4364.104052	123.465
4364.675028	161.005
4365.246041	115.123
4365.817092	69.2407
4366.388180	79.2513
4366.959306	118.46
4367.530469	183.529
4368.101669	156.834
4368.672907	139.315
4369.244182	128.471
4369.815495	131.807
4370.386845	158.503
4370.958232	137.647
4371.529657	205.219
4372.101119	178.524
4372.672619	131.807
4373.244156	90.0963
4373.815731	99.2727
4374.387342	79.2514
4374.958992	52.5562
4375.530678	36.706
4376.102402	44.214
4376.674164	69.2407
4377.245963	50.0535
4377.817799	69.2407
4378.389673	58.3958
4378.961584	52.5562
4379.533532	74.246
4380.105518	171.85
4380.677542	193.54
4381.249602	139.315
4381.821700	115.123
4382.393836	109.283
4382.966009	178.524
4383.538219	178.524
4384.110467	145.155
4384.682752	158.503
4385.255075	232.748
4385.827434	235.251
4386.399832	191.037
4386.972267	164.342
4387.544739	224.406
4388.117248	180.192
4388.689795	156.834
4389.262379	148.492
4389.835001	85.0909
4390.407660	139.315
4390.980357	167.679
4391.553091	148.492
4392.125862	172.684
4392.698671	197.711
4393.271517	178.524
4393.844401	126.802
4394.417322	115.123
4394.990280	145.155
4395.563276	156
4396.136309	171.85
4396.709380	139.315
4397.282488	118.46
4397.855633	88.4278
4398.428816	58.3958
4399.002036	33.3691
4399.575294	55.0589
4400.148589	47.5509
4400.721921	109.283
4401.295291	188.535
4401.868698	180.192
4402.442143	194.374
4403.015625	156.834
4403.589144	112.62
4404.162701	74.246
4404.736295	115.123
4405.309927	134.31
4405.883596	101.775
4406.457302	128.471
4407.031046	134.31
4407.604828	161.005
4408.178646	123.465
4408.752502	90.0963
4409.326396	82.5882
4409.900327	99.2727
4410.474295	82.5882
4411.048301	66.738
4411.622344	134.31
4412.196424	156
4412.770542	224.406
4413.344697	207.722
4413.918890	145.155
4414.493120	164.342
4415.067388	137.647
4415.641693	115.123
4416.216035	118.46
4416.790415	118.46
4417.364832	115.123
4417.939286	96.7701
4418.513778	85.0909
4419.088307	58.3958
4419.662874	58.3958
4420.237478	50.0535
4420.812120	70.9091
4421.386799	122.631
4421.961515	136.813
4422.536269	126.802
4423.111060	85.0909
4423.685889	69.2407
4424.260755	52.5562
4424.835658	44.214
4425.410599	50.0535
4425.985577	130.973
4426.560592	150.16
4427.135645	131.807
4427.710736	112.62
4428.285864	79.2513
4428.861029	58.3958
4429.436231	39.2086
4430.011471	33.3691
4430.586749	107.615
4431.162064	131.807
4431.737416	172.684
4432.312805	251.101
4432.888233	194.374
4433.463697	137.647
4434.039199	107.615
4434.614738	164.342
4435.190315	145.155
4435.765929	107.615
4436.341580	79.2514
4436.917269	99.2727
4437.492995	66.738
4438.068759	52.5562
4438.644560	33.3691
4439.220398	47.5509
4439.796274	41.7113
4440.372188	47.5509
4440.948138	88.4278
4441.524126	115.123
4442.100152	101.775
4442.676215	107.615
4443.252315	85.0909
4443.828453	71.7434
4444.404628	44.214
4444.980840	99.2727
4445.557090	125.968
4446.133378	130.973
4446.709702	156
4447.286064	104.278
4447.862464	101.775
4448.438901	71.7434
4449.015375	39.2087
4449.591887	120.128
4450.168436	104.278
4450.745023	101.775
4451.321647	178.524
4451.898308	156.834
4452.475007	93.4332
4453.051743	63.4011
4453.628516	63.4011
4454.205327	69.2407
4454.782176	47.5509
4455.359062	134.31
4455.935985	128.471
4456.512945	118.46
4457.089943	134.31
4457.666979	115.123
4458.244052	186.032
4458.821162	169.348
4459.398309	156.834
4459.975494	191.037
4460.552717	210.224
4461.129977	169.348
4461.707274	109.283
4462.284609	90.0963
4462.861981	69.2407
4463.439390	63.4011
4464.016837	63.4011
4464.594321	71.7434
4465.171843	74.246
4465.749402	69.2407
4466.326998	77.5829
4466.904632	90.0963
4467.482303	79.2514
4468.060012	55.0589
4468.637758	41.7113
4469.215542	39.2086
4469.793363	47.5509
4470.371221	69.2407
4470.949117	85.0909
4471.527050	74.246
4472.105020	90.0963
4472.683028	63.4011
4473.261074	39.2086
4473.839156	58.3958
4474.417276	39.2086
4474.995434	40.8771
4475.573629	65.9038
4476.151861	65.9038
4476.730131	70.9091
4477.308438	125.968
4477.886783	109.283
4478.465165	118.46
4479.043584	131.807
4479.622041	139.315
4480.200535	210.224
4480.779067	199.38
4481.357636	199.38
4481.936242	145.155
4482.514886	93.4332
4483.093567	142.652
4483.672286	213.561
4484.251042	199.38
4484.829835	172.684
4485.408666	118.46
4485.987534	137.647
4486.566440	278.631
4487.145383	243.593
4487.724363	199.38
4488.303381	237.754
4488.882436	188.535
4489.461529	131.807
4490.040659	101.775
4490.619827	85.091
4491.199031	128.471
4491.778274	131.807
4492.357553	161.005
4492.936870	153.497
4493.516225	142.652
4494.095617	139.315
4494.675046	128.471
4495.254513	99.2728
4495.834017	88.4279
4496.413558	63.4012
4496.993137	71.7434
4497.572754	115.123
4498.152407	153.497
4498.732099	145.155
4499.311827	99.2728
4499.891593	58.3958
4500.471396	71.7434
4501.051237	85.091
4501.631115	95.9359
4502.211031	88.4278
4502.790984	150.16
4503.370974	153.497
4503.951002	145.155
4504.531067	96.7701
4505.111170	104.278
4505.691310	112.62
4506.271487	126.802
4506.851702	126.802
4507.431954	107.615
4508.012244	79.2514
4508.592571	118.46
4509.172935	216.064
4509.753337	289.476
4510.333777	259.444
4510.914253	199.38
4511.494767	164.342
4512.075319	118.46
4512.655908	58.3958
4513.236534	74.2461
4513.817198	66.7381
4514.397899	41.7113
4514.978637	77.583
4515.559413	118.46
4516.140226	123.465
4516.721077	104.278
4517.301965	79.2514
4517.882891	134.31
4518.463854	128.471
4519.044854	137.647
4519.625892	218.567
4520.206967	191.037
4520.788079	156.834
4521.369229	153.497
4521.950417	186.032
4522.531641	172.684
4523.112903	161.005
4523.694203	175.187
4524.275540	120.128
4524.856914	210.224
4525.438326	197.711
4526.019775	145.155
4526.601262	123.465
4527.182786	120.128
4527.764347	183.529
4528.345946	131.807
4528.927582	96.7701
4529.509256	131.807
4530.090967	90.0963
4530.672716	66.7381
4531.254501	96.7701
4531.836325	77.583
4532.418185	107.615
4533.000083	158.503
4533.582019	273.625
4534.163992	259.444
4534.746002	197.711
4535.328050	210.224
4535.910135	207.722
4536.492257	254.438
4537.074417	224.406
4537.656614	145.155
4538.238849	88.4279
4538.821121	69.2407
4539.403431	36.706
4539.985778	30.0322
4540.568162	65.9038
4541.150584	186.032
4541.733043	206.888
4542.315539	156.834
4542.898073	101.775
4543.480645	107.615
4544.063254	109.283
4544.645900	79.2514
4545.228583	123.465
4545.811304	101.775
4546.394063	77.583
4546.976859	74.2461
4547.559692	88.4279
4548.142562	85.091
4548.725470	74.2461
4549.308416	95.9359
4549.891399	111.786
4550.474419	79.2514
4551.057476	109.283
4551.640572	93.4332
4552.223704	71.7434
4552.806874	82.5883
4553.390081	69.2407
4553.973326	41.7114
4554.556608	20.0216
4555.139927	76.7488
4555.723284	52.5563
4556.306679	142.652
4556.890110	158.503
4557.473579	194.374
4558.057086	161.005
4558.640630	120.128
4559.224211	74.2461
4559.807830	79.2514
4560.391486	88.4279
4560.975179	180.192
4561.558910	231.914
4562.142679	216.064
4562.726485	167.679
4563.310328	224.406
4563.894208	251.101
4564.478126	191.037
4565.062082	194.374
4565.646074	137.647
4566.230105	199.38
4566.814172	254.438
4567.398277	216.064
4567.982420	188.535
4568.566600	202.716
4569.150817	221.069
4569.735071	156.834
4570.319363	112.62
4570.903693	123.465
4571.488060	131.807
4572.072464	153.497
4572.656906	197.711
4573.241385	237.754
4573.825901	273.625
4574.410455	183.529
4574.995046	188.535
4575.579675	205.219
4576.164341	213.561
4576.749045	172.684
4577.333786	115.123
4577.918564	77.5829
4578.503380	60.0643
4579.088233	85.091
4579.673123	74.2461
4580.258051	60.0643
4580.843017	118.46
4581.428020	194.374
4582.013060	167.679
4582.598137	156.834
4583.183252	134.31
4583.768405	153.497
4584.353594	169.348
4584.938822	109.283
4585.524086	115.123
4586.109388	104.278
4586.694728	101.775
4587.280105	115.123
4587.865519	85.091
4588.450970	66.7381
4589.036460	55.0589
4589.621986	109.283
4590.207550	142.652
4590.793151	142.652
4591.378790	167.679
4591.964466	186.032
4592.550179	186.032
4593.135930	169.348
4593.721719	180.192
4594.307544	261.946
4594.893407	202.716
4595.479308	128.471
4596.065246	131.808
4596.651221	128.471
4597.237234	164.342
4597.823284	191.037
4598.409372	172.684
4598.995497	145.155
4599.581659	126.802
4600.167859	128.471
4600.754096	101.775
4601.340371	60.0643
4601.926683	74.2461
4602.513032	112.62
4603.099419	93.4332
4603.685843	82.5883
4604.272305	134.31
4604.858804	107.615
4605.445340	96.7701
4606.031914	90.0963
4606.618525	166.845
4607.205174	131.807
4607.791860	128.471
4608.378583	93.4332
4608.965344	123.465
4609.552143	142.652
4610.138978	126.802
4610.725851	90.0963
4611.312762	63.4012
4611.899710	50.0536
4612.486695	51.722
4613.073718	103.444
4613.660778	127.636
4614.247876	123.465
4614.835011	240.257
4615.422183	265.283
4616.009393	194.374
4616.596640	156.834
4617.183924	150.16
4617.771246	158.503
4618.358606	109.283
4618.946003	128.471
4619.533437	186.032
4620.120909	169.348
4620.708418	142.652
4621.295964	126.802
4621.883548	82.5883
4622.471169	41.7114
4623.058828	33.3691
4623.646524	120.128
4624.234257	99.2728
4624.822028	66.7381
4625.409836	44.214
4625.997682	123.465
4626.585565	145.155
4627.173486	148.492
4627.761444	109.283
4628.349439	150.16
4628.937472	128.471
4629.525542	156.834
4630.113649	194.374
4630.701794	194.374
4631.289977	291.978
4631.878196	246.096
4632.466454	169.348
4633.054748	137.647
4633.643080	118.46
4634.231450	139.316
4634.819856	123.465
4635.408301	118.46
4635.996782	93.4333
4636.585301	74.2461
4637.173858	60.0643
4637.762451	79.2514
4638.351083	148.492
4638.939751	197.711
4639.528457	148.492
4640.117201	93.4332
4640.705982	123.465
4641.294800	137.647
4641.883656	191.037
4642.472549	188.535
4643.061479	164.342
4643.650447	150.16
4644.239453	206.888
4644.828495	153.497
4645.417575	88.4279
4646.006693	69.2408
4646.595848	41.7114
4647.185040	33.3692
4647.774270	101.775
4648.363537	115.123
4648.952842	136.813
4649.542184	147.658
4650.131563	152.663
4650.720980	177.69
4651.310434	175.187
4651.899926	128.471
4652.489455	79.2514
4653.079021	66.7381
4653.668625	82.5883
4654.258266	164.342
4654.847945	126.802
4655.437661	109.283
4656.027415	139.316
4656.617206	118.46
4657.207034	77.583
4657.796900	41.7114
4658.386803	28.3638
4658.976743	41.7114
4659.566721	41.7114
4660.156736	30.0323
4660.746789	25.0269
4661.336879	17.5189
4661.927007	58.3959
4662.517172	88.4279
4663.107374	101.775
4663.697614	118.46
4664.287891	180.192
4664.878206	156.834
4665.468558	123.465
4666.058947	156.834
4666.649374	232.749
4667.239838	227.743
4667.830340	237.754
4668.420879	180.192
4669.011455	118.46
4669.602069	156.834
4670.192720	150.16
4670.783409	120.128
4671.374135	96.7701
4671.964899	90.0963
4672.555700	90.0963
4673.146538	79.2514
4673.737414	58.3959
4674.328327	58.3959
4674.919277	41.7114
4675.510265	77.583
4676.101291	145.155
4676.692353	96.7701
4677.283454	74.2461
4677.874591	52.5563
4678.465766	28.3638
4679.056978	17.5189
4679.648228	22.5243
4680.239515	20.0216
4680.830840	30.0323
4681.422202	25.0269
4682.013602	65.9039
4682.605038	74.2461
4683.196513	52.5563
4683.788024	58.3959
4684.379573	71.7434
4684.971160	69.2408
4685.562784	93.4332
4686.154445	88.4279
4686.746144	50.0536
4687.337880	111.786
4687.929653	115.123
4688.521464	90.0963
4689.113313	71.7434
4689.705198	112.62
4690.297121	216.064
4690.889082	169.348
4691.481080	169.348
4692.073115	142.652
4692.665188	134.31
4693.257298	118.46
4693.849446	169.348
4694.441631	137.647
4695.033853	172.684
4695.626113	161.005
4696.218410	126.802
4696.810745	82.5883
4697.403117	82.5883
4697.995526	60.0643
4698.587973	130.973
4699.180458	128.471
4699.772979	112.62
4700.365538	66.7381
4700.958135	44.2141
4701.550769	36.7061
4702.143440	99.2728
4702.736149	93.4333
4703.328895	93.4333
4703.921678	164.342
4704.514499	137.647
4705.107358	90.0964
4705.700254	66.7381
4706.293187	58.3959
4706.886157	188.535
4707.479165	202.717
4708.072211	186.032
4708.665294	191.037
4709.258414	254.438
4709.851571	235.251
4710.444766	153.497
4711.037999	164.342
4711.631269	118.46
4712.224576	186.032
4712.817921	240.257
4713.411303	248.599
4714.004722	188.535
4714.598179	148.492
4715.191673	158.503
4715.785205	265.283
4716.378774	254.438
4716.972381	229.412
4717.566025	156.834
4718.159706	161.005
4718.753425	180.193
4719.347181	148.492
4719.940975	118.46
4720.534806	134.31
4721.128674	139.316
4721.722580	112.62
4722.316523	128.471
4722.910504	123.465
4723.504522	120.128
4724.098577	156
4724.692670	157.668
4725.286800	137.647
4725.880968	112.62
4726.475173	134.31
4727.069415	96.7702
4727.663695	66.7381
4728.258013	55.059
4728.852367	88.4279
4729.446759	79.2515
4730.041189	82.5884
4730.635656	63.4012
4731.230160	79.2515
4731.824702	71.7435
4732.419281	52.5563
4733.013898	79.2515
4733.608552	118.46
4734.203243	227.743
4734.797972	202.717
4735.392738	172.685
4735.987542	112.62
4736.582383	58.3959
4737.177261	47.551
4737.772177	50.0537
4738.367130	63.4012
4738.962121	44.2141
4739.557149	79.2515
4740.152214	120.128
4740.747317	136.813
4741.342458	152.663
4741.937635	123.465
4742.532851	85.091
4743.128103	74.2461
4743.723393	112.62
4744.318720	90.0964
4744.914085	58.3959
4745.509487	101.776
4746.104927	74.2461
4746.700404	112.62
4747.295918	197.711
4747.891470	194.374
4748.487059	161.005
4749.082686	148.492
4749.678350	131.808
4750.274051	104.278
4750.869790	93.4333
4751.465566	82.5884
4752.061380	128.471
4752.657231	104.278
4753.253120	90.0964
4753.849046	164.342
4754.445009	188.535
4755.041010	128.471
4755.637048	107.615
4756.233123	79.2515
4756.829236	50.0537
4757.425387	22.5243
4758.021574	58.3959
4758.617800	66.7381
4759.214062	153.497
4759.810362	199.38
4760.406699	175.187
4761.003074	148.492
4761.599487	99.2729
4762.195936	201.882
4762.792423	188.535
4763.388948	150.16
4763.985510	137.647
4764.582109	178.524
4765.178745	158.503
4765.775420	148.492
4766.372131	172.685
4766.968880	164.342
4767.565666	191.037
4768.162490	164.342
4768.759351	156.834
4769.356250	148.492
4769.953186	120.128
4770.550159	246.096
4771.147170	240.257
4771.744218	167.679
4772.341304	131.808
4772.938427	210.225
4773.535587	240.257
4774.132785	202.717
4774.730020	148.492
4775.327293	148.492
4775.924603	156.834
4776.521950	137.647
4777.119335	164.342
4777.716757	180.193
4778.314217	178.524
4778.911714	104.278
4779.509249	63.4012
4780.106821	41.7114
4780.704430	112.62
4781.302077	207.722
4781.899761	210.225
4782.497482	172.685
4783.095241	158.503
4783.693038	145.155
4784.290872	128.471
4784.888743	240.257
4785.486651	240.257
4786.084597	197.711
4786.682581	178.524
4787.280602	153.497
4787.878660	112.62
4788.476756	101.776
4789.074889	118.46
4789.673059	131.808
4790.271267	134.31
4790.869512	109.284
4791.467795	99.2729
4792.066115	104.278
4792.664473	148.492
4793.262868	229.412
4793.861300	207.722
4794.459770	180.193
4795.058277	145.155
4795.656822	123.465
4796.255404	99.2729
4796.854023	99.2729
4797.452680	82.5884
4798.051374	104.278
4798.650106	109.284
4799.248875	153.497
4799.847681	169.348
4800.446525	118.46
4801.045406	63.4013
4801.644325	47.551
4802.243281	28.3639
4802.842275	66.7381
4803.441305	109.284
4804.040374	101.776
4804.639479	88.428
4805.238623	96.7702
4805.837803	109.284
4806.437021	96.7702
4807.036277	96.7702
4807.635569	88.428
4808.234900	164.342
4808.834267	188.535
4809.433672	150.16
4810.033115	101.776
4810.632594	112.62
4811.232112	90.0964
4811.831666	104.278
4812.431258	107.615
4813.030888	104.278
4813.630555	130.973
4814.230259	85.0911
4814.830001	118.46
4815.429780	112.62
4816.029596	131.808
4816.629450	172.685
4817.229342	221.069
4817.829271	229.412
4818.429237	194.374
4819.029240	139.316
4819.629281	112.62
4820.229360	85.0911
4820.829476	55.059
4821.429629	60.0644
4822.029819	50.0537
4822.630047	39.2088
4823.230313	120.128
4823.830616	112.62
4824.430956	90.0964
4825.031334	71.7435
4825.631749	107.615
4826.232201	126.802
4826.832691	175.187
4827.433219	142.652
4828.033783	178.524
4828.634386	183.529
4829.235025	183.529
4829.835702	235.251
4830.436416	221.07
4831.037168	188.535
4831.637957	180.193
4832.238784	196.877
4832.839648	150.161
4833.440550	101.776
4834.041488	71.7435
4834.642465	71.7435
4835.243478	82.5884
4835.844529	128.471
4836.445618	93.4333
4837.046744	109.284
4837.647907	74.2462
4838.249108	63.4013
4838.850346	52.5564
4839.451622	63.4013
4840.052935	44.2141
4840.654285	58.3959
4841.255673	71.7435
4841.857098	55.059
4842.458560	74.2462
4843.060061	58.3959
4843.661598	47.551
4844.263173	66.7382
4844.864785	50.0537
4845.466435	65.9039
4846.068122	55.059
4846.669846	39.2088
4847.271608	82.5884
4847.873407	90.0964
4848.475244	90.0964
4849.077118	60.0644
4849.679030	25.027
4850.280979	28.3639
4850.882965	50.0537
4851.484989	123.465
4852.087050	109.284
4852.689149	167.679
4853.291285	148.492
4853.893458	161.005
4854.495669	277.797
4855.097917	221.07
4855.700203	207.722
4856.302526	186.032
4856.904886	131.808
4857.507284	137.647
4858.109719	150.161
4858.712192	104.278
4859.314702	74.2462
4859.917250	74.2462
4860.519835	90.0964
4861.122457	82.5884
4861.725117	66.7382
4862.327814	66.7382
4862.930549	66.7382
4863.533321	71.7435
4864.136130	101.776
4864.738977	112.62
4865.341861	118.46
4865.944783	101.776
4866.547742	71.7435
4867.150738	93.4333
4867.753772	66.7382
4868.356843	50.0537
4868.959952	65.904
4869.563098	117.626
4870.166282	112.62
4870.769503	120.128
4871.372761	120.128
4871.976057	123.465
4872.579390	197.711
4873.182760	205.219
4873.786168	164.342
4874.389614	142.653
4874.993097	142.653
4875.596617	131.808
4876.200175	90.0964
4876.803770	63.4013
4877.407402	52.5564
4878.011072	39.2088
4878.614779	150.161
4879.218524	178.524
4879.822306	139.316
4880.426125	112.62
4881.029982	164.342
4881.633877	183.529
4882.237808	199.38
4882.841778	145.155
4883.445784	131.808
4884.049828	112.62
4884.653910	120.128
4885.258028	112.62
4885.862185	112.62
4886.466378	82.5884
4887.070609	69.2408
4887.674878	115.123
4888.279184	112.62
4888.883527	109.284
4889.487908	82.5884
4890.092326	158.503
4890.696781	199.38
4891.301274	164.342
4891.905804	240.257
4892.510372	180.193
4893.114977	167.679
4893.719620	178.524
4894.324300	232.749
4894.929017	153.497
4895.533772	118.46
4896.138564	183.529
4896.743394	137.647
4897.348261	118.46
4897.953165	112.62
4898.558107	134.31
4899.163087	123.465
4899.768103	139.316
4900.373157	180.193
4900.978249	158.503
4901.583378	126.802
4902.188544	82.5884
4902.793748	90.0964
4903.398989	82.5884
4904.004268	186.032
4904.609584	194.374
4905.214937	240.257
4905.820328	194.374
4906.425756	145.155
4907.031222	96.7702
4907.636725	161.005
4908.242265	161.005
4908.847843	118.46
4909.453458	88.428
4910.059111	128.471
4910.664801	139.316
4911.270529	123.465
4911.876294	93.4334
4912.482096	109.284
4913.087936	109.284
4913.693813	161.005
4914.299727	145.155
4914.905679	153.497
4915.511669	115.123
4916.117696	74.2462
4916.723760	47.5511
4917.329861	69.2409
4917.936000	79.2516
4918.542177	66.7382
4919.148391	63.4013
4919.754642	58.396
4920.360931	118.46
4920.967257	145.155
4921.573620	120.129
4922.180021	96.7703
4922.786460	74.2462
4923.392935	50.0537
4923.999449	30.0324
4924.605999	40.8773
4925.212587	76.7489
4925.819213	76.7489
4926.425875	76.7489
4927.032576	212.727
4927.639313	191.038
4928.246088	142.653
4928.852901	107.615
4929.459751	93.4334
4930.066638	99.2729
4930.673563	109.284
4931.280525	123.465
4931.887524	82.5885
4932.494561	52.5564
4933.101636	63.4013
4933.708747	69.2409
4934.315897	50.0537
4934.923083	39.2088
4935.530307	55.0591
4936.137569	136.813
4936.744867	191.038
4937.352204	156.834
4937.959577	115.123
4938.566988	109.284
4939.174437	74.2462
4939.781923	50.0538
4940.389446	47.5511
4940.997007	47.5511
4941.604605	41.7115
4942.212241	60.0644
4942.819913	55.0591
4943.427624	58.396
4944.035372	104.278
4944.643157	123.465
4945.250979	88.428
4945.858839	71.7436
4946.466737	93.4334
4947.074672	66.7382
4947.682644	79.2516
4948.290654	148.492
4948.898701	169.348
4949.506785	120.129
4950.114907	90.0965
4950.723066	77.5831
4951.331263	115.123
4951.939497	112.621
4952.547769	128.471
4953.156078	93.4334
4953.764424	137.647
4954.372808	112.62
4954.981229	156.834
4955.589688	224.406
4956.198184	221.07
4956.806717	247.765
4957.415288	258.61
4958.023897	227.743
4958.632542	207.722
4959.241225	273.626
4959.849946	227.743
4960.458704	164.342
4961.067499	142.653
4961.676332	267.786
4962.285202	221.07
4962.894110	202.717
4963.503055	194.374
4964.112037	164.342
4964.721057	112.62
4965.330114	158.503
4965.939209	107.615
4966.548341	153.497
4967.157510	183.529
4967.766717	175.187
4968.375961	191.037
4968.985243	199.38
4969.594562	148.492
4970.203919	112.62
4970.813313	79.2515
4971.422744	104.278
4972.032213	71.7435
4972.641719	47.5511
4973.251263	33.3693
4973.860844	41.7115
4974.470462	71.7435
4975.080118	69.2409
4975.689811	55.0591
4976.299542	44.2142
4976.909310	58.396
4977.519115	55.0591
4978.128958	52.5564
4978.738839	63.4013
4979.348756	131.808
4979.958711	164.342
4980.568704	194.374
4981.178734	145.155
4981.788801	156
4982.398906	112.62
4983.009048	164.342
4983.619228	178.524
4984.229445	153.497
4984.839699	104.278
4985.449991	104.278
4986.060321	99.2729
4986.670687	63.4013
4987.281091	82.5884
4987.891533	69.2409
4988.502012	85.0911
4989.112528	120.128
4989.723082	104.278
4990.333673	79.2515
4990.944302	128.471
4991.554968	120.129
4992.165671	206.888
4992.776412	158.503
4993.387190	118.46
4993.998006	180.193
4994.608859	128.471
4995.219749	85.0911
4995.830677	134.31
4996.441643	218.567
4997.052645	265.283
4997.663685	221.07
4998.274763	164.342
4998.885878	156.834
4999.497030	112.621
5000.108220	74.2462
5000.719447	71.7436
5001.330712	88.428
5001.942014	82.5885
5002.553353	79.2516
5003.164730	156
5003.776144	325.348
5004.387596	322.011
5004.999085	262.781
5005.610612	164.342
5006.222176	120.129
5006.833777	109.284
5007.445416	139.316
5008.057092	99.273
5008.668806	77.5832
5009.280556	60.0645
5009.892345	95.9361
5010.504171	99.273
5011.116034	77.5831
5011.727935	50.0538
5012.339873	70.9094
5012.951848	117.626
5013.563861	85.0912
5014.175911	71.7436
5014.787999	74.2463
5015.400124	71.7436
5016.012287	109.284
5016.624487	142.653
5017.236724	123.465
5017.848999	112.621
5018.461311	85.0912
5019.073661	123.465
5019.686048	115.123
5020.298472	139.316
5020.910934	104.278
5021.523433	71.7436
5022.135970	69.2409
5022.748544	44.2142
5023.361155	30.0324
5023.973804	79.2516
5024.586491	74.2462
5025.199214	60.0644
5025.811976	145.155
5026.424774	164.342
5027.037610	118.46
5027.650484	104.278
5028.263394	109.284
5028.876343	93.4334
5029.489328	71.7436
5030.102351	58.396
5030.715412	104.278
5031.328510	186.032
5031.941645	194.374
5032.554818	139.316
5033.168028	169.348
5033.781275	254.439
5034.394560	235.251
5035.007883	273.626
5035.621243	237.754
5036.234640	210.225
5036.848074	180.193
5037.461546	186.032
5038.075056	128.471
5038.688603	107.615
5039.302187	126.802
5039.915809	123.465
5040.529468	96.7703
5041.143164	150.161
5041.756898	131.808
5042.370670	120.129
5042.984478	120.129
5043.598324	115.123
5044.212208	88.428
5044.826129	44.2142
5045.440087	63.4013
5046.054083	77.5831
5046.668117	82.5885
5047.282187	90.0965
5047.896295	136.813
5048.510441	206.888
5049.124624	161.005
5049.738844	139.316
5050.353102	118.46
5050.967397	88.428
5051.581729	101.776
5052.196099	71.7436
5052.810507	63.4013
5053.424952	120.129
5054.039434	96.7703
5054.653953	69.2409
5055.268510	88.428
5055.883105	88.428
5056.497737	71.7436
5057.112406	55.0591
5057.727113	28.364
5058.341857	9.17682
5058.956638	17.5191
5059.571457	52.5564
5060.186314	79.2516
5060.801207	69.2409
5061.416139	70.9094
5062.031107	99.2729
5062.646113	93.4334
5063.261157	101.776
5063.876238	85.0911
5064.491356	71.7436
5065.106512	101.776
5065.721705	112.621
5066.336935	112.621
5066.952203	145.155
5067.567508	107.615
5068.182851	71.7436
5068.798231	93.4334
5069.413649	153.497
5070.029104	118.46
5070.644596	150.161
5071.260126	142.653
5071.875693	126.802
5072.491298	99.273
5073.106940	107.615
5073.722620	150.161
5074.338336	120.129
5074.954091	120.129
5075.569882	166.845
5076.185712	193.54
5076.801578	172.685
5077.417482	188.535
5078.033424	167.679
5078.649402	210.225
5079.265419	202.717
5079.881472	156.834
5080.497563	112.621
5081.113692	126.802
5081.729858	126.802
5082.346061	142.653
5082.962302	96.7703
5083.578580	115.123
5084.194895	71.7436
5084.811248	82.5885
5085.427639	123.465
5086.044066	145.155
5086.660531	112.621
5087.277034	85.0911
5087.893574	82.5885
5088.510152	58.396
5089.126766	69.2409
5089.743419	99.2729
5090.360108	79.2516
5090.976835	50.0538
5091.593600	44.2142
5092.210402	109.284
5092.827241	142.653
5093.444118	148.492
5094.061032	118.46
5094.677984	115.123
5095.294973	82.5885
5095.911999	175.187
5096.529063	175.187
5097.146164	199.38
5097.763303	188.535
5098.380479	180.193
5098.997693	148.492
5099.614943	134.31
5100.232232	90.0965
5100.849557	90.0965
5101.466921	125.968
5102.084321	221.07
5102.701759	167.679
5103.319235	216.064
5103.936747	213.562
5104.554298	169.348
5105.171885	96.7703
5105.789510	71.7436
5106.407173	120.129
5107.024873	186.032
5107.642610	180.193
5108.260385	205.219
5108.878197	153.497
5109.496046	180.193
5110.113933	205.219
5110.731858	224.406
5111.349820	191.038
5111.967819	145.155
5112.585855	104.278
5113.203930	109.284
5113.822041	96.7703
5114.440190	156.834
5115.058376	161.005
5115.676600	145.155
5116.294861	123.465
5116.913160	123.465
5117.531495	183.529
5118.149869	164.342
5118.768280	183.529
5119.386728	134.31
5120.005213	88.428
5120.623736	128.471
5121.242297	126.802
5121.860895	112.621
5122.479530	112.621
5123.098203	175.187
5123.716913	164.342
5124.335660	156.834
5124.954445	115.123
5125.573268	120.129
5126.192127	125.968
5126.811025	104.278
5127.429959	85.0911
5128.048931	148.492
5128.667941	172.685
5129.286988	191.038
5129.906072	150.161
5130.525194	128.471
5131.144353	82.5885
5131.763549	47.5511
5132.382783	85.0911
5133.002054	69.2409
5133.621363	79.2516
5134.240709	82.5885
5134.860093	93.4334
5135.479514	164.342
5136.098972	145.155
5136.718468	101.776
5137.338001	120.129
5137.957572	79.2516
5138.577180	58.396
5139.196826	33.3693
5139.816509	88.428
5140.436229	82.5885
5141.055987	66.7382
5141.675782	112.621
5142.295614	161.005
5142.915484	131.808
5143.535392	123.465
5144.155337	115.123
5144.775319	139.316
5145.395339	150.161
5146.015396	99.273
5146.635490	90.0965
5147.255622	106.781
5147.875791	133.476
5148.495998	166.845
5149.116242	177.69
5149.736524	115.123
5150.356843	79.2516
5150.977199	120.129
5151.597593	186.032
5152.218024	183.53
5152.838493	158.503
5153.458999	191.038
5154.079543	206.888
5154.700123	223.572
5155.320742	218.567
5155.941398	191.038
5156.562091	172.685
5157.182821	118.46
5157.803589	96.7703
5158.424395	107.615
5159.045237	90.0965
5159.666118	104.278
5160.287035	175.187
5160.907990	156.834
5161.528983	175.187
5162.150013	229.412
5162.771080	218.567
5163.392185	202.717
5164.013327	246.096
5164.634506	286.139
5165.255723	221.07
5165.876978	207.722
[truncated: 6,506 more rows]
