# Supplementary material for: Chemoenzymatic synthesis of genetically-encoded multivalent liquid N-glycan arrays
Source: Nat Commun. 2023 Aug 28;14:5237. doi: 10.1038/s41467-023-40900-y (PMC10462762; doi:10.1038/s41467-023-40900-y)
Supplement: Supplementary file 8 — Supplementary Dataset 4 [file 41467_2023_40900_MOESM8_ESM.zip › Supplementary Data 1_All MALDI Data/MALDI TextFiles for Fig.5 and Fig.6/TL-IV-51-DBCO-SDB170_0006.txt]

TITLE "<<TL-IV-51-DBCO-SDB170_0006>> Voyager Spec #1[BP = 5242.0, 36702]"
TYPE MASSSPEC
3999.789467	169.134
4000.336058	206.097
4000.882687	370.75
4001.429353	344.988
4001.976057	304.665
4002.522798	277.782
4003.069577	213.937
4003.616392	347.228
4004.163246	360.669
4004.710136	263.221
4005.257064	320.346
4005.804030	462.597
4006.351033	415.553
4006.898073	502.921
4007.445151	476.038
4007.992266	402.112
4008.539418	351.708
4009.086608	310.265
4009.633835	206.097
4010.181100	259.861
4010.728402	384.191
4011.275741	344.988
4011.823118	337.147
4012.370532	331.547
4012.917984	374.11
4013.465473	344.988
4014.012999	482.759
4014.560563	347.228
4015.108164	378.591
4015.655803	347.228
4016.203479	290.103
4016.751192	256.501
4017.298943	236.339
4017.846731	304.665
4018.394556	243.06
4018.942419	259.861
4019.490320	243.06
4020.038258	216.177
4020.586233	187.055
4021.134245	256.501
4021.682295	224.018
4022.230383	224.018
4022.778507	364.029
4023.326669	331.547
4023.874869	341.628
4024.423106	260.981
4024.971380	219.538
4025.519692	182.575
4026.068041	172.494
4026.616428	176.974
4027.164852	240.819
4027.713313	243.06
4028.261812	203.856
4028.810348	347.228
4029.358921	280.023
4029.907532	306.905
4030.456180	469.318
4031.004866	442.436
4031.553589	358.429
4032.102350	277.782
4032.651147	224.018
4033.199983	226.258
4033.748855	189.295
4034.297766	140.011
4034.846713	150.092
4035.395698	199.376
4035.944720	203.856
4036.493780	159.053
4037.042877	172.494
4037.592011	219.538
4038.141183	297.944
4038.690392	361.789
4039.239639	442.436
4039.788923	337.147
4040.338245	253.14
4040.887603	236.339
4041.437000	203.856
4041.986433	263.221
4042.535904	219.538
4043.085413	150.092
4043.634959	337.147
4044.184542	417.794
4044.734162	535.403
4045.283820	506.281
4045.833516	442.436
4046.383249	422.274
4046.933019	297.944
4047.482826	209.457
4048.032671	203.856
4048.582554	189.295
4049.132474	232.979
4049.682431	269.942
4050.232425	209.457
4050.782457	172.494
4051.332527	135.531
4051.882634	199.376
4052.432778	273.302
4052.982959	230.739
4053.533178	331.547
4054.083435	277.782
4054.633728	236.339
4055.184060	333.787
4055.734428	404.353
4056.284834	331.547
4056.835278	344.988
4057.385758	355.069
4057.936276	432.355
4058.486832	337.147
4059.037425	304.665
4059.588055	267.702
4060.138723	283.383
4060.689428	343.868
4061.240171	287.863
4061.790951	371.87
4062.341768	368.51
4062.892623	320.346
4063.443515	240.819
4063.994444	230.739
4064.545411	310.265
4065.096416	499.56
4065.647457	614.93
4066.198536	566.766
4066.749653	445.796
4067.300807	358.429
4067.851998	324.826
4068.403227	378.591
4068.954493	381.951
4069.505797	607.089
4070.057137	597.008
4070.608516	469.318
4071.159931	341.628
4071.711384	351.708
4072.262875	395.392
4072.814403	563.405
4073.365968	576.846
4073.917571	573.486
4074.469211	465.958
4075.020888	526.442
4075.572603	371.87
4076.124356	271.062
4076.676145	384.191
4077.227972	308.025
4077.779837	230.739
4078.331739	216.177
4078.883678	192.655
4079.435655	182.575
4079.987669	159.053
4080.539720	343.868
4081.091809	471.558
4081.643935	384.191
4082.196099	454.757
4082.748300	422.274
4083.300538	482.759
4083.852814	355.069
4084.405127	310.265
4084.957478	337.147
4085.509866	304.665
4086.062292	273.302
4086.614754	230.739
4087.167255	300.184
4087.719792	243.06
4088.272367	269.942
4088.824980	303.544
4089.377630	400.992
4089.930317	378.591
4090.483041	324.826
4091.035803	213.937
4091.588603	159.053
4092.141440	132.171
4092.694314	192.656
4093.247225	179.214
4093.800174	179.214
4094.353161	243.06
4094.906185	411.073
4095.459246	523.082
4096.012344	368.51
4096.565480	452.516
4097.118654	327.066
4097.671865	280.023
4098.225113	293.464
4098.778398	444.676
4099.331721	560.045
4099.885082	395.392
4100.438480	427.874
4100.991915	384.191
4101.545387	347.228
4102.098897	380.831
4102.652445	384.191
4103.206030	280.022
4103.759652	250.9
4104.313311	240.819
4104.867008	206.097
4105.420743	179.214
4105.974514	162.413
4106.528324	222.898
4107.082170	387.551
4107.636054	314.745
4108.189975	320.346
4108.743934	260.981
4109.297930	280.023
4109.851964	236.339
4110.406035	203.856
4110.960143	192.655
4111.514289	344.988
4112.068472	395.392
4112.622693	351.708
4113.176951	320.346
4113.731246	455.877
4114.285579	374.11
4114.839949	320.346
4115.394356	253.14
4115.948801	259.861
4116.503284	286.743
4117.057803	243.06
4117.612361	253.14
4118.166955	256.501
4118.721587	273.302
4119.276256	417.794
4119.830963	341.628
4120.385707	236.339
4120.940489	182.575
4121.495308	159.053
4122.050164	122.09
4122.605058	108.649
4123.159989	125.45
4123.714957	75.046
4124.269963	95.2076
4124.825007	226.258
4125.380087	213.937
4125.935205	155.693
4126.490361	115.369
4127.045554	108.649
4127.600784	78.4063
4128.156052	135.531
4128.711357	219.538
4129.266699	294.584
4129.822079	243.06
4130.377497	253.14
4130.932951	253.14
4131.488443	306.905
4132.043973	320.346
4132.599540	236.339
4133.155144	283.383
4133.710786	405.473
4134.266465	355.069
4134.822181	318.106
4135.377935	294.584
4135.933727	392.032
4136.489555	331.547
4137.045421	283.383
4137.601325	219.538
4138.157266	192.655
4138.713244	169.134
4139.269260	185.935
4139.825313	202.736
4140.381403	172.494
4140.937531	128.81
4141.493696	162.413
4142.049899	196.016
4142.606139	249.78
4143.162417	303.544
4143.718732	273.302
4144.275084	294.584
4144.831473	304.665
4145.387901	277.782
4145.944365	246.42
4146.500867	472.678
4147.057406	448.036
4147.613983	590.288
4148.170597	489.479
4148.727248	381.951
4149.283937	368.51
4149.840663	395.392
4150.397427	287.863
4150.954228	206.097
4151.511067	182.575
4152.067943	246.42
4152.624856	287.863
4153.181806	351.708
4153.738794	358.429
4154.295820	334.907
4154.852883	271.062
4155.409983	358.429
4155.967121	344.988
4156.524296	277.782
4157.081508	297.944
4157.638758	250.9
4158.196045	256.501
4158.753370	256.501
4159.310732	331.547
4159.868131	304.665
4160.425568	213.937
4160.983043	145.612
4161.540554	253.14
4162.098103	304.665
4162.655690	415.553
4163.213314	320.346
4163.770975	347.228
4164.328673	378.591
4164.886409	287.863
4165.444183	199.376
4166.001994	159.053
4166.559842	150.092
4167.117728	209.457
4167.675651	324.826
4168.233611	287.863
4168.791609	341.628
4169.349644	402.112
4169.907717	361.789
4170.465827	314.745
4171.023974	334.907
4171.582159	304.665
4172.140381	271.062
4172.698641	324.826
4173.256938	253.14
4173.815272	206.097
4174.373644	266.581
4174.932054	532.043
4175.490500	569.006
4176.048984	533.163
4176.607506	570.126
4177.166064	428.995
4177.724661	364.029
4178.283294	358.429
4178.841965	260.981
4179.400674	203.856
4179.959420	135.531
4180.518203	179.214
4181.077023	267.702
4181.635881	234.099
4182.194777	280.022
4182.753710	353.948
4183.312680	263.221
4183.871688	189.295
4184.430733	142.251
4184.989815	286.743
4185.548935	296.824
4186.108092	240.819
4186.667287	226.258
4187.226519	347.228
4187.785788	334.907
4188.345095	304.664
4188.904439	294.584
4189.463821	273.302
4190.023240	290.103
4190.582696	310.265
4191.142190	314.745
4191.701721	234.099
4192.261290	364.029
4192.820896	415.553
4193.380539	492.84
4193.940220	489.479
4194.499938	355.069
4195.059694	240.819
4195.619487	297.944
4196.179317	240.819
4196.739185	246.42
4197.299090	259.861
4197.859033	234.099
4198.419013	236.339
4198.979030	283.383
4199.539085	250.9
4200.099178	236.339
4200.659307	324.826
4201.219474	290.103
4201.779679	196.016
4202.339920	150.092
4202.900200	230.739
4203.460516	344.988
4204.020870	411.073
4204.581262	511.881
4205.141690	482.759
4205.702157	408.833
4206.262660	314.745
4206.823201	347.228
4207.383780	318.106
4207.944396	308.025
4208.505049	287.863
4209.065739	246.42
4209.626467	300.184
4210.187233	260.981
4210.748036	465.957
4211.308876	462.597
4211.869754	392.032
4212.430669	422.274
4212.991621	411.073
4213.552611	355.069
4214.113638	310.265
4214.674703	337.147
4215.235805	243.06
4215.796944	189.295
4216.358121	249.78
4216.919335	240.819
4217.480587	172.494
4218.041876	176.974
4218.603202	122.09
4219.164566	98.5678
4219.725967	169.134
4220.287406	232.979
4220.848882	246.42
4221.410395	297.944
4221.971946	435.715
4222.533534	489.479
4223.095160	502.92
4223.656823	588.047
4224.218523	502.921
4224.780261	392.032
4225.342036	290.103
4225.903849	296.824
4226.465699	287.863
4227.027587	243.06
4227.589511	199.376
4228.151474	256.501
4228.713473	283.383
4229.275510	196.016
4229.837585	182.575
4230.399696	122.09
4230.961846	98.5679
4231.524032	81.7665
4232.086256	122.09
4232.648518	249.78
4233.210817	377.47
4233.773153	371.87
4234.335527	300.184
4234.897938	176.974
4235.460386	283.383
4236.022872	224.018
4236.585395	115.369
4237.147956	159.053
4237.710554	152.332
4238.273189	142.251
4238.835862	152.332
4239.398572	206.097
4239.961320	296.824
4240.524105	330.427
4241.086927	350.588
4241.649787	263.221
4242.212684	219.538
4242.775619	162.413
4243.338591	132.171
4243.901601	175.854
4244.464647	340.507
4245.027732	324.826
4245.590853	358.429
4246.154012	320.346
4246.717209	224.018
4247.280443	368.51
4247.843714	267.702
4248.407023	206.097
4248.970369	263.221
4249.533752	260.981
4250.097173	236.339
4250.660631	206.097
4251.224127	179.214
4251.787660	236.339
4252.351230	219.538
4252.914838	271.062
4253.478483	452.516
4254.042166	435.715
4254.605886	327.066
4255.169644	370.75
4255.733438	390.911
4256.297271	371.87
4256.861140	314.745
4257.425047	308.025
4257.988992	324.826
4258.552974	324.826
4259.116993	347.228
4259.681050	271.062
4260.245144	176.974
4260.809275	172.494
4261.373444	260.981
4261.937650	318.106
4262.501894	300.184
4263.066175	246.42
4263.630494	206.097
4264.194849	152.332
4264.759243	115.369
4265.323673	78.4063
4265.888142	54.8844
4266.452647	91.8474
4267.017190	253.14
4267.581770	331.547
4268.146388	318.106
4268.711043	318.106
4269.275735	256.501
4269.840465	203.856
4270.405233	135.531
4270.970037	105.288
4271.534879	95.2076
4272.099759	101.928
4272.664676	152.332
4273.229630	263.221
4273.794622	234.099
4274.359651	162.413
4274.924717	150.092
4275.489821	125.45
4276.054963	108.649
4276.620141	122.09
4277.185357	127.69
4277.750611	118.73
4278.315902	324.826
4278.881230	327.066
4279.446596	331.547
4280.011999	283.383
4280.577439	234.099
4281.142917	176.974
4281.708433	159.053
4282.273985	283.383
4282.839575	314.745
4283.405203	432.355
4283.970868	341.628
4284.536570	358.429
4285.102310	287.863
4285.668087	271.062
4286.233902	308.025
4286.799753	287.863
4287.365643	287.863
4287.931570	294.584
4288.497534	337.147
4289.063535	331.547
4289.629574	271.062
4290.195650	337.147
4290.761764	304.665
4291.327915	253.14
4291.894104	246.42
4292.460330	199.376
4293.026593	152.332
4293.592894	115.369
4294.159232	148.972
4294.725608	172.494
4295.292021	162.413
4295.858471	125.45
4296.424959	138.891
4296.991484	122.09
4297.558046	145.612
4298.124646	155.693
4298.691284	179.214
4299.257958	128.81
4299.824671	169.134
4300.391420	209.457
4300.958207	179.214
4301.525031	150.092
4302.091893	169.134
4302.658792	182.575
4303.225729	135.531
4303.792703	142.251
4304.359714	105.288
4304.926763	115.369
4305.493849	108.649
4306.060973	172.494
4306.628134	287.863
4307.195332	439.075
4307.762568	425.634
4308.329841	506.281
4308.897152	381.951
4309.464500	308.025
4310.031885	320.346
4310.599308	297.944
4311.166768	182.575
4311.734266	125.45
4312.301801	172.494
4312.869373	166.893
4313.436983	128.81
4314.004630	142.252
4314.572315	155.693
4315.140037	145.612
4315.707796	145.612
4316.275593	196.016
4316.843427	243.06
4317.411299	320.346
4317.979208	459.237
4318.547154	549.964
4319.115138	459.237
4319.683159	459.237
4320.251218	405.473
4320.819314	355.069
4321.387447	300.184
4321.955618	189.295
4322.523827	105.289
4323.092072	75.0461
4323.660355	88.4872
4324.228676	166.894
4324.797034	196.016
4325.365429	176.974
4325.933861	176.974
4326.502331	169.134
4327.070839	407.713
4327.639384	471.558
4328.207966	392.032
4328.776586	395.392
4329.345243	327.066
4329.913937	230.739
4330.482669	206.097
4331.051438	253.14
4331.620245	300.184
4332.189089	337.147
4332.757971	327.066
4333.326889	395.392
4333.895846	341.628
4334.464839	294.584
4335.033871	236.339
4335.602939	226.258
4336.172045	263.221
4336.741188	314.745
4337.310369	310.265
4337.879587	260.981
4338.448842	187.055
4339.018135	199.376
4339.587466	331.547
4340.156833	411.073
4340.726238	388.671
4341.295681	271.062
4341.865161	246.42
4342.434678	259.861
4343.004233	414.434
4343.573825	424.514
4344.143455	314.745
4344.713122	263.221
4345.282826	230.739
4345.852568	260.981
4346.422347	297.944
4346.992163	230.739
4347.562017	347.228
4348.131909	314.745
4348.701837	402.113
4349.271803	351.708
4349.841807	263.221
4350.411848	306.905
4350.981926	216.178
4351.552042	296.824
4352.122195	364.029
4352.692386	400.992
4353.262614	381.951
4353.832879	253.141
4354.403182	300.184
4354.973522	196.016
4355.543900	303.545
4356.114315	277.783
4356.684767	243.06
4357.255257	280.023
4357.825784	293.464
4358.396348	316.986
4358.966950	333.787
4359.537590	437.955
4360.108267	405.473
4360.678981	300.184
4361.249732	378.591
4361.820521	395.392
4362.391348	320.346
4362.962212	523.082
4363.533113	439.076
4364.104052	331.547
4364.675028	230.739
4365.246041	271.062
4365.817092	324.826
4366.388180	344.988
4366.959306	402.113
4367.530469	337.147
4368.101669	287.863
4368.672907	260.981
4369.244182	334.907
4369.815495	310.265
4370.386845	297.944
4370.958232	273.302
4371.529657	260.981
4372.101119	253.141
4372.672619	224.018
4373.244156	256.501
4373.815731	199.376
4374.387342	169.134
4374.958992	169.134
4375.530678	273.302
4376.102402	280.023
4376.674164	306.905
4377.245963	340.508
4377.817799	372.99
4378.389673	397.632
4378.961584	368.51
4379.533532	381.951
4380.105518	297.944
4380.677542	347.228
4381.249602	370.75
4381.821700	273.302
4382.393836	324.826
4382.966009	459.237
4383.538219	368.51
4384.110467	358.429
4384.682752	398.752
4385.255075	388.671
4385.827434	368.51
4386.399832	240.82
4386.972267	384.191
4387.544739	390.912
4388.117248	374.11
4388.689795	374.11
4389.262379	593.648
4389.835001	556.685
4390.407660	411.073
4390.980357	297.944
4391.553091	240.82
4392.125862	337.147
4392.698671	327.067
4393.271517	273.302
4393.844401	306.905
4394.417322	498.44
4394.990280	448.036
4395.563276	481.639
4396.136309	501.801
4396.709380	428.995
4397.282488	489.48
4397.855633	630.611
4398.428816	546.604
4399.002036	445.796
4399.575294	378.591
4400.148589	300.184
4400.721921	250.9
4401.295291	267.702
4401.868698	216.178
4402.442143	155.693
4403.015625	162.413
4403.589144	152.332
4404.162701	294.584
4404.736295	331.547
4405.309927	392.032
4405.883596	287.863
4406.457302	224.018
4407.031046	341.628
4407.604828	297.944
4408.178646	260.981
4408.752502	273.302
4409.326396	314.746
4409.900327	472.678
4410.474295	556.685
4411.048301	405.473
4411.622344	236.339
4412.196424	182.575
4412.770542	169.134
4413.344697	206.097
4413.918890	353.949
4414.493120	370.75
4415.067388	384.191
4415.641693	297.944
4416.216035	216.178
4416.790415	213.937
4417.364832	324.826
4417.939286	374.11
4418.513778	304.665
4419.088307	209.457
4419.662874	253.141
4420.237478	246.42
4420.812120	256.501
4421.386799	216.178
4421.961515	152.332
4422.536269	179.215
4423.111060	222.898
4423.685889	213.937
4424.260755	169.134
4424.835658	243.06
4425.410599	273.302
4425.985577	294.584
4426.560592	213.937
4427.135645	166.894
4427.710736	142.252
4428.285864	196.016
4428.861029	340.508
4429.436231	427.875
4430.011471	320.346
4430.586749	280.023
4431.162064	273.302
4431.737416	246.42
4432.312805	250.9
4432.888233	290.104
4433.463697	368.51
4434.039199	273.302
4434.614738	286.743
4435.190315	267.702
4435.765929	260.981
4436.341580	219.538
4436.917269	179.215
4437.492995	314.746
4438.068759	374.11
4438.644560	287.863
4439.220398	250.9
4439.796274	253.141
4440.372188	378.591
4440.948138	327.066
4441.524126	327.066
4442.100152	370.75
4442.676215	361.789
4443.252315	709.017
4443.828453	560.045
4444.404628	496.2
4444.980840	565.646
4445.557090	516.362
4446.133378	435.715
4446.709702	361.789
4447.286064	267.702
4447.862464	176.974
4448.438901	145.612
4449.015375	155.693
4449.591887	271.062
4450.168436	304.665
4450.745023	459.237
4451.321647	489.48
4451.898308	455.877
4452.475007	556.685
4453.051743	482.759
4453.628516	337.147
4454.205327	277.783
4454.782176	243.06
4455.359062	395.392
4455.935985	392.032
4456.512945	310.265
4457.089943	294.584
4457.666979	224.018
4458.244052	250.9
4458.821162	358.429
4459.398309	331.547
4459.975494	415.554
4460.552717	418.914
4461.129977	506.281
4461.707274	580.207
4462.284609	570.126
4462.861981	415.554
4463.439390	344.988
4464.016837	308.025
4464.594321	234.099
4465.171843	243.06
4465.749402	226.258
4466.326998	219.538
4466.904632	203.856
4467.482303	213.937
4468.060012	246.42
4468.637758	216.177
4469.215542	176.974
4469.793363	189.295
4470.371221	150.092
4470.949117	260.981
4471.527050	344.988
4472.105020	314.745
4472.683028	308.025
4473.261074	277.782
4473.839156	310.265
4474.417276	280.023
4474.995434	209.457
4475.573629	196.016
4476.151861	162.413
4476.730131	306.905
4477.308438	271.062
4477.886783	300.184
4478.465165	320.346
4479.043584	333.787
4479.622041	304.665
4480.200535	253.14
4480.779067	243.06
4481.357636	199.376
4481.936242	222.898
4482.514886	340.508
4483.093567	387.551
4483.672286	331.547
4484.251042	374.11
4484.829835	454.757
4485.408666	371.87
4485.987534	283.383
4486.566440	341.628
4487.145383	411.073
4487.724363	392.032
4488.303381	465.958
4488.882436	476.038
4489.461529	523.082
4490.040659	472.678
4490.619827	469.318
4491.199031	496.2
4491.778274	509.641
4492.357553	418.914
4492.936870	439.076
4493.516225	462.597
4494.095617	411.073
4494.675046	392.032
4495.254513	395.392
4495.834017	486.119
4496.413558	660.853
4496.993137	506.281
4497.572754	320.346
4498.152407	253.141
4498.732099	294.584
4499.311827	280.023
4499.891593	306.905
4500.471396	260.981
4501.051237	187.055
4501.631115	182.575
4502.211031	125.45
4502.790984	125.45
4503.370974	103.048
4503.951002	125.45
4504.531067	115.369
4505.111170	192.656
4505.691310	395.392
4506.271487	523.082
4506.851702	465.958
4507.431954	465.958
4508.012244	439.075
4508.592571	331.547
4509.172935	250.9
4509.753337	230.739
4510.333777	206.097
4510.914253	219.538
4511.494767	347.228
4512.075319	491.72
4512.655908	589.168
4513.236534	499.56
4513.817198	499.56
4514.397899	402.112
4514.978637	381.951
4515.559413	361.789
4516.140226	374.11
4516.721077	374.11
4517.301965	273.302
4517.882891	182.575
4518.463854	246.42
4519.044854	364.029
4519.625892	454.757
4520.206967	533.163
4520.788079	509.641
4521.369229	428.995
4521.950417	331.547
4522.531641	300.184
4523.112903	234.099
4523.694203	152.332
4524.275540	140.011
4524.856914	196.016
4525.438326	296.824
4526.019775	374.11
4526.601262	407.713
4527.182786	488.359
4527.764347	445.796
4528.345946	347.228
4528.927582	273.302
4529.509256	206.097
4530.090967	212.817
4530.672716	280.023
4531.254501	267.702
4531.836325	260.981
4532.418185	196.016
4533.000083	229.619
4533.582019	155.693
4534.163992	108.649
4534.746002	140.011
4535.328050	234.099
4535.910135	216.177
4536.492257	253.14
4537.074417	224.018
4537.656614	224.018
4538.238849	368.51
4538.821121	273.302
4539.403431	187.055
4539.985778	243.06
4540.568162	387.551
4541.150584	304.665
4541.733043	230.739
4542.315539	179.214
4542.898073	219.538
4543.480645	179.214
4544.063254	189.295
4544.645900	280.023
4545.228583	283.383
4545.811304	310.265
4546.394063	226.258
4546.976859	216.177
4547.559692	145.612
4548.142562	112.009
4548.725470	306.905
4549.308416	404.353
4549.891399	310.265
4550.474419	240.819
4551.057476	159.053
4551.640572	202.736
4552.223704	360.669
4552.806874	341.628
4553.390081	294.584
4553.973326	253.14
4554.556608	337.147
4555.139927	287.863
4555.723284	422.274
4556.306679	418.914
4556.890110	428.995
4557.473579	455.877
4558.057086	318.106
4558.640630	253.14
4559.224211	259.861
4559.807830	250.9
4560.391486	169.134
4560.975179	380.831
4561.558910	444.676
4562.142679	287.863
4562.726485	283.383
4563.310328	256.501
4563.894208	476.038
4564.478126	374.11
4565.062082	314.745
4565.646074	331.547
4566.230105	287.863
4566.814172	283.383
4567.398277	250.9
4567.982420	283.383
4568.566600	260.981
4569.150817	271.062
4569.735071	206.097
4570.319363	182.575
4570.903693	224.018
4571.488060	166.894
4572.072464	243.06
4572.656906	246.42
4573.241385	294.584
4573.825901	327.066
4574.410455	331.547
4574.995046	445.796
4575.579675	388.671
4576.164341	398.752
4576.749045	422.274
4577.333786	432.355
4577.918564	563.406
4578.503380	432.355
4579.088233	384.191
4579.673123	320.346
4580.258051	250.9
4580.843017	230.739
4581.428020	236.339
4582.013060	283.383
4582.598137	462.597
4583.183252	439.075
4583.768405	334.907
4584.353594	334.907
4584.938822	256.501
4585.524086	341.628
4586.109388	415.554
4586.694728	318.106
4587.280105	256.501
4587.865519	361.789
4588.450970	428.995
4589.036460	402.112
4589.621986	324.826
4590.207550	273.302
4590.793151	586.927
4591.378790	543.244
4591.964466	560.045
4592.550179	395.392
4593.135930	318.106
4593.721719	206.097
4594.307544	150.092
4594.893407	103.048
4595.479308	98.5679
4596.065246	142.251
4596.651221	246.42
4597.237234	306.905
4597.823284	310.265
4598.409372	314.745
4598.995497	341.628
4599.581659	506.281
4600.167859	496.2
4600.754096	344.988
4601.340371	300.184
4601.926683	271.062
4602.513032	300.184
4603.099419	277.782
4603.685843	216.177
4604.272305	243.06
4604.858804	316.986
4605.445340	283.383
4606.031914	316.986
4606.618525	263.221
4607.205174	378.59
4607.791860	364.029
4608.378583	351.708
4608.965344	448.036
4609.552143	445.796
4610.138978	320.346
4610.725851	371.87
4611.312762	364.029
4611.899710	344.988
4612.486695	283.383
4613.073718	224.018
4613.660778	179.214
4614.247876	185.935
4614.835011	259.861
4615.422183	330.427
4616.009393	330.427
4616.596640	314.745
4617.183924	381.951
4617.771246	327.066
4618.358606	243.06
4618.946003	209.457
4619.533437	226.258
4620.120909	294.584
4620.708418	277.782
4621.295964	219.538
4621.883548	294.584
4622.471169	263.221
4623.058828	206.097
4623.646524	187.055
4624.234257	169.134
4624.822028	145.612
4625.409836	132.171
4625.997682	192.656
4626.585565	226.258
4627.173486	196.016
4627.761444	236.339
4628.349439	209.457
4628.937472	179.214
4629.525542	176.974
4630.113649	267.702
4630.701794	344.988
4631.289977	260.981
4631.878196	246.42
4632.466454	219.538
4633.054748	209.457
4633.643080	432.355
4634.231450	324.826
4634.819856	358.429
4635.408301	374.11
4635.996782	314.745
4636.585301	304.665
4637.173858	290.103
4637.762451	290.103
4638.351083	364.029
4638.939751	370.75
4639.528457	347.228
4640.117201	411.073
4640.705982	388.671
4641.294800	479.399
4641.883656	341.628
4642.472549	297.944
4643.061479	308.025
4643.650447	240.819
4644.239453	155.693
4644.828495	209.457
4645.417575	145.612
4646.006693	125.45
4646.595848	122.09
4647.185040	232.979
4647.774270	293.464
4648.363537	256.501
4648.952842	213.937
4649.542184	213.937
4650.131563	226.258
4650.720980	243.06
4651.310434	448.036
4651.899926	499.56
4652.489455	361.789
4653.079021	304.665
4653.668625	256.501
4654.258266	294.584
4654.847945	213.937
4655.437661	240.819
4656.027415	263.221
4656.617206	353.949
4657.207034	341.628
4657.796900	277.782
4658.386803	216.177
4658.976743	128.81
4659.566721	112.009
4660.156736	98.568
4660.746789	169.134
4661.336879	283.383
4661.927007	206.097
4662.517172	166.894
4663.107374	199.376
4663.697614	232.979
4664.287891	182.575
4664.878206	199.376
4665.468558	145.612
4666.058947	142.252
4666.649374	152.332
4667.239838	165.773
4667.830340	125.45
4668.420879	176.974
4669.011455	267.702
4669.602069	351.708
4670.192720	324.826
4670.783409	240.819
4671.374135	187.055
4671.964899	162.413
4672.555700	222.898
4673.146538	259.861
4673.737414	397.632
4674.328327	314.745
4674.919277	271.062
4675.510265	206.097
4676.101291	182.575
4676.692353	331.547
4677.283454	310.265
4677.874591	224.018
4678.465766	179.214
4679.056978	378.591
4679.648228	368.51
4680.239515	253.14
4680.830840	256.501
4681.422202	182.575
4682.013602	219.538
4682.605038	243.06
4683.196513	310.265
4683.788024	333.787
4684.379573	277.782
4684.971160	189.295
4685.562784	132.171
4686.154445	189.295
4686.746144	390.912
4687.337880	523.082
4687.929653	405.473
4688.521464	344.988
4689.113313	297.944
4689.705198	287.863
4690.297121	216.177
4690.889082	182.575
4691.481080	304.665
4692.073115	213.937
4692.665188	182.575
4693.257298	250.9
4693.849446	199.376
4694.441631	273.302
4695.033853	384.191
4695.626113	425.634
4696.218410	324.826
4696.810745	344.988
4697.403117	425.634
4697.995526	351.708
4698.587973	392.032
4699.180458	341.628
4699.772979	290.103
4700.365538	256.501
4700.958135	308.025
4701.550769	337.147
4702.143440	277.782
4702.736149	277.782
4703.328895	267.702
4703.921678	273.302
4704.514499	290.103
4705.107358	294.584
4705.700254	384.191
4706.293187	364.029
4706.886157	334.907
4707.479165	277.782
4708.072211	304.665
4708.665294	290.103
4709.258414	206.097
4709.851571	249.78
4710.444766	290.103
4711.037999	306.905
4711.631269	330.427
4712.224576	271.062
4712.817921	199.376
4713.411303	162.413
4714.004722	216.178
4714.598179	395.392
4715.191673	351.708
4715.785205	280.023
4716.378774	213.937
4716.972381	236.339
4717.566025	341.628
4718.159706	479.399
4718.753425	563.406
4719.347181	566.766
4719.940975	516.362
4720.534806	378.591
4721.128674	368.51
4721.722580	459.237
4722.316523	469.318
4722.910504	459.237
4723.504522	341.628
4724.098577	337.147
4724.692670	314.746
4725.286800	334.907
4725.880968	439.076
4726.475173	445.796
4727.069415	368.51
4727.663695	327.067
4728.258013	273.302
4728.852367	408.833
4729.446759	432.355
4730.041189	408.833
4730.635656	351.709
4731.230160	287.863
4731.824702	337.147
4732.419281	415.554
4733.013898	384.191
4733.608552	384.191
4734.203243	448.036
4734.797972	435.715
4735.392738	374.11
4735.987542	390.912
4736.582383	397.632
4737.177261	334.907
4737.772177	398.752
4738.367130	381.951
4738.962121	374.11
4739.557149	358.429
4740.152214	341.628
4740.747317	250.9
4741.342458	189.295
4741.937635	219.538
4742.532851	283.383
4743.128103	400.993
4743.723393	341.628
4744.318720	308.025
4744.914085	236.339
4745.509487	236.339
4746.104927	287.863
4746.700404	351.709
4747.295918	411.073
4747.891470	442.436
4748.487059	405.473
4749.082686	378.591
4749.678350	405.473
4750.274051	600.369
4750.869790	754.941
4751.465566	745.98
4752.061380	853.509
4752.657231	859.109
4753.253120	799.745
4753.849046	725.819
4754.445009	721.338
4755.041010	637.332
4755.637048	694.456
4756.233123	620.53
4756.829236	667.574
4757.425387	637.332
4758.021574	734.78
4758.617800	704.537
4759.214062	822.147
4759.810362	765.022
4760.406699	610.45
4761.003074	519.722
4761.599487	576.847
4762.195936	533.163
4762.792423	543.244
4763.388948	499.561
4763.985510	600.369
4764.582109	506.281
4765.178745	556.685
4765.775420	762.782
4766.372131	704.537
4766.968880	711.258
4767.565666	758.301
4768.162490	678.775
4768.759351	610.45
4769.356250	570.126
4769.953186	667.574
4770.550159	731.419
4771.147170	709.018
4771.744218	738.14
4772.341304	600.369
4772.938427	472.678
4773.535587	469.318
4774.132785	479.399
4774.730020	405.473
4775.327293	371.87
4775.924603	472.678
4776.521950	590.288
4777.119335	664.214
4777.716757	768.382
4778.314217	694.456
4778.911714	583.567
4779.509249	593.648
4780.106821	489.48
4780.704430	590.288
4781.302077	637.332
4781.899761	748.221
4782.497482	657.493
4783.095241	779.583
4783.693038	684.376
4784.290872	523.083
4784.888743	445.796
4785.486651	398.753
4786.084597	351.709
4786.682581	334.907
4787.280602	310.265
4787.878660	489.48
4788.476756	435.715
4789.074889	489.48
4789.673059	553.325
4790.271267	509.641
4790.869512	422.274
4791.467795	283.383
4792.066115	253.141
4792.664473	327.067
4793.262868	424.515
4793.861300	431.235
4794.459770	361.79
4795.058277	355.069
4795.656822	304.665
4796.255404	283.383
4796.854023	378.591
4797.452680	519.722
4798.051374	664.214
4798.650106	553.325
4799.248875	408.833
4799.847681	381.951
4800.446525	378.591
4801.045406	324.827
4801.644325	300.185
4802.243281	358.429
4802.842275	358.429
4803.441305	418.914
4804.040374	351.709
4804.639479	234.099
4805.238623	358.429
4805.837803	556.685
4806.437021	465.958
4807.036277	553.325
4807.635569	479.399
4808.234900	428.995
4808.834267	381.951
4809.433672	294.584
4810.033115	408.833
4810.632594	496.2
4811.232112	516.362
4811.831666	392.032
4812.431258	355.069
4813.030888	297.944
4813.630555	337.148
4814.230259	400.993
4814.830001	364.03
4815.429780	377.471
4816.029596	380.831
4816.629450	364.03
4817.229342	384.191
4817.829271	481.639
4818.429237	511.882
4819.029240	545.484
4819.629281	582.447
4820.229360	398.752
4820.829476	318.106
4821.429629	358.429
4822.029819	318.106
4822.630047	327.067
4823.230313	384.191
4823.830616	425.635
4824.430956	465.958
4825.031334	445.796
4825.631749	452.517
4826.232201	347.228
4826.832691	256.501
4827.433219	324.826
4828.033783	418.914
4828.634386	381.951
4829.235025	486.119
4829.835702	355.069
4830.436416	337.147
4831.037168	263.221
4831.637957	236.339
4832.238784	213.937
4832.839648	224.018
4833.440550	216.178
4834.041488	249.78
4834.642465	347.228
4835.243478	226.258
4835.844529	263.221
4836.445618	496.2
4837.046744	516.362
4837.647907	681.015
4838.249108	519.722
4838.850346	630.611
4839.451622	588.048
4840.052935	469.318
4840.654285	432.355
4841.255673	428.995
4841.857098	439.076
4842.458560	398.752
4843.060061	384.191
4843.661598	395.392
4844.263173	448.036
4844.864785	461.477
4845.466435	435.715
4846.068122	395.392
4846.669846	297.944
4847.271608	199.376
4847.873407	280.023
4848.475244	290.104
4849.077118	331.547
4849.679030	374.11
4850.280979	337.147
4850.882965	283.383
4851.484989	296.824
4852.087050	323.706
4852.689149	525.323
4853.291285	579.087
4853.893458	469.318
4854.495669	358.429
4855.097917	331.547
4855.700203	405.473
4856.302526	344.988
4856.904886	327.067
4857.507284	277.783
4858.109719	486.119
4858.712192	486.119
4859.314702	411.073
4859.917250	496.2
4860.519835	546.604
4861.122457	465.958
4861.725117	297.944
4862.327814	253.141
4862.930549	243.06
4863.533321	313.625
4864.136130	508.521
4864.738977	660.853
4865.341861	588.048
4865.944783	422.274
4866.547742	384.191
4867.150738	543.244
4867.753772	428.995
4868.356843	341.628
4868.959952	398.752
4869.563098	395.392
4870.166282	318.106
4870.769503	304.665
4871.372761	405.473
4871.976057	448.036
4872.579390	602.609
4873.182760	609.329
4873.786168	455.877
4874.389614	318.106
4874.993097	280.023
4875.596617	320.346
4876.200175	234.099
4876.803770	219.538
4877.407402	213.938
4878.011072	196.016
4878.614779	293.464
4879.218524	521.962
4879.822306	525.323
4880.426125	462.598
4881.029982	452.517
4881.633877	570.126
4882.237808	428.995
4882.841778	355.069
4883.445784	351.709
4884.049828	374.11
4884.653910	469.318
4885.258028	405.473
4885.862185	310.265
4886.466378	341.628
4887.070609	344.988
4887.674878	273.302
4888.279184	286.743
4888.883527	310.265
4889.487908	246.42
4890.092326	246.42
4890.696781	331.547
4891.301274	378.591
4891.905804	334.907
4892.510372	273.302
4893.114977	358.429
4893.719620	331.547
4894.324300	334.907
4894.929017	273.302
4895.533772	300.184
4896.138564	444.676
4896.743394	411.073
4897.348261	395.392
4897.953165	297.944
4898.558107	280.023
4899.163087	226.258
4899.768103	203.857
4900.373157	263.221
4900.978249	427.875
4901.583378	434.595
4902.188544	341.628
4902.793748	250.9
4903.398989	213.937
4904.004268	216.178
4904.609584	199.376
4905.214937	142.252
4905.820328	232.979
4906.425756	337.147
4907.031222	320.346
4907.636725	290.104
4908.242265	560.045
4908.847843	650.773
4909.453458	590.288
4910.059111	553.325
4910.664801	439.076
4911.270529	445.796
4911.876294	415.554
4912.482096	374.11
4913.087936	320.346
4913.693813	219.538
4914.299727	250.9
4914.905679	402.113
4915.511669	452.517
4916.117696	361.789
4916.723760	243.06
4917.329861	199.376
4917.936000	320.346
4918.542177	320.346
4919.148391	283.383
4919.754642	353.949
4920.360931	308.025
4920.967257	240.82
4921.573620	300.184
4922.180021	337.147
4922.786460	253.141
4923.392935	240.82
4923.999449	219.538
4924.605999	232.979
4925.212587	162.413
4925.819213	175.854
4926.425875	125.45
4927.032576	138.891
4927.639313	185.935
4928.246088	206.097
4928.852901	182.575
4929.459751	199.376
4930.066638	415.554
4930.673563	543.244
4931.280525	452.517
4931.887524	459.237
4932.494561	452.517
4933.101636	526.443
4933.708747	384.191
4934.315897	277.783
4934.923083	320.346
4935.530307	250.9
4936.137569	176.974
4936.744867	253.141
4937.352204	243.06
4937.959577	203.857
4938.566988	230.739
4939.174437	341.628
4939.781923	445.796
4940.389446	341.628
4940.997007	243.06
4941.604605	283.383
4942.212241	306.905
4942.819913	260.981
4943.427624	253.141
4944.035372	203.857
4944.643157	224.018
4945.250979	308.025
4945.858839	304.665
4946.466737	368.51
4947.074672	378.591
4947.682644	294.584
4948.290654	192.656
4948.898701	280.023
4949.506785	306.905
4950.114907	395.392
4950.723066	381.951
4951.331263	334.907
4951.939497	300.184
4952.547769	341.628
4953.156078	384.191
4953.764424	318.106
4954.372808	243.06
4954.981229	236.339
4955.589688	234.099
4956.198184	226.258
4956.806717	300.184
4957.415288	370.75
4958.023897	287.863
4958.632542	209.457
4959.241225	172.494
4959.849946	162.413
4960.458704	236.339
4961.067499	226.258
4961.676332	166.894
4962.285202	125.45
4962.894110	85.127
4963.503055	85.127
4964.112037	112.009
4964.721057	239.699
4965.330114	407.713
4965.939209	392.032
4966.548341	513.002
4967.157510	543.244
4967.766717	513.002
4968.375961	516.362
4968.985243	408.833
4969.594562	381.951
4970.203919	408.833
4970.813313	344.988
4971.422744	384.191
4972.032213	481.639
4972.641719	411.073
4973.251263	337.147
4973.860844	267.702
4974.470462	240.82
4975.080118	277.783
4975.689811	496.2
4976.299542	583.567
4976.909310	469.318
4977.519115	347.228
4978.128958	267.702
4978.738839	361.789
4979.348756	368.51
4979.958711	533.163
4980.568704	439.076
4981.178734	341.628
4981.788801	304.665
4982.398906	267.702
4983.009048	331.547
4983.619228	246.42
4984.229445	300.184
4984.839699	448.036
4985.449991	425.635
4986.060321	327.067
4986.670687	327.067
4987.281091	395.392
4987.891533	502.921
4988.502012	445.796
4989.112528	381.951
4989.723082	374.11
4990.333673	344.988
4990.944302	381.951
4991.554968	374.11
4992.165671	434.595
4992.776412	425.634
4993.387190	492.84
4993.998006	392.032
4994.608859	318.106
4995.219749	300.184
4995.830677	380.831
4996.441643	327.067
4997.052645	267.702
4997.663685	230.739
4998.274763	199.376
4998.885878	316.986
4999.497030	250.9
5000.108220	240.82
5000.719447	260.981
5001.330712	192.656
5001.942014	277.783
5002.553353	388.672
5003.164730	408.833
5003.776144	509.641
5004.387596	331.547
5004.999085	283.383
5005.610612	263.221
5006.222176	256.501
5006.833777	243.06
5007.445416	216.178
5008.057092	232.979
5008.668806	327.067
5009.280556	374.11
5009.892345	280.023
5010.504171	236.339
5011.116034	269.942
5011.727935	316.986
5012.339873	347.228
5012.951848	304.665
5013.563861	294.584
5014.175911	206.097
5014.787999	135.531
5015.400124	213.937
5016.012287	297.944
5016.624487	361.789
5017.236724	371.87
5017.848999	355.069
5018.461311	351.709
5019.073661	304.665
5019.686048	334.907
5020.298472	263.221
5020.910934	306.905
5021.523433	273.302
5022.135970	296.824
5022.748544	296.824
5023.361155	384.191
5023.973804	411.073
5024.586491	486.119
5025.199214	496.2
5025.811976	439.076
5026.424774	576.847
5027.037610	462.597
5027.650484	392.032
5028.263394	331.547
5028.876343	327.067
5029.489328	277.783
5030.102351	176.974
5030.715412	199.376
5031.328510	209.457
5031.941645	250.9
5032.554818	304.665
5033.168028	318.106
5033.781275	230.739
5034.394560	243.06
5035.007883	337.147
5035.621243	427.875
5036.234640	324.826
5036.848074	271.062
5037.461546	310.265
5038.075056	310.265
5038.688603	347.228
5039.302187	400.993
5039.915809	355.069
5040.529468	331.547
5041.143164	250.9
5041.756898	246.42
5042.370670	226.258
5042.984478	333.787
5043.598324	501.801
5044.212208	508.521
5044.826129	428.995
5045.440087	361.789
5046.054083	351.709
5046.668117	253.141
5047.282187	256.501
5047.896295	253.141
5048.510441	230.739
5049.124624	256.501
5049.738844	405.473
5050.353102	448.036
5050.967397	355.069
5051.581729	240.82
5052.196099	351.709
5052.810507	331.547
5053.424952	294.584
5054.039434	283.383
5054.653953	327.067
5055.268510	444.676
5055.883105	461.477
5056.497737	488.36
5057.112406	515.242
5057.727113	418.914
5058.341857	355.069
5058.956638	358.429
5059.571457	273.302
5060.186314	263.221
5060.801207	364.03
5061.416139	320.346
5062.031107	341.628
5062.646113	462.598
5063.261157	476.039
5063.876238	465.958
5064.491356	327.067
5065.106512	287.863
5065.721705	240.82
5066.336935	368.51
5066.952203	479.399
5067.567508	617.17
5068.182851	607.089
5068.798231	593.648
5069.413649	523.082
5070.029104	448.036
5070.644596	469.318
5071.260126	640.692
5071.875693	657.493
5072.491298	644.052
5073.106940	637.332
5073.722620	654.133
5074.338336	502.921
5074.954091	442.436
5075.569882	351.709
5076.185712	428.995
5076.801578	331.547
5077.417482	310.265
5078.033424	407.713
5078.649402	297.944
5079.265419	267.702
5079.881472	425.635
5080.497563	337.147
5081.113692	314.746
5081.729858	308.025
5082.346061	506.281
5082.962302	516.362
5083.578580	395.392
5084.194895	411.073
5084.811248	378.591
5085.427639	408.833
5086.044066	341.628
5086.660531	243.06
5087.277034	166.894
5087.893574	140.012
5088.510152	246.42
5089.126766	314.746
5089.743419	425.635
5090.360108	533.163
5090.976835	486.119
5091.593600	371.87
5092.210402	452.517
5092.827241	398.752
5093.444118	294.584
5094.061032	300.185
5094.677984	294.584
5095.294973	492.84
5095.911999	465.958
5096.529063	459.237
5097.146164	347.228
5097.763303	448.036
5098.380479	358.429
5098.997693	337.147
5099.614943	294.584
5100.232232	334.907
5100.849557	371.87
5101.466921	374.11
5102.084321	364.03
5102.701759	444.676
5103.319235	471.558
5103.936747	384.191
5104.554298	384.191
5105.171885	400.993
5105.789510	351.709
5106.407173	273.302
5107.024873	250.901
5107.642610	392.032
5108.260385	408.833
5108.878197	355.069
5109.496046	374.11
5110.113933	351.709
5110.731858	334.907
5111.349820	344.988
5111.967819	304.665
5112.585855	224.018
5113.203930	253.141
5113.822041	230.739
5114.440190	297.944
5115.058376	368.51
5115.676600	310.265
5116.294861	260.981
5116.913160	250.901
5117.531495	314.746
5118.149869	529.803
5118.768280	553.325
5119.386728	529.803
5120.005213	472.678
5120.623736	395.392
5121.242297	459.237
5121.860895	411.074
5122.479530	287.864
5123.098203	318.106
5123.716913	324.827
5124.335660	297.944
5124.954445	351.709
5125.573268	334.907
5126.192127	300.185
5126.811025	374.111
5127.429959	499.561
5128.048931	482.759
5128.667941	583.567
5129.286988	603.729
5129.906072	560.046
5130.525194	482.759
5131.144353	439.076
5131.763549	445.796
5132.382783	402.113
5133.002054	428.995
5133.621363	368.51
5134.240709	260.981
5134.860093	192.656
5135.479514	304.665
5136.098972	378.591
5136.718468	381.951
5137.338001	297.944
5137.957572	300.185
5138.577180	267.702
5139.196826	411.074
5139.816509	408.833
5140.436229	378.591
5141.055987	445.796
5141.675782	398.753
5142.295614	486.12
5142.915484	435.716
5143.535392	384.191
5144.155337	347.228
5144.775319	334.907
5145.395339	280.023
5146.015396	331.547
5146.635490	344.988
5147.255622	523.083
5147.875791	459.237
5148.495998	351.709
5149.116242	408.833
5149.736524	533.163
5150.356843	677.655
5150.977199	630.611
5151.597593	719.098
5152.218024	625.011
5152.838493	600.369
5153.458999	674.295
5154.079543	607.089
5154.700123	597.008
5155.320742	806.465
5155.941398	803.105
5156.562091	672.055
5157.182821	715.738
5157.803589	765.022
5158.424395	617.17
5159.045237	623.891
5159.666118	573.487
5160.287035	533.163
5160.907990	452.517
5161.528983	465.958
5162.150013	479.399
5162.771080	681.015
5163.392185	654.133
5164.013327	674.295
5164.634506	664.214
5165.255723	644.052
5165.876978	614.93
[truncated: 6,506 more rows]
