# Supplementary material for: Chemoenzymatic synthesis of genetically-encoded multivalent liquid N-glycan arrays
Source: Nat Commun. 2023 Aug 28;14:5237. doi: 10.1038/s41467-023-40900-y (PMC10462762; doi:10.1038/s41467-023-40900-y)
Supplement: Supplementary file 9 — Supplementary Dataset 5 [file 41467_2023_40900_MOESM9_ESM.zip]

Archive with 38 entries (35 files):
- Supplementary Data 2_Raw data for Fig.5/
- Supplementary Data 2_Raw data for Fig.5/.DS_Store
- __MACOSX/
- __MACOSX/Supplementary Data 2_Raw data for Fig.5/
- __MACOSX/Supplementary Data 2_Raw data for Fig.5/._.DS_Store
- Supplementary Data 2_Raw data for Fig.5/Figure5h-data-table-WGA.5.┬╡g-Control.xlsx
- __MACOSX/Supplementary Data 2_Raw data for Fig.5/._Figure5h-data-table-WGA.5.┬╡g-Control.xlsx
- Supplementary Data 2_Raw data for Fig.5/Figure5h-data-table-ConA-Control.xlsx
- __MACOSX/Supplementary Data 2_Raw data for Fig.5/._Figure5h-data-table-ConA-Control.xlsx
- Supplementary Data 2_Raw data for Fig.5/Figure5e and h-data-table-CD22-Control.xlsx
- __MACOSX/Supplementary Data 2_Raw data for Fig.5/._Figure5e and h-data-table-CD22-Control.xlsx
- Supplementary Data 2_Raw data for Fig.5/Figure5d and h-data-table-SNA-Control.xlsx
- __MACOSX/Supplementary Data 2_Raw data for Fig.5/._Figure5d and h-data-table-SNA-Control.xlsx
- Supplementary Data 2_Raw data for Fig.5/Figure5h-data-table-WGA.20.┬╡g-Control.xlsx
- __MACOSX/Supplementary Data 2_Raw data for Fig.5/._Figure5h-data-table-WGA.20.┬╡g-Control.xlsx
- Supplementary Data 2_Raw data for Fig.5/Figure5f and h-data-table-CD22.cell-CD.Control.xlsx
- __MACOSX/Supplementary Data 2_Raw data for Fig.5/._Figure5f and h-data-table-CD22.cell-CD.Control.xlsx
- Supplementary Data 2_Raw data for Fig.5/Figure5g and h-data-table-DC.SIGN-DC.Control.xlsx
- __MACOSX/Supplementary Data 2_Raw data for Fig.5/._Figure5g and h-data-table-DC.SIGN-DC.Control.xlsx
- Supplementary Data 2_Raw data for Fig.5/Figure5h-data-table-WGA.10.┬╡g-Control.xlsx
- __MACOSX/Supplementary Data 2_Raw data for Fig.5/._Figure5h-data-table-WGA.10.┬╡g-Control.xlsx
- Supplementary Data 2_Raw data for Fig.5/Figure5h-data-table-PSA-Control.xlsx
- __MACOSX/Supplementary Data 2_Raw data for Fig.5/._Figure5h-data-table-PSA-Control.xlsx
- Supplementary Data 2_Raw data for Fig.5/Figure5h-data-table-LCA-Control.xlsx
- __MACOSX/Supplementary Data 2_Raw data for Fig.5/._Figure5h-data-table-LCA-Control.xlsx
- Supplementary Data 2_Raw data for Fig.5/Figure5h-data-table-WGA.1.┬╡g-Control.xlsx
- __MACOSX/Supplementary Data 2_Raw data for Fig.5/._Figure5h-data-table-WGA.1.┬╡g-Control.xlsx
- Supplementary Data 2_Raw data for Fig.5/Figure5h-data-table-RCA.1.┬╡g.-April.Control.xlsx
- __MACOSX/Supplementary Data 2_Raw data for Fig.5/._Figure5h-data-table-RCA.1.┬╡g.-April.Control.xlsx
- Supplementary Data 2_Raw data for Fig.5/Figure5h-data-table-RCA.20.┬╡g.-Control.xlsx
- __MACOSX/Supplementary Data 2_Raw data for Fig.5/._Figure5h-data-table-RCA.20.┬╡g.-Control.xlsx
- Supplementary Data 2_Raw data for Fig.5/Figure5h-data-table-ECL.20.┬╡g.-Control.xlsx
- __MACOSX/Supplementary Data 2_Raw data for Fig.5/._Figure5h-data-table-ECL.20.┬╡g.-Control.xlsx
- Supplementary Data 2_Raw data for Fig.5/Figure5h-data-table-GNL-Control.xlsx
- __MACOSX/Supplementary Data 2_Raw data for Fig.5/._Figure5h-data-table-GNL-Control.xlsx
- Supplementary Data 2_Raw data for Fig.5/Figure5h-data-table-ECL.10.┬╡g.-April.Control.xlsx
- __MACOSX/Supplementary Data 2_Raw data for Fig.5/._Figure5h-data-table-ECL.10.┬╡g.-April.Control.xlsx
- __MACOSX/._Supplementary Data 2_Raw data for Fig.5
