# Supplementary material for: Chemoenzymatic synthesis of genetically-encoded multivalent liquid N-glycan arrays
Source: Nat Commun. 2023 Aug 28;14:5237. doi: 10.1038/s41467-023-40900-y (PMC10462762; doi:10.1038/s41467-023-40900-y)
Supplement: Supplementary file 9 — Supplementary Dataset 5 [file 41467_2023_40900_MOESM9_ESM.zip › Supplementary Data 2_Raw data for Fig.5/Figure5h-data-table-WGA.5.┬╡g-Control.xlsx]

## Sheet: data-table-merged-campaigns-2-W
Barcode	SDB	Test (CPM)	Test (SD)	Reference (CPM)	Ref (SD)	FC	q-value	20220314-87SCwgabBI-CT1	20220314-87SCwgabBI-CT2	20220314-87SCwgabBI-CT3	20220314-87SCwgabBI-CT4	20220314-87SCwgabBI-CT5	20211216-87SCbsBI-CT2	20211216-87SCbsBI-CT4	20211216-87SCbsBI-CT5	20220219-87SCbsBI-CT2	20220219-87SCbsBI-CT6	20220219-87SCbsBI-CT8	20220219-87SCbsBI-CT10	20220219-87SCbsBI-CT11	20220219-87SCbsBI-CT12	20220219-87SCbsBI-CT20	20220219-87TCbsBI-CT7	20220219-87TCbsBI-CT8	20220219-87TCbsBI-CT9
AzOH	AzOH	1155.91	1.13687e-13	1155.91	9.28249e-14	1	1	168	102	351	431	107	1123	1300	307	825	3006	7188	1885	1389	788	872	506	159	385
7-[50]	SDB103	246.237	29.4521	95.2124	102.987	2.58619	0.330245	37	19	70	109	22	15	22	7	91	58	116	15	36	164	33	107	21	96
7-[140]	SDB191	475.494	141.838	126.737	174.267	3.75181	0.0875329	69	57	94	136	54	44	61	15	46	150	275	52	63	71	35	134	18	218
7-[500]	SDB120	17468.3	16671.7	1952.71	1264.51	8.94564	0.000106543	964	3241	1451	1697	3209	1134	1312	345	1801	2287	6207	1646	1619	2384	794	842	580	1436
7-[750]	SDB28	517519	614165	5197.74	2155.56	99.5661	1.96276e-08	21918	77109	28664	13562	132601	4351	5571	1544	2462	7866	22127	5166	6027	3935	2967	4274	726	3121
7-[970]	SDB186	126197	137384	2831.86	1942.24	44.5634	1.51833e-07	7217	11496	19317	9523	33507	1618	2065	620	1846	2820	8157	1825	2014	3588	1231	1594	809	2262
8-[50]	SDB36	955.149	347.668	694.8	529.691	1.37471	0.669988	109	55	245	412	138	401	554	167	346	733	1999	461	573	760	300	961	137	316
8-[50]	SDB206	296.55	83.9466	304.491	289.869	0.97392	1	58	28	57	127	22	146	197	37	303	214	420	99	134	405	107	201	70	348
8-[140]	SDB163	1323.19	404.188	826.396	733.492	1.60116	0.514606	117	87	482	647	139	418	470	109	569	523	1574	489	589	1115	341	410	348	631
8-[490]	SDB170	69.5002	86.2344	21.7257	16.9432	3.19899	0.375083	12	19	4	6	2	8	11	0	39	32	75	26	25	19	17	11	2	19
8-[760]	SDB43	19581.5	19107.5	827.416	526.013	23.6659	1.00612e-06	2001	4022	946	877	3065	590	780	167	353	1232	3551	885	751	634	554	672	83	772
8-[1000]	SDB171	68813.3	61998.2	5074.07	5006.19	13.5618	2.5622e-05	5995	11132	6715	3801	13367	3487	4424	951	3460	3927	11929	3382	3545	4137	2206	1944	1007	6933
9-[50]	SDB108	1104.5	337.85	674.217	729.283	1.6382	0.572487	130	67	313	450	151	154	225	91	418	379	795	198	325	829	198	525	314	619
9-[160]	SDB219	601.286	160.191	282.204	272.917	2.13068	0.31188	76	41	143	279	74	91	123	37	258	242	559	119	149	412	89	151	79	315
9-[510]	SDB110	44331.3	48348.6	2385.99	769.039	18.5798	1.0216e-06	1873	8354	2534	2257	9232	2436	2521	898	1180	3995	12488	2948	2735	1286	1337	1360	372	1379
9-[730]	SDB158	24435.3	25487.2	1215.25	833.06	20.1071	2.24089e-06	1315	3862	2077	1162	5501	760	881	234	1196	1575	4062	1083	1056	858	659	431	309	1171
9-[950]	SDB156	4266.26	3992.21	225.272	182.64	18.9383	8.00525e-06	438	808	287	158	722	158	208	47	133	285	740	209	155	106	159	150	31	266
9-[970]	SDB147	0.124474	0	595.809	244.29	0.000208916	4.27675e-07	0	0	0	0	0	694	624	119	328	611	2496	628	539	613	403	332	110	369
10-[150]	SDB101	1279.95	146.584	1644.56	474.8	0.778294	0.668384	181	103	370	573	114	1987	2430	618	1016	2938	7453	1917	1612	1055	1077	575	240	848
10-[500]	SDB119	11435.5	13562.2	3040.29	1901.98	3.76131	0.0254629	532	2918	613	686	1537	5804	6525	1798	513	4793	12729	3832	2744	1528	2361	573	299	961
10-[540]	SDB37	6713.26	7803.77	1172.39	700.678	5.72611	0.00323801	269	1653	339	485	979	2168	2538	679	474	2125	5429	1409	1281	469	911	247	70	314
10-[760]	SDB13	44924.1	50736.7	5985.69	2589.05	7.50526	0.000419144	1906	9654	1818	2120	8374	8211	9922	2820	1529	13586	38573	9738	9264	2726	5752	959	532	1664
10-[780]	SDB17	114.747	108.255	251.334	175.915	0.456553	0.435462	18	12	6	6	26	214	284	72	6	327	884	136	263	226	195	93	59	238
10-[1000]	SDB221	11613.5	9925.01	4873.08	1509.23	2.38319	0.0788164	1173	2047	1252	585	1955	3992	4493	829	5809	9714	26131	7981	6861	2993	5821	1942	518	1712
6-[50]	SDB90	345.614	78.6973	505.022	500.03	0.684354	0.68121	68	27	78	135	31	148	168	44	376	623	1475	363	368	575	299	240	111	657
6-[150]	SDB102	4206.25	3259.77	1142.37	832.69	3.68204	0.0149358	364	866	617	878	401	524	698	181	1220	1099	3312	817	906	1637	562	552	222	1023
6-[500]	SDB155	4320.48	5342.96	1303.79	401.605	3.31379	0.0284065	247	1171	218	247	487	1444	1648	264	1249	2550	5044	1501	1400	839	888	441	292	613
6-[750]	SDB94	39114.3	44686.2	2257.27	1934.95	17.3281	2.5622e-05	1853	9296	1964	2009	6077	897	1325	283	1928	2372	5732	1595	1649	3112	870	746	755	2128
6-[810]	SDB29	101718	119501	2546.06	1520.91	39.9511	6.81514e-07	3698	18923	3851	2615	23056	4393	4460	1567	1195	2962	8782	2457	2338	1682	1360	420	269	1283
6-[1000]	SDB225	10325.9	10798.3	9930.69	3189.04	1.03979	1	796	2225	570	341	1681	13330	14396	2466	7423	22022	61651	17959	15886	4431	11471	3126	654	2227
11-[50]	SDB224	239.233	103.676	319.976	483.598	0.747658	0.819579	45	32	57	89	9	81	113	16	220	173	569	122	132	193	110	85	124	581
11-[150]	SDB104	268.542	133.291	510.095	501.012	0.526455	0.45907	17	19	85	179	23	200	319	92	138	269	659	276	847	1085	247	209	81	511
11-[500]	SDB136	197.111	47.3336	1785.11	3048.81	0.11042	0.0510805	32	18	38	94	17	459	310	69	466	381	2058	330	268	2520	188	592	1475	1544
11-[750]	SDB95	64588.2	99905.8	692.945	471.387	93.2082	1.83131e-07	34897	4631	844	5534	1182	303	507	84	944	982	2056	613	550	585	340	358	156	602
11-[780]	SDB20	58142.3	56276.7	27218.2	27887.6	2.13615	0.270126	2015	12505	9285	5306	8365	63485	84194	22824	6669	31039	103134	17415	17640	7862	10112	3672	1938	5693
11-[1000]	SDB222	31996.6	32417.4	73936.1	55501.9	0.43276	0.331713	4408	274	787	16121	7474	176645	115702	14337	83791	15378	46878	50986	50546	30332	39555	21155	20969	40208
AzOH 1	SDB267	174.509	34.5633	58.5348	87.5463	2.98129	0.408795	31	13	49	78	13	34	48	12	225	112	129	62	46	0	14	0	0	54
AzOH 2	SDB271	86.1312	53.2807	111.385	68.916	0.773275	0.877802	5	7	32	62	4	133	114	29	40	240	576	118	106	187	61	93	0	43
AzOH 3	SDB272	104.188	68.6054	85.8022	31.4973	1.21428	0.905595	16	9	28	76	1	81	137	25	7	192	499	111	108	49	65	36	20	36
AzOH 4	SDB273	399.246	87.4174	497.497	139.122	0.80251	0.778534	57	35	136	98	46	548	595	145	417	1497	3696	939	693	358	391	203	41	38
AzOH 5	SDB274	94.2859	18.2527	188.13	40.4505	0.501174	0.375083	16	10	23	28	9	174	195	47	120	525	1291	358	227	121	164	68	14	92
AzOH 6	SDB275	82.3812	31.244	43.6562	25.4101	1.88705	0.660478	7	9	32	18	10	49	67	15	0	118	275	56	51	23	47	12	14	3
AzOH 7	SDB276	9.71773	14.4795	8.54172	10.3687	1.13768	1	0	0	0	6	3	3	10	5	0	19	27	16	4	0	13	1	5	0
AzOH 8	SDB277	126.739	49.055	105.239	100.062	1.2043	0.905595	26	11	21	33	16	50	95	20	16	167	455	119	95	49	56	92	56	28
AzOH 9	SDB278	51.639	30.8081	22.3347	46.9856	2.31205	0.648535	7	6	24	23	0	10	17	1	0	39	47	20	18	1	17	1	1	59
AzOH 10	SDB280	28.2431	14.5062	35.4226	27.5868	0.797319	0.953923	3	2	6	9	5	41	22	8	0	97	193	86	41	0	44	0	8	32
