# Supplementary material for: Chemoenzymatic synthesis of genetically-encoded multivalent liquid N-glycan arrays
Source: Nat Commun. 2023 Aug 28;14:5237. doi: 10.1038/s41467-023-40900-y (PMC10462762; doi:10.1038/s41467-023-40900-y)
Supplement: Supplementary file 9 — Supplementary Dataset 5 [file 41467_2023_40900_MOESM9_ESM.zip › Supplementary Data 2_Raw data for Fig.5/Figure5h-data-table-ConA-Control.xlsx]

## Sheet: data-table-merged-campaigns-2-C
Barcode	SDB	Test (CPM)	Test (SD)	Reference (CPM)	Ref (SD)	FC	q-value	20211216-87SCcaBI-CT3	20211216-87SCcaBI-CT4	20211216-87SCcaBI-CT5	20220219-87SCcaBI-CT1	20220219-87SCcaBI-CT2	20220219-87SCcaBI-CT3	20220219-87SCcaBI-CT4	20220219-87SCcaBI-CT5	20211216-87SCbsBI-CT2	20211216-87SCbsBI-CT4	20211216-87SCbsBI-CT5	20220219-87SCbsBI-CT2	20220219-87SCbsBI-CT6	20220219-87SCbsBI-CT8	20220219-87SCbsBI-CT10	20220219-87SCbsBI-CT11	20220219-87SCbsBI-CT12	20220219-87SCbsBI-CT20	20220219-87TCbsBI-CT7	20220219-87TCbsBI-CT8	20220219-87TCbsBI-CT9
AzOH	AzOH	1155.93	1.48851e-13	1155.93	9.28249e-14	1	1	333	256	360	32	83	48	58	44	1123	1300	307	825	3006	7188	1885	1389	788	872	506	159	385
7-[50]	SDB103	958.519	569.716	95.1309	102.987	10.0758	0.00108723	85	76	111	30	120	40	79	53	15	22	7	91	58	116	15	36	164	33	107	21	96
7-[140]	SDB191	3190.18	1581.6	126.601	174.267	25.1986	9.85097e-07	503	296	425	135	301	122	191	201	44	61	15	46	150	275	52	63	71	35	134	18	218
7-[500]	SDB120	1372.67	424.382	1952.73	1264.51	0.702947	0.406918	230	224	359	43	129	43	97	65	1134	1312	345	1801	2287	6207	1646	1619	2384	794	842	580	1436
7-[750]	SDB28	9267.8	2843.68	5197.76	2155.56	1.78304	0.0458921	1780	1639	2629	377	697	235	570	449	4351	5571	1544	2462	7866	22127	5166	6027	3935	2967	4274	726	3121
7-[970]	SDB186	2482.02	1159.12	2831.91	1942.24	0.87645	0.872816	306	278	426	100	181	123	211	110	1618	2065	620	1846	2820	8157	1825	2014	3588	1231	1594	809	2262
8-[50]	SDB36	20267.6	8613.99	694.671	529.691	29.1759	4.67812e-10	3423	2407	3735	936	1651	698	1310	1055	401	554	167	346	733	1999	461	573	760	300	961	137	316
8-[50]	SDB206	8382.14	3984.79	304.307	289.869	27.545	1.25101e-07	1095	842	1163	323	750	394	534	514	146	197	37	303	214	420	99	134	405	107	201	70	348
8-[140]	SDB163	65733.8	100941	826.019	733.492	79.5791	2.61013e-07	1307	1455	1722	507	1989	1233	7362	10921	418	470	109	569	523	1574	489	589	1115	341	410	348	631
8-[490]	SDB170	339.768	273.09	21.7429	16.9432	15.6266	0.00108723	20	7	13	16	40	11	24	27	8	11	0	39	32	75	26	25	19	17	11	2	19
8-[760]	SDB43	3080.35	1188.24	827.436	526.013	3.72277	0.000382954	499	397	600	118	207	141	195	182	590	780	167	353	1232	3551	885	751	634	554	672	83	772
8-[1000]	SDB171	11645.6	7861.44	5074.04	5006.19	2.29514	0.0780103	1253	1034	1374	349	696	468	1278	789	3487	4424	951	3460	3927	11929	3382	3545	4137	2206	1944	1007	6933
9-[50]	SDB108	8209.58	4116.17	673.944	729.283	12.1814	1.98223e-05	1015	787	1121	334	675	353	634	473	154	225	91	418	379	795	198	325	829	198	525	314	619
9-[160]	SDB219	18790.3	9939.99	281.936	272.917	66.6473	2.85175e-09	2251	1527	2283	727	1569	893	1414	1162	91	123	37	258	242	559	119	149	412	89	151	79	315
9-[510]	SDB110	85491	29597.1	2385.96	769.039	35.8309	3.08215e-14	19032	14054	22411	4272	6443	2795	4345	3220	2436	2521	898	1180	3995	12488	2948	2735	1286	1337	1360	372	1379
9-[730]	SDB158	8212.71	2838	1215.24	833.06	6.75812	8.76537e-07	1840	1412	2280	414	599	317	324	314	760	881	234	1196	1575	4062	1083	1056	858	659	431	309	1171
9-[950]	SDB156	466.246	94.5125	225.324	182.64	2.06923	0.178596	126	87	145	15	23	21	22	24	158	208	47	133	285	740	209	155	106	159	150	31	266
9-[970]	SDB147	4641.16	3538.62	595.763	244.29	7.79028	9.3554e-06	222	213	456	287	481	142	385	221	694	624	119	328	611	2496	628	539	613	403	332	110	369
10-[150]	SDB101	34403.6	12766.1	1644.52	474.8	20.9201	1.27545e-12	5808	4322	6495	1408	2686	1462	2302	1728	1987	2430	618	1016	2938	7453	1917	1612	1055	1077	575	240	848
10-[500]	SDB119	85996	37110.1	3040.29	1901.98	28.2854	1.44515e-10	13485	10099	15738	4038	6453	3519	5098	4684	5804	6525	1798	513	4793	12729	3832	2744	1528	2361	573	299	961
10-[540]	SDB37	51206.2	23633.9	1172.44	700.678	43.675	1.23288e-11	7934	5201	8490	2359	4008	2068	3173	2945	2168	2538	679	474	2125	5429	1409	1281	469	911	247	70	314
10-[760]	SDB13	275427	124617	5985.73	2589.05	46.0139	8.74189e-13	46598	31263	51985	14103	21006	10317	15801	14028	8211	9922	2820	1529	13586	38573	9738	9264	2726	5752	959	532	1664
10-[780]	SDB17	4148.15	9315.77	251.195	175.915	16.5137	0.000205763	111	112	182	34	72	32	78	1035	214	284	72	6	327	884	136	263	226	195	93	59	238
10-[1000]	SDB221	4815.94	2436.01	4873.11	1509.23	0.988268	1	689	416	668	224	463	198	280	276	3992	4493	829	5809	9714	26131	7981	6861	2993	5821	1942	518	1712
6-[50]	SDB90	887.922	541.678	504.97	500.03	1.75836	0.318451	95	53	93	46	90	37	57	50	148	168	44	376	623	1475	363	368	575	299	240	111	657
6-[150]	SDB102	823.778	485.05	1142.37	832.69	0.721115	0.579239	66	76	103	37	75	31	74	42	524	698	181	1220	1099	3312	817	906	1637	562	552	222	1023
6-[500]	SDB155	445.98	288.039	1303.8	401.605	0.342063	0.0160827	52	36	39	18	43	12	41	29	1444	1648	264	1249	2550	5044	1501	1400	839	888	441	292	613
6-[750]	SDB94	1658.32	1066.21	2257.31	1934.95	0.734643	0.603745	118	161	190	74	187	51	159	71	897	1325	283	1928	2372	5732	1595	1649	3112	870	746	755	2128
6-[810]	SDB29	9482.28	9814.19	2546.08	1520.91	3.72427	0.00264597	762	735	1123	405	337	171	586	1188	4393	4460	1567	1195	2962	8782	2457	2338	1682	1360	420	269	1283
6-[1000]	SDB225	779.713	598.698	9930.74	3189.04	0.0785151	3.02613e-07	63	62	97	26	49	20	85	63	13330	14396	2466	7423	22022	61651	17959	15886	4431	11471	3126	654	2227
11-[50]	SDB224	5999.29	2937.84	319.655	483.598	18.768	1.1281e-05	375	1843	496	221	463	277	342	338	81	113	16	220	173	569	122	132	193	110	85	124	581
11-[150]	SDB104	199817	525316	509.924	501.012	391.856	1.81726e-06	1154	592	1013	41518	1480	1665	811	468	200	319	92	138	269	659	276	847	1085	247	209	81	511
11-[500]	SDB136	25942.7	31349.4	1784.42	3048.81	14.5385	0.00227042	444	95	3446	132	2812	245	3315	2994	459	310	69	466	381	2058	330	268	2520	188	592	1475	1544
11-[750]	SDB95	6413.23	2164.39	692.97	471.387	9.25469	3.02613e-07	1405	993	1553	264	365	219	488	280	303	507	84	944	982	2056	613	550	585	340	358	156	602
11-[780]	SDB20	458050	162751	27218.2	27887.6	16.8288	1.25101e-07	77029	75966	68144	18190	42211	19570	26794	22285	63485	84194	22824	6669	31039	103134	17415	17640	7862	10112	3672	1938	5693
11-[1000]	SDB222	206888	391719	73936	55501.9	2.7982	0.175865	2375	2131	5925	6074	1143	969	10503	43793	176645	115702	14337	83791	15378	46878	50986	50546	30332	39555	21155	20969	40208
AzOH 1	SDB267	47.904	29.109	58.5511	87.5463	0.818158	0.971157	9	4	12	1	6	1	5	2	34	48	12	225	112	129	62	46	0	14	0	0	54
AzOH 2	SDB271	118.104	45.0039	111.409	68.916	1.06009	1	27	16	25	3	9	9	6	5	133	114	29	40	240	576	118	106	187	61	93	0	43
AzOH 3	SDB272	91.2921	51.3575	85.8206	31.4973	1.06376	1	20	21	18	1	13	3	3	6	81	137	25	7	192	499	111	108	49	65	36	20	36
AzOH 4	SDB273	535.244	107.379	497.536	139.122	1.07579	0.979969	169	133	197	19	30	16	25	18	548	595	145	417	1497	3696	939	693	358	391	203	41	38
AzOH 5	SDB274	184.52	32.8587	188.154	40.4505	0.980686	1	55	43	67	5	16	8	6	6	174	195	47	120	525	1291	358	227	121	164	68	14	92
AzOH 6	SDB275	55.0029	15.3843	43.6759	25.4101	1.25934	0.907111	13	14	15	1	3	3	4	2	49	67	15	0	118	275	56	51	23	47	12	14	3
AzOH 7	SDB276	9.52272	13.6394	8.5539	10.3687	1.11326	1	2	3	0	1	0	1	0	0	3	10	5	0	19	27	16	4	0	13	1	5	0
AzOH 8	SDB277	60.8266	29.7806	105.268	100.062	0.577827	0.527149	12	12	18	1	5	5	4	1	50	95	20	16	167	455	119	95	49	56	92	56	28
AzOH 9	SDB278	6.80799	9.47149	22.3581	46.9856	0.304498	0.352525	0	1	3	0	1	0	0	1	10	17	1	0	39	47	20	18	1	17	1	1	59
AzOH 10	SDB280	46.9735	39.765	35.4359	27.5868	1.32559	0.918116	26	9	5	0	0	2	5	3	41	22	8	0	97	193	86	41	0	44	0	8	32
