# Supplementary material for: Chemoenzymatic synthesis of genetically-encoded multivalent liquid N-glycan arrays
Source: Nat Commun. 2023 Aug 28;14:5237. doi: 10.1038/s41467-023-40900-y (PMC10462762; doi:10.1038/s41467-023-40900-y)
Supplement: Supplementary file 9 — Supplementary Dataset 5 [file 41467_2023_40900_MOESM9_ESM.zip › Supplementary Data 2_Raw data for Fig.5/Figure5e and h-data-table-CD22-Control.xlsx]

## Sheet: data-table-merged-campaigns-2-C
Barcode	SDB	Test (CPM)	Test (SD)	Reference (CPM)	Ref (SD)	FC	q-value	20211216-87SCkhBI-CT1	20211216-87SCkhBI-CT2	20211216-87SCkhBI-CT3	20211216-87SCkhBI-CT4	20211216-87SCkhBI-CT5	20211216-87SCbsBI-CT2	20211216-87SCbsBI-CT4	20211216-87SCbsBI-CT5	20220219-87SCbsBI-CT2	20220219-87SCbsBI-CT6	20220219-87SCbsBI-CT8	20220219-87SCbsBI-CT10	20220219-87SCbsBI-CT11	20220219-87SCbsBI-CT12	20220219-87SCbsBI-CT20	20220219-87TCbsBI-CT7	20220219-87TCbsBI-CT8	20220219-87TCbsBI-CT9
AzOH	AzOH	1155.91	0	1155.91	9.28249e-14	1	1	108	202	308	230	163	1123	1300	307	825	3006	7188	1885	1389	788	872	506	159	385
7-[50]	SDB103	54.6158	20.7709	95.2396	102.987	0.573457	0.618075	7	12	14	11	3	15	22	7	91	58	116	15	36	164	33	107	21	96
7-[140]	SDB191	86.1402	37.1459	126.777	174.267	0.679465	0.698391	9	22	9	22	9	44	61	15	46	150	275	52	63	71	35	134	18	218
7-[500]	SDB120	31012.6	2844.89	1952.65	1264.51	15.8823	1.88147e-08	3192	4683	7964	6250	4628	1134	1312	345	1801	2287	6207	1646	1619	2384	794	842	580	1436
7-[750]	SDB28	525337	49492.5	5197.72	2155.56	101.071	9.16638e-15	54363	83180	125415	108375	78095	4351	5571	1544	2462	7866	22127	5166	6027	3935	2967	4274	726	3121
7-[970]	SDB186	74522.5	6152.44	2831.82	1942.24	26.3161	2.85477e-09	7775	11651	19197	14631	10885	1618	2065	620	1846	2820	8157	1825	2014	3588	1231	1594	809	2262
8-[50]	SDB36	663.61	145.958	694.789	529.691	0.955124	0.976093	64	123	112	138	115	401	554	167	346	733	1999	461	573	760	300	961	137	316
8-[50]	SDB206	200.201	42.4627	304.494	289.869	0.657487	0.574849	18	33	37	49	33	146	197	37	303	214	420	99	134	405	107	201	70	348
8-[140]	SDB163	1894.14	2765.56	826.351	733.492	2.29217	0.193021	66	76	143	192	963	418	470	109	569	523	1574	489	589	1115	341	410	348	631
8-[490]	SDB170	56.1114	28.9495	21.7266	16.9432	2.58262	0.349686	4	4	17	20	7	8	11	0	39	32	75	26	25	19	17	11	2	19
8-[760]	SDB43	32326.4	3103.68	827.398	526.013	39.07	3.83125e-11	3043	5281	8413	7465	4198	590	780	167	353	1232	3551	885	751	634	554	672	83	772
8-[1000]	SDB171	54632.2	4091.6	5074.04	5006.19	10.767	1.87196e-06	5170	9006	13836	12230	7464	3487	4424	951	3460	3927	11929	3382	3545	4137	2206	1944	1007	6933
9-[50]	SDB108	199.216	53.5986	674.212	729.283	0.295479	0.119702	23	27	35	43	35	154	225	91	418	379	795	198	325	829	198	525	314	619
9-[160]	SDB219	131.42	14.5707	282.236	272.917	0.465638	0.294132	12	23	32	31	17	91	123	37	258	242	559	119	149	412	89	151	79	315
9-[510]	SDB110	74449.2	7236.49	2385.97	769.039	31.2029	1.61654e-13	7498	11534	18434	14660	11729	2436	2521	898	1180	3995	12488	2948	2735	1286	1337	1360	372	1379
9-[730]	SDB158	26571.3	1838.56	1215.21	833.06	21.8655	2.44726e-09	2517	4160	6979	5748	3814	760	881	234	1196	1575	4062	1083	1056	858	659	431	309	1171
9-[950]	SDB156	4161.04	605.144	225.26	182.64	18.4722	4.37403e-08	370	702	1117	1023	493	158	208	47	133	285	740	209	155	106	159	150	31	266
9-[970]	SDB147	5675.16	1570.51	595.766	244.29	9.52583	5.22899e-08	548	1436	1306	1065	570	694	624	119	328	611	2496	628	539	613	403	332	110	369
10-[150]	SDB101	3053.63	254.777	1644.55	474.8	1.85681	0.024084	299	479	771	675	429	1987	2430	618	1016	2938	7453	1917	1612	1055	1077	575	240	848
10-[500]	SDB119	20130.8	1360.76	3040.29	1901.98	6.62137	6.13913e-06	1967	3241	5076	4343	2847	5804	6525	1798	513	4793	12729	3832	2744	1528	2361	573	299	961
10-[540]	SDB37	9849.51	1060.83	1172.4	700.678	8.40116	6.57506e-07	986	1649	2389	2258	1262	2168	2538	679	474	2125	5429	1409	1281	469	911	247	70	314
10-[760]	SDB13	55603.2	6198.76	5985.7	2589.05	9.28935	2.04389e-08	5836	8814	13229	12327	7551	8211	9922	2820	1529	13586	38573	9738	9264	2726	5752	959	532	1664
10-[780]	SDB17	1690.7	321.348	251.256	175.915	6.729	0.000591748	209	259	390	342	219	214	284	72	6	327	884	136	263	226	195	93	59	238
10-[1000]	SDB221	1475.46	306.095	4873.08	1509.23	0.302779	0.00025071	127	243	389	396	166	3992	4493	829	5809	9714	26131	7981	6861	2993	5821	1942	518	1712
6-[50]	SDB90	119.61	37.1252	505.022	500.03	0.236842	0.0390086	7	27	35	30	12	148	168	44	376	623	1475	363	368	575	299	240	111	657
6-[150]	SDB102	917.181	134.306	1142.38	832.69	0.802872	0.687528	79	162	202	186	158	524	698	181	1220	1099	3312	817	906	1637	562	552	222	1023
6-[500]	SDB155	3479.18	478.878	1303.78	401.605	2.66853	0.000834408	334	623	897	818	392	1444	1648	264	1249	2550	5044	1501	1400	839	888	441	292	613
6-[750]	SDB94	2087.02	223.721	2257.35	1934.95	0.924548	0.922281	203	338	481	474	302	897	1325	283	1928	2372	5732	1595	1649	3112	870	746	755	2128
6-[810]	SDB29	6832.07	2190.9	2546.08	1520.91	2.68337	0.010065	798	1650	1079	1312	781	4393	4460	1567	1195	2962	8782	2457	2338	1682	1360	420	269	1283
6-[1000]	SDB225	4509.46	410.172	9930.71	3189.04	0.454093	0.00705009	458	797	1096	977	573	13330	14396	2466	7423	22022	61651	17959	15886	4431	11471	3126	654	2227
11-[50]	SDB224	209.525	48.2594	319.972	483.598	0.654824	0.638895	16	35	55	58	25	81	113	16	220	173	569	122	132	193	110	85	124	581
11-[150]	SDB104	11285.8	22388.8	510.018	501.012	22.1281	0.00218057	17	812	58	39	7219	200	319	92	138	269	659	276	847	1085	247	209	81	511
11-[500]	SDB136	828.473	390.537	1785.01	3048.81	0.464128	0.452901	50	117	174	154	213	459	310	69	466	381	2058	330	268	2520	188	592	1475	1544
11-[750]	SDB95	3063.82	2616.85	693.015	471.387	4.42099	0.00197444	722	324	409	411	302	303	507	84	944	982	2056	613	550	585	340	358	156	602
11-[780]	SDB20	194766	91865.3	27218.2	27887.6	7.15572	0.000464219	29066	37672	23386	48273	16485	63485	84194	22824	6669	31039	103134	17415	17640	7862	10112	3672	1938	5693
11-[1000]	SDB222	16095.1	16555.3	73936.1	55501.9	0.217689	0.0452327	1759	7656	1201	1750	641	176645	115702	14337	83791	15378	46878	50986	50546	30332	39555	21155	20969	40208
AzOH 1	SDB267	35.9233	23.0321	58.5295	87.5463	0.613764	0.77272	7	6	7	6	2	34	48	12	225	112	129	62	46	0	14	0	0	54
AzOH 2	SDB271	99.442	21.1281	111.385	68.916	0.892778	0.946505	11	12	26	24	13	133	114	29	40	240	576	118	106	187	61	93	0	43
AzOH 3	SDB272	114.152	13.0731	85.8039	31.4973	1.33039	0.738893	12	19	28	20	18	81	137	25	7	192	499	111	108	49	65	36	20	36
AzOH 4	SDB273	564.422	51.1726	497.507	139.122	1.1345	0.786053	52	87	170	109	82	548	595	145	417	1497	3696	939	693	358	391	203	41	38
AzOH 5	SDB274	168.807	17.1324	188.132	40.4505	0.897276	0.880218	14	31	41	34	27	174	195	47	120	525	1291	358	227	121	164	68	14	92
AzOH 6	SDB275	47.6826	16.5786	43.6621	25.4101	1.09208	0.977051	4	12	10	12	4	49	67	15	0	118	275	56	51	23	47	12	14	3
AzOH 7	SDB276	6.66741	8.86031	8.53988	10.3687	0.780738	0.916867	0	3	0	3	0	3	10	5	0	19	27	16	4	0	13	1	5	0
AzOH 8	SDB277	53.3956	12.765	105.262	100.062	0.507265	0.452901	7	9	14	9	6	50	95	20	16	167	455	119	95	49	56	92	56	28
AzOH 9	SDB278	9.52119	8.49776	22.3399	46.9856	0.426196	0.574849	0	2	6	1	1	10	17	1	0	39	47	20	18	1	17	1	1	59
AzOH 10	SDB280	57.1196	43.3753	35.4181	27.5868	1.61272	0.743734	1	21	6	12	10	41	22	8	0	97	193	86	41	0	44	0	8	32
