# Supplementary material for: Chemoenzymatic synthesis of genetically-encoded multivalent liquid N-glycan arrays
Source: Nat Commun. 2023 Aug 28;14:5237. doi: 10.1038/s41467-023-40900-y (PMC10462762; doi:10.1038/s41467-023-40900-y)
Supplement: Supplementary file 9 — Supplementary Dataset 5 [file 41467_2023_40900_MOESM9_ESM.zip › Supplementary Data 2_Raw data for Fig.5/Figure5d and h-data-table-SNA-Control.xlsx]

## Sheet: data-table-merged-campaigns-2-S
Barcode	SDB	Test (CPM)	Test (SD)	Reference (CPM)	Ref (SD)	FC	q-value	20211216-87SCsnaBI-CT1	20211216-87SCsnaBI-CT2	20211216-87SCsnaBI-CT3	20211216-87SCsnaBI-CT4	20211216-87SCsnaBI-CT5	20211216-87SCbsBI-CT2	20211216-87SCbsBI-CT4	20211216-87SCbsBI-CT5	20220219-87SCbsBI-CT2	20220219-87SCbsBI-CT6	20220219-87SCbsBI-CT8	20220219-87SCbsBI-CT10	20220219-87SCbsBI-CT11	20220219-87SCbsBI-CT12	20220219-87SCbsBI-CT20	20220219-87TCbsBI-CT7	20220219-87TCbsBI-CT8	20220219-87TCbsBI-CT9
AzOH	AzOH	1155.91	1.96911e-13	1155.91	9.28249e-14	1	1	127	252	86	66	4	1123	1300	307	825	3006	7188	1885	1389	788	872	506	159	385
7-[50]	SDB103	3277.97	1462.09	95.1618	102.987	34.4463	2.64562e-05	622	560	144	206	9	15	22	7	91	58	116	15	36	164	33	107	21	96
7-[140]	SDB191	28750	13042.7	126.616	174.267	227.065	6.8122e-09	5431	5085	1115	1368	111	44	61	15	46	150	275	52	63	71	35	134	18	218
7-[500]	SDB120	52907.6	25400.3	1952.74	1264.51	27.094	2.03013e-08	6140	17776	1408	2106	247	1134	1312	345	1801	2287	6207	1646	1619	2384	794	842	580	1436
7-[750]	SDB28	172844	107690	5197.77	2155.56	33.2535	1.46962e-09	29002	19824	6258	6388	1085	4351	5571	1544	2462	7866	22127	5166	6027	3935	2967	4274	726	3121
7-[970]	SDB186	23069.7	16199.8	2831.97	1942.24	8.14618	0.000101982	3920	604	887	1324	145	1618	2065	620	1846	2820	8157	1825	2014	3588	1231	1594	809	2262
8-[50]	SDB36	53453.6	24460.8	694.748	529.691	76.9396	1.46962e-09	5934	13204	2120	1950	312	401	554	167	346	733	1999	461	573	760	300	961	137	316
8-[50]	SDB206	19848.2	8029.86	304.392	289.869	65.2061	4.48098e-08	3612	4173	808	1086	60	146	197	37	303	214	420	99	134	405	107	201	70	348
8-[140]	SDB163	717507	919875	826.186	733.492	868.457	2.3856e-08	3038	13513	123458	2876	6190	418	470	109	569	523	1574	489	589	1115	341	410	348	631
8-[490]	SDB170	263.201	123.406	21.7297	16.9432	12.1125	0.00996677	50	53	9	12	1	8	11	0	39	32	75	26	25	19	17	11	2	19
8-[760]	SDB43	27109.9	12110.5	827.433	526.013	32.7638	1.96377e-09	4924	4693	1041	1241	116	590	780	167	353	1232	3551	885	751	634	554	672	83	772
8-[1000]	SDB171	24953.4	18319.5	5074.15	5006.19	4.91774	0.00347615	5055	839	648	1590	133	3487	4424	951	3460	3927	11929	3382	3545	4137	2206	1944	1007	6933
9-[50]	SDB108	14334.9	3812.46	674.146	729.283	21.2638	1.82168e-05	1693	3259	615	817	65	154	225	91	418	379	795	198	325	829	198	525	314	619
9-[160]	SDB219	43710.5	17954.1	282.074	272.917	154.961	4.4935e-09	7779	10781	1662	2143	133	91	123	37	258	242	559	119	149	412	89	151	79	315
9-[510]	SDB110	65647.1	32058.2	2386.02	769.039	27.5133	1.03994e-09	7166	21352	1973	2389	335	2436	2521	898	1180	3995	12488	2948	2735	1286	1337	1360	372	1379
9-[730]	SDB158	18001.1	12501.6	1215.32	833.06	14.8119	6.29407e-07	3531	1680	525	701	107	760	881	234	1196	1575	4062	1083	1056	858	659	431	309	1171
9-[950]	SDB156	2631.64	2186.34	225.321	182.64	11.6795	9.93689e-05	659	63	91	142	11	158	208	47	133	285	740	209	155	106	159	150	31	266
9-[970]	SDB147	2946.67	1850.34	595.811	244.29	4.94564	0.000931254	439	150	91	243	16	694	624	119	328	611	2496	628	539	613	403	332	110	369
10-[150]	SDB101	5898.19	2139.81	1644.57	474.8	3.58646	0.000248171	774	945	271	318	31	1987	2430	618	1016	2938	7453	1917	1612	1055	1077	575	240	848
10-[500]	SDB119	4829.32	1761.81	3040.3	1901.98	1.58843	0.326914	826	904	201	262	18	5804	6525	1798	513	4793	12729	3832	2744	1528	2361	573	299	961
10-[540]	SDB37	2625.6	759.782	1172.39	700.678	2.23953	0.0751874	394	362	161	178	9	2168	2538	679	474	2125	5429	1409	1281	469	911	247	70	314
10-[760]	SDB13	7209.3	2233.88	5985.68	2589.05	1.20443	0.744701	819	1165	451	358	38	8211	9922	2820	1529	13586	38573	9738	9264	2726	5752	959	532	1664
10-[780]	SDB17	1107.82	631.488	251.354	175.915	4.4074	0.026267	89	92	110	49	7	214	284	72	6	327	884	136	263	226	195	93	59	238
10-[1000]	SDB221	3200.59	1705.22	4873.07	1509.23	0.65679	0.277922	653	476	120	208	9	3992	4493	829	5809	9714	26131	7981	6861	2993	5821	1942	518	1712
6-[50]	SDB90	708.848	460.64	505.08	500.03	1.40344	0.759475	100	66	11	61	4	148	168	44	376	623	1475	363	368	575	299	240	111	657
6-[150]	SDB102	3957.68	2018.85	1142.39	832.69	3.46437	0.0111299	560	418	123	340	18	524	698	181	1220	1099	3312	817	906	1637	562	552	222	1023
6-[500]	SDB155	3293.82	2039.85	1303.81	401.605	2.5263	0.0163152	606	274	146	132	19	1444	1648	264	1249	2550	5044	1501	1400	839	888	441	292	613
6-[750]	SDB94	7241.18	2793.59	2257.4	1934.95	3.20776	0.0163152	758	885	436	451	40	897	1325	283	1928	2372	5732	1595	1649	3112	870	746	755	2128
6-[810]	SDB29	13579.9	19220.3	2546.1	1520.91	5.33361	0.0020053	721	919	285	321	166	4393	4460	1567	1195	2962	8782	2457	2338	1682	1360	420	269	1283
6-[1000]	SDB225	6135.87	1900.82	9930.67	3189.04	0.617871	0.190891	801	1146	256	363	29	13330	14396	2466	7423	22022	61651	17959	15886	4431	11471	3126	654	2227
11-[50]	SDB224	835.121	572.044	320.059	483.598	2.60928	0.273938	187	95	36	24	4	81	113	16	220	173	569	122	132	193	110	85	124	581
11-[150]	SDB104	1099.57	610.676	510.126	501.012	2.1555	0.282475	141	91	38	91	6	200	319	92	138	269	659	276	847	1085	247	209	81	511
11-[500]	SDB136	1107.6	1019.67	1785.21	3048.81	0.62043	0.759475	264	57	18	39	7	459	310	69	466	381	2058	330	268	2520	188	592	1475	1544
11-[750]	SDB95	1817.28	483.744	693.085	471.387	2.62202	0.0559295	199	286	116	105	9	303	507	84	944	982	2056	613	550	585	340	358	156	602
11-[780]	SDB20	38912.2	18467.3	27218.2	27887.6	1.42964	0.606381	4830	5879	1802	1740	239	63485	84194	22824	6669	31039	103134	17415	17640	7862	10112	3672	1938	5693
11-[1000]	SDB222	96532.3	95311.4	73936.1	55501.9	1.30562	0.78563	9107	5595	2611	4475	903	176645	115702	14337	83791	15378	46878	50986	50546	30332	39555	21155	20969	40208
AzOH 1	SDB267	199.051	219.945	58.5274	87.5463	3.40098	0.410655	0	10	10	31	1	34	48	12	225	112	129	62	46	0	14	0	0	54
AzOH 2	SDB271	327.204	365.477	111.377	68.916	2.93781	0.335851	63	27	0	8	3	133	114	29	40	240	576	118	106	187	61	93	0	43
AzOH 3	SDB272	66.2593	83.4758	85.8308	31.4973	0.771975	0.951288	4	15	15	0	0	81	137	25	7	192	499	111	108	49	65	36	20	36
AzOH 4	SDB273	236.232	280.901	497.469	139.122	0.474869	0.453423	0	105	43	4	0	548	595	145	417	1497	3696	939	693	358	391	203	41	38
AzOH 5	SDB274	76.3498	94.8859	188.121	40.4505	0.405855	0.431876	0	26	16	1	0	174	195	47	120	525	1291	358	227	121	164	68	14	92
AzOH 6	SDB275	130.51	207.674	43.6825	25.4101	2.98769	0.348508	54	19	2	1	0	49	67	15	0	118	275	56	51	23	47	12	14	3
AzOH 7	SDB276	0.128307	0	8.57942	10.3687	0.0149551	0.127978	0	0	0	0	0	3	10	5	0	19	27	16	4	0	13	1	5	0
AzOH 8	SDB277	88.7819	115.615	105.337	100.062	0.842836	1	6	18	0	16	0	50	95	20	16	167	455	119	95	49	56	92	56	28
AzOH 9	SDB278	28.5508	40.0862	22.3568	46.9856	1.27705	1	0	20	0	2	0	10	17	1	0	39	47	20	18	1	17	1	1	59
AzOH 10	SDB280	24.3174	29.4734	35.4389	27.5868	0.686177	1	0	12	0	3	0	41	22	8	0	97	193	86	41	0	44	0	8	32
