# Supplementary material for: Chemoenzymatic synthesis of genetically-encoded multivalent liquid N-glycan arrays
Source: Nat Commun. 2023 Aug 28;14:5237. doi: 10.1038/s41467-023-40900-y (PMC10462762; doi:10.1038/s41467-023-40900-y)
Supplement: Supplementary file 9 — Supplementary Dataset 5 [file 41467_2023_40900_MOESM9_ESM.zip › Supplementary Data 2_Raw data for Fig.5/Figure5h-data-table-WGA.20.┬╡g-Control.xlsx]

## Sheet: data-table-merged-campaigns-2-W
Barcode	SDB	Test (CPM)	Test (SD)	Reference (CPM)	Ref (SD)	FC	q-value	20220219-87SCwgaBI-CT1	20220219-87SCwgaBI-CT2	20220219-87SCwgaBI-CT3	20220219-87SCwgaBI-CT4	20220219-87SCwgaBI-CT5	20220219-87SCwgaBI-CT6	20220219-87SCwgaBI-CT7	20220219-87SCwgaBI-CT8	20220219-87SCwgaBI-CT9	20220219-87SCwgaBI-CT10	20220219-87SCwgaBI-CT11	20211216-87SCbsBI-CT2	20211216-87SCbsBI-CT4	20211216-87SCbsBI-CT5	20220219-87SCbsBI-CT2	20220219-87SCbsBI-CT6	20220219-87SCbsBI-CT8	20220219-87SCbsBI-CT10	20220219-87SCbsBI-CT11	20220219-87SCbsBI-CT12	20220219-87SCbsBI-CT20	20220219-87TCbsBI-CT7	20220219-87TCbsBI-CT8	20220219-87TCbsBI-CT9
AzOH	AzOH	1155.96	1.24538e-13	1155.96	9.28249e-14	1	1	9	60	135	58	13	20	23	61	8	18	8	1123	1300	307	825	3006	7188	1885	1389	788	872	506	159	385
7-[50]	SDB103	373.139	245.81	95.2904	102.987	3.91581	0.0454492	6	13	42	35	5	12	4	10	2	1	1	15	22	7	91	58	116	15	36	164	33	107	21	96
7-[140]	SDB191	590.886	506.795	126.835	174.267	4.65869	0.0310633	0	25	77	79	2	22	4	33	7	5	1	44	61	15	46	150	275	52	63	71	35	134	18	218
7-[500]	SDB120	133318	164056	1952.83	1264.51	68.269	4.18729e-08	827	670	1537	870	2144	588	3664	917	3949	3213	790	1134	1312	345	1801	2287	6207	1646	1619	2384	794	842	580	1436
7-[750]	SDB28	3.57431e+06	4.5728e+06	5197.82	2155.56	687.655	2.61308e-09	4749	10649	21829	9411	77670	10070	90689	7265	100379	65615	50049	4351	5571	1544	2462	7866	22127	5166	6027	3935	2967	4274	726	3121
7-[970]	SDB186	969824	1.09262e+06	2832	1942.24	342.452	7.88748e-10	3175	12250	25077	13691	19343	6124	17406	3801	18423	9200	22595	1618	2065	620	1846	2820	8157	1825	2014	3588	1231	1594	809	2262
8-[50]	SDB36	2697.39	1362.24	694.908	529.691	3.88165	0.00814166	22	59	213	302	31	51	43	72	27	29	20	401	554	167	346	733	1999	461	573	760	300	961	137	316
8-[50]	SDB206	1542.64	2848.72	304.587	289.869	5.06468	0.0226965	78	45	125	91	3	18	6	24	3	3	4	146	197	37	303	214	420	99	134	405	107	201	70	348
8-[140]	SDB163	4905.82	3755.15	826.57	733.492	5.93515	0.00122651	111	113	314	374	26	81	36	223	55	31	31	418	470	109	569	523	1574	489	589	1115	341	410	348	631
8-[490]	SDB170	625.197	861.846	21.7717	16.9432	28.716	4.61831e-05	24	7	14	16	3	8	10	9	8	7	2	8	11	0	39	32	75	26	25	19	17	11	2	19
8-[760]	SDB43	149921	172495	827.482	526.013	181.177	4.91619e-09	724	905	2179	743	3272	714	4437	451	3989	2654	1350	590	780	167	353	1232	3551	885	751	634	554	672	83	772
8-[1000]	SDB171	487328	460629	5074.2	5006.19	96.0404	5.50985e-09	3943	5689	12335	6430	11064	3455	9921	3068	8458	4387	8773	3487	4424	951	3460	3927	11929	3382	3545	4137	2206	1944	1007	6933
9-[50]	SDB108	3123.93	2427.64	674.429	729.283	4.63196	0.0145817	60	104	358	366	14	57	20	147	29	12	7	154	225	91	418	379	795	198	325	829	198	525	314	619
9-[160]	SDB219	1910.33	2530.79	282.319	272.917	6.76656	0.00525047	70	40	135	167	10	46	7	52	7	3	5	91	123	37	258	242	559	119	149	412	89	151	79	315
9-[510]	SDB110	295814	417682	2386.07	769.039	123.975	4.18729e-08	569	951	1466	855	5095	596	8272	610	9663	8455	1935	2436	2521	898	1180	3995	12488	2948	2735	1286	1337	1360	372	1379
9-[730]	SDB158	179922	206985	1215.37	833.06	148.039	5.71129e-09	520	1045	2318	1030	3974	940	4856	867	4637	2880	2278	760	881	234	1196	1575	4062	1083	1056	858	659	431	309	1171
9-[950]	SDB156	28501.2	26186.6	225.345	182.64	126.478	4.02506e-09	138	280	920	345	691	268	862	248	502	243	434	158	208	47	133	285	740	209	155	106	159	150	31	266
9-[970]	SDB147	20547.9	18958.3	595.856	244.29	34.4846	4.18729e-08	187	245	502	420	426	90	399	334	336	160	391	694	624	119	328	611	2496	628	539	613	403	332	110	369
10-[150]	SDB101	5542.39	7278.01	1644.64	474.8	3.36998	0.0118577	210	163	365	367	25	62	37	138	36	33	20	1987	2430	618	1016	2938	7453	1917	1612	1055	1077	575	240	848
10-[500]	SDB119	192765	248456	3040.34	1901.98	63.4023	1.82741e-07	427	848	1942	739	3360	678	7422	488	5662	4727	1221	5804	6525	1798	513	4793	12729	3832	2744	1528	2361	573	299	961
10-[540]	SDB37	91345.9	113697	1172.44	700.678	77.9111	6.49882e-08	349	485	926	362	1748	330	3308	277	2599	2247	484	2168	2538	679	474	2125	5429	1409	1281	469	911	247	70	314
10-[760]	SDB13	615577	792304	5985.72	2589.05	102.841	5.47057e-08	1703	1726	3471	1930	12675	1703	20189	1238	18059	14249	4597	8211	9922	2820	1529	13586	38573	9738	9264	2726	5752	959	532	1664
10-[780]	SDB17	47296.4	57724.9	251.317	175.915	188.194	4.18729e-08	92	134	310	239	985	351	1487	226	1326	1077	353	214	284	72	6	327	884	136	263	226	195	93	59	238
10-[1000]	SDB221	61229.6	63323.5	4873.11	1509.23	12.5648	8.36464e-07	1726	928	2469	1190	939	551	909	509	613	280	776	3992	4493	829	5809	9714	26131	7981	6861	2993	5821	1942	518	1712
6-[50]	SDB90	2282.4	2366.8	505.129	500.03	4.51844	0.0147537	68	84	242	203	4	36	19	97	10	4	12	148	168	44	376	623	1475	363	368	575	299	240	111	657
6-[150]	SDB102	28189.9	29566.9	1142.46	832.69	24.6747	4.27354e-07	357	373	645	684	184	192	641	383	685	950	77	524	698	181	1220	1099	3312	817	906	1637	562	552	222	1023
6-[500]	SDB155	42804.2	43818.1	1303.86	401.605	32.8289	1.82741e-07	551	255	594	245	829	158	1606	179	951	733	235	1444	1648	264	1249	2550	5044	1501	1400	839	888	441	292	613
6-[750]	SDB94	356367	442827	2257.41	1934.95	157.865	4.10865e-08	1205	1371	2986	1265	7117	1159	11650	1279	10163	8370	2583	897	1325	283	1928	2372	5732	1595	1649	3112	870	746	755	2128
6-[810]	SDB29	882562	1.17219e+06	2546.14	1520.91	346.628	2.36875e-08	1093	1581	3747	1546	18271	1765	25377	1521	26404	20115	9261	4393	4460	1567	1195	2962	8782	2457	2338	1682	1360	420	269	1283
6-[1000]	SDB225	62410.6	59252.5	9930.69	3189.04	6.28462	0.00027056	1057	366	874	800	1401	203	1491	394	1125	623	687	13330	14396	2466	7423	22022	61651	17959	15886	4431	11471	3126	654	2227
11-[50]	SDB224	1554.21	1798.73	320.111	483.598	4.85521	0.0246326	24	41	166	323	7	27	6	39	4	6	8	81	113	16	220	173	569	122	132	193	110	85	124	581
11-[150]	SDB104	37971.6	119604	510.131	501.012	74.4351	0.000211708	0	56	469	111	11	32	29	112	20	43	2759	200	319	92	138	269	659	276	847	1085	247	209	81	511
11-[500]	SDB136	124840	267368	1785.11	3048.81	69.9339	8.79582e-05	6787	283	489	17486	215	129	168	1492	421	125	80	459	310	69	466	381	2058	330	268	2520	188	592	1475	1544
11-[750]	SDB95	72665.8	64029.9	693.086	471.387	104.844	5.71129e-09	1010	532	991	790	1325	503	1992	342	1400	1332	651	303	507	84	944	982	2056	613	550	585	340	358	156	602
11-[780]	SDB20	1.32576e+06	1.20755e+06	27218.3	27887.6	48.7086	4.18729e-08	20890	21144	14607	18886	12811	5929	15492	182961	22086	17886	6410	63485	84194	22824	6669	31039	103134	17415	17640	7862	10112	3672	1938	5693
11-[1000]	SDB222	632368	1.11683e+06	73936.2	55501.9	8.55288	0.00275316	14605	5070	2983	3832	2815	483	1310	1484	3887	5716	24783	176645	115702	14337	83791	15378	46878	50986	50546	30332	39555	21155	20969	40208
AzOH 1	SDB267	173.256	110.273	58.5778	87.5463	2.9577	0.215016	0	15	26	9	2	3	1	16	0	3	2	34	48	12	225	112	129	62	46	0	14	0	0	54
AzOH 2	SDB271	87.0971	87.5931	111.422	68.916	0.781687	0.89496	0	3	0	4	2	1	1	1	1	2	2	133	114	29	40	240	576	118	106	187	61	93	0	43
AzOH 3	SDB272	42.3612	69.478	85.8629	31.4973	0.493359	0.41396	0	0	1	3	0	0	4	0	0	1	1	81	137	25	7	192	499	111	108	49	65	36	20	36
AzOH 4	SDB273	388.558	206.654	497.505	139.122	0.781014	0.7917	5	18	43	4	4	9	9	8	5	8	1	548	595	145	417	1497	3696	939	693	358	391	203	41	38
AzOH 5	SDB274	127.574	120.667	188.167	40.4505	0.677981	0.701156	0	13	21	0	0	6	3	12	1	1	0	174	195	47	120	525	1291	358	227	121	164	68	14	92
AzOH 6	SDB275	88.6609	82.372	43.707	25.4101	2.02853	0.330246	0	5	5	15	1	1	2	3	1	1	0	49	67	15	0	118	275	56	51	23	47	12	14	3
AzOH 7	SDB276	41.054	88.82	8.55909	10.3687	4.79654	0.146606	0	1	0	8	3	0	0	0	0	0	0	3	10	5	0	19	27	16	4	0	13	1	5	0
AzOH 8	SDB277	112.076	111.944	105.338	100.062	1.06396	1	1	4	29	13	0	0	1	15	0	2	0	50	95	20	16	167	455	119	95	49	56	92	56	28
AzOH 9	SDB278	54.3219	114.594	22.3794	46.9856	2.42732	0.410549	3	0	4	2	0	0	1	6	0	0	0	10	17	1	0	39	47	20	18	1	17	1	1	59
AzOH 10	SDB280	40.9066	86.2072	35.4683	27.5868	1.15333	1	0	1	6	0	1	0	1	0	0	0	2	41	22	8	0	97	193	86	41	0	44	0	8	32
