# Supplementary material for: Chemoenzymatic synthesis of genetically-encoded multivalent liquid N-glycan arrays
Source: Nat Commun. 2023 Aug 28;14:5237. doi: 10.1038/s41467-023-40900-y (PMC10462762; doi:10.1038/s41467-023-40900-y)
Supplement: Supplementary file 9 — Supplementary Dataset 5 [file 41467_2023_40900_MOESM9_ESM.zip › Supplementary Data 2_Raw data for Fig.5/Figure5f and h-data-table-CD22.cell-CD.Control.xlsx]

## Sheet: data-table-merged-campaigns-2-C
Barcode	SDB	Test (CPM)	Test (SD)	Reference (CPM)	Ref (SD)	FC	q-value	20211216-87KEkhZW-MS3	20211216-87KEkhZW-MS5	20211216-87KErbZW-MS3	20211216-87KErbZW-MS5
AzOH	AzOH	1227.84	0	1227.84	0	1	1	2	2	1	3
7-[50]	SDB103	650.035	817.264	72.2262	0	9	1	0	2	0	0
7-[140]	SDB191	1516.75	408.632	72.2262	0	21	0.102076	3	2	0	0
7-[500]	SDB120	239574	6946.74	72.2262	0	3317	2.15766e-24	406	423	0	0
7-[750]	SDB28	1.74939e+06	330583	346.592	272.421	5047.4	9.46066e-76	3432	2623	0	1
7-[970]	SDB186	519523	61294.8	72.2262	0	7193	3.85989e-41	974	824	0	0
8-[50]	SDB36	938.94	1225.9	72.2262	0	13	1	0	3	0	0
8-[50]	SDB206	72.2262	0	72.2262	0	1	1	0	0	0	0
8-[140]	SDB163	8161.56	4903.58	49958.4	54756.7	0.163367	0.224403	8	20	77	30
8-[490]	SDB170	5272.51	0	72.2262	0	73	1.20719e-05	9	9	0	0
8-[760]	SDB43	555636	71510.6	72.2262	0	7693	1.7147e-42	1049	874	0	0
8-[1000]	SDB171	739090	192874	974.118	272.421	758.727	1.81935e-42	1515	1043	1	2
9-[50]	SDB108	72.2262	0	340.344	272.421	0.212215	1	0	0	0	1
9-[160]	SDB219	1516.75	408.632	72.2262	0	21	0.102076	3	2	0	0
9-[510]	SDB110	247086	2043.16	72.2262	0	3421	6.48762e-25	430	425	0	0
9-[730]	SDB158	311222	37185.5	342.563	272.421	908.512	9.11214e-27	584	493	0	1
9-[950]	SDB156	318445	44949.5	72.2262	0	4409	5.6137e-30	606	496	0	0
9-[970]	SDB147	373626	33099.2	596.099	544.842	626.785	2.00866e-29	687	606	0	2
10-[150]	SDB101	650.035	817.264	72.2262	0	9	1	2	0	0	0
10-[500]	SDB119	938.94	408.632	72.2262	0	13	1	1	2	0	0
10-[540]	SDB37	361.131	408.632	72.2262	0	5	1	1	0	0	0
10-[760]	SDB13	1805.65	817.264	721.141	544.842	2.50389	1	2	4	1	1
10-[780]	SDB17	361.131	408.632	72.2262	0	5	1	1	0	0	0
10-[1000]	SDB221	4694.7	817.264	72.2262	0	65	4.37134e-05	7	9	0	0
6-[50]	SDB90	361.131	408.632	436.516	817.264	0.827303	1	1	0	1	0
6-[150]	SDB102	938.94	408.632	72.2262	0	13	1	2	1	0	0
6-[500]	SDB155	1805.65	1634.53	436.685	817.264	4.13491	1	5	1	1	0
6-[750]	SDB94	938.94	408.632	981.586	272.421	0.956554	1	2	1	1	2
6-[810]	SDB29	1516.75	408.632	340.33	272.421	4.4567	0.819521	3	2	0	1
6-[1000]	SDB225	5561.41	1225.9	721.558	544.842	7.7075	0.018533	11	8	1	1
11-[50]	SDB224	3250.18	4494.95	36176.8	47128.9	0.0898414	1	11	0	2	179
11-[150]	SDB104	2094.56	2043.16	18405.2	10896.8	0.113803	0.457086	6	1	9	67
11-[500]	SDB136	4116.89	817.264	17349.3	23700.6	0.237295	1	8	6	0	87
11-[750]	SDB95	20006.6	24109.3	2927.12	3541.48	6.83493	0.819521	5	64	0	13
11-[780]	SDB20	12495.1	4494.95	72738.5	70012.3	0.171781	0.0637325	16	27	106	61
11-[1000]	SDB222	503344	817.264	27602.4	9262.32	18.2355	3.29053e-14	872	870	18	88
AzOH 1	SDB267	72.2262	0	72.2262	0	1	1	0	0	0	0
AzOH 2	SDB271	72.2262	0	587.962	544.842	0.122842	1	0	0	0	2
AzOH 3	SDB272	361.131	408.632	72.2262	0	5	1	0	1	0	0
AzOH 4	SDB273	361.131	408.632	72.2262	0	5	1	0	1	0	0
AzOH 5	SDB274	72.2262	0	72.2262	0	1	1	0	0	0	0
AzOH 6	SDB275	72.2262	0	72.2262	0	1	1	0	0	0	0
AzOH 7	SDB276	72.2262	0	72.2262	0	1	1	0	0	0	0
AzOH 8	SDB277	72.2262	0	72.2262	0	1	1	0	0	0	0
AzOH 9	SDB278	650.035	817.264	720.979	544.842	0.901601	1	2	0	1	1
AzOH 10	SDB280	72.2262	0	72.2262	0	1	1	0	0	0	0
