# Supplementary material for: Chemoenzymatic synthesis of genetically-encoded multivalent liquid N-glycan arrays
Source: Nat Commun. 2023 Aug 28;14:5237. doi: 10.1038/s41467-023-40900-y (PMC10462762; doi:10.1038/s41467-023-40900-y)
Supplement: Supplementary file 9 — Supplementary Dataset 5 [file 41467_2023_40900_MOESM9_ESM.zip › Supplementary Data 2_Raw data for Fig.5/Figure5g and h-data-table-DC.SIGN-DC.Control.xlsx]

## Sheet: data-table-merged-campaigns-2-D
Barcode	SDB	Test (CPM)	Test (SD)	Reference (CPM)	Ref (SD)	FC	q-value	20220314-87SCrdZW-MS1	20220314-87SCrdZW-MS2	20220314-87SCrdZW-MS3	20220314-87SCrdZW-MS4	20220314-87SCrdZW-MS5	20220314-87SCrfZW-MS1	20220314-87SCrfZW-MS2	20220314-87SCrfZW-MS3	20220314-87SCrfZW-MS4	20220314-87SCrfZW-MS5
AzOH	AzOH	1170.49	1.13687e-13	1170.49	1.60777e-13	1	1	16	19	6	7	19	10	7	11	1	2
7-[50]	SDB103	112.612	127.055	124.67	111.006	0.903282	1	4	0	0	0	2	2	1	0	0	0
7-[140]	SDB191	185.526	123.303	497.843	935.131	0.37266	1	3	1	2	1	2	5	3	1	2	0
7-[500]	SDB120	1157.37	437.893	2252.07	2518.3	0.513913	1	20	11	9	5	18	10	5	14	6	5
7-[750]	SDB28	5756.68	1372.75	9597.43	7246.47	0.599815	1	79	56	34	38	112	83	17	82	19	11
7-[970]	SDB186	3796.74	1699.27	4807.09	4277.93	0.789822	1	83	45	26	11	55	21	17	36	11	7
8-[50]	SDB36	1250.62	403.119	1717.37	2124.68	0.728219	1	19	10	7	7	28	10	3	16	5	2
8-[50]	SDB206	51.7702	83.604	53.4236	73.8404	0.969052	1	0	1	1	0	0	0	1	0	0	0
8-[140]	SDB163	2.1604e+06	1.20865e+06	1.42061e+07	2.52234e+07	0.152076	0.521983	17590	53490	18991	9674	16805	527	56429	23764	50900	572
8-[490]	SDB170	51.3026	72.0284	53.4236	73.8404	0.960298	1	0	1	0	1	0	0	1	0	0	0
8-[760]	SDB43	908.17	636.136	809.341	822.382	1.12211	1	6	30	5	1	16	4	1	19	1	0
8-[1000]	SDB171	2247.43	653.198	11401.5	19109	0.197117	0.249881	23	28	16	17	33	26	11	47	40	8
9-[50]	SDB108	525.17	197.357	1223.93	1751.21	0.429083	1	10	4	2	4	9	7	8	4	4	1
9-[160]	SDB219	163.375	83.9904	89.6679	78.84	1.822	1	3	3	0	1	2	1	1	0	0	0
9-[510]	SDB110	1755.09	670.386	6590.28	4702.15	0.266316	0.463161	36	18	8	7	37	16	46	23	11	17
9-[730]	SDB158	888.699	359.38	2930.11	5177.37	0.303299	0.463878	14	5	5	5	21	11	5	21	11	1
9-[950]	SDB156	93.5489	93.2697	188.861	113.257	0.495331	1	2	0	1	1	0	2	1	2	0	0
9-[970]	SDB147	14.7417	0	14.7417	0	1	1	0	0	0	0	0	0	0	0	0	0
10-[150]	SDB101	309.891	282.166	403.534	427.412	0.767944	1	6	2	4	1	2	3	3	3	1	0
10-[500]	SDB119	261.952	230.135	409.691	511.378	0.639388	1	3	2	0	1	10	1	1	8	1	0
10-[540]	SDB37	739.401	943.492	517.635	425.56	1.42842	1	1	4	12	7	4	5	2	6	1	0
10-[760]	SDB13	1967.97	719.15	2864.9	4021.33	0.686925	1	27	14	12	17	32	19	8	19	9	1
10-[780]	SDB17	86.104	78.0918	50.3459	46.9894	1.71025	1	2	1	0	1	0	0	0	1	0	0
10-[1000]	SDB221	31.8956	32.3052	97.1524	250.855	0.328305	1	1	0	0	0	0	0	0	1	0	1
6-[50]	SDB90	101.424	72.112	14.7417	0	6.88006	0.651741	1	1	1	0	2	0	0	0	0	0
6-[150]	SDB102	965.815	528.378	985.097	1249.43	0.980426	1	22	6	7	3	16	4	5	5	3	2
6-[500]	SDB155	1577.73	2501.1	427.681	441.161	3.68903	0.463878	16	4	1	0	97	1	2	10	0	0
6-[750]	SDB94	22494.4	14882.8	1211.04	1785.51	18.5744	0.00445653	280	210	111	62	784	5	2	6	4	3
6-[810]	SDB29	461928	256435	673474	566495	0.685889	1	4265	2995	2042	5064	9698	5796	1434	3467	1425	780
6-[1000]	SDB225	3038.58	1554.02	1001.3	1865.04	3.03465	0.651741	49	29	15	9	88	4	2	2	4	3
11-[50]	SDB224	78278.1	40534.1	132043	103943	0.592823	1	1606	155	425	575	1465	199	1054	2640	125	71
11-[150]	SDB104	223553	258904	43684.1	45003.7	5.1175	0.463878	153	1413	3117	2337	571	225	157	84	106	64
11-[500]	SDB136	1.83503e+06	3.61965e+06	99069.3	166717	18.5226	0.0952704	687	7379	43109	1636	1692	34	275	161	343	61
11-[750]	SDB95	1.59701e+06	801788	1.33235e+06	624471	1.19864	1	20320	14421	15417	8613	20521	11770	3896	17453	1776	1336
11-[780]	SDB20	2.39115e+06	4.18578e+06	3.64442e+06	2.71436e+06	0.656113	1	1019	1091	8827	59236	5513	26866	11209	40295	6911	1810
11-[1000]	SDB222	3.62978e+06	3.13033e+06	6.43724e+07	7.58468e+07	0.0563872	0.249881	122123	24071	5410	24384	45948	140661	42603	47606	116440	275137
AzOH 1	SDB267	48.8953	64.6104	123.41	73.9898	0.396203	1	2	0	0	0	0	1	1	1	0	0
AzOH 2	SDB271	167.273	122.089	388.683	395.726	0.43036	1	2	4	0	0	4	2	1	4	1	1
AzOH 3	SDB272	227.366	170.009	196.03	145.508	1.15985	1	4	2	1	3	1	2	2	1	0	0
AzOH 4	SDB273	388.615	233.013	309.713	224.944	1.25476	1	2	5	4	2	7	2	1	4	0	1
AzOH 5	SDB274	124.594	84.7412	51.043	51.6883	2.44096	1	2	3	0	0	2	1	0	0	0	0
AzOH 6	SDB275	176.29	90.1128	14.7417	0	11.9586	0.463878	2	4	0	1	3	0	0	0	0	0
AzOH 7	SDB276	51.7702	83.604	50.3452	46.9894	1.0283	1	0	1	1	0	0	0	0	1	0	0
AzOH 8	SDB277	51.3026	72.0284	89.6675	78.84	0.572142	1	0	0	0	1	1	1	1	0	0	0
AzOH 9	SDB278	31.2832	27.2044	89.6675	78.84	0.34888	1	0	0	0	0	1	1	1	0	0	0
AzOH 10	SDB280	48.895	64.6104	14.7417	0	3.31678	1	2	0	0	0	0	0	0	0	0	0
