# Supplementary material for: Chemoenzymatic synthesis of genetically-encoded multivalent liquid N-glycan arrays
Source: Nat Commun. 2023 Aug 28;14:5237. doi: 10.1038/s41467-023-40900-y (PMC10462762; doi:10.1038/s41467-023-40900-y)
Supplement: Supplementary file 9 — Supplementary Dataset 5 [file 41467_2023_40900_MOESM9_ESM.zip › Supplementary Data 2_Raw data for Fig.5/Figure5h-data-table-WGA.10.┬╡g-Control.xlsx]

## Sheet: data-table-merged-campaigns-2-W
Barcode	SDB	Test (CPM)	Test (SD)	Reference (CPM)	Ref (SD)	FC	q-value	20220314-87SCwgaaBI-CT1	20220314-87SCwgaaBI-CT2	20220314-87SCwgaaBI-CT3	20220314-87SCwgaaBI-CT4	20220314-87SCwgaaBI-CT5	20211216-87SCbsBI-CT2	20211216-87SCbsBI-CT4	20211216-87SCbsBI-CT5	20220219-87SCbsBI-CT2	20220219-87SCbsBI-CT6	20220219-87SCbsBI-CT8	20220219-87SCbsBI-CT10	20220219-87SCbsBI-CT11	20220219-87SCbsBI-CT12	20220219-87SCbsBI-CT20	20220219-87TCbsBI-CT7	20220219-87TCbsBI-CT8	20220219-87TCbsBI-CT9
AzOH	AzOH	1155.91	1.96911e-13	1155.91	9.28249e-14	1	1	208	398	289	706	313	1123	1300	307	825	3006	7188	1885	1389	788	872	506	159	385
7-[50]	SDB103	119.528	41.7878	95.212	102.987	1.25539	0.955207	10	50	28	72	45	15	22	7	91	58	116	15	36	164	33	107	21	96
7-[140]	SDB191	278.235	95.45	126.734	174.267	2.19543	0.404376	25	95	101	189	71	44	61	15	46	150	275	52	63	71	35	134	18	218
7-[500]	SDB120	8186.91	6886.6	1952.72	1264.51	4.19258	0.00251663	3684	1963	1096	2976	1492	1134	1312	345	1801	2287	6207	1646	1619	2384	794	842	580	1436
7-[750]	SDB28	303989	395953	5197.74	2155.56	58.4849	3.7114e-09	179878	87824	16439	48568	32534	4351	5571	1544	2462	7866	22127	5166	6027	3935	2967	4274	726	3121
7-[970]	SDB186	140043	98880.9	2831.84	1942.24	49.453	3.7114e-09	55866	48975	22519	44689	22842	1618	2065	620	1846	2820	8157	1825	2014	3588	1231	1594	809	2262
8-[50]	SDB36	1166.69	263.99	694.78	529.691	1.67922	0.401965	150	527	266	799	297	401	554	167	346	733	1999	461	573	760	300	961	137	316
8-[50]	SDB206	273.721	96.4199	304.466	289.869	0.89902	1	27	65	84	218	91	146	197	37	303	214	420	99	134	405	107	201	70	348
8-[140]	SDB163	1319.24	278.166	826.362	733.492	1.59644	0.516517	199	395	426	933	301	418	470	109	569	523	1574	489	589	1115	341	410	348	631
8-[490]	SDB170	16.6711	13.5451	21.7215	16.9432	0.767495	0.960981	7	3	1	8	5	8	11	0	39	32	75	26	25	19	17	11	2	19
8-[760]	SDB43	10027.1	11451.2	827.415	526.013	12.1185	4.74002e-06	5446	2722	800	2437	1295	590	780	167	353	1232	3551	885	751	634	554	672	83	772
8-[1000]	SDB171	56440.7	46004.9	5074.06	5006.19	11.1234	1.38441e-05	24531	18939	6535	18532	9322	3487	4424	951	3460	3927	11929	3382	3545	4137	2206	1944	1007	6933
9-[50]	SDB108	1193.28	257.143	674.174	729.283	1.76999	0.510506	167	367	305	984	309	154	225	91	418	379	795	198	325	829	198	525	314	619
9-[160]	SDB219	524.985	194.182	282.175	272.917	1.86049	0.443397	50	135	187	412	144	91	123	37	258	242	559	119	149	412	89	151	79	315
9-[510]	SDB110	18241	22249.1	2385.99	769.039	7.64505	1.57635e-05	10390	4463	1405	4359	2101	2436	2521	898	1180	3995	12488	2948	2735	1286	1337	1360	372	1379
9-[730]	SDB158	18051.4	20222.2	1215.24	833.06	14.8542	2.34464e-06	9621	5528	1311	4171	2349	760	881	234	1196	1575	4062	1083	1056	858	659	431	309	1171
9-[950]	SDB156	2951.89	2716.79	225.264	182.64	13.1041	6.31625e-06	1381	983	309	822	447	158	208	47	133	285	740	209	155	106	159	150	31	266
9-[970]	SDB147	2.93749	7.45504	595.793	244.29	0.00493038	5.24456e-05	3	0	0	0	0	694	624	119	328	611	2496	628	539	613	403	332	110	369
10-[150]	SDB101	1259.13	231.038	1644.55	474.8	0.765635	0.595719	170	373	366	871	373	1987	2430	618	1016	2938	7453	1917	1612	1055	1077	575	240	848
10-[500]	SDB119	5045.18	5187.32	3040.29	1901.98	1.65944	0.415384	2573	895	536	1939	816	5804	6525	1798	513	4793	12729	3832	2744	1528	2361	573	299	961
10-[540]	SDB37	3402.23	3743.41	1172.39	700.678	2.90197	0.033444	1813	659	295	1196	511	2168	2538	679	474	2125	5429	1409	1281	469	911	247	70	314
10-[760]	SDB13	23876.8	28447.3	5985.68	2589.05	3.98899	0.00313569	13432	4478	1959	6975	3383	8211	9922	2820	1529	13586	38573	9738	9264	2726	5752	959	532	1664
10-[780]	SDB17	46.1739	30.3517	251.32	175.915	0.183726	0.0538546	13	8	5	52	8	214	284	72	6	327	884	136	263	226	195	93	59	238
10-[1000]	SDB221	4590.5	2193.53	4873.07	1509.23	0.942013	0.991434	1515	1521	778	2094	969	3992	4493	829	5809	9714	26131	7981	6861	2993	5821	1942	518	1712
6-[50]	SDB90	252.14	75.2887	504.998	500.03	0.499289	0.401965	34	57	88	169	75	148	168	44	376	623	1475	363	368	575	299	240	111	657
6-[150]	SDB102	2420.33	606.242	1142.36	832.69	2.1187	0.149469	628	700	558	1388	562	524	698	181	1220	1099	3312	817	906	1637	562	552	222	1023
6-[500]	SDB155	1426.99	1307.56	1303.79	401.605	1.0945	0.964005	677	243	220	540	245	1444	1648	264	1249	2550	5044	1501	1400	839	888	441	292	613
6-[750]	SDB94	15336	15015.8	2257.28	1934.95	6.79404	0.000437588	7587	3189	1835	5224	2538	897	1325	283	1928	2372	5732	1595	1649	3112	870	746	755	2128
6-[810]	SDB29	40702.6	48849.1	2546.06	1520.91	15.9865	1.74795e-06	22962	9385	3288	10182	5105	4393	4460	1567	1195	2962	8782	2457	2338	1682	1360	420	269	1283
6-[1000]	SDB225	3303.13	3112.56	9930.69	3189.04	0.332618	0.0185109	1573	1058	359	880	495	13330	14396	2466	7423	22022	61651	17959	15886	4431	11471	3126	654	2227
11-[50]	SDB224	210.896	79.5136	319.934	483.598	0.659186	0.754728	24	52	62	201	52	81	113	16	220	173	569	122	132	193	110	85	124	581
11-[150]	SDB104	205.939	78.1847	510.076	501.012	0.403741	0.272268	41	61	83	84	42	200	319	92	138	269	659	276	847	1085	247	209	81	511
11-[500]	SDB136	202.716	71.5667	1785.04	3048.81	0.113564	0.0509876	34	89	32	179	39	459	310	69	466	381	2058	330	268	2520	188	592	1475	1544
11-[750]	SDB95	28143	17938.2	692.948	471.387	40.6135	8.23952e-09	2455	18535	2243	21450	7897	303	507	84	944	982	2056	613	550	585	340	358	156	602
11-[780]	SDB20	36051.7	25348.5	27218.2	27887.6	1.32454	0.767219	7193	11216	5526	46668	2496	63485	84194	22824	6669	31039	103134	17415	17640	7862	10112	3672	1938	5693
11-[1000]	SDB222	2445.09	811.141	73936.1	55501.9	0.0330704	3.90842e-05	668	751	379	1341	710	176645	115702	14337	83791	15378	46878	50986	50546	30332	39555	21155	20969	40208
AzOH 1	SDB267	185.191	23.9359	58.5333	87.5463	3.16386	0.404376	38	71	42	95	50	34	48	12	225	112	129	62	46	0	14	0	0	54
AzOH 2	SDB271	101.792	39.8719	111.385	68.916	0.913876	1	8	38	36	49	35	133	114	29	40	240	576	118	106	187	61	93	0	43
AzOH 3	SDB272	104.054	44.1289	85.793	31.4973	1.21285	0.954371	18	47	40	37	17	81	137	25	7	192	499	111	108	49	65	36	20	36
AzOH 4	SDB273	340.241	33.643	497.501	139.122	0.6839	0.517504	66	123	77	183	100	548	595	145	417	1497	3696	939	693	358	391	203	41	38
AzOH 5	SDB274	106.231	31.5585	188.13	40.4505	0.564667	0.477914	20	34	15	69	40	174	195	47	120	525	1291	358	227	121	164	68	14	92
AzOH 6	SDB275	108.376	36.8381	43.6413	25.4101	2.48332	0.451339	29	20	27	70	27	49	67	15	0	118	275	56	51	23	47	12	14	3
AzOH 7	SDB276	5.86775	4.79882	8.52548	10.3687	0.68826	0.946194	0	4	2	1	2	3	10	5	0	19	27	16	4	0	13	1	5	0
AzOH 8	SDB277	115.493	34.1422	105.218	100.062	1.09766	1	14	41	34	97	23	50	95	20	16	167	455	119	95	49	56	92	56	28
AzOH 9	SDB278	45.6153	33.2528	22.3258	46.9856	2.04316	0.717275	4	14	6	63	10	10	17	1	0	39	47	20	18	1	17	1	1	59
AzOH 10	SDB280	44.2261	20.8828	35.4103	27.5868	1.24896	0.989043	11	6	10	42	9	41	22	8	0	97	193	86	41	0	44	0	8	32
