# Supplementary material for: Chemoenzymatic synthesis of genetically-encoded multivalent liquid N-glycan arrays
Source: Nat Commun. 2023 Aug 28;14:5237. doi: 10.1038/s41467-023-40900-y (PMC10462762; doi:10.1038/s41467-023-40900-y)
Supplement: Supplementary file 9 — Supplementary Dataset 5 [file 41467_2023_40900_MOESM9_ESM.zip › Supplementary Data 2_Raw data for Fig.5/Figure5h-data-table-PSA-Control.xlsx]

## Sheet: data-table-merged-campaigns-2-P
Barcode	SDB	Test (CPM)	Test (SD)	Reference (CPM)	Ref (SD)	FC	q-value	20220219-87SCqbBI-CT1	20220219-87SCqbBI-CT2	20220219-87SCqbBI-CT3	20220219-87SCqbBI-CT4	20220219-87SCqbBI-CT5	20211216-87SCbsBI-CT2	20211216-87SCbsBI-CT4	20211216-87SCbsBI-CT5	20220219-87SCbsBI-CT2	20220219-87SCbsBI-CT6	20220219-87SCbsBI-CT8	20220219-87SCbsBI-CT10	20220219-87SCbsBI-CT11	20220219-87SCbsBI-CT12	20220219-87SCbsBI-CT20	20220219-87TCbsBI-CT7	20220219-87TCbsBI-CT8	20220219-87TCbsBI-CT9
AzOH	AzOH	1155.92	1.60777e-13	1155.92	9.28249e-14	1	1	11	29	18	48	20	1123	1300	307	825	3006	7188	1885	1389	788	872	506	159	385
7-[50]	SDB103	102.25	61.1685	95.2524	102.987	1.07346	1	1	2	3	1	2	15	22	7	91	58	116	15	36	164	33	107	21	96
7-[140]	SDB191	303.571	228.436	126.775	174.267	2.39457	0.400578	6	2	7	6	4	44	61	15	46	150	275	52	63	71	35	134	18	218
7-[500]	SDB120	99005	31306.4	1952.61	1264.51	50.704	1.42702e-10	1266	1703	2063	3470	1352	1134	1312	345	1801	2287	6207	1646	1619	2384	794	842	580	1436
7-[750]	SDB28	1.92165e+06	530811	5197.7	2155.56	369.711	1.43957e-15	23169	35022	39662	69987	26755	4351	5571	1544	2462	7866	22127	5166	6027	3935	2967	4274	726	3121
7-[970]	SDB186	412628	128360	2831.75	1942.24	145.715	7.7087e-12	5205	7313	8655	14560	5511	1618	2065	620	1846	2820	8157	1825	2014	3588	1231	1594	809	2262
8-[50]	SDB36	1393.9	563.364	694.82	529.691	2.00613	0.312411	22	35	22	39	16	401	554	167	346	733	1999	461	573	760	300	961	137	316
8-[50]	SDB206	262.08	152.129	304.522	289.869	0.860625	1	2	7	8	8	2	146	197	37	303	214	420	99	134	405	107	201	70	348
8-[140]	SDB163	2485.59	1377.26	826.412	733.492	3.00769	0.0946624	26	41	74	85	22	418	470	109	569	523	1574	489	589	1115	341	410	348	631
8-[490]	SDB170	510.859	194.532	21.7298	16.9432	23.5096	9.8123e-05	4	13	11	28	4	8	11	0	39	32	75	26	25	19	17	11	2	19
8-[760]	SDB43	93033.8	27669.5	827.392	526.013	112.442	2.42188e-12	1023	1518	2059	3607	1352	590	780	167	353	1232	3551	885	751	634	554	672	83	772
8-[1000]	SDB171	205244	60867.6	5073.99	5006.19	40.4503	3.00714e-09	2184	3419	4581	8324	2871	3487	4424	951	3460	3927	11929	3382	3545	4137	2206	1944	1007	6933
9-[50]	SDB108	449.757	140.389	674.307	729.283	0.666991	0.839107	6	7	6	23	7	154	225	91	418	379	795	198	325	829	198	525	314	619
9-[160]	SDB219	475.344	136.971	282.248	272.917	1.68414	0.662596	6	7	9	18	8	91	123	37	258	242	559	119	149	412	89	151	79	315
9-[510]	SDB110	206437	68094.5	2385.96	769.039	86.5217	5.28864e-14	2832	3704	4056	7136	2678	2436	2521	898	1180	3995	12488	2948	2735	1286	1337	1360	372	1379
9-[730]	SDB158	96415.2	26583.4	1215.17	833.06	79.3428	1.54183e-11	1145	1673	1986	3751	1337	760	881	234	1196	1575	4062	1083	1056	858	659	431	309	1171
9-[950]	SDB156	15149.4	5472.48	225.254	182.64	67.2546	4.59983e-10	133	215	370	635	245	158	208	47	133	285	740	209	155	106	159	150	31	266
9-[970]	SDB147	10909	4023.77	595.778	244.29	18.3105	1.32342e-08	156	185	215	396	129	694	624	119	328	611	2496	628	539	613	403	332	110	369
10-[150]	SDB101	1763.86	726.389	1644.57	474.8	1.07253	1	23	26	41	66	20	1987	2430	618	1016	2938	7453	1917	1612	1055	1077	575	240	848
10-[500]	SDB119	196660	62005	3040.28	1901.98	64.6847	5.33484e-11	2244	3192	4387	7540	2718	5804	6525	1798	513	4793	12729	3832	2744	1528	2361	573	299	961
10-[540]	SDB37	85308.5	23448.1	1172.42	700.678	72.7629	1.54183e-11	893	1461	1866	3467	1232	2168	2538	679	474	2125	5429	1409	1281	469	911	247	70	314
10-[760]	SDB13	581213	156255	5985.72	2589.05	97.1	5.29795e-13	6678	9885	12128	22099	8645	8211	9922	2820	1529	13586	38573	9738	9264	2726	5752	959	532	1664
10-[780]	SDB17	46079.9	19360	251.151	175.915	183.475	3.99764e-10	511	683	1181	1689	571	214	284	72	6	327	884	136	263	226	195	93	59	238
10-[1000]	SDB221	38033.2	14206.5	4873.09	1509.23	7.80474	3.36335e-08	337	600	946	1697	506	3992	4493	829	5809	9714	26131	7981	6861	2993	5821	1942	518	1712
6-[50]	SDB90	530.685	95.117	505.051	500.03	1.05076	1	5	12	10	25	7	148	168	44	376	623	1475	363	368	575	299	240	111	657
6-[150]	SDB102	28406.9	7265.06	1142.33	832.69	24.8675	2.16835e-08	352	505	545	1078	415	524	698	181	1220	1099	3312	817	906	1637	562	552	222	1023
6-[500]	SDB155	73615.5	24793.8	1303.73	401.605	56.4652	5.29795e-13	712	1180	1745	3190	993	1444	1648	264	1249	2550	5044	1501	1400	839	888	441	292	613
6-[750]	SDB94	601563	195872	2257.09	1934.95	266.521	1.54183e-11	7573	10125	12800	22479	7708	897	1325	283	1928	2372	5732	1595	1649	3112	870	746	755	2128
6-[810]	SDB29	1.34132e+06	408628	2546.02	1520.91	526.828	7.14154e-14	17190	24069	27397	47570	17937	4393	4460	1567	1195	2962	8782	2457	2338	1682	1360	420	269	1283
6-[1000]	SDB225	87948.2	28515.7	9930.74	3189.04	8.85616	5.4946e-09	944	1411	2010	3657	1163	13330	14396	2466	7423	22022	61651	17959	15886	4431	11471	3126	654	2227
11-[50]	SDB224	567.039	211.12	320.001	483.598	1.77199	0.664391	3	13	14	24	9	81	113	16	220	173	569	122	132	193	110	85	124	581
11-[150]	SDB104	51139.3	83760	509.994	501.012	100.274	2.63024e-07	129	148	177	8326	421	200	319	92	138	269	659	276	847	1085	247	209	81	511
11-[500]	SDB136	12896.3	5233.01	1784.95	3048.81	7.22503	0.0188735	135	212	317	588	127	459	310	69	466	381	2058	330	268	2520	188	592	1475	1544
11-[750]	SDB95	163364	54819	692.887	471.387	235.773	2.55747e-12	1697	2616	3839	6714	2182	303	507	84	944	982	2056	613	550	585	340	358	156	602
11-[780]	SDB20	2.49415e+06	996674	27218.2	27887.6	91.6355	1.78562e-09	19774	82329	31246	55702	65139	63485	84194	22824	6669	31039	103134	17415	17640	7862	10112	3672	1938	5693
11-[1000]	SDB222	256802	134758	73936	55501.9	3.4733	0.0208645	3379	1935	6548	8272	4019	176645	115702	14337	83791	15378	46878	50986	50546	30332	39555	21155	20969	40208
AzOH 1	SDB267	57.4067	54.6189	58.5324	87.5463	0.980767	1	0	3	0	4	1	34	48	12	225	112	129	62	46	0	14	0	0	54
AzOH 2	SDB271	191.673	54.8761	111.389	68.916	1.72075	0.690555	2	4	4	9	2	133	114	29	40	240	576	118	106	187	61	93	0	43
AzOH 3	SDB272	57.7171	55.5483	85.8196	31.4973	0.672539	0.920055	0	2	2	3	0	81	137	25	7	192	499	111	108	49	65	36	20	36
AzOH 4	SDB273	419.072	227.562	497.491	139.122	0.842371	1	7	14	3	16	4	548	595	145	417	1497	3696	939	693	358	391	203	41	38
AzOH 5	SDB274	168.114	109.941	188.134	40.4505	0.893585	1	1	1	5	6	4	174	195	47	120	525	1291	358	227	121	164	68	14	92
AzOH 6	SDB275	111.929	165.588	43.6699	25.4101	2.56308	0.490904	0	1	1	2	7	49	67	15	0	118	275	56	51	23	47	12	14	3
AzOH 7	SDB276	0.130949	0	8.5728	10.3687	0.0152749	0.549996	0	0	0	0	0	3	10	5	0	19	27	16	4	0	13	1	5	0
AzOH 8	SDB277	57.583	65.2641	105.289	100.062	0.546902	0.764076	0	4	1	0	1	50	95	20	16	167	455	119	95	49	56	92	56	28
AzOH 9	SDB278	29.4929	30.7188	22.3499	46.9856	1.3196	1	0	0	1	1	1	10	17	1	0	39	47	20	18	1	17	1	1	59
AzOH 10	SDB280	67.9861	72.0181	35.4296	27.5868	1.91891	0.842469	1	0	1	7	0	41	22	8	0	97	193	86	41	0	44	0	8	32
