# Supplementary material for: Chemoenzymatic synthesis of genetically-encoded multivalent liquid N-glycan arrays
Source: Nat Commun. 2023 Aug 28;14:5237. doi: 10.1038/s41467-023-40900-y (PMC10462762; doi:10.1038/s41467-023-40900-y)
Supplement: Supplementary file 9 — Supplementary Dataset 5 [file 41467_2023_40900_MOESM9_ESM.zip › Supplementary Data 2_Raw data for Fig.5/Figure5h-data-table-LCA-Control.xlsx]

## Sheet: data-table-merged-campaigns-2-L
Barcode	SDB	Test (CPM)	Test (SD)	Reference (CPM)	Ref (SD)	FC	q-value	20220219-87SClaaBI-CT1	20220219-87SClaaBI-CT2	20220219-87SClaaBI-CT3	20220219-87SClaaBI-CT4	20220219-87SClaaBI-CT5	20220219-87SClaaBI-CT6	20211216-87SCbsBI-CT2	20211216-87SCbsBI-CT4	20211216-87SCbsBI-CT5	20220219-87SCbsBI-CT2	20220219-87SCbsBI-CT6	20220219-87SCbsBI-CT8	20220219-87SCbsBI-CT10	20220219-87SCbsBI-CT11	20220219-87SCbsBI-CT12	20220219-87SCbsBI-CT20	20220219-87TCbsBI-CT7	20220219-87TCbsBI-CT8	20220219-87TCbsBI-CT9
AzOH	AzOH	1155.92	1.76123e-13	1155.92	9.28249e-14	1	1	450	42	222	133	164	52	1123	1300	307	825	3006	7188	1885	1389	788	872	506	159	385
7-[50]	SDB103	235.279	331.419	95.2273	102.987	2.47071	0.32627	352	1	14	15	16	7	15	22	7	91	58	116	15	36	164	33	107	21	96
7-[140]	SDB191	1015.87	1481.09	126.714	174.267	8.01703	0.00335724	1568	13	65	69	70	12	44	61	15	46	150	275	52	63	71	35	134	18	218
7-[500]	SDB120	9991.86	4641.61	1952.73	1264.51	5.11687	9.50314e-05	1283	341	2085	1167	2514	385	1134	1312	345	1801	2287	6207	1646	1619	2384	794	842	580	1436
7-[750]	SDB28	129154	58889.3	5197.75	2155.56	24.848	2.48198e-09	7370	4804	28647	15863	27940	6294	4351	5571	1544	2462	7866	22127	5166	6027	3935	2967	4274	726	3121
7-[970]	SDB186	19884.2	9880.71	2831.91	1942.24	7.02148	3.48963e-05	1135	623	5206	2606	4440	819	1618	2065	620	1846	2820	8157	1825	2014	3588	1231	1594	809	2262
8-[50]	SDB36	1036.96	348.161	694.795	529.691	1.49246	0.403294	596	45	116	94	115	55	401	554	167	346	733	1999	461	573	760	300	961	137	316
8-[50]	SDB206	582.091	661.512	304.489	289.869	1.9117	0.341716	747	7	43	43	50	19	146	197	37	303	214	420	99	134	405	107	201	70	348
8-[140]	SDB163	8385.25	8348.45	826.292	733.492	10.1481	0.000116591	694	716	377	2080	309	298	418	470	109	569	523	1574	489	589	1115	341	410	348	631
8-[490]	SDB170	105.791	38.8762	21.7329	16.9432	4.86777	0.116699	48	4	17	12	23	2	8	11	0	39	32	75	26	25	19	17	11	2	19
8-[760]	SDB43	9721.4	3975.43	827.429	526.013	11.7489	1.54517e-07	1543	336	2210	1277	2198	316	590	780	167	353	1232	3551	885	751	634	554	672	83	772
8-[1000]	SDB171	26404.3	10457.2	5074.08	5006.19	5.20376	0.000258931	3851	947	5850	4161	5223	857	3487	4424	951	3460	3927	11929	3382	3545	4137	2206	1944	1007	6933
9-[50]	SDB108	681.633	241.283	674.225	729.283	1.01099	1	415	23	69	60	110	33	154	225	91	418	379	795	198	325	829	198	525	314	619
9-[160]	SDB219	1366.71	1987.2	282.17	272.917	4.84356	0.0144181	2109	19	78	78	80	27	91	123	37	258	242	559	119	149	412	89	151	79	315
9-[510]	SDB110	16800.1	7745.15	2386.01	769.039	7.04109	6.26182e-07	1277	627	3511	2041	3898	755	2436	2521	898	1180	3995	12488	2948	2735	1286	1337	1360	372	1379
9-[730]	SDB158	11193.7	5684.07	1215.28	833.06	9.21082	2.49627e-06	981	340	2757	1458	2739	403	760	881	234	1196	1575	4062	1083	1056	858	659	431	309	1171
9-[950]	SDB156	2087.89	1011.77	225.282	182.64	9.26788	8.16812e-06	352	49	535	321	477	60	158	208	47	133	285	740	209	155	106	159	150	31	266
9-[970]	SDB147	2499.2	1198.66	595.784	244.29	4.19481	0.00025948	188	154	451	304	385	116	694	624	119	328	611	2496	628	539	613	403	332	110	369
10-[150]	SDB101	2818.2	1349.3	1644.56	474.8	1.71365	0.111573	2108	68	390	259	448	98	1987	2430	618	1016	2938	7453	1917	1612	1055	1077	575	240	848
10-[500]	SDB119	12970	7413.78	3040.3	1901.98	4.26602	0.000810771	808	373	3215	1709	3405	445	5804	6525	1798	513	4793	12729	3832	2744	1528	2361	573	299	961
10-[540]	SDB37	7833.41	2959.22	1172.4	700.678	6.6815	7.0355e-06	1347	297	1682	979	1736	264	2168	2538	679	474	2125	5429	1409	1281	469	911	247	70	314
10-[760]	SDB13	24810.7	10341.5	5985.7	2589.05	4.145	0.000116591	2294	916	5716	3149	5227	1071	8211	9922	2820	1529	13586	38573	9738	9264	2726	5752	959	532	1664
10-[780]	SDB17	3100.45	2603.75	251.239	175.915	12.3406	3.28398e-05	210	80	437	259	1151	145	214	284	72	6	327	884	136	263	226	195	93	59	238
10-[1000]	SDB221	2885.23	1173.56	4873.08	1509.23	0.592076	0.127162	760	73	667	403	661	77	3992	4493	829	5809	9714	26131	7981	6861	2993	5821	1942	518	1712
6-[50]	SDB90	877.981	828.944	505.011	500.03	1.73854	0.351439	994	21	105	81	74	16	148	168	44	376	623	1475	363	368	575	299	240	111	657
6-[150]	SDB102	7064.62	2705.77	1142.35	832.69	6.18426	3.70711e-05	1719	209	1347	824	1731	263	524	698	181	1220	1099	3312	817	906	1637	562	552	222	1023
6-[500]	SDB155	4253.89	1912.48	1303.79	401.605	3.26272	0.00025948	650	123	995	688	920	127	1444	1648	264	1249	2550	5044	1501	1400	839	888	441	292	613
6-[750]	SDB94	21246	9553.45	2257.29	1934.95	9.41218	1.17788e-05	2720	700	4910	2859	4962	713	897	1325	283	1928	2372	5732	1595	1649	3112	870	746	755	2128
6-[810]	SDB29	43518.7	22678.3	2546.07	1520.91	17.0925	2.28254e-07	1616	2557	7376	4499	8083	2346	4393	4460	1567	1195	2962	8782	2457	2338	1682	1360	420	269	1283
6-[1000]	SDB225	3812.35	1236.01	9930.7	3189.04	0.383895	0.00270117	1518	111	697	573	756	89	13330	14396	2466	7423	22022	61651	17959	15886	4431	11471	3126	654	2227
11-[50]	SDB224	546.636	274.214	319.964	483.598	1.70843	0.486931	274	26	178	45	42	11	81	113	16	220	173	569	122	132	193	110	85	124	581
11-[150]	SDB104	35308.9	27734.1	510.002	501.012	69.233	9.74564e-08	4594	1473	10001	1467	2029	3618	200	319	92	138	269	659	276	847	1085	247	209	81	511
11-[500]	SDB136	64219.2	109499	1784.63	3048.81	35.9847	0.000683148	1460	1956	3360	32774	1193	766	459	310	69	466	381	2058	330	268	2520	188	592	1475	1544
11-[750]	SDB95	6839.84	2211.67	693.004	471.387	9.86983	1.46611e-06	1198	279	1722	961	1080	241	303	507	84	944	982	2056	613	550	585	340	358	156	602
11-[780]	SDB20	1.22082e+06	1.64917e+06	27218.2	27887.6	44.8529	1.41224e-05	22126	107675	17361	19789	50470	165882	63485	84194	22824	6669	31039	103134	17415	17640	7862	10112	3672	1938	5693
11-[1000]	SDB222	148806	217017	73936.1	55501.9	2.01262	0.267893	20019	21392	7171	8707	5130	4662	176645	115702	14337	83791	15378	46878	50986	50546	30332	39555	21155	20969	40208
AzOH 1	SDB267	36.6027	43.967	58.5341	87.5463	0.625323	0.856259	0	4	12	5	1	0	34	48	12	225	112	129	62	46	0	14	0	0	54
AzOH 2	SDB271	86.2984	136.103	111.389	68.916	0.774746	0.966636	0	6	6	0	0	15	133	114	29	40	240	576	118	106	187	61	93	0	43
AzOH 3	SDB272	97.0207	53.8646	85.8139	31.4973	1.13059	1	67	2	24	6	6	6	81	137	25	7	192	499	111	108	49	65	36	20	36
AzOH 4	SDB273	347.81	118.574	497.5	139.122	0.699115	0.455724	78	11	76	40	78	13	548	595	145	417	1497	3696	939	693	358	391	203	41	38
AzOH 5	SDB274	199.57	115.047	188.138	40.4505	1.06077	1	58	2	37	43	41	6	174	195	47	120	525	1291	358	227	121	164	68	14	92
AzOH 6	SDB275	78.3516	67.7737	43.6688	25.4101	1.79423	0.656345	0	2	17	10	6	9	49	67	15	0	118	275	56	51	23	47	12	14	3
AzOH 7	SDB276	19.6274	12.7862	8.54687	10.3687	2.29644	0.560172	10	1	2	2	5	0	3	10	5	0	19	27	16	4	0	13	1	5	0
AzOH 8	SDB277	115.988	75.5458	105.262	100.062	1.10189	1	41	8	37	9	11	1	50	95	20	16	167	455	119	95	49	56	92	56	28
AzOH 9	SDB278	44.2838	30.6227	22.3439	46.9856	1.98192	0.635196	38	1	11	5	2	1	10	17	1	0	39	47	20	18	1	17	1	1	59
AzOH 10	SDB280	130.224	145.543	35.4191	27.5868	3.67665	0.276827	158	5	0	13	14	1	41	22	8	0	97	193	86	41	0	44	0	8	32
