# Supplementary material for: Chemoenzymatic synthesis of genetically-encoded multivalent liquid N-glycan arrays
Source: Nat Commun. 2023 Aug 28;14:5237. doi: 10.1038/s41467-023-40900-y (PMC10462762; doi:10.1038/s41467-023-40900-y)
Supplement: Supplementary file 9 — Supplementary Dataset 5 [file 41467_2023_40900_MOESM9_ESM.zip › Supplementary Data 2_Raw data for Fig.5/Figure5h-data-table-WGA.1.┬╡g-Control.xlsx]

## Sheet: data-table-merged-campaigns-2-W
Barcode	SDB	Test (CPM)	Test (SD)	Reference (CPM)	Ref (SD)	FC	q-value	20220314-87SCwgacBI-CT1	20220314-87SCwgacBI-CT2	20220314-87SCwgacBI-CT3	20220314-87SCwgacBI-CT4	20220314-87SCwgacBI-CT5	20211216-87SCbsBI-CT2	20211216-87SCbsBI-CT4	20211216-87SCbsBI-CT5	20220219-87SCbsBI-CT2	20220219-87SCbsBI-CT6	20220219-87SCbsBI-CT8	20220219-87SCbsBI-CT10	20220219-87SCbsBI-CT11	20220219-87SCbsBI-CT12	20220219-87SCbsBI-CT20	20220219-87TCbsBI-CT7	20220219-87TCbsBI-CT8	20220219-87TCbsBI-CT9
AzOH	AzOH	1155.89	1.13687e-13	1155.89	9.28249e-14	1	1	963	1088	1114	205	1682	1123	1300	307	825	3006	7188	1885	1389	788	872	506	159	385
7-[50]	SDB103	50.7705	27.56	95.2104	102.987	0.533245	0.61306	20	19	77	13	82	15	22	7	91	58	116	15	36	164	33	107	21	96
7-[140]	SDB191	70.8214	33.5577	126.746	174.267	0.558766	0.609424	31	57	45	21	133	44	61	15	46	150	275	52	63	71	35	134	18	218
7-[500]	SDB120	5610.57	7452.51	1952.73	1264.51	2.87319	0.0646618	1554	2064	3056	3354	2793	1134	1312	345	1801	2287	6207	1646	1619	2384	794	842	580	1436
7-[750]	SDB28	187502	306676	5197.74	2155.56	36.0738	2.32062e-07	42521	49997	55992	130537	57216	4351	5571	1544	2462	7866	22127	5166	6027	3935	2967	4274	726	3121
7-[970]	SDB186	36069.2	45035.6	2831.89	1942.24	12.7368	1.71031e-05	12511	14052	18168	20677	21803	1618	2065	620	1846	2820	8157	1825	2014	3588	1231	1594	809	2262
8-[50]	SDB36	463.914	223.864	694.789	529.691	0.667706	0.5677	235	487	401	146	410	401	554	167	346	733	1999	461	573	760	300	961	137	316
8-[50]	SDB206	136.587	49.9778	304.471	289.869	0.448606	0.38451	64	100	192	31	183	146	197	37	303	214	420	99	134	405	107	201	70	348
8-[140]	SDB163	434.409	243.196	826.401	733.492	0.525663	0.401065	201	306	823	75	478	418	470	109	569	523	1574	489	589	1115	341	410	348	631
8-[490]	SDB170	11.8932	18.6373	21.7066	16.9432	0.547907	0.710103	1	3	8	8	4	8	11	0	39	32	75	26	25	19	17	11	2	19
8-[760]	SDB43	8786.48	13255.9	827.406	526.013	10.6193	6.48755e-05	2280	3045	3196	5762	3150	590	780	167	353	1232	3551	885	751	634	554	672	83	772
8-[1000]	SDB171	26492.9	37477.5	5074.08	5006.19	5.22123	0.00599758	7136	9075	11761	16581	12486	3487	4424	951	3460	3927	11929	3382	3545	4137	2206	1944	1007	6933
9-[50]	SDB108	455.928	115.102	674.227	729.283	0.676224	0.64823	287	306	534	101	708	154	225	91	418	379	795	198	325	829	198	525	314	619
9-[160]	SDB219	145.595	40.6708	282.204	272.917	0.515921	0.457981	68	135	183	30	209	91	123	37	258	242	559	119	149	412	89	151	79	315
9-[510]	SDB110	9459.9	15460.3	2385.99	769.039	3.96477	0.0147542	1767	2419	4002	6573	2044	2436	2521	898	1180	3995	12488	2948	2735	1286	1337	1360	372	1379
9-[730]	SDB158	9183.73	13584.1	1215.27	833.06	7.55696	0.000427483	2264	2784	4084	5934	3720	760	881	234	1196	1575	4062	1083	1056	858	659	431	309	1171
9-[950]	SDB156	1834.99	2629.89	225.272	182.64	8.14568	0.000758134	382	487	1066	1156	843	158	208	47	133	285	740	209	155	106	159	150	31	266
9-[970]	SDB147	3.26051	6.45335	595.788	244.29	0.0054726	0.000192011	0	0	0	0	21	694	624	119	328	611	2496	628	539	613	403	332	110	369
10-[150]	SDB101	430.737	160.075	1644.55	474.8	0.261918	0.0055267	241	322	633	96	472	1987	2430	618	1016	2938	7453	1917	1612	1055	1077	575	240	848
10-[500]	SDB119	23634.2	30953.3	3040.27	1901.98	7.77372	0.000214445	6582	7438	12559	13990	15236	5804	6525	1798	513	4793	12729	3832	2744	1528	2361	573	299	961
10-[540]	SDB37	6824.19	10158.5	1172.37	700.678	5.82083	0.00203594	1746	2085	2866	4431	2707	2168	2538	679	474	2125	5429	1409	1281	469	911	247	70	314
10-[760]	SDB13	51620.6	69391.3	5985.67	2589.05	8.62404	6.19491e-05	16275	18477	24180	31157	26483	8211	9922	2820	1529	13586	38573	9738	9264	2726	5752	959	532	1664
10-[780]	SDB17	169.403	170.394	251.302	175.915	0.6741	0.655028	48	74	147	83	134	214	284	72	6	327	884	136	263	226	195	93	59	238
10-[1000]	SDB221	2408.89	2479.95	4873.06	1509.23	0.494329	0.180487	772	1016	1852	1205	1931	3992	4493	829	5809	9714	26131	7981	6861	2993	5821	1942	518	1712
6-[50]	SDB90	202.067	89.7551	505.005	500.03	0.400129	0.230558	99	113	256	57	269	148	168	44	376	623	1475	363	368	575	299	240	111	657
6-[150]	SDB102	1623.57	1354.04	1142.36	832.69	1.42124	0.609424	564	685	1779	691	1417	524	698	181	1220	1099	3312	817	906	1637	562	552	222	1023
6-[500]	SDB155	7671.81	7298.87	1303.76	401.605	5.88439	6.90082e-05	2750	3627	5736	3655	6768	1444	1648	264	1249	2550	5044	1501	1400	839	888	441	292	613
6-[750]	SDB94	45807.3	50079.1	2257.27	1934.95	20.2932	3.0909e-06	15621	19510	29024	23955	35504	897	1325	283	1928	2372	5732	1595	1649	3112	870	746	755	2128
6-[810]	SDB29	68480	86287.5	2546.05	1520.91	26.8965	2.64752e-07	21718	26983	36902	39480	39004	4393	4460	1567	1195	2962	8782	2457	2338	1682	1360	420	269	1283
6-[1000]	SDB225	4792.01	3738.99	9930.66	3189.04	0.482547	0.129735	2064	2555	4227	2013	4419	13330	14396	2466	7423	22022	61651	17959	15886	4431	11471	3126	654	2227
11-[50]	SDB224	144.87	52.2674	319.948	483.598	0.452792	0.430794	74	94	210	29	224	81	113	16	220	173	569	122	132	193	110	85	124	581
11-[150]	SDB104	187.047	68.7328	510.076	501.012	0.366705	0.205992	167	107	180	52	206	200	319	92	138	269	659	276	847	1085	247	209	81	511
11-[500]	SDB136	206.241	82.0663	1785.09	3048.81	0.115536	0.0574685	83	152	237	56	304	459	310	69	466	381	2058	330	268	2520	188	592	1475	1544
11-[750]	SDB95	23852.4	11602.5	692.956	471.387	34.4213	2.80944e-08	14470	18817	24026	7676	19942	303	507	84	944	982	2056	613	550	585	340	358	156	602
11-[780]	SDB20	33210.4	36398.7	27218.2	27887.6	1.22015	0.820783	13473	16568	18966	17423	20924	63485	84194	22824	6669	31039	103134	17415	17640	7862	10112	3672	1938	5693
11-[1000]	SDB222	2510.81	995.823	73936.1	55501.9	0.0339592	6.48755e-05	1641	1916	2540	743	2512	176645	115702	14337	83791	15378	46878	50986	50546	30332	39555	21155	20969	40208
AzOH 1	SDB267	132.442	66.5553	58.5154	87.5463	2.26336	0.5677	61	88	234	25	162	34	48	12	225	112	129	62	46	0	14	0	0	54
AzOH 2	SDB271	70.3553	25.934	111.367	68.916	0.63174	0.665616	82	61	31	16	96	133	114	29	40	240	576	118	106	187	61	93	0	43
AzOH 3	SDB272	92.9196	13.4233	85.7802	31.4973	1.08323	0.995499	70	94	71	18	153	81	137	25	7	192	499	111	108	49	65	36	20	36
AzOH 4	SDB273	327.482	30.5286	497.476	139.122	0.658286	0.493414	309	326	296	56	432	548	595	145	417	1497	3696	939	693	358	391	203	41	38
AzOH 5	SDB274	165.422	12.284	188.115	40.4505	0.879367	0.901026	153	154	154	30	219	174	195	47	120	525	1291	358	227	121	164	68	14	92
AzOH 6	SDB275	117.688	35.5713	43.6267	25.4101	2.6976	0.386638	105	66	109	30	160	49	67	15	0	118	275	56	51	23	47	12	14	3
AzOH 7	SDB276	17.5184	11.7734	8.50176	10.3687	2.06056	0.64951	9	20	26	0	40	3	10	5	0	19	27	16	4	0	13	1	5	0
AzOH 8	SDB277	90.5497	55.506	105.214	100.062	0.860625	0.937457	108	154	58	13	37	50	95	20	16	167	455	119	95	49	56	92	56	28
AzOH 9	SDB278	68.8554	55.5639	22.3059	46.9856	3.08687	0.430794	29	27	62	9	240	10	17	1	0	39	47	20	18	1	17	1	1	59
AzOH 10	SDB280	73.6954	28.318	35.3919	27.5868	2.08227	0.61306	37	98	73	8	143	41	22	8	0	97	193	86	41	0	44	0	8	32
