# Supplementary material for: Chemoenzymatic synthesis of genetically-encoded multivalent liquid N-glycan arrays
Source: Nat Commun. 2023 Aug 28;14:5237. doi: 10.1038/s41467-023-40900-y (PMC10462762; doi:10.1038/s41467-023-40900-y)
Supplement: Supplementary file 9 — Supplementary Dataset 5 [file 41467_2023_40900_MOESM9_ESM.zip › Supplementary Data 2_Raw data for Fig.5/Figure5h-data-table-RCA.1.┬╡g.-April.Control.xlsx]

## Sheet: data-table-merged-campaigns-2-R
Barcode	SDB	Test (CPM)	Test (SD)	Reference (CPM)	Ref (SD)	FC	q-value	20220408-87SCrcaaBI-CT1	20220408-87SCrcaaBI-CT2	20220408-87SCrcaaBI-CT3	20220408-87SCrcaaBI-CT4	20220408-87SCrcaaBI-CT5	20220408-87SCbsBI-CT1	20220408-87SCbsBI-CT2	20220408-87SCbsBI-CT3	20220408-87SCbsBI-CT4	20220408-87SCbsBI-CT5	20220408-87SCbsBI-CT6	20220408-87SCbsBI-CT7	20220408-87SCbsBI-CT8	20220408-87SCbsBI-CT9	20220408-87SCbsBI-CT10
AzOH	AzOH	1155.81	0	1155.81	1.07185e-13	1	1	292	456	419	213	276	14604	7796	8989	12479	12302	12662	9898	11512	10198	1375
7-[50]	SDB103	39.6468	16.7857	25.3844	18.9888	1.56186	0.530841	6	17	15	12	6	201	444	345	404	199	330	81	132	110	7
7-[140]	SDB191	226.979	97.4726	64.9377	37.9154	3.49534	0.00241614	89	102	73	44	20	982	905	963	843	430	559	334	362	380	30
7-[500]	SDB120	24127.3	34234.9	407.68	80.6604	59.182	0.000121056	107	68	1362	14454	9041	4765	2628	2277	4730	5578	5231	2252	4111	4019	531
7-[750]	SDB28	26863.5	44057.2	808.689	327.808	33.2185	2.4898e-05	976	1050	1910	3240	25061	6876	8741	6685	11409	6725	4365	6696	6223	4809	1605
7-[970]	SDB186	357.86	87.4246	253.104	109.611	1.41388	0.335523	75	136	97	72	117	2317	3112	2611	4084	2867	1774	1756	2436	1639	125
8-[50]	SDB36	781.364	159.128	284.794	75.0499	2.74361	7.85801e-05	153	334	273	126	243	3299	3033	3003	2995	2475	2859	2062	2376	1874	343
8-[50]	SDB206	249.985	73.0097	99.4663	47.9159	2.51326	0.00740477	73	116	88	55	30	1492	1193	1399	1222	1053	674	526	722	593	53
8-[140]	SDB163	1230.57	279.569	121.454	49.5146	10.132	6.07277e-08	342	521	266	259	320	1204	1298	1350	1463	1942	1488	486	655	757	108
8-[490]	SDB170	145.887	139.445	1.77648	0.750169	82.1214	4.58232e-07	25	3	51	70	25	27	13	17	26	15	27	9	20	14	0
8-[760]	SDB43	6036.71	12333.5	118.662	47.6352	50.8731	0.000548615	37	47	47	318	6702	1025	1511	1046	1622	1349	590	801	773	1034	152
8-[1000]	SDB171	274.043	130.08	211.747	116.673	1.2942	0.608084	40	161	67	36	101	2319	2283	2977	4241	1843	968	1529	1754	999	107
9-[50]	SDB108	192.355	64.8351	136.776	61.5299	1.40635	0.371655	46	114	60	39	27	1346	1831	1617	1720	1089	1543	934	995	921	78
9-[160]	SDB219	670.977	369.911	107.997	58.5783	6.21295	0.000104808	264	370	207	129	24	1225	1536	1466	1359	895	1112	611	874	451	53
9-[510]	SDB110	44496.4	68274.6	517.536	228.014	85.9774	0.000228757	97	212	316	11899	37283	4164	2449	2524	4924	6471	5432	2965	4429	6980	1210
9-[730]	SDB158	1519.71	3029.22	161.253	68.5292	9.42434	0.00556259	40	68	57	32	1657	1818	1945	1319	2466	1451	589	1004	1488	916	264
9-[950]	SDB156	22.7888	13.9294	27.6183	21.4627	0.825132	0.887883	2	8	5	8	7	310	493	337	548	223	155	109	191	113	5
9-[970]	SDB147	0.020944	0	0.020944	0	1	1	0	0	0	0	0	0	0	0	0	0	0	0	0	0	0
10-[150]	SDB101	108528	48365	942.188	159.475	115.187	5.16449e-13	37674	47896	35561	26549	7156	11654	8295	7896	11697	10820	10271	7625	8154	7658	761
10-[500]	SDB119	212863	73449.5	860.069	186.231	247.495	9.62387e-15	63876	59650	86276	55159	29373	10564	8237	6860	11130	10180	10003	6460	7412	6189	667
10-[540]	SDB37	101426	33653.5	602.7	154.586	168.286	2.0341e-14	29760	34077	39670	26001	12525	7115	5912	5819	8850	5605	5924	4088	4549	4975	540
10-[760]	SDB13	311525	120247	3007.14	364.772	103.595	1.15151e-14	78651	60501	111440	90627	70160	33653	24164	24666	39233	32675	33359	22789	27423	23923	3307
10-[780]	SDB17	9.96065	17.9545	1.58999	2.4928	6.2646	0.359343	0	0	1	1	10	18	44	0	0	0	0	2	57	15	0
10-[1000]	SDB221	607.442	1202.85	200.71	101.941	3.02646	0.359343	0	11	2	47	657	1204	1043	2029	2724	3198	1113	470	1463	3069	348
6-[50]	SDB90	153.4	13.7888	297.403	97.4663	0.515798	0.0144237	40	55	61	30	33	3683	3278	3079	3822	3248	3255	2068	2346	2013	165
6-[150]	SDB102	390.72	58.6123	302.088	82.7037	1.2934	0.359343	103	170	144	79	69	3209	2539	3250	4613	3392	3396	2192	2537	1880	229
6-[500]	SDB155	2145.11	1024.9	486.579	151.422	4.40855	2.4898e-05	653	683	886	616	149	5620	4228	3779	9035	5507	3623	3600	4601	3709	381
6-[750]	SDB94	21486.7	11189.3	557.574	74.8382	38.5361	1.28068e-10	8567	8471	7289	5139	970	6481	4288	4561	7081	6213	6374	4441	5147	5192	470
6-[810]	SDB29	75434.2	37722.3	638.57	144.583	118.13	9.16439e-13	29953	23891	26691	18904	5219	7139	4721	4778	6634	6947	5765	5396	5416	4618	1209
6-[1000]	SDB225	1172.18	1460.33	575.485	322.359	2.03685	0.397749	23	34	63	456	726	2744	2030	6023	6071	9453	3827	1656	4997	10182	968
11-[50]	SDB224	257.598	215.957	151.777	246.821	1.69721	0.562464	61	54	230	28	29	1184	940	870	9155	667	783	328	455	609	44
11-[150]	SDB104	171.139	83.9814	60.5529	10.5911	2.82627	0.00106006	42	45	28	38	70	644	451	482	663	726	874	414	590	387	77
11-[500]	SDB136	174.66	99.4573	8.91541	7.26977	19.5908	1.8714e-05	19	39	53	45	74	93	109	31	244	104	15	39	44	147	2
11-[750]	SDB95	12867.5	6334.31	787.868	325.023	16.332	7.0046e-09	5035	3561	4217	3441	1213	11549	10772	4913	10874	7338	8023	5532	5533	5501	573
11-[780]	SDB20	65412.5	28847.2	1697.37	1645.62	38.5376	6.40912e-08	22360	22197	20354	18288	6428	13189	6910	7056	16286	12193	14952	54356	12245	8769	1676
11-[1000]	SDB222	2113.27	1342.65	572.768	391.869	3.68957	0.00556259	391	496	333	482	1010	14596	1709	1062	4293	8361	3423	1956	3887	8072	1373
AzOH 1	SDB267	52.693	18.1173	62.4904	26.3041	0.843217	0.79522	13	19	28	5	14	1049	742	664	595	760	326	403	495	598	30
AzOH 2	SDB271	117.086	37.0605	120.107	26.9574	0.97485	1	45	46	29	18	27	1140	837	600	1585	1657	1511	1278	988	952	134
AzOH 3	SDB272	84.0329	14.5299	106.682	16.4707	0.787693	0.44435	15	38	32	17	20	1756	739	911	1263	948	1072	785	1071	1003	100
AzOH 4	SDB273	490.521	31.9322	469.055	80.6569	1.04576	0.931779	117	215	175	90	113	5644	2393	3296	4574	4073	6054	4238	5055	4231	743
AzOH 5	SDB274	182.801	29.2789	189.744	26.3541	0.963411	0.974987	39	61	72	41	44	2215	1522	1251	2169	2525	2061	1496	1828	1731	184
AzOH 6	SDB275	59.9494	20.1372	46.4672	12.7529	1.29015	0.582801	9	20	32	13	13	548	396	485	563	466	217	476	535	342	43
AzOH 7	SDB276	9.65746	3.00597	9.02931	3.11672	1.06957	1	3	3	2	2	3	57	73	78	80	170	81	80	75	91	8
AzOH 8	SDB277	79.2588	26.9822	85.8664	11.9845	0.923048	0.89497	28	30	19	19	13	1192	623	813	746	1013	868	627	716	827	101
AzOH 9	SDB278	51.2937	18.7827	30.0631	12.5003	1.70621	0.274302	15	15	17	6	19	365	238	428	379	334	223	252	362	183	9
AzOH 10	SDB280	28.7163	12.1124	36.5866	12.8939	0.784887	0.696546	8	9	13	2	10	638	233	463	525	356	249	263	387	240	23
