# Supplementary material for: Chemoenzymatic synthesis of genetically-encoded multivalent liquid N-glycan arrays
Source: Nat Commun. 2023 Aug 28;14:5237. doi: 10.1038/s41467-023-40900-y (PMC10462762; doi:10.1038/s41467-023-40900-y)
Supplement: Supplementary file 9 — Supplementary Dataset 5 [file 41467_2023_40900_MOESM9_ESM.zip › Supplementary Data 2_Raw data for Fig.5/Figure5h-data-table-RCA.20.┬╡g.-Control.xlsx]

## Sheet: data-table-merged-campaigns-2-R
Barcode	SDB	Test (CPM)	Test (SD)	Reference (CPM)	Ref (SD)	FC	q-value	20211216-87SCrcaaBI-CT1	20211216-87SCrcaaBI-CT2	20211216-87SCrcaaBI-CT3	20211216-87SCrcaaBI-CT4	20211216-87SCrcaaBI-CT5	20211216-87SCbsBI-CT2	20211216-87SCbsBI-CT4	20211216-87SCbsBI-CT5	20220219-87SCbsBI-CT2	20220219-87SCbsBI-CT6	20220219-87SCbsBI-CT8	20220219-87SCbsBI-CT10	20220219-87SCbsBI-CT11	20220219-87SCbsBI-CT12	20220219-87SCbsBI-CT20	20220219-87TCbsBI-CT7	20220219-87TCbsBI-CT8	20220219-87TCbsBI-CT9
AzOH	AzOH	1155.91	1.13687e-13	1155.91	9.28249e-14	1	1	125	145	87	197	215	1123	1300	307	825	3006	7188	1885	1389	788	872	506	159	385
7-[50]	SDB103	265.564	93.7059	95.2403	102.987	2.78835	0.336289	14	47	19	56	45	15	22	7	91	58	116	15	36	164	33	107	21	96
7-[140]	SDB191	4919.63	2081.03	126.65	174.267	38.8444	9.84526e-07	576	490	615	787	480	44	61	15	46	150	275	52	63	71	35	134	18	218
7-[500]	SDB120	44004.8	25120.4	1952.66	1264.51	22.5358	1.94953e-08	6581	4792	5889	4035	3548	1134	1312	345	1801	2287	6207	1646	1619	2384	794	842	580	1436
7-[750]	SDB28	642983	412557	5197.73	2155.56	123.705	1.76776e-12	99367	69307	90637	52769	42786	4351	5571	1544	2462	7866	22127	5166	6027	3935	2967	4274	726	3121
7-[970]	SDB186	97066.1	35959.2	2831.84	1942.24	34.2767	2.65601e-09	10594	16796	9913	10530	11166	1618	2065	620	1846	2820	8157	1825	2014	3588	1231	1594	809	2262
8-[50]	SDB36	4905.63	2012.18	694.779	529.691	7.0607	6.46723e-05	438	387	623	866	751	401	554	167	346	733	1999	461	573	760	300	961	137	316
8-[50]	SDB206	5058.95	1595.27	304.412	289.869	16.6188	9.00505e-06	542	513	585	798	696	146	197	37	303	214	420	99	134	405	107	201	70	348
8-[140]	SDB163	203513	325022	826.1	733.492	246.354	1.98255e-08	83951	19251	1073	9337	3506	418	470	109	569	523	1574	489	589	1115	341	410	348	631
8-[490]	SDB170	102.658	52.082	21.7281	16.9432	4.72464	0.199944	15	15	12	9	8	8	11	0	39	32	75	26	25	19	17	11	2	19
8-[760]	SDB43	36348.7	18182	827.405	526.013	43.931	4.05393e-10	4555	4724	4717	4088	2851	590	780	167	353	1232	3551	885	751	634	554	672	83	772
8-[1000]	SDB171	64275.2	24104	5074.05	5006.19	12.6674	9.84526e-07	5684	11905	6350	8751	7111	3487	4424	951	3460	3927	11929	3382	3545	4137	2206	1944	1007	6933
9-[50]	SDB108	1315.36	458.704	674.233	729.283	1.9509	0.387593	56	211	105	247	285	154	225	91	418	379	795	198	325	829	198	525	314	619
9-[160]	SDB219	10680.3	5794.72	282.084	272.917	37.8623	2.39386e-07	1466	932	1470	1237	1048	91	123	37	258	242	559	119	149	412	89	151	79	315
9-[510]	SDB110	93555	68743.2	2385.98	769.039	39.2103	1.47145e-10	15557	8093	14126	6672	6068	2436	2521	898	1180	3995	12488	2948	2735	1286	1337	1360	372	1379
9-[730]	SDB158	38247.2	16013	1215.22	833.06	31.4734	2.32585e-09	4501	5254	4613	4490	3742	760	881	234	1196	1575	4062	1083	1056	858	659	431	309	1171
9-[950]	SDB156	4784.17	1879.69	225.276	182.64	21.2369	1.37389e-07	396	945	433	716	516	158	208	47	133	285	740	209	155	106	159	150	31	266
9-[970]	SDB147	4154.32	1498.23	595.787	244.29	6.97283	8.47455e-06	309	801	372	618	551	694	624	119	328	611	2496	628	539	613	403	332	110	369
10-[150]	SDB101	36126.4	30777.8	1644.53	474.8	21.9676	4.74736e-09	6280	2296	5962	2687	1730	1987	2430	618	1016	2938	7453	1917	1612	1055	1077	575	240	848
10-[500]	SDB119	35171.7	22883.4	3040.29	1901.98	11.5685	9.84526e-07	5191	3683	5133	2851	2528	5804	6525	1798	513	4793	12729	3832	2744	1528	2361	573	299	961
10-[540]	SDB37	23103.3	18917.2	1172.4	700.678	19.7059	1.08413e-07	3615	1787	3869	1614	1299	2168	2538	679	474	2125	5429	1409	1281	469	911	247	70	314
10-[760]	SDB13	109308	70426.5	5985.7	2589.05	18.2615	9.93131e-09	16378	12035	15646	8809	7374	8211	9922	2820	1529	13586	38573	9738	9264	2726	5752	959	532	1664
10-[780]	SDB17	8323.95	5682.67	251.227	175.915	33.1332	3.47774e-07	1302	832	1223	506	695	214	284	72	6	327	884	136	263	226	195	93	59	238
10-[1000]	SDB221	3294.37	2210.36	4873.08	1509.23	0.676036	0.375752	120	865	167	625	480	3992	4493	829	5809	9714	26131	7981	6861	2993	5821	1942	518	1712
6-[50]	SDB90	318.487	109.906	505.042	500.03	0.630614	0.628249	19	49	17	72	70	148	168	44	376	623	1475	363	368	575	299	240	111	657
6-[150]	SDB102	3829.98	925.704	1142.38	832.69	3.35264	0.0118688	350	508	397	635	533	524	698	181	1220	1099	3312	817	906	1637	562	552	222	1023
6-[500]	SDB155	6060.54	3472.31	1303.79	401.605	4.64841	6.49311e-05	803	665	853	637	467	1444	1648	264	1249	2550	5044	1501	1400	839	888	441	292	613
6-[750]	SDB94	48891.4	34590.5	2257.24	1934.95	21.6598	3.47774e-07	7852	4313	7320	3958	3165	897	1325	283	1928	2372	5732	1595	1649	3112	870	746	755	2128
6-[810]	SDB29	114257	102341	2546.06	1520.91	44.8762	4.74736e-09	19812	7744	19560	6647	5121	4393	4460	1567	1195	2962	8782	2457	2338	1682	1360	420	269	1283
6-[1000]	SDB225	5410.92	2531.78	9930.7	3189.04	0.544868	0.166897	544	885	656	679	423	13330	14396	2466	7423	22022	61651	17959	15886	4431	11471	3126	654	2227
11-[50]	SDB224	316.254	249.333	320.013	483.598	0.988255	1	6	55	9	50	125	81	113	16	220	173	569	122	132	193	110	85	124	581
11-[150]	SDB104	964.528	895.663	510.09	501.012	1.8909	0.430498	19	111	24	415	187	200	319	92	138	269	659	276	847	1085	247	209	81	511
11-[500]	SDB136	5249.97	6902.04	1785.01	3048.81	2.94115	0.293261	105	300	127	2976	695	459	310	69	466	381	2058	330	268	2520	188	592	1475	1544
11-[750]	SDB95	5767.03	3404.87	693.023	471.387	8.32156	2.68333e-05	734	754	813	490	440	303	507	84	944	982	2056	613	550	585	340	358	156	602
11-[780]	SDB20	527694	307476	27218.2	27887.6	19.3875	1.01087e-06	20085	43964	67090	67971	151097	63485	84194	22824	6669	31039	103134	17415	17640	7862	10112	3672	1938	5693
11-[1000]	SDB222	84721.9	119186	73936.1	55501.9	1.14588	0.98414	2003	6413	22329	6193	3908	176645	115702	14337	83791	15378	46878	50986	50546	30332	39555	21155	20969	40208
AzOH 1	SDB267	50.5774	32.017	58.5279	87.5463	0.864158	1	2	12	2	7	13	34	48	12	225	112	129	62	46	0	14	0	0	54
AzOH 2	SDB271	115.875	66.7705	111.379	68.916	1.04036	1	7	29	6	19	17	133	114	29	40	240	576	118	106	187	61	93	0	43
AzOH 3	SDB272	88.4608	8.02699	85.8155	31.4973	1.03083	1	9	10	7	17	16	81	137	25	7	192	499	111	108	49	65	36	20	36
AzOH 4	SDB273	565.367	156.02	497.495	139.122	1.13643	0.973628	77	40	49	87	118	548	595	145	417	1497	3696	939	693	358	391	203	41	38
AzOH 5	SDB274	172.386	69.7013	188.128	40.4505	0.916323	1	11	27	13	45	20	174	195	47	120	525	1291	358	227	121	164	68	14	92
AzOH 6	SDB275	33.4448	30.0558	43.6751	25.4101	0.765764	0.978814	5	10	1	1	4	49	67	15	0	118	275	56	51	23	47	12	14	3
AzOH 7	SDB276	16.9162	10.0413	8.5502	10.3687	1.97846	0.742263	2	0	2	3	4	3	10	5	0	19	27	16	4	0	13	1	5	0
AzOH 8	SDB277	53.3818	30.0919	105.296	100.062	0.506968	0.607855	11	7	4	5	5	50	95	20	16	167	455	119	95	49	56	92	56	28
AzOH 9	SDB278	18.3268	19.801	22.3476	46.9856	0.82008	1	0	2	0	8	5	10	17	1	0	39	47	20	18	1	17	1	1	59
AzOH 10	SDB280	42.6062	24.9416	35.4283	27.5868	1.2026	1	1	8	3	5	13	41	22	8	0	97	193	86	41	0	44	0	8	32
