# Supplementary material for: Chemoenzymatic synthesis of genetically-encoded multivalent liquid N-glycan arrays
Source: Nat Commun. 2023 Aug 28;14:5237. doi: 10.1038/s41467-023-40900-y (PMC10462762; doi:10.1038/s41467-023-40900-y)
Supplement: Supplementary file 9 — Supplementary Dataset 5 [file 41467_2023_40900_MOESM9_ESM.zip › Supplementary Data 2_Raw data for Fig.5/Figure5h-data-table-ECL.20.┬╡g.-Control.xlsx]

## Sheet: data-table-merged-campaigns-2-E
Barcode	SDB	Test (CPM)	Test (SD)	Reference (CPM)	Ref (SD)	FC	q-value	20220219-87SCeaaBI-CT1	20220219-87SCeaaBI-CT2	20220219-87SCeaaBI-CT3	20220219-87SCeaaBI-CT4	20220219-87SCeaaBI-CT5	20211216-87SCbsBI-CT2	20211216-87SCbsBI-CT4	20211216-87SCbsBI-CT5	20220219-87SCbsBI-CT2	20220219-87SCbsBI-CT6	20220219-87SCbsBI-CT8	20220219-87SCbsBI-CT10	20220219-87SCbsBI-CT11	20220219-87SCbsBI-CT12	20220219-87SCbsBI-CT20	20220219-87TCbsBI-CT7	20220219-87TCbsBI-CT8	20220219-87TCbsBI-CT9
AzOH	AzOH	1155.92	1.96911e-13	1155.92	9.28249e-14	1	1	46	62	56	22	26	1123	1300	307	825	3006	7188	1885	1389	788	872	506	159	385
7-[50]	SDB103	82.9403	39.0361	95.2393	102.987	0.870862	1	3	6	2	1	3	15	22	7	91	58	116	15	36	164	33	107	21	96
7-[140]	SDB191	184.774	139.983	126.769	174.267	1.45756	0.902194	11	10	5	0	8	44	61	15	46	150	275	52	63	71	35	134	18	218
7-[500]	SDB120	42148	11848.3	1952.63	1264.51	21.5853	4.84099e-09	1425	2079	1335	1044	1210	1134	1312	345	1801	2287	6207	1646	1619	2384	794	842	580	1436
7-[750]	SDB28	806633	212178	5197.71	2155.56	155.19	1.07561e-14	26877	42408	26050	20116	21885	4351	5571	1544	2462	7866	22127	5166	6027	3935	2967	4274	726	3121
7-[970]	SDB186	167837	41814.7	2831.78	1942.24	59.269	7.31975e-11	5884	8795	5461	4222	4339	1618	2065	620	1846	2820	8157	1825	2014	3588	1231	1594	809	2262
8-[50]	SDB36	1569.48	771.958	694.799	529.691	2.2589	0.154525	55	110	33	50	25	401	554	167	346	733	1999	461	573	760	300	961	137	316
8-[50]	SDB206	211.25	40.4625	304.506	289.869	0.693746	0.823532	8	15	9	4	4	146	197	37	303	214	420	99	134	405	107	201	70	348
8-[140]	SDB163	4322.97	3249.46	826.348	733.492	5.23142	0.0028931	103	291	95	182	47	418	470	109	569	523	1574	489	589	1115	341	410	348	631
8-[490]	SDB170	413.191	113.122	21.729	16.9432	19.0157	0.000213585	16	25	15	11	7	8	11	0	39	32	75	26	25	19	17	11	2	19
8-[760]	SDB43	67319.3	15540	827.391	526.013	81.3633	2.66543e-12	2292	3763	2259	1643	1708	590	780	167	353	1232	3551	885	751	634	554	672	83	772
8-[1000]	SDB171	134695	31432.1	5074	5006.19	26.5461	1.37291e-08	4667	7487	4564	3392	3245	3487	4424	951	3460	3927	11929	3382	3545	4137	2206	1944	1007	6933
9-[50]	SDB108	668.661	478.68	674.242	729.283	0.991723	1	28	38	8	27	8	154	225	91	418	379	795	198	325	829	198	525	314	619
9-[160]	SDB219	345.562	138.688	282.232	272.917	1.22439	1	12	31	11	5	8	91	123	37	258	242	559	119	149	412	89	151	79	315
9-[510]	SDB110	226685	63283	2385.95	769.039	95.008	1.07561e-14	7481	11991	7001	5598	6374	2436	2521	898	1180	3995	12488	2948	2735	1286	1337	1360	372	1379
9-[730]	SDB158	72188.3	18212.5	1215.17	833.06	59.4058	2.48021e-11	2370	3895	2387	1774	1942	760	881	234	1196	1575	4062	1083	1056	858	659	431	309	1171
9-[950]	SDB156	6274.95	1191	225.264	182.64	27.8559	7.32481e-09	234	318	241	156	144	158	208	47	133	285	740	209	155	106	159	150	31	266
9-[970]	SDB147	4986.64	1580.7	595.781	244.29	8.36991	6.98768e-07	170	364	132	115	115	694	624	119	328	611	2496	628	539	613	403	332	110	369
10-[150]	SDB101	118168	28270.2	1644.52	474.8	71.8558	1.28326e-14	4005	6175	4036	2928	3104	1987	2430	618	1016	2938	7453	1917	1612	1055	1077	575	240	848
10-[500]	SDB119	340969	66640	3040.28	1901.98	112.151	3.80846e-12	11843	17934	12518	7948	8932	5804	6525	1798	513	4793	12729	3832	2744	1528	2361	573	299	961
10-[540]	SDB37	136753	33988.4	1172.42	700.678	116.642	1.77963e-12	4537	7209	4682	3479	3509	2168	2538	679	474	2125	5429	1409	1281	469	911	247	70	314
10-[760]	SDB13	903250	232428	5985.72	2589.05	150.901	5.31528e-14	30123	48384	29534	22805	23616	8211	9922	2820	1529	13586	38573	9738	9264	2726	5752	959	532	1664
10-[780]	SDB17	61197.8	15798.7	251.095	175.915	243.724	7.10649e-11	2041	3430	1961	1546	1554	214	284	72	6	327	884	136	263	226	195	93	59	238
10-[1000]	SDB221	18808.3	4027.81	4873.09	1509.23	3.85963	6.0732e-06	709	1105	628	456	421	3992	4493	829	5809	9714	26131	7981	6861	2993	5821	1942	518	1712
6-[50]	SDB90	478.345	126.838	505.03	500.03	0.947163	1	19	31	17	12	8	148	168	44	376	623	1475	363	368	575	299	240	111	657
6-[150]	SDB102	2315.22	534.482	1142.38	832.69	2.02666	0.218377	92	128	72	46	67	524	698	181	1220	1099	3312	817	906	1637	562	552	222	1023
6-[500]	SDB155	4753.8	842.635	1303.79	401.605	3.64614	8.98838e-05	177	244	182	115	112	1444	1648	264	1249	2550	5044	1501	1400	839	888	441	292	613
6-[750]	SDB94	47266.1	12105.1	2257.19	1934.95	20.9402	9.54818e-08	1657	2538	1468	1161	1262	897	1325	283	1928	2372	5732	1595	1649	3112	870	746	755	2128
6-[810]	SDB29	140380	39594.6	2546.05	1520.91	55.1363	2.48021e-11	4644	7083	4441	3469	4033	4393	4460	1567	1195	2962	8782	2457	2338	1682	1360	420	269	1283
6-[1000]	SDB225	26605.7	6872.75	9930.73	3189.04	2.67913	0.000515317	948	1671	858	675	560	13330	14396	2466	7423	22022	61651	17959	15886	4431	11471	3126	654	2227
11-[50]	SDB224	358.549	254.547	319.979	483.598	1.12054	1	15	36	2	10	4	81	113	16	220	173	569	122	132	193	110	85	124	581
11-[150]	SDB104	768.262	242.078	510.094	501.012	1.50612	0.682614	29	46	18	19	20	200	319	92	138	269	659	276	847	1085	247	209	81	511
11-[500]	SDB136	1488.35	359.033	1785.06	3048.81	0.833782	1	50	85	51	38	35	459	310	69	466	381	2058	330	268	2520	188	592	1475	1544
11-[750]	SDB95	7092.03	1674.94	693.01	471.387	10.2337	1.66043e-06	254	449	223	167	165	303	507	84	944	982	2056	613	550	585	340	358	156	602
11-[780]	SDB20	395950	119821	27218.2	27887.6	14.5472	2.48987e-06	12591	20748	11917	9842	11554	63485	84194	22824	6669	31039	103134	17415	17640	7862	10112	3672	1938	5693
11-[1000]	SDB222	41515.8	14790.5	73936.1	55501.9	0.561509	0.45123	2349	2048	979	977	874	176645	115702	14337	83791	15378	46878	50986	50546	30332	39555	21155	20969	40208
AzOH 1	SDB267	66.724	29.9445	58.5358	87.5463	1.13988	1	2	5	2	2	1	34	48	12	225	112	129	62	46	0	14	0	0	54
AzOH 2	SDB271	94.4453	68.2336	111.391	68.916	0.847874	1	7	3	5	0	3	133	114	29	40	240	576	118	106	187	61	93	0	43
AzOH 3	SDB272	41.9515	43.1987	85.8134	31.4973	0.488869	0.616048	0	3	5	0	1	81	137	25	7	192	499	111	108	49	65	36	20	36
AzOH 4	SDB273	622.007	88.3756	497.503	139.122	1.25026	0.823532	27	30	25	14	14	548	595	145	417	1497	3696	939	693	358	391	203	41	38
AzOH 5	SDB274	156.787	74.1508	188.137	40.4505	0.833368	1	5	11	5	5	2	174	195	47	120	525	1291	358	227	121	164	68	14	92
AzOH 6	SDB275	44.2093	35.1985	43.6694	25.4101	1.01236	1	2	1	3	0	2	49	67	15	0	118	275	56	51	23	47	12	14	3
AzOH 7	SDB276	9.12316	18.4601	8.55918	10.3687	1.06589	1	0	0	2	0	0	3	10	5	0	19	27	16	4	0	13	1	5	0
AzOH 8	SDB277	75.0991	13.7408	105.259	100.062	0.713473	0.902194	3	4	4	1	2	50	95	20	16	167	455	119	95	49	56	92	56	28
AzOH 9	SDB278	0.130384	0	22.3499	46.9856	0.00583378	0.182308	0	0	0	0	0	10	17	1	0	39	47	20	18	1	17	1	1	59
AzOH 10	SDB280	49.3697	49.2715	35.4258	27.5868	1.39361	1	0	5	5	0	1	41	22	8	0	97	193	86	41	0	44	0	8	32
