# Supplementary material for: Chemoenzymatic synthesis of genetically-encoded multivalent liquid N-glycan arrays
Source: Nat Commun. 2023 Aug 28;14:5237. doi: 10.1038/s41467-023-40900-y (PMC10462762; doi:10.1038/s41467-023-40900-y)
Supplement: Supplementary file 9 — Supplementary Dataset 5 [file 41467_2023_40900_MOESM9_ESM.zip › Supplementary Data 2_Raw data for Fig.5/Figure5h-data-table-GNL-Control.xlsx]

## Sheet: data-table-merged-campaigns-2-G
Barcode	SDB	Test (CPM)	Test (SD)	Reference (CPM)	Ref (SD)	FC	q-value	20220314-87SCgnlBI-CT1	20220314-87SCgnlBI-CT2	20220314-87SCgnlBI-CT3	20220314-87SCgnlBI-CT4	20220314-87SCgnlBI-CT5	20211216-87SCbsBI-CT2	20211216-87SCbsBI-CT4	20211216-87SCbsBI-CT5	20220219-87SCbsBI-CT2	20220219-87SCbsBI-CT6	20220219-87SCbsBI-CT8	20220219-87SCbsBI-CT10	20220219-87SCbsBI-CT11	20220219-87SCbsBI-CT12	20220219-87SCbsBI-CT20	20220219-87TCbsBI-CT7	20220219-87TCbsBI-CT8	20220219-87TCbsBI-CT9
AzOH	AzOH	1155.91	1.60777e-13	1155.91	9.28249e-14	1	1	199	416	85	173	468	1123	1300	307	825	3006	7188	1885	1389	788	872	506	159	385
7-[50]	SDB103	439.056	162.127	95.2234	102.987	4.6108	0.0873914	100	72	39	81	139	15	22	7	91	58	116	15	36	164	33	107	21	96
7-[140]	SDB191	1455.07	743.099	126.706	174.267	11.4838	0.000614505	446	260	130	146	494	44	61	15	46	150	275	52	63	71	35	134	18	218
7-[500]	SDB120	450.563	279.772	1952.8	1264.51	0.230727	0.00915507	76	53	22	134	190	1134	1312	345	1801	2287	6207	1646	1619	2384	794	842	580	1436
7-[750]	SDB28	6354.84	2172.4	5197.79	2155.56	1.2226	0.601836	1195	1205	644	1157	2025	4351	5571	1544	2462	7866	22127	5166	6027	3935	2967	4274	726	3121
7-[970]	SDB186	1676.8	1153.39	2831.99	1942.24	0.592093	0.30585	284	238	267	157	566	1618	2065	620	1846	2820	8157	1825	2014	3588	1231	1594	809	2262
8-[50]	SDB36	1203.9	661.314	694.809	529.691	1.73271	0.253295	175	137	163	169	518	401	554	167	346	733	1999	461	573	760	300	961	137	316
8-[50]	SDB206	662.781	259.486	304.489	289.869	2.1767	0.220908	87	113	60	146	285	146	197	37	303	214	420	99	134	405	107	201	70	348
8-[140]	SDB163	455.793	869.731	826.446	733.492	0.55151	0.53777	7	17	8	301	29	418	470	109	569	523	1574	489	589	1115	341	410	348	631
8-[490]	SDB170	38.6487	19.0737	21.7256	16.9432	1.77895	0.661982	8	4	4	4	22	8	11	0	39	32	75	26	25	19	17	11	2	19
8-[760]	SDB43	2347.38	750.934	827.442	526.013	2.83691	0.00881003	554	439	203	362	859	590	780	167	353	1232	3551	885	751	634	554	672	83	772
8-[1000]	SDB171	5573.38	2719.13	5074.15	5006.19	1.09839	0.96697	827	945	695	580	2881	3487	4424	951	3460	3927	11929	3382	3545	4137	2206	1944	1007	6933
9-[50]	SDB108	1302.82	552.24	674.247	729.283	1.93225	0.332606	245	242	90	323	420	154	225	91	418	379	795	198	325	829	198	525	314	619
9-[160]	SDB219	721.209	380.879	282.217	272.917	2.55551	0.192089	173	103	88	103	175	91	123	37	258	242	559	119	149	412	89	151	79	315
9-[510]	SDB110	1822.1	969.851	2386.03	769.039	0.763652	0.448339	254	381	183	474	374	2436	2521	898	1180	3995	12488	2948	2735	1286	1337	1360	372	1379
9-[730]	SDB158	496.168	219.008	1215.36	833.06	0.408248	0.0879662	54	133	64	67	195	760	881	234	1196	1575	4062	1083	1056	858	659	431	309	1171
9-[950]	SDB156	117.596	116.437	225.35	182.64	0.521839	0.4865	13	86	18	0	12	158	208	47	133	285	740	209	155	106	159	150	31	266
9-[970]	SDB147	0.123399	0	595.816	244.29	0.00020711	1.26937e-07	0	0	0	0	0	694	624	119	328	611	2496	628	539	613	403	332	110	369
10-[150]	SDB101	1936.5	813.579	1644.56	474.8	1.17751	0.628352	280	388	241	283	734	1987	2430	618	1016	2938	7453	1917	1612	1055	1077	575	240	848
10-[500]	SDB119	700.65	296.778	3040.29	1901.98	0.230454	0.00706963	190	135	57	121	179	5804	6525	1798	513	4793	12729	3832	2744	1528	2361	573	299	961
10-[540]	SDB37	400.303	222.233	1172.38	700.678	0.341444	0.0474719	31	199	51	56	82	2168	2538	679	474	2125	5429	1409	1281	469	911	247	70	314
10-[760]	SDB13	2522.34	794.272	5985.67	2589.05	0.421396	0.0469922	371	676	261	275	1293	8211	9922	2820	1529	13586	38573	9738	9264	2726	5752	959	532	1664
10-[780]	SDB17	0.123399	0	251.368	175.915	0.00049091	6.93241e-05	0	0	0	0	0	214	284	72	6	327	884	136	263	226	195	93	59	238
10-[1000]	SDB221	492.353	175.198	4873.07	1509.23	0.101035	9.4106e-07	104	151	54	62	118	3992	4493	829	5809	9714	26131	7981	6861	2993	5821	1942	518	1712
6-[50]	SDB90	888.325	579.916	505.026	500.03	1.75897	0.339384	122	118	130	172	199	148	168	44	376	623	1475	363	368	575	299	240	111	657
6-[150]	SDB102	2005.47	673.19	1142.39	832.69	1.75551	0.22129	391	438	210	338	578	524	698	181	1220	1099	3312	817	906	1637	562	552	222	1023
6-[500]	SDB155	856.722	236.015	1303.81	401.605	0.657094	0.207651	122	292	66	94	501	1444	1648	264	1249	2550	5044	1501	1400	839	888	441	292	613
6-[750]	SDB94	3537.71	1306.04	2257.39	1934.95	1.56717	0.383431	452	1023	429	474	1305	897	1325	283	1928	2372	5732	1595	1649	3112	870	746	755	2128
6-[810]	SDB29	1941.99	781.802	2546.1	1520.91	0.76273	0.587262	390	428	186	405	414	4393	4460	1567	1195	2962	8782	2457	2338	1682	1360	420	269	1283
6-[1000]	SDB225	1305.1	326.15	9930.66	3189.04	0.131422	4.1431e-06	315	471	76	154	536	13330	14396	2466	7423	22022	61651	17959	15886	4431	11471	3126	654	2227
11-[50]	SDB224	601.978	565.518	319.973	483.598	1.88134	0.462487	18	178	48	230	90	81	113	16	220	173	569	122	132	193	110	85	124	581
11-[150]	SDB104	302906	676806	510.014	501.012	593.918	0.00112967	127	54	111316	0	18	200	319	92	138	269	659	276	847	1085	247	209	81	511
11-[500]	SDB136	1.59291	2.48501	1785.15	3048.81	0.000892312	0.000728143	0	2	0	0	0	459	310	69	466	381	2058	330	268	2520	188	592	1475	1544
11-[750]	SDB95	170378	368093	692.979	471.387	245.863	6.78109e-06	142706	3366	345	613	1992	303	507	84	944	982	2056	613	550	585	340	358	156	602
11-[780]	SDB20	18962.2	35107.3	27218.2	27887.6	0.696673	0.756108	516	542	535	12217	573	63485	84194	22824	6669	31039	103134	17415	17640	7862	10112	3672	1938	5693
11-[1000]	SDB222	330.51	93.8166	73936.2	55501.9	0.0044702	3.33991e-06	44	165	23	35	158	176645	115702	14337	83791	15378	46878	50986	50546	30332	39555	21155	20969	40208
AzOH 1	SDB267	171.658	323.851	58.5255	87.5463	2.93306	0.452452	129	8	5	2	2	34	48	12	225	112	129	62	46	0	14	0	0	54
AzOH 2	SDB271	177.67	135.046	111.374	68.916	1.59525	0.626759	33	60	3	59	38	133	114	29	40	240	576	118	106	187	61	93	0	43
AzOH 3	SDB272	132.371	145.1	85.816	31.4973	1.54249	0.661982	2	89	24	2	26	81	137	25	7	192	499	111	108	49	65	36	20	36
AzOH 4	SDB273	333.545	199.098	497.486	139.122	0.670461	0.402831	17	95	20	95	161	548	595	145	417	1497	3696	939	693	358	391	203	41	38
AzOH 5	SDB274	30.6366	41.1708	188.119	40.4505	0.162857	0.129258	0	1	0	13	25	174	195	47	120	525	1291	358	227	121	164	68	14	92
AzOH 6	SDB275	37.565	39.666	43.6773	25.4101	0.860057	1	8	35	3	0	1	49	67	15	0	118	275	56	51	23	47	12	14	3
AzOH 7	SDB276	47.4289	76.4211	8.54089	10.3687	5.55315	0.234686	0	1	13	0	24	3	10	5	0	19	27	16	4	0	13	1	5	0
AzOH 8	SDB277	121.088	119.384	105.305	100.062	1.14988	0.9901	1	96	7	2	90	50	95	20	16	167	455	119	95	49	56	92	56	28
AzOH 9	SDB278	61.2023	54.5538	22.3449	46.9856	2.73898	0.4865	3	31	10	0	27	10	17	1	0	39	47	20	18	1	17	1	1	59
AzOH 10	SDB280	44.0339	79.2825	35.4291	27.5868	1.24287	1	6	0	0	0	74	41	22	8	0	97	193	86	41	0	44	0	8	32
