# Supplementary material for: Chemoenzymatic synthesis of genetically-encoded multivalent liquid N-glycan arrays
Source: Nat Commun. 2023 Aug 28;14:5237. doi: 10.1038/s41467-023-40900-y (PMC10462762; doi:10.1038/s41467-023-40900-y)
Supplement: Supplementary file 9 — Supplementary Dataset 5 [file 41467_2023_40900_MOESM9_ESM.zip › Supplementary Data 2_Raw data for Fig.5/Figure5h-data-table-ECL.10.┬╡g.-April.Control.xlsx]

## Sheet: data-table-merged-campaigns-2-E
Barcode	SDB	Test (CPM)	Test (SD)	Reference (CPM)	Ref (SD)	FC	q-value	20220408-87SCeaaBI-CT1	20220408-87SCeaaBI-CT2	20220408-87SCeaaBI-CT3	20220408-87SCeaaBI-CT4	20220408-87SCeaaBI-CT5	20220408-87SCbsBI-CT1	20220408-87SCbsBI-CT2	20220408-87SCbsBI-CT3	20220408-87SCbsBI-CT4	20220408-87SCbsBI-CT5	20220408-87SCbsBI-CT6	20220408-87SCbsBI-CT7	20220408-87SCbsBI-CT8	20220408-87SCbsBI-CT9	20220408-87SCbsBI-CT10
AzOH	AzOH	1155.81	1.13687e-13	1155.81	1.07185e-13	1	1	592	3852	332	157	795	14604	7796	8989	12479	12302	12662	9898	11512	10198	1375
7-[50]	SDB103	70.281	43.9156	25.3872	18.9888	2.76837	0.068015	74	212	19	6	22	201	444	345	404	199	330	81	132	110	7
7-[140]	SDB191	205.501	104.279	64.9393	37.9154	3.16451	0.00388531	197	592	51	24	76	982	905	963	843	430	559	334	362	380	30
7-[500]	SDB120	4693.65	7903.66	407.679	80.6604	11.5131	0.000166489	382	1738	344	2552	1539	4765	2628	2277	4730	5578	5231	2252	4111	4019	531
7-[750]	SDB28	3196.55	1239.75	808.69	327.808	3.95275	0.000213618	845	7335	1158	625	2410	6876	8741	6685	11409	6725	4365	6696	6223	4809	1605
7-[970]	SDB186	621.285	258.662	253.106	109.611	2.45464	0.011227	267	2138	250	114	163	2317	3112	2611	4084	2867	1774	1756	2436	1639	125
8-[50]	SDB36	740.41	300.038	284.793	75.0499	2.59981	0.00141664	212	1918	345	114	464	3299	3033	3003	2995	2475	2859	2062	2376	1874	343
8-[50]	SDB206	217.715	70.4307	99.4681	47.9159	2.18879	0.0266735	146	685	66	36	72	1492	1193	1399	1222	1053	674	526	722	593	53
8-[140]	SDB163	557.126	235.963	121.453	49.5146	4.58716	4.86905e-05	274	1285	235	105	191	1204	1298	1350	1463	1942	1488	486	655	757	108
8-[490]	SDB170	85.2137	73.7434	1.76845	0.750169	48.1854	1.24515e-06	72	35	18	25	22	27	13	17	26	15	27	9	20	14	0
8-[760]	SDB43	1032.1	1448.28	118.662	47.6352	8.69778	0.000200327	152	742	51	121	2456	1025	1511	1046	1622	1349	590	801	773	1034	152
8-[1000]	SDB171	458.98	190.888	211.748	116.673	2.16758	0.0502705	368	1571	148	54	132	2319	2283	2977	4241	1843	968	1529	1754	999	107
9-[50]	SDB108	403.533	135.344	136.779	61.5299	2.95025	0.00115671	258	1190	167	44	173	1346	1831	1617	1720	1089	1543	934	995	921	78
9-[160]	SDB219	235.31	88.9185	107.995	58.5783	2.1789	0.0358849	190	701	70	31	85	1225	1536	1466	1359	895	1112	611	874	451	53
9-[510]	SDB110	8746.5	11679.9	517.534	228.014	16.9003	0.000200327	369	2051	298	3617	10143	4164	2449	2524	4924	6471	5432	2965	4429	6980	1210
9-[730]	SDB158	332.117	64.966	161.254	68.5292	2.05959	0.0281363	145	836	118	47	255	1818	1945	1319	2466	1451	589	1004	1488	916	264
9-[950]	SDB156	26.5841	11.0002	27.6189	21.4627	0.962534	1	11	124	10	4	7	310	493	337	548	223	155	109	191	113	5
9-[970]	SDB147	0.020151	0	0.020151	0	1	1	0	0	0	0	0	0	0	0	0	0	0	0	0	0	0
10-[150]	SDB101	111046	69450.1	942.188	159.475	117.859	1.51611e-09	73666	166773	49164	22704	15876	11654	8295	7896	11697	10820	10271	7625	8154	7658	761
10-[500]	SDB119	93984	110653	860.07	186.231	109.275	3.71803e-08	12273	14977	24878	38376	49774	10564	8237	6860	11130	10180	10003	6460	7412	6189	667
10-[540]	SDB37	56076.3	55129.4	602.7	154.586	93.0419	2.03646e-08	12148	11792	22017	19338	23478	7115	5912	5819	8850	5605	5924	4088	4549	4975	540
10-[760]	SDB13	129752	160051	3007.14	364.772	43.1478	1.82225e-06	10220	8937	22610	53875	103739	33653	24164	24666	39233	32675	33359	22789	27423	23923	3307
10-[780]	SDB17	1.51091	3.19239	1.5857	2.4928	0.952835	1	0	0	0	1	1	18	44	0	0	0	0	2	57	15	0
10-[1000]	SDB221	111.453	190.396	200.71	101.941	0.555295	0.5113	11	121	6	3	310	1204	1043	2029	2724	3198	1113	470	1463	3069	348
6-[50]	SDB90	262.629	74.0672	297.404	97.4663	0.883071	0.857144	176	1119	66	31	120	3683	3278	3079	3822	3248	3255	2068	2346	2013	165
6-[150]	SDB102	691.006	216.964	302.088	82.7037	2.28743	0.00476886	408	1656	217	131	306	3209	2539	3250	4613	3392	3396	2192	2537	1880	229
6-[500]	SDB155	1865.63	1237.49	486.58	151.422	3.83417	0.00062796	1719	1898	711	318	406	5620	4228	3779	9035	5507	3623	3600	4601	3709	381
6-[750]	SDB94	21296.4	16567.2	557.574	74.8382	38.1948	3.71803e-08	16764	9087	9159	4816	2542	6481	4288	4561	7081	6213	6374	4441	5147	5192	470
6-[810]	SDB29	47636.7	40963.1	638.567	144.583	74.5995	3.71803e-08	27227	8184	22331	12954	6520	7139	4721	4778	6634	6947	5765	5396	5416	4618	1209
6-[1000]	SDB225	1332.66	1620.47	575.482	322.359	2.31572	0.177373	356	427	116	560	913	2744	2030	6023	6071	9453	3827	1656	4997	10182	968
11-[50]	SDB224	212.408	104.76	151.779	246.821	1.39946	0.792536	148	662	98	21	54	1184	940	870	9155	667	783	328	455	609	44
11-[150]	SDB104	226.72	138.41	60.5515	10.5911	3.74425	0.000267272	131	219	86	55	78	644	451	482	663	726	874	414	590	387	77
11-[500]	SDB136	69.2138	26.316	8.90382	7.26977	7.7735	0.0011115	44	223	27	10	18	93	109	31	244	104	15	39	44	147	2
11-[750]	SDB95	12725.9	7863.12	787.869	325.023	16.1523	1.1394e-07	6934	19557	4750	3179	2953	11549	10772	4913	10874	7338	8023	5532	5533	5501	573
11-[780]	SDB20	56266.3	45632.4	1697.37	1645.62	33.1491	1.24515e-06	28417	25606	25544	15407	10890	13189	6910	7056	16286	12193	14952	54356	12245	8769	1676
11-[1000]	SDB222	1088.28	1189.38	572.765	391.869	1.90005	0.356615	143	632	213	422	782	14596	1709	1062	4293	8361	3423	1956	3887	8072	1373
AzOH 1	SDB267	90.9418	23.3347	62.4915	26.3041	1.45527	0.403409	50	391	23	14	39	1049	742	664	595	760	326	403	495	598	30
AzOH 2	SDB271	118.655	61.2297	120.106	26.9574	0.987912	1	29	431	60	9	90	1140	837	600	1585	1657	1511	1278	988	952	134
AzOH 3	SDB272	81.8399	42.7143	106.682	16.4707	0.767137	0.543601	17	499	23	11	44	1756	739	911	1263	948	1072	785	1071	1003	100
AzOH 4	SDB273	466.795	128.558	469.053	80.6569	0.995185	1	315	1120	94	71	367	5644	2393	3296	4574	4073	6054	4238	5055	4231	743
AzOH 5	SDB274	133.623	44.8216	189.743	26.3541	0.70423	0.31027	97	506	42	10	72	2215	1522	1251	2169	2525	2061	1496	1828	1731	184
AzOH 6	SDB275	57.9263	30.8342	46.466	12.7529	1.24664	0.795792	3	192	24	9	53	548	396	485	563	466	217	476	535	342	43
AzOH 7	SDB276	12.5699	14.0629	9.02859	3.11672	1.39223	0.914709	0	41	2	5	6	57	73	78	80	170	81	80	75	91	8
AzOH 8	SDB277	106.512	23.4466	85.8656	11.9845	1.24045	0.578625	40	326	39	13	86	1192	623	813	746	1013	868	627	716	827	101
AzOH 9	SDB278	42.3202	20.1258	30.0603	12.5003	1.40784	0.608235	15	200	11	9	13	365	238	428	379	334	223	252	362	183	9
AzOH 10	SDB280	44.7616	5.5654	36.5867	12.8939	1.22344	0.792536	26	146	14	6	25	638	233	463	525	356	249	263	387	240	23
