# Supplementary material for: Chemoenzymatic synthesis of genetically-encoded multivalent liquid N-glycan arrays
Source: Nat Commun. 2023 Aug 28;14:5237. doi: 10.1038/s41467-023-40900-y (PMC10462762; doi:10.1038/s41467-023-40900-y)
Supplement: Supplementary file 10 — Supplementary Dataset 6 [file 41467_2023_40900_MOESM10_ESM.zip]

Archive with 20 entries (17 files):
- Supplementary Data 3_Raw data for Fig.6/
- Supplementary Data 3_Raw data for Fig.6/Figure6-data-table-combined-3hrs-plasma.xlsx
- __MACOSX/
- __MACOSX/Supplementary Data 3_Raw data for Fig.6/
- __MACOSX/Supplementary Data 3_Raw data for Fig.6/._Figure6-data-table-combined-3hrs-plasma.xlsx
- Supplementary Data 3_Raw data for Fig.6/Figure6-data-table-combined-3hrs-plasma-Kidney.L-Plasma.xlsx
- __MACOSX/Supplementary Data 3_Raw data for Fig.6/._Figure6-data-table-combined-3hrs-plasma-Kidney.L-Plasma.xlsx
- Supplementary Data 3_Raw data for Fig.6/.DS_Store
- __MACOSX/Supplementary Data 3_Raw data for Fig.6/._.DS_Store
- Supplementary Data 3_Raw data for Fig.6/Figure6-data-table-combined-3hrs-plasma-Heart-Plasma.xlsx
- __MACOSX/Supplementary Data 3_Raw data for Fig.6/._Figure6-data-table-combined-3hrs-plasma-Heart-Plasma.xlsx
- Supplementary Data 3_Raw data for Fig.6/Figure6-data-table-combined-3hrs-plasma-Spleen-Plasma.xlsx
- __MACOSX/Supplementary Data 3_Raw data for Fig.6/._Figure6-data-table-combined-3hrs-plasma-Spleen-Plasma.xlsx
- Supplementary Data 3_Raw data for Fig.6/Figure6-data-table-combined-3hrs-plasma-Lungs-Plasma.xlsx
- __MACOSX/Supplementary Data 3_Raw data for Fig.6/._Figure6-data-table-combined-3hrs-plasma-Lungs-Plasma.xlsx
- Supplementary Data 3_Raw data for Fig.6/Figure6-data-table-combined-3hrs-plasma-Liver-Plasma.xlsx
- __MACOSX/Supplementary Data 3_Raw data for Fig.6/._Figure6-data-table-combined-3hrs-plasma-Liver-Plasma.xlsx
- Supplementary Data 3_Raw data for Fig.6/Figure6-data-table-combined-3hrs-plasma-Kidney.R-Plasma.xlsx
- __MACOSX/Supplementary Data 3_Raw data for Fig.6/._Figure6-data-table-combined-3hrs-plasma-Kidney.R-Plasma.xlsx
- __MACOSX/._Supplementary Data 3_Raw data for Fig.6
