# Supplementary material for: Chemoenzymatic synthesis of genetically-encoded multivalent liquid N-glycan arrays
Source: Nat Commun. 2023 Aug 28;14:5237. doi: 10.1038/s41467-023-40900-y (PMC10462762; doi:10.1038/s41467-023-40900-y)
Supplement: Supplementary file 10 — Supplementary Dataset 6 [file 41467_2023_40900_MOESM10_ESM.zip › Supplementary Data 3_Raw data for Fig.6/Figure6-data-table-combined-3hrs-plasma.xlsx]

## Sheet: data-table-combined-3hrs-plasma
SDB	Barcode	20220715-87JHcoAIA-IC1	20220715-87JHcoAIA-IC2	20220715-87JHcoAIA-IC3	20220715-87JHcoAIA-IC4	20220715-87JHcoAIA-IC5	20220715-87JHcoAIA-IC6	20220715-87JHyqAIA-IC2	20220715-87JHyqAIA-IC3	20220715-87JHyqAIA-IC4	20220715-87JHyqAIA-IC5	20220715-87JHyqAIA-IC6	20220715-87JHslAIA-IC1	20220715-87JHslAIA-IC2	20220715-87JHslAIA-IC3	20220715-87JHslAIA-IC4	20220715-87JHslAIA-IC5	20220715-87JHslAIA-IC6	20220715-87JHvqAIA-IC2	20220715-87JHvqAIA-IC3	20220715-87JHvqAIA-IC4	20220715-87JHvqAIA-IC5	20220715-87JHvqAIA-IC6	20220715-87JHiqAIA-IC1	20220715-87JHiqAIA-IC2	20220715-87JHiqAIA-IC3	20220715-87JHiqAIA-IC4	20220715-87JHiqAIA-IC5	20220715-87JHiqAIA-IC6	20220715-87JHkmAIA-IC1	20220715-87JHkmAIA-IC2	20220715-87JHkmAIA-IC4	20220715-87JHkmAIA-IC5	20220715-87JHkmAIA-IC6	20220715-87JHjoAIA-IC4	20220715-87JHjoAIA-IC5	20220715-87JHjoAIA-IC6	20220715-87JHjoAIA-IC3	Test (CPM)	Test (SD)	Reference (CPM)	Ref (SD)	FC	q-value
Blanks	Blanks	192578	280871	209782	342796	237938	153992	83936	49358	67764	49339	128745	169675	157593	28624	42294	39922	13929	134957	25875	9029	81941	128910	190292	189658	25094	141843	136290	79365	99629	87456	5661	59515	39679	96209	90295	66479	11422	366671	5.82077e-11	320239	5.20625e-11	1.14499	0.00156053
SDB206	7-[50]	3353	6241	3359	3985	3404	2090	1096	287	370	473	2264	2423	3676	200	316	324	105	1878	103	49	907	2369	4625	4601	255	2025	2224	1238	2232	1464	54	555	525	1339	2164	526	110	3304.75	2838.1	5106.24	1761	0.647199	0.319644
SDB191	7-[140]	468	958	261	370	345	191	222	45	48	75	361	379	534	12	22	21	7	270	4	4	108	368	576	546	24	166	213	121	304	144	3	24	23	177	276	44	6	410.461	536.652	587.532	439.035	0.698619	0.597846
SDB28	7-[430]	0	1	12	44	10	8	6	1664	2177	1562	3868	55	50	129	208	169	65	0	2	3	1	3	0	6	3	9	11	6	1	0	0	2	1	3	1	22	2	9328.03	6799.4	15.3089	22.1871	609.321	0.000555689
SDB120	7-[500]	5	9	0	0	0	0	0	222	251	279	1109	8	8	7	16	7	1	0	0	1	0	0	1	0	6	9	7	5	0	0	0	4	3	0	0	0	0	1668.25	1488.67	3.47601	7.18611	479.934	0.00148602
SDB186	7-[970]	0	0	9	14	2	1	0	25	38	29	106	6	5	3	2	2	0	0	0	0	0	0	0	0	0	0	0	0	1	0	0	0	0	0	0	0	0	183.201	143.932	5.55191	9.51706	32.9979	0.00942127
SDB36	8-[50]	12602	18349	17258	26612	17155	12861	3602	2861	3870	2621	6794	9653	8929	2026	2889	2513	866	10877	2397	807	6159	9319	10633	10492	2006	9864	7714	4328	4380	3610	404	3640	2283	6690	6075	4515	646	16903.5	5935.9	23755.1	3826.99	0.711571	0.00913675
SDB163	8-[140]	878	1280	1166	1779	1812	981	5497	2053	2847	3321	11772	1033	1134	117	214	231	63	559	84	27	438	725	709	711	193	458	749	401	654	654	37	427	207	380	421	323	37	22838.4	9873.62	1801.02	562.519	12.6808	5.93542e-06
SDB43	8-[760]	0	0	2	4	1	1	0	18	33	33	142	3	2	1	4	8	2	0	1	2	2	4	0	0	0	0	0	0	23	31	0	0	0	1	0	0	0	196.246	192.943	1.97206	2.30496	99.5135	0.00128347
SDB171	8-[1000]	0	0	0	0	0	2	0	75	95	75	507	7	6	1	5	7	1	5	0	0	0	0	0	0	0	0	0	0	0	0	0	0	0	0	0	0	0	625.918	675.103	0.747272	2.5233	837.603	0.000555689
SDB108	9-[50]	289	456	274	307	254	161	97	25	60	62	207	230	315	20	30	30	6	78	17	6	74	144	474	454	14	88	102	51	164	113	3	32	22	71	77	36	6	219.446	75.4161	399.48	135.547	0.549329	0.099463
SDB219	9-[160]	703	1311	656	882	780	362	316	39	96	73	464	531	875	30	42	43	17	556	11	9	133	325	1024	932	42	355	464	223	657	424	4	77	67	407	677	67	10	622.093	688.582	1055	395.271	0.589661	0.302877
SDB110	9-[510]	0	10	0	1	0	0	0	147	285	218	568	3	5	1	2	7	2	0	1	3	0	0	0	0	0	0	2	1	0	0	2	42	23	0	0	0	0	1177.3	898.353	2.5842	6.82646	455.577	0.00128347
SDB156	9-[950]	0	0	0	0	0	0	0	1	0	1	4	0	2	0	0	0	0	0	0	0	0	0	0	0	0	0	0	0	0	0	0	0	0	0	0	0	0	5.76481	6.56548	0.251661	0	22.907	0.0352009
SDB101	10-[150]	3446	5895	3315	5494	4668	2729	2157	665	806	847	3416	3284	4552	321	413	469	169	1338	133	60	910	2029	3105	3038	347	1885	2399	1330	4311	2965	58	733	577	1578	2046	785	201	3011.15	1971.14	5779.88	960.347	0.520971	0.0505557
SDB119	10-[500]	0	0	35	28	36	26	1	53	67	80	507	3	6	38	54	60	22	1	1	2	4	5	13	9	4	24	35	23	0	0	2	8	6	0	0	6	0	574.219	698.31	29.8501	38.0777	19.2368	0.0330429
SDB37	10-[540]	0	0	18	11	2	7	20	1028	1440	964	2902	13	7	68	112	91	25	0	17	9	56	125	1	0	22	234	252	150	0	0	2	6	5	1	0	45	4	6183.35	4456.29	9.06924	15.944	681.794	0.000361412
SDB13	10-[760]	0	1	7	4	4	1	0	81	68	66	244	29	23	49	52	58	21	0	3	3	6	11	0	4	1	13	10	4	6	0	0	7	5	0	0	12	1	300.949	331.832	4.06546	5.73209	74.0258	0.000149997
SDB90	6-[50]	4812	8931	3940	6083	5327	2954	1523	371	492	591	4640	3669	5633	207	319	394	141	2876	90	51	1192	3411	5294	5192	279	2791	3398	1996	3054	2270	43	717	475	2013	3243	845	158	4500.28	4693.31	7242.77	2518.93	0.621348	0.356616
SDB102	6-[150]	65	109	150	192	194	92	443	643	878	892	3141	121	183	22	35	41	13	13	5	3	42	68	46	31	19	49	99	47	131	106	6	83	57	15	19	61	16	5460.91	3365.55	181.077	87.5462	30.1579	1.16451e-05
SDB155	6-[500]	0	0	0	2	3	0	7	68	62	65	375	2	2	0	0	0	1	1	0	0	1	6	0	0	0	0	0	0	0	0	0	0	0	0	0	0	0	492.867	489.583	1.32368	2.4849	372.345	0.000189488
SDB94	6-[750]	112	213	52	73	87	39	99	167	160	227	917	79	117	9	13	10	9	13	9	7	49	98	46	63	13	39	92	48	19	26	1	11	11	11	24	34	11	1388.36	1084.35	131.354	104.733	10.5697	0.000787652
SDB29	6-[810]	5422	6416	2553	4712	2936	2433	2198	538	797	786	1859	5144	3176	219	294	304	141	3199	109	47	921	1610	5519	5461	30	1528	1700	1053	1800	2047	31	456	328	2907	2133	624	103	3569.66	3706.38	5665.06	3114.15	0.630118	0.356616
SDB224	11-[50]	861	1575	530	776	807	477	22878	3810	4744	5748	29076	1597	2268	143	180	312	90	534	9	14	282	646	999	989	60	558	815	437	530	418	17	179	172	507	733	157	48	56706	43595.2	1151.35	602.456	49.2518	9.89316e-06
SDB104	11-[150]	15	32	38	38	25	9	136	389	525	624	2635	25	31	7	3	6	2	1	1	0	18	31	1	1	45	216	278	144	1	1	0	0	1	5	10	9	0	3752.87	3333.98	34.7671	19.9237	107.943	1.70544e-05
SDB95	11-[750]	0	0	0	0	1	1	0	65	86	100	329	8	13	4	4	1	0	4	2	1	0	0	1	5	1	17	32	28	0	0	6	25	19	0	0	0	0	531.917	458.091	0.726637	1.35883	732.027	0.000361412
SDB20	11-[780]	2	7	112	197	126	80	21	71	94	80	276	25	23	5	10	0	1	1	0	0	1	0	0	1	6	8	1	4	0	0	2	0	1	5	5	26	2	1.88922	2.68049	114.844	128.552	0.0164503	0.00367075
SDB148	GN-[590]	0	0	0	0	0	0	4	6	7	8	29	0	1	0	2	1	0	0	0	9	0	0	0	0	0	0	1	0	0	0	0	0	0	0	1	0	0	49.431	31.6132	0.251661	0	196.419	0.000891588
SDB128	Lac-[1030]	0	0	0	0	0	0	0	2	1	4	17	41	58	0	0	2	0	0	0	0	0	0	1	1	2	0	0	0	15	16	0	0	0	1	1	0	0	44.0759	74.8837	0.256947	0	171.537	0.00913675
SDB105	Lac-[1240]	72	124	27	35	31	8	7	14	16	26	104	70	92	3	10	6	2	13	0	0	6	3	80	64	0	4	5	2	0	0	0	16	12	17	17	0	0	15.9583	20.9422	67.2527	76.6941	0.237289	0.0799616
SDB129	LacNAc, LN-[1110]	0	0	0	0	0	0	0	27	35	31	84	3	13	21	10	14	5	0	0	0	1	0	0	0	0	0	0	0	0	0	0	0	0	0	0	0	0	83.154	121.346	0.256947	0	323.624	0.0014018
SDB52	Lec-[680]	0	1	0	0	0	0	1	10	6	13	52	7	3	1	7	14	4	1	1	0	7	11	0	0	0	0	1	0	0	0	0	0	0	0	0	0	0	72.9433	72.6565	0.47368	0.691719	153.993	0.000336377
SDB55	P1 tri-[620]	907	1591	1178	1810	1904	984	704	192	224	241	810	810	1043	89	144	163	41	479	43	22	237	485	2054	2037	93	485	662	357	308	298	6	287	157	283	458	132	31	887.737	405.574	1900.04	546.131	0.467221	0.0150742
SDB58	LacDiNAc-[50]	1060	1652	909	1581	1372	789	1392	457	653	709	2619	1086	1444	92	152	162	53	703	35	9	231	460	497	433	39	212	330	186	586	466	12	272	159	267	286	87	19	5206.09	2239.17	1670.99	299.54	3.11557	0.000942463
SDB59	Globoside-P-[730]	2	2	0	0	0	0	5	0	0	3	7	177	211	10	16	14	4	1	1	1	1	5	4	3	0	0	0	0	68	31	0	2	0	53	77	6	3	207.037	213.965	1.18502	2.20647	174.711	3.9907e-05
SDB89	P1 tetra-[970]	0	0	0	0	0	0	1	13	6	14	52	162	212	25	26	32	8	0	0	0	0	0	0	0	0	0	0	0	0	0	1	3	3	0	0	29	3	272.814	132.873	0.256947	0	1061.75	1.17751e-05
SDB53	P1 penta-[620]	970	1428	952	1358	1546	719	502	287	313	390	1190	771	959	125	221	241	62	270	208	57	1008	1561	661	655	172	694	919	533	163	144	27	402	210	318	375	192	33	2483.47	875.866	1592.16	406.311	1.55981	0.103606
SDB64	H-type 2-[540]	5	10	0	1	0	0	857	1299	1690	1928	7691	19	35	7	11	12	3	0	0	7	5	6	0	1	0	0	0	0	163	142	0	1	0	0	2	5	1	11914.3	8827.86	3.87039	7.54619	3078.31	1.70544e-05
SDB30	B tetra L-[920]	260	413	133	290	177	112	64	53	66	47	195	238	260	29	26	27	20	89	8	4	39	54	296	296	21	101	67	33	3	2	7	68	61	46	51	113	16	144.266	60.5525	311.438	169.304	0.463226	0.0425424
SDB34	A tetra type 1-[700]	3042	4474	3129	5042	3518	2111	1375	495	731	559	1775	2750	2352	443	586	556	189	2029	138	57	749	1403	2791	2662	163	1527	1264	795	1050	1060	63	406	323	1317	1209	861	147	3039.06	1045.56	4801.05	386.566	0.633	0.0391608
SDB15	A tetra L-[590]	2086	2769	2130	3274	2164	1295	1049	373	687	383	1121	2183	1979	247	343	294	92	1080	142	45	402	624	1777	1750	137	616	568	279	716	575	156	2164	1408	840	819	424	57	1725.42	639.056	3094.34	401.044	0.557605	0.0313383
SDB56	Gala3Lex-[620]	249	484	222	357	265	135	111	52	52	95	375	227	330	14	24	19	6	131	9	4	50	133	333	305	24	96	113	72	159	97	0	19	10	108	165	33	5	218.78	146.6	381.762	140.877	0.573079	0.149849
SDB72	2'F-B type 2-[220]	131	280	79	137	159	78	54	29	44	45	298	84	154	10	11	13	4	85	1	0	44	99	105	102	6	58	67	41	95	74	1	19	26	50	63	11	1	383.883	349.23	195.728	110.031	1.96131	0.195702
SDB60	2'F-B type 2-[760]	0	0	1	0	0	0	0	34	18	48	108	7	3	5	5	4	0	0	0	1	0	0	0	0	2	0	0	0	0	0	0	0	0	0	0	17	6	204.663	194.019	0.48314	0.926123	423.609	0.000456938
SDB111	Di-Lex-[410]	0	0	0	0	0	0	0	0	3	1	0	0	3	0	2	0	0	0	0	0	0	0	0	0	0	0	0	0	0	0	0	0	0	0	0	0	0	3.95702	9.19204	0.256947	0	15.4002	0.0437503
SDB130	LeALex-[350]	12	25	10	8	22	9	47	64	50	68	229	99	106	25	40	50	14	10	2	2	11	30	12	7	0	18	17	7	0	0	0	23	10	0	4	31	12	269.41	114.454	20.2654	12.355	13.2941	1.57202e-05
SDB69	Lec-LeX-[570]	0	0	5	0	0	0	19	157	248	238	719	57	84	46	60	88	16	0	0	0	0	0	0	0	0	0	0	0	0	0	0	0	0	0	0	8	0	359.015	330.796	1.43132	4.63061	250.827	4.9265e-05
SDB99	GM1-[460]	140	262	61	133	127	64	20	21	25	33	74	99	119	29	28	46	8	97	16	8	57	96	183	191	4	70	63	24	33	11	2	35	34	74	87	22	2	242.78	114.169	177.863	114.534	1.36498	0.420032
SDB98	GM2-[590]	248	494	351	457	451	251	80	49	34	64	138	227	296	35	62	74	18	210	39	13	154	272	561	616	30	84	107	48	94	91	21	175	86	89	128	133	39	355.604	138.185	511.206	114.09	0.695618	0.295039
SDB31	GD1a-[110]	1380	1959	1748	2786	2837	1564	15893	25183	33945	35631	78167	2354	1952	589	802	881	291	1213	196	54	645	943	1370	1258	384	2130	2967	1785	1542	1605	71	1044	680	837	711	1965	425	186108	94364.2	2802.89	909.575	66.3987	2.95699e-07
SDB132	GM3-[540]	0	0	1	1	0	0	0	2	3	8	45	0	4	0	0	0	0	0	0	1	0	0	0	0	0	0	0	0	0	0	0	0	0	0	0	0	0	46.5548	67.683	0.687994	0.984361	67.6675	0.00229103
SDB220	3‚Ä≤SLDN-[460]	44	70	30	13	50	20	229	636	832	892	3419	34	45	6	8	6	3	18	7	1	32	51	120	135	2	0	1	2	0	0	3	12	5	5	7	6	2	5382.92	4150.7	54.0591	37.4807	99.5748	3.06343e-05
SDB198	3‚Ä≤S-Di-LN-[1350]	689	1108	592	916	825	503	310	4034	5500	6702	29059	551	684	20	42	54	14	499	26	7	172	423	636	568	49	143	288	147	372	243	6	86	46	278	441	93	17	39394.4	39020.9	1058.29	227.679	37.2247	0.000336377
SDB196	3‚Ä≤STri-LN-[160]	9	26	60	100	108	44	51	878	1083	1375	5558	18	25	3	11	13	2	15	1	3	11	11	10	12	0	4	2	1	0	0	0	12	6	3	7	4	1	7852.98	7486.94	76.9234	71.123	102.088	0.000360905
SDB77	3‚Ä≤SL (Gc)-[490]	44	67	37	83	78	48	104	63	138	105	306	149	139	10	25	21	2	8	8	3	74	133	174	180	9	112	142	71	0	0	0	22	10	65	58	10	1	668.225	247.796	81.5793	26.7821	8.19111	5.68796e-05
SDB141	3‚Ä≤SLN (Gc)-[570]	0	11	3	4	0	5	4	6	4	13	70	5	2	0	0	3	0	0	0	4	0	3	11	10	0	0	1	1	0	0	0	0	0	0	2	4	1	79.3249	98.4399	5.45993	7.79373	14.5286	0.0146186
SDB127	6‚Ä≤SL-[650]	0	0	0	0	0	1	0	169	341	405	722	17	18	52	86	95	19	41	0	0	5	2	0	1	0	0	0	0	0	0	0	0	0	0	0	0	1	379.493	467.258	0.494615	1.26165	767.249	3.9749e-05
SDB106	6‚Ä≤SL-[760]	38	58	32	64	71	23	2	51	49	52	132	25	25	2	6	7	0	73	1	0	9	13	113	98	0	20	46	14	5	2	3	8	4	1	2	0	0	3.8136	5.02042	63.9202	25.8139	0.0596618	0.00267078
SDB2	6‚Ä≤SLN-[350]	0	2	4	0	0	0	4	36	54	39	90	7	6	12	29	22	7	0	0	0	1	0	0	0	0	0	0	0	1	0	0	6	2	0	0	0	0	223.92	151.59	1.63703	3.68608	136.784	0.000583702
SDB199	6SLN-Lec-[300]	770	1272	472	670	635	324	159	133	231	218	1121	466	688	41	49	51	19	282	15	5	96	271	1159	1081	74	329	630	330	902	675	8	115	96	269	421	87	16	419.154	365.477	944.215	515.248	0.443918	0.0733718
SDB197	6‚Ä≤S-Di-LN-[300]	76	129	22	50	76	33	27	15	26	21	84	66	74	11	12	23	5	35	5	1	19	46	123	125	6	24	34	26	216	197	0	4	1	32	38	28	6	310.258	568.399	88.9091	67.1443	3.48961	0.257336
SDB100	GD2-[460]	15	14	0	8	0	0	0	0	5	0	3	8	15	7	12	20	4	14	0	0	0	2	0	0	0	0	0	0	0	0	0	0	0	0	0	0	0	69.9967	76.8457	8.59507	15.4827	8.14382	0.0425424
SDB71	GT2-[160]	38	71	45	70	46	32	3	64	69	92	385	30	54	6	9	6	2	8	0	0	5	7	35	49	5	26	18	10	1	2	0	3	1	12	10	0	0	8.0977	9.0441	68.1245	10.2323	0.118866	0.00306937
SDB44	GQ2-[140]	71	144	31	38	35	10	30	16	17	13	74	50	65	6	11	11	5	24	1	0	2	4	100	83	23	21	42	30	4	0	1	5	7	12	18	9	5	21.2438	33.5577	73.9523	83.5444	0.287264	0.120154
SDB78	TetraSLac-[80]	587	917	1077	1790	1428	816	2201	1706	2031	2798	8991	777	927	75	139	119	41	205	35	13	275	525	849	862	105	498	625	332	1090	997	22	377	257	498	650	221	26	16130.5	8996.35	1482.94	574.747	10.8774	1.70544e-05
SDB267	AzOH-[320]	761	1102	593	810	867	379	768	536	735	806	2970	747	828	48	69	63	14	643	37	21	302	659	1347	1317	25	155	250	120	820	704	7	196	157	551	697	114	29	5213.13	2723.64	1029.1	347.837	5.0657	0.000280246
SDB275	AzOH-[380]	197	369	291	305	349	169	200	211	268	313	854	204	264	37	49	56	17	101	4	1	29	42	239	224	24	194	257	100	249	173	6	89	52	135	159	122	25	1743.39	842.742	383.307	107.929	4.54828	0.000424967
SDB276	AzOH-[380]	40	78	15	12	20	8	54	10	26	34	526	51	76	2	2	1	1	18	0	1	9	14	78	79	3	21	22	19	0	0	0	0	1	41	48	7	1	460.383	773.193	39.9797	46.6536	11.5154	0.012826
SDB85	AzOH-[460]	67	76	36	37	43	22	70	55	51	89	405	51	50	0	1	5	1	27	2	0	8	27	21	19	0	24	32	20	31	18	1	6	6	10	13	1	1	572.897	472.747	66.1677	42.4058	8.65825	0.000988227
SDB271	AzOH-[810]	8	12	21	36	35	12	54	10	13	16	19	13	9	5	2	2	2	0	0	1	4	7	0	1	0	7	7	8	0	0	0	0	0	16	14	16	2	0.256827	0	27.4549	19.2813	0.00935449	0.00491594
SDB272	AzOH-[810]	186	341	212	310	264	139	289	91	144	104	481	188	232	16	27	37	8	132	17	7	95	202	117	132	32	150	136	62	2	0	4	54	21	85	93	45	15	981.756	414.072	326.756	58.6066	3.00456	0.00192097
SDB273	AzOH-[810]	0	1	22	31	31	20	99	36	33	61	116	3	2	3	13	10	4	0	0	0	0	1	0	0	0	0	0	0	0	0	27	376	211	3	4	0	0	335.08	148.734	24.2076	28.4851	13.842	0.00913675
SDB274	AzOH-[810]	0	0	0	6	0	1	19	4	12	9	40	2	1	0	0	0	0	14	0	0	0	0	5	3	0	1	0	0	0	0	0	0	0	0	0	0	0	73.63	39.6974	1.64851	3.38224	44.6645	0.00108276
SDB277	AzOH-[810]	110	178	115	122	150	51	48	82	117	134	523	124	159	7	13	13	4	3	5	5	41	70	45	45	10	36	81	39	0	0	0	11	9	31	35	61	16	799.39	624.39	164.833	64.1028	4.84968	0.00399069
SDB278	AzOH-[810]	16	28	18	40	43	20	30	12	29	24	160	35	61	0	1	0	0	48	2	2	2	20	64	63	0	17	20	13	1	0	0	2	1	39	61	14	2	207.879	188.882	37.2805	17.3464	5.57607	0.00367075
SDB5	Blank	0	0	0	0	0	0	1	0	0	0	0	0	0	0	0	0	0	0	0	0	0	1	0	0	0	0	0	0	0	0	0	0	0	0	0	0	0	1.22688	2.53559	0.251661	0	4.87514	0.220629
SDB6	Blank	1249	1473	428	844	540	368	896	185	234	265	692	1078	745	30	49	57	23	638	24	6	138	284	1216	1234	22	204	199	112	712	667	4	103	64	1151	993	161	19	2113.47	1383.74	1132.19	900.697	1.86671	0.18939
SDB14	Blank	14	25	11	3	3	2	8	2	0	3	7	8	7	0	1	2	0	6	0	1	0	2	17	8	0	1	2	2	0	0	0	0	0	2	2	1	0	0.256827	0	13.7722	16.5815	0.0186482	0.042926
SDB18	Blank	560	605	178	297	197	169	136	15	22	15	64	503	288	15	21	31	11	426	11	4	80	149	535	505	0	119	137	75	126	143	1	35	16	325	254	51	8	226.469	271.528	472.431	416.77	0.47937	0.262177
SDB21	Blank	0	0	0	0	0	0	0	0	0	0	0	1	0	0	0	0	0	0	0	0	0	0	1	0	0	0	0	0	1	0	0	0	0	0	1	0	0	1.27377	2.1362	0.256827	0	4.95966	0.182517
SDB22	Blank	7	7	5	5	6	2	8	1	4	3	13	13	13	1	1	0	0	1	0	0	0	1	0	0	0	2	1	0	0	0	0	0	0	0	0	2	1	0.256827	0	7.65735	4.02992	0.0335399	0.0228339
SDB24	Blank	1603	2536	1944	3187	2467	1485	590	434	476	464	851	2318	2148	293	464	406	125	1438	272	77	763	1174	1540	1472	265	1282	1203	743	666	649	68	447	268	1544	1330	417	74	2475.07	1062.1	2981.47	321.615	0.830152	0.406173
SDB27	Blank	94445	135163	110120	180957	115302	75189	48090	30742	43579	28371	68778	80924	71116	16045	22921	20668	7084	71590	11360	3865	35854	54341	83422	82438	11612	72396	58794	34164	46088	39383	3034	28946	19796	48278	42320	34941	4915	215659	20640.1	159837	10020.9	1.34924	9.89316e-06
SDB32	Blank	5	8	2	3	0	4	1	3	4	4	8	7	3	1	1	2	0	2	0	0	0	1	4	1	0	2	2	1	0	1	0	0	1	2	1	1	0	20.1412	12.2185	5.4862	5.64587	3.67125	0.103706
SDB38	Blank	50154	66949	56580	95298	63124	43140	17024	11166	14781	10344	22126	43996	35497	8015	12729	10757	3589	36449	11389	3995	26409	35576	50466	50449	8480	39096	37885	22420	21787	21449	1523	15959	10445	21515	17273	19637	3216	104976	40738.4	84856.9	7218.75	1.23709	0.0544392
SDB39	Blank	16135	24674	19469	30841	29052	18045	9555	4463	5597	6405	19135	17877	19419	2508	3829	4763	1886	7910	2011	702	9252	16120	15749	16614	3142	12147	18384	10025	12522	11220	608	9391	5634	8849	8514	5113	1898	41092.5	8977.44	31625.2	7790.53	1.29936	0.0468889
SDB40	Blank	12145	20396	11794	18479	15623	9123	2987	1366	1793	2029	8616	9819	11402	1084	1382	1918	767	7501	544	250	5408	10574	13947	14261	927	8919	10308	6082	8507	7164	219	3160	1981	6541	7240	3783	768	14701.1	7819.17	19835.7	3252.01	0.741145	0.292229
SDB54	Blank	4043	7650	2726	3641	3517	1854	975	251	329	397	2350	3278	4563	139	227	307	92	2130	45	19	835	2406	5066	4865	137	1551	1956	1192	1711	1174	54	359	354	1724	2880	477	101	3475.57	2062.38	5321.43	3048.34	0.653126	0.262177
SDB57	Blank	8530	14481	4890	6758	6116	3394	2529	545	677	719	4610	6537	8168	312	430	604	192	4696	132	66	2025	5417	12165	12012	306	3566	4565	2809	5102	3800	69	616	628	4107	6161	1118	235	7573.72	5640.46	10080.7	6363.85	0.751307	0.576937
SDB61	Blank	3	1	0	1	2	0	1	0	0	0	0	1	0	0	1	0	0	0	0	0	1	0	1	1	0	2	1	1	0	1	0	0	0	2	1	2	0	6.24164	6.14692	1.86445	2.85434	3.34771	0.300803
SDB66	Blank	3685	6903	1635	2482	1989	1217	1135	185	268	320	1495	3315	4224	181	238	407	160	2170	87	44	1176	2864	6163	5798	203	2556	2853	1739	2407	1805	81	499	492	2169	3325	775	187	7229.7	4212.88	4069.46	3548.35	1.77657	0.192969
	Other	217941	303566	135678	219761	175447	116246	138804	37139	51193	56013	211747	197281	173779	9872	14288	18509	7183	114803	7276	3230	52539	105243	269634	260410	9044	84197	114856	68086	93344	91312	1832	33304	19785	111709	114863	34148	6588	440539	213494	268514	103695	1.64065	0.0890239
