# Supplementary material for: Chemoenzymatic synthesis of genetically-encoded multivalent liquid N-glycan arrays
Source: Nat Commun. 2023 Aug 28;14:5237. doi: 10.1038/s41467-023-40900-y (PMC10462762; doi:10.1038/s41467-023-40900-y)
Supplement: Supplementary file 10 — Supplementary Dataset 6 [file 41467_2023_40900_MOESM10_ESM.zip › Supplementary Data 3_Raw data for Fig.6/Figure6-data-table-combined-3hrs-plasma-Kidney.L-Plasma.xlsx]

## Sheet: data-table-combined-3hrs-plasma
Barcode	SDB	Test (CPM)	Test (SD)	Reference (CPM)	Ref (SD)	FC	q-value	20220715-87JHiqAIA-IC1	20220715-87JHiqAIA-IC2	20220715-87JHiqAIA-IC3	20220715-87JHiqAIA-IC4	20220715-87JHiqAIA-IC5	20220715-87JHiqAIA-IC6	20220715-87JHcoAIA-IC1	20220715-87JHcoAIA-IC2	20220715-87JHcoAIA-IC3	20220715-87JHcoAIA-IC4	20220715-87JHcoAIA-IC5	20220715-87JHcoAIA-IC6
Blanks	Blanks	321284	5.20625e-11	320239	5.20625e-11	1.00326	1	269634	260410	9044	84197	114856	68086	217941	303566	135678	219761	175447	116246
7-[50]	SDB206	5724.32	2702.54	5106.22	1761	1.12105	0.87634	190292	189658	25094	141843	136290	79365	192578	280871	209782	342796	237938	153992
7-[140]	SDB191	614.11	419.896	587.511	439.035	1.04527	1	4625	4601	255	2025	2224	1238	3353	6241	3359	3985	3404	2090
7-[430]	SDB28	17.9355	19.754	15.1736	22.1871	1.18202	0.999786	576	546	24	166	213	121	468	958	261	370	345	191
7-[500]	SDB120	17.5854	41.5562	3.44957	7.18611	5.09785	0.32135	0	6	3	9	11	6	0	1	12	44	10	8
7-[970]	SDB186	0.221828	0	5.52158	9.51706	0.0401748	0.180678	1	0	6	9	7	5	5	9	0	0	0	0
8-[50]	SDB36	19742.6	4971.76	23755.1	3826.99	0.831089	0.132394	0	0	0	0	0	0	0	0	9	14	2	1
8-[140]	SDB163	1527.46	785.723	1800.98	562.519	0.848125	0.644919	10633	10492	2006	9864	7714	4328	12602	18349	17258	26612	17155	12861
8-[760]	SDB43	0.221828	0	1.94104	2.30496	0.114283	0.240115	709	711	193	458	749	401	878	1280	1166	1779	1812	981
8-[1000]	SDB171	0.221828	0	0.724771	2.5233	0.306067	0.618991	0	0	0	0	0	0	0	0	2	4	1	1
9-[50]	SDB108	417.738	443.563	399.467	135.547	1.04574	1	0	0	0	0	0	0	0	0	0	0	0	2
9-[160]	SDB219	1137.1	684.283	1054.98	395.271	1.07784	0.962166	474	454	14	88	102	51	289	456	274	307	254	161
9-[510]	SDB110	1.60105	3.3659	2.53135	6.82646	0.63249	0.913848	1024	932	42	355	464	223	703	1311	656	882	780	362
9-[950]	SDB156	0.221828	0	0.221828	0	1	1	0	0	0	0	2	1	0	10	0	1	0	0
10-[150]	SDB101	5044.78	810.712	5779.85	960.347	0.872822	0.618991	0	0	0	0	0	0	0	0	0	0	0	0
10-[500]	SDB119	52.1124	46.2463	29.8236	38.0777	1.74736	0.759221	0	4	1	13	10	4	0	1	7	4	4	1
10-[540]	SDB37	326.585	421.781	9.04613	15.944	36.1022	0.0383931	13	9	4	24	35	23	0	0	35	28	36	26
10-[760]	SDB13	14.6839	15.9647	4.02277	5.73209	3.65021	0.275176	3105	3038	347	1885	2399	1330	3446	5895	3315	5494	4668	2729
6-[50]	SDB90	7399.08	3027.38	7242.74	2518.93	1.02158	1	1	0	22	234	252	150	0	0	18	11	2	7
6-[150]	SDB102	146.295	121.276	181.047	87.5462	0.808053	0.803291	5294	5192	279	2791	3398	1996	4812	8931	3940	6083	5327	2954
6-[500]	SDB155	0.221828	0	1.28796	2.4849	0.172232	0.376035	46	31	19	49	99	47	65	109	150	192	194	92
6-[750]	SDB94	140.121	86.8846	131.325	104.733	1.06698	1	0	0	0	0	0	0	0	0	0	2	3	0
6-[810]	SDB29	5318.1	5209.35	5665.04	3114.15	0.938759	1	46	63	13	39	92	48	112	213	52	73	87	39
11-[50]	SDB224	1535.57	630.365	1151.32	602.456	1.33375	0.504309	5519	5461	30	1528	1700	1053	5422	6416	2553	4712	2936	2433
11-[150]	SDB104	368.794	446.105	34.7408	19.9237	10.6156	0.0595161	999	989	60	558	815	437	861	1575	530	776	807	477
11-[750]	SDB95	41.8085	65.6507	0.697085	1.35883	59.9762	0.00428419	1	1	45	216	278	144	15	32	38	38	25	9
11-[780]	SDB20	13.083	43.3825	114.82	128.552	0.113943	0.136431	1	5	1	17	32	28	0	0	0	0	1	1
GN-[590]	SDB148	0.657133	1.42552	0.221828	0	2.96235	0.413373	0	1	6	8	1	4	2	7	112	197	126	80
Lac-[1030]	SDB128	2.29026	15.1253	0.221828	0	10.3245	0.229698	0	0	0	0	1	0	0	0	0	0	0	0
Lac-[1240]	SDB105	51.4006	88.6638	67.2302	76.6941	0.764546	0.913848	1	1	2	0	0	0	0	0	0	0	0	0
LacNAc, LN-[1110]	SDB129	0.221828	0	0.221828	0	1	1	80	64	0	4	5	2	72	124	27	35	31	8
Lec-[680]	SDB52	0.657133	1.42552	0.443944	0.691719	1.48022	0.913848	0	0	0	0	0	0	0	0	0	0	0	0
P1 tri-[620]	SDB55	2097	1652.12	1900.02	546.131	1.10367	0.913848	0	0	0	0	1	0	0	1	0	0	0	0
LacDiNAc-[50]	SDB58	689.812	225.284	1670.96	299.54	0.412824	0.00428419	2054	2037	93	485	662	357	907	1591	1178	1810	1904	984
Globoside-P-[730]	SDB59	2.92963	4.59374	1.15634	2.20647	2.53354	0.596754	497	433	39	212	330	186	1060	1652	909	1581	1372	789
P1 tetra-[970]	SDB89	0.221828	0	0.221828	0	1	1	4	3	0	0	0	0	2	2	0	0	0	0
P1 penta-[620]	SDB53	1697.24	778.92	1592.12	406.311	1.06602	0.913848	0	0	0	0	0	0	0	0	0	0	0	0
H-type 2-[540]	SDB64	0.638342	1.02439	3.83429	7.54619	0.166483	0.32135	661	655	172	694	919	533	970	1428	952	1358	1546	719
B tetra L-[920]	SDB30	306.331	242.829	311.416	169.304	0.983674	1	0	1	0	0	0	0	5	10	0	1	0	0
A tetra type 1-[700]	SDB34	3549.61	1456.88	4801.02	386.566	0.739345	0.32135	296	296	21	101	67	33	260	413	133	290	177	112
A tetra L-[590]	SDB15	1966.65	1243.31	3094.32	401.044	0.635568	0.229698	2791	2662	163	1527	1264	795	3042	4474	3129	5042	3518	2111
Gala3Lex-[620]	SDB56	368.451	211.568	381.736	140.877	0.965199	1	1777	1750	137	616	568	279	2086	2769	2130	3274	2164	1295
2'F-B type 2-[220]	SDB72	150.898	56.3307	195.703	110.031	0.771054	0.642347	333	305	24	96	113	72	249	484	222	357	265	135
2'F-B type 2-[760]	SDB60	1.34808	15.4845	0.453297	0.926123	2.97393	0.642347	105	102	6	58	67	41	131	280	79	137	159	78
Di-Lex-[410]	SDB111	0.221828	0	0.221828	0	1	1	0	0	2	0	0	0	0	0	1	0	0	0
LeALex-[350]	SDB130	25.181	23.8353	20.2425	12.355	1.24396	0.913848	0	0	0	0	0	0	0	0	0	0	0	0
Lec-LeX-[570]	SDB69	0.221828	0	1.41056	4.63061	0.157263	0.484992	12	7	0	18	17	7	12	25	10	8	22	9
GM1-[460]	SDB99	190.299	165.119	177.825	114.534	1.07015	1	0	0	0	0	0	0	0	0	5	0	0	0
GM2-[590]	SDB98	521.583	577.321	511.175	114.09	1.02036	1	183	191	4	70	63	24	140	262	61	133	127	64
GD1a-[110]	SDB31	4665.95	3244.98	2802.86	909.575	1.66471	0.180678	561	616	30	84	107	48	248	494	351	457	451	251
GM3-[540]	SDB132	0.221828	0	0.658363	0.984361	0.336939	0.504309	1370	1258	384	2130	2967	1785	1380	1959	1748	2786	2837	1564
3‚Ä≤SLDN-[460]	SDB220	85.6846	159.082	54.0511	37.4807	1.58525	0.860586	0	0	0	0	0	0	0	0	1	1	0	0
3‚Ä≤S-Di-LN-[1350]	SDB198	724.249	400.772	1058.26	227.679	0.684378	0.335673	120	135	2	0	1	2	44	70	30	13	50	20
3‚Ä≤STri-LN-[160]	SDB196	11.107	11.7418	76.8735	71.123	0.144484	0.0270072	636	568	49	143	288	147	689	1108	592	916	825	503
3‚Ä≤SL (Gc)-[490]	SDB77	270.613	115.4	81.5415	26.7821	3.31871	0.00428419	10	12	0	4	2	1	9	26	60	100	108	44
3‚Ä≤SLN (Gc)-[570]	SDB141	8.77546	12.5859	5.42945	7.79373	1.61627	0.835027	174	180	9	112	142	71	44	67	37	83	78	48
6‚Ä≤SL-[650]	SDB127	0.637971	1.02439	0.465441	1.26165	1.37068	0.913848	11	10	0	0	1	1	0	11	3	4	0	5
6‚Ä≤SL-[760]	SDB106	101.76	109.573	63.9065	25.8139	1.59232	0.636892	0	1	0	0	0	0	0	0	0	0	0	1
6‚Ä≤SLN-[350]	SDB2	0.221828	0	1.60774	3.68608	0.137975	0.376035	113	98	0	20	46	14	38	58	32	64	71	23
6SLN-Lec-[300]	SDB199	1411.48	707.071	944.193	515.248	1.49491	0.356311	0	0	0	0	0	0	0	2	4	0	0	0
6‚Ä≤S-Di-LN-[300]	SDB197	127.964	102.709	88.8699	67.1443	1.4399	0.642347	1159	1081	74	329	630	330	770	1272	472	670	635	324
GD2-[460]	SDB100	0.221828	0	8.5582	15.4827	0.02592	0.180715	123	125	6	24	34	26	76	129	22	50	76	33
GT2-[160]	SDB71	58.6871	23.0689	68.0942	10.2323	0.861853	0.884628	0	0	0	0	0	0	15	14	0	8	0	0
GQ2-[140]	SDB44	141.887	124.093	73.9374	83.5444	1.91901	0.376035	35	49	5	26	18	10	38	71	45	70	46	32
TetraSLac-[80]	SDB78	1369.1	190.292	1482.91	574.747	0.923252	0.913848	100	83	23	21	42	30	71	144	31	38	35	10
AzOH-[320]	SDB267	1095.36	1396.61	1029.07	347.837	1.06441	1	849	862	105	498	625	332	587	917	1077	1790	1428	816
AzOH-[380]	SDB275	425.988	147.674	383.277	107.929	1.11144	0.87634	1347	1317	25	155	250	120	761	1102	593	810	867	379
AzOH-[380]	SDB276	84.0994	63.3736	39.9501	46.6536	2.10511	0.356311	239	224	24	194	257	100	197	369	291	305	349	169
AzOH-[460]	SDB85	48.5627	44.8099	66.1388	42.4058	0.734254	0.803291	78	79	3	21	22	19	40	78	15	12	20	8
AzOH-[810]	SDB271	11.3532	19.1961	27.4451	19.2813	0.413671	0.413373	21	19	0	24	32	20	67	76	36	37	43	22
AzOH-[810]	SDB272	285.104	118.903	326.733	58.6066	0.872589	0.796446	0	1	0	7	7	8	8	12	21	36	35	12
AzOH-[810]	SDB273	0.221828	0	24.1789	28.4851	0.00917445	0.0595161	117	132	32	150	136	62	186	341	212	310	264	139
AzOH-[810]	SDB274	3.68707	5.15989	1.61988	3.38224	2.27613	0.636892	0	0	0	0	0	0	0	1	22	31	31	20
AzOH-[810]	SDB277	117.412	72.1125	164.807	64.1028	0.712421	0.504309	5	3	0	1	0	0	0	0	0	6	0	1
AzOH-[810]	SDB278	63.8109	62.0208	37.2517	17.3464	1.71297	0.524674	45	45	10	36	81	39	110	178	115	122	150	51
Blank	SDB5	0.221828	0	0.221828	0	1	1	64	63	0	17	20	13	16	28	18	40	43	20
Blank	SDB6	1016.98	1270.39	1132.13	900.697	0.898284	0.990258	0	0	0	0	0	0	0	0	0	0	0	0
Blank	SDB14	11.5092	15.5719	13.73	16.5815	0.838253	0.973993	1216	1234	22	204	199	112	1249	1473	428	844	540	368
Blank	SDB18	467.433	530.839	472.352	416.77	0.989585	1	17	8	0	1	2	2	14	25	11	3	3	2
Blank	SDB21	0.638102	1.02098	0.221828	0	2.87656	0.413373	535	505	0	119	137	75	560	605	178	297	197	169
Blank	SDB22	1.51206	2.82391	7.61293	4.02992	0.198617	0.132394	1	0	0	0	0	0	0	0	0	0	0	0
Blank	SDB24	2855.05	472.682	2981.43	321.615	0.957611	0.913848	0	0	0	2	1	0	7	7	5	5	6	2
Blank	SDB27	144677	14893.3	159837	10020.9	0.905148	0.0682759	1540	1472	265	1282	1203	743	1603	2536	1944	3187	2467	1485
Blank	SDB32	4.37905	3.55759	5.45192	5.64587	0.803212	0.913848	83422	82438	11612	72396	58794	34164	94445	135163	110120	180957	115302	75189
Blank	SDB38	90897.2	12935.5	84856.8	7218.75	1.07118	0.279797	4	1	0	2	2	1	5	8	2	3	0	4
Blank	SDB39	34177.7	11466.3	31625.1	7790.53	1.08071	0.796446	50466	50449	8480	39096	37885	22420	50154	66949	56580	95298	63124	43140
Blank	SDB40	21680.9	7354.81	19835.6	3252.01	1.09303	0.835027	15749	16614	3142	12147	18384	10025	16135	24674	19469	30841	29052	18045
Blank	SDB54	5406.5	3957.27	5321.41	3048.34	1.01599	1	13947	14261	927	8919	10308	6082	12145	20396	11794	18479	15623	9123
Blank	SDB57	12887	9908.51	10080.7	6363.85	1.27838	0.759221	5066	4865	137	1551	1956	1192	4043	7650	2726	3641	3517	1854
Blank	SDB61	2.81604	2.4803	1.84672	2.85434	1.52489	0.820387	12165	12012	306	3566	4565	2809	8530	14481	4890	6758	6116	3394
Blank	SDB66	7229.7	4212.88	4069.46	3548.35	1.77657	0.297494	1	1	0	2	1	1	3	1	0	1	2	0
Other		299234	199738	268514	103695	1.11441	0.913848	6163	5798	203	2556	2853	1739	3685	6903	1635	2482	1989	1217
