# Supplementary material for: Chemoenzymatic synthesis of genetically-encoded multivalent liquid N-glycan arrays
Source: Nat Commun. 2023 Aug 28;14:5237. doi: 10.1038/s41467-023-40900-y (PMC10462762; doi:10.1038/s41467-023-40900-y)
Supplement: Supplementary file 10 — Supplementary Dataset 6 [file 41467_2023_40900_MOESM10_ESM.zip › Supplementary Data 3_Raw data for Fig.6/Figure6-data-table-combined-3hrs-plasma-Heart-Plasma.xlsx]

## Sheet: data-table-combined-3hrs-plasma
Barcode	SDB	Test (CPM)	Test (SD)	Reference (CPM)	Ref (SD)	FC	q-value	20220715-87JHkmAIA-IC1	20220715-87JHkmAIA-IC2	20220715-87JHkmAIA-IC4	20220715-87JHkmAIA-IC5	20220715-87JHkmAIA-IC6	20220715-87JHcoAIA-IC1	20220715-87JHcoAIA-IC2	20220715-87JHcoAIA-IC3	20220715-87JHcoAIA-IC4	20220715-87JHcoAIA-IC5	20220715-87JHcoAIA-IC6
Blanks	Blanks	310464	2.91038e-11	320239	5.20625e-11	0.969477	0.490955	93344	91312	1832	33304	19785	217941	303566	135678	219761	175447	116246
7-[50]	SDB206	4503.41	2608.29	5106.25	1761	0.88194	0.664263	99629	87456	5661	59515	39679	192578	280871	209782	342796	237938	153992
7-[140]	SDB191	410.461	536.652	587.532	439.035	0.698619	0.537644	2232	1464	54	555	525	3353	6241	3359	3985	3404	2090
7-[430]	SDB28	4.92724	7.20665	15.1265	22.1871	0.325736	0.420358	304	144	3	24	23	468	958	261	370	345	191
7-[500]	SDB120	9.47707	18.6668	3.48892	7.18611	2.71634	0.537644	1	0	0	2	1	0	1	12	44	10	8
7-[970]	SDB186	1.27609	2.1362	5.49867	9.51706	0.232073	0.394953	0	0	0	4	3	5	9	0	0	0	0
8-[50]	SDB36	16903.5	5935.9	23755.1	3826.99	0.711571	0.0189966	1	0	0	0	0	0	0	9	14	2	1
8-[140]	SDB163	2055.85	413.472	1801.03	562.519	1.14148	0.537644	4380	3610	404	3640	2283	12602	18349	17258	26612	17155	12861
8-[760]	SDB43	44.2545	79.0688	1.96332	2.30496	22.5406	0.0269549	654	654	37	427	207	878	1280	1166	1779	1812	981
8-[1000]	SDB171	0.256827	0	0.785658	2.5233	0.326894	0.557713	23	31	0	0	0	0	0	2	4	1	1
9-[50]	SDB108	297.761	249.256	399.513	135.547	0.745309	0.537644	0	0	0	0	0	0	0	0	0	0	2
9-[160]	SDB219	993.035	1218.5	1054.99	395.271	0.941273	0.950236	164	113	3	32	22	289	456	274	307	254	161
9-[510]	SDB110	97.1659	154.538	2.53569	6.82646	38.3194	0.0337912	657	424	4	77	67	703	1311	656	882	780	362
9-[950]	SDB156	0.256827	0	0.256827	0	1	1	0	0	2	42	23	0	10	0	1	0	0
10-[150]	SDB101	7318.13	7050.75	5779.89	960.347	1.26614	0.537644	0	0	0	0	0	0	0	0	0	0	0
10-[500]	SDB119	28.4166	69.0072	29.9096	38.0777	0.950083	1	6	0	0	7	5	0	1	7	4	4	1
10-[540]	SDB37	24.0162	68.7796	9.13557	15.944	2.62887	0.537644	0	0	2	8	6	0	0	35	28	36	26
10-[760]	SDB13	21.07	29.0202	4.0469	5.73209	5.20644	0.120921	4311	2965	58	733	577	3446	5895	3315	5494	4668	2729
6-[50]	SDB90	5641.52	4775.65	7242.77	2518.93	0.778917	0.537644	0	0	2	6	5	0	0	18	11	2	7
6-[150]	SDB102	402.297	72.1175	181.079	87.5462	2.22166	0.0337912	3054	2270	43	717	475	4812	8931	3940	6083	5327	2954
6-[500]	SDB155	0.256827	0	1.30392	2.4849	0.196965	0.482449	131	106	6	83	57	65	109	150	192	194	92
6-[750]	SDB94	72.3424	27.2145	131.351	104.733	0.550757	0.324706	0	0	0	0	0	0	0	0	2	3	0
6-[810]	SDB29	4034.47	3690.67	5665.1	3114.15	0.712162	0.490955	19	26	1	11	11	112	213	52	73	87	39
11-[50]	SDB224	1290.25	499.164	1151.36	602.456	1.12063	0.725692	1800	2047	31	456	328	5422	6416	2553	4712	2936	2433
11-[150]	SDB104	3.57334	4.93967	34.7101	19.9237	0.102948	0.0189966	530	418	17	179	172	861	1575	530	776	807	477
11-[750]	SDB95	102.204	207.674	0.743716	1.35883	137.424	0.0189966	1	1	0	0	1	15	32	38	38	25	9
11-[780]	SDB20	6.04895	74.0322	114.841	128.552	0.0526723	0.102778	0	0	6	25	19	0	0	0	0	1	1
GN-[590]	SDB148	0.256827	0	0.256827	0	1	1	0	0	2	0	1	2	7	112	197	126	80
Lac-[1030]	SDB128	26.2888	43.8062	0.256827	0	102.36	0.0249727	0	0	0	0	0	0	0	0	0	0	0
Lac-[1240]	SDB105	37.6144	74.6671	67.2441	76.6941	0.559371	0.623131	15	16	0	0	0	0	0	0	0	0	0
LacNAc, LN-[1110]	SDB129	0.256827	0	0.256827	0	1	1	0	0	0	16	12	72	124	27	35	31	8
Lec-[680]	SDB52	0.256827	0	0.476891	0.691719	0.538544	0.66295	0	0	0	0	0	0	0	0	0	0	0
P1 tri-[620]	SDB55	1037.23	665.262	1900.06	546.131	0.545896	0.0780358	0	0	0	0	0	0	1	0	0	0	0
LacDiNAc-[50]	SDB58	1394.11	691.229	1671	299.54	0.834298	0.537644	308	298	6	287	157	907	1591	1178	1810	1904	984
Globoside-P-[730]	SDB59	77.5356	143.439	1.19857	2.20647	64.69	0.0189966	586	466	12	272	159	1060	1652	909	1581	1372	789
P1 tetra-[970]	SDB89	11.6011	34.5973	0.256827	0	45.171	0.0395425	68	31	0	2	0	2	2	0	0	0	0
P1 penta-[620]	SDB53	1217.15	1089.78	1592.16	406.311	0.764466	0.529734	0	0	1	3	3	0	0	0	0	0	0
H-type 2-[540]	SDB64	226.608	423.399	3.86642	7.54619	58.6093	0.0249727	163	144	27	402	210	970	1428	952	1358	1546	719
B tetra L-[920]	SDB30	228.97	340.528	311.44	169.304	0.735199	0.725692	163	142	0	1	0	5	10	0	1	0	0
A tetra type 1-[700]	SDB34	3039.06	1045.56	4801.05	386.566	0.633	0.0413364	3	2	7	68	61	260	413	133	290	177	112
A tetra L-[590]	SDB15	6837.85	7035.85	3094.35	401.044	2.20978	0.0621917	1050	1060	63	406	323	3042	4474	3129	5042	3518	2111
Gala3Lex-[620]	SDB56	226.235	318.86	381.743	140.877	0.592636	0.490955	716	575	156	2164	1408	2086	2769	2130	3274	2164	1295
2'F-B type 2-[220]	SDB72	195.795	158.944	195.73	110.031	1.00033	1	159	97	0	19	10	249	484	222	357	265	135
2'F-B type 2-[760]	SDB60	0.256827	0	0.49121	0.926123	0.522846	0.66295	95	74	1	19	26	131	280	79	137	159	78
Di-Lex-[410]	SDB111	0.256827	0	0.256827	0	1	1	0	0	0	0	0	0	0	1	0	0	0
LeALex-[350]	SDB130	42.2612	86.2322	20.2911	12.355	2.08275	0.537644	0	0	0	0	0	0	0	0	0	0	0
Lec-LeX-[570]	SDB69	0.256827	0	1.45978	4.63061	0.175936	0.537644	0	0	0	23	10	12	25	10	8	22	9
GM1-[460]	SDB99	139.459	133.164	177.849	114.534	0.78414	0.66295	0	0	0	0	0	0	0	5	0	0	0
GM2-[590]	SDB98	642.382	570.255	511.211	114.09	1.25659	0.537644	33	11	2	35	34	140	262	61	133	127	64
GD1a-[110]	SDB31	5061.29	1095.95	2802.91	909.575	1.80573	0.019896	94	91	21	175	86	248	494	351	457	451	251
GM3-[540]	SDB132	0.256827	0	0.687537	0.984361	0.373546	0.537644	1542	1605	71	1044	680	1380	1959	1748	2786	2837	1564
3‚Ä≤SLDN-[460]	SDB220	37.715	103.796	54.1152	37.4807	0.696939	0.752035	0	0	0	0	0	0	0	1	1	0	0
3‚Ä≤S-Di-LN-[1350]	SDB198	659.386	558.278	1058.3	227.679	0.623059	0.259909	0	0	3	12	5	44	70	30	13	50	20
3‚Ä≤STri-LN-[160]	SDB196	23.6453	46.7618	76.8905	71.123	0.307519	0.357659	372	243	6	86	46	689	1108	592	916	825	503
3‚Ä≤SL (Gc)-[490]	SDB77	41.2036	83.4053	81.5989	26.7821	0.504953	0.537644	0	0	0	12	6	9	26	60	100	108	44
3‚Ä≤SLN (Gc)-[570]	SDB141	0.256827	0	5.47119	7.79373	0.0469417	0.198283	0	0	0	22	10	44	67	37	83	78	48
6‚Ä≤SL-[650]	SDB127	0.256827	0	0.51101	1.26165	0.502587	0.66295	0	0	0	0	0	0	11	3	4	0	5
6‚Ä≤SL-[760]	SDB106	36.9859	98.5653	63.9181	25.8139	0.578645	0.529734	0	0	0	0	0	0	0	0	0	0	1
6‚Ä≤SLN-[350]	SDB2	11.2153	20.7497	1.64627	3.68608	6.81256	0.145099	5	2	3	8	4	38	58	32	64	71	23
6SLN-Lec-[300]	SDB199	1467.59	1708.29	944.226	515.248	1.55428	0.473128	1	0	0	6	2	0	2	4	0	0	0
6‚Ä≤S-Di-LN-[300]	SDB197	310.258	568.399	88.9091	67.1443	3.48961	0.272165	902	675	8	115	96	770	1272	472	670	635	324
GD2-[460]	SDB100	0.256827	0	8.58981	15.4827	0.029899	0.235256	216	197	0	4	1	76	129	22	50	76	33
GT2-[160]	SDB71	8.0977	9.0441	68.1245	10.2323	0.118866	0.0189966	0	0	0	0	0	15	14	0	8	0	0
GQ2-[140]	SDB44	24.6174	37.9586	73.9345	83.5444	0.332962	0.303975	1	2	0	3	1	38	71	45	70	46	32
TetraSLac-[80]	SDB78	2486.86	1542.79	1482.94	574.747	1.67698	0.12765	4	0	1	5	7	71	144	31	38	35	10
AzOH-[320]	SDB267	1602.03	1464.71	1029.11	347.837	1.55672	0.371197	1090	997	22	377	257	587	917	1077	1790	1428	816
AzOH-[380]	SDB275	533.418	272.82	383.313	107.929	1.3916	0.394525	820	704	7	196	157	761	1102	593	810	867	379
AzOH-[380]	SDB276	1.48196	5.36373	39.9801	46.6536	0.0370675	0.0227127	249	173	6	89	52	197	369	291	305	349	169
AzOH-[460]	SDB85	60.9567	37.2915	66.1988	42.4058	0.920812	0.925643	0	0	0	0	1	40	78	15	12	20	8
AzOH-[810]	SDB271	0.256827	0	27.4549	19.2813	0.00935449	0.0189966	31	18	1	6	6	67	76	36	37	43	22
AzOH-[810]	SDB272	122.316	194.347	326.756	58.6066	0.374335	0.357659	0	0	0	0	0	8	12	21	36	35	12
AzOH-[810]	SDB273	971.27	1449.64	24.2054	28.4851	40.1262	0.0337912	2	0	4	54	21	186	341	212	310	264	139
AzOH-[810]	SDB274	0.256827	0	1.61438	3.38224	0.159087	0.473295	0	0	27	376	211	0	1	22	31	31	20
AzOH-[810]	SDB277	27.2084	54.1131	164.829	64.1028	0.165071	0.0994612	0	0	0	0	0	0	0	0	6	0	1
AzOH-[810]	SDB278	4.92218	7.20665	37.2823	17.3464	0.132025	0.0249727	0	0	0	11	9	110	178	115	122	150	51
Blank	SDB5	0.256827	0	0.256827	0	1	1	1	0	0	2	1	16	28	18	40	43	20
Blank	SDB6	1237.53	1586.8	1132.19	900.697	1.09304	0.925643	0	0	0	0	0	0	0	0	0	0	0
Blank	SDB14	0.256827	0	13.7722	16.5815	0.0186482	0.0448087	712	667	4	103	64	1249	1473	428	844	540	368
Blank	SDB18	273.525	291.748	472.436	416.77	0.578968	0.420358	0	0	0	0	0	14	25	11	3	3	2
Blank	SDB21	1.27377	2.1362	0.256827	0	4.95966	0.184384	126	143	1	35	16	560	605	178	297	197	169
Blank	SDB22	0.256827	0	7.65735	4.02992	0.0335399	0.0288372	1	0	0	0	0	0	0	0	0	0	0
Blank	SDB24	2475.07	1062.1	2981.47	321.615	0.830152	0.420358	0	0	0	0	0	7	7	5	5	6	2
Blank	SDB27	150654	15924.7	159837	10020.9	0.942544	0.0621917	666	649	68	447	268	1603	2536	1944	3187	2467	1485
Blank	SDB32	2.59727	5.30709	5.52406	5.64587	0.470174	0.537644	46088	39383	3034	28946	19796	94445	135163	110120	180957	115302	75189
Blank	SDB38	78247.4	10176.6	84856.9	7218.75	0.922111	0.107068	0	1	0	0	1	5	8	2	3	0	4
Blank	SDB39	41092.5	8977.44	31625.2	7790.53	1.29936	0.0476704	21787	21449	1523	15959	10445	50154	66949	56580	95298	63124	43140
Blank	SDB40	19508.6	9845.42	19835.7	3252.01	0.983511	0.990755	12522	11220	608	9391	5634	16135	24674	19469	30841	29052	18045
Blank	SDB54	3475.57	2062.38	5321.43	3048.34	0.653126	0.272165	8507	7164	219	3160	1981	12145	20396	11794	18479	15623	9123
Blank	SDB57	8541.56	9145.95	10080.7	6363.85	0.847314	0.727265	1711	1174	54	359	354	4043	7650	2726	3641	3517	1854
Blank	SDB61	1.31501	2.43354	1.89233	2.85434	0.694916	0.817674	5102	3800	69	616	628	8530	14481	4890	6758	6116	3394
Blank	SDB66	5037.78	3027.83	4069.49	3548.35	1.23794	0.623131	0	1	0	0	0	3	1	0	1	2	0
Other		213362	145264	268514	103695	0.7946	0.537644	2407	1805	81	499	492	3685	6903	1635	2482	1989	1217
