# Supplementary material for: Chemoenzymatic synthesis of genetically-encoded multivalent liquid N-glycan arrays
Source: Nat Commun. 2023 Aug 28;14:5237. doi: 10.1038/s41467-023-40900-y (PMC10462762; doi:10.1038/s41467-023-40900-y)
Supplement: Supplementary file 10 — Supplementary Dataset 6 [file 41467_2023_40900_MOESM10_ESM.zip › Supplementary Data 3_Raw data for Fig.6/Figure6-data-table-combined-3hrs-plasma-Spleen-Plasma.xlsx]

## Sheet: data-table-combined-3hrs-plasma
Barcode	SDB	Test (CPM)	Test (SD)	Reference (CPM)	Ref (SD)	FC	q-value	20220715-87JHyqAIA-IC2	20220715-87JHyqAIA-IC3	20220715-87JHyqAIA-IC4	20220715-87JHyqAIA-IC5	20220715-87JHyqAIA-IC6	20220715-87JHcoAIA-IC1	20220715-87JHcoAIA-IC2	20220715-87JHcoAIA-IC3	20220715-87JHcoAIA-IC4	20220715-87JHcoAIA-IC5	20220715-87JHcoAIA-IC6
Blanks	Blanks	366671	5.82077e-11	320239	5.20625e-11	1.14499	0.000386418	138804	37139	51193	56013	211747	217941	303566	135678	219761	175447	116246
7-[50]	SDB206	3839.67	2435.09	5106.25	1761	0.751956	0.333964	83936	49358	67764	49339	128745	192578	280871	209782	342796	237938	153992
7-[140]	SDB191	641.905	460.61	587.526	439.035	1.09256	0.852645	1096	287	370	473	2264	3353	6241	3359	3985	3404	2090
7-[430]	SDB28	9328.03	6799.4	15.3089	22.1871	609.321	0.000127345	222	45	48	75	361	468	958	261	370	345	191
7-[500]	SDB120	1668.25	1488.67	3.47601	7.18611	479.934	0.000364222	6	1664	2177	1562	3868	0	1	12	44	10	8
7-[970]	SDB186	183.201	143.932	5.55191	9.51706	32.9979	0.00284829	0	222	251	279	1109	5	9	0	0	0	0
8-[50]	SDB36	19317.9	2846.31	23755.1	3826.99	0.81321	0.044241	0	25	38	29	106	0	0	9	14	2	1
8-[140]	SDB163	22838.4	9873.62	1801.02	562.519	12.6808	9.89237e-07	3602	2861	3870	2621	6794	12602	18349	17258	26612	17155	12861
8-[760]	SDB43	196.246	192.943	1.97206	2.30496	99.5135	0.000304662	5497	2053	2847	3321	11772	878	1280	1166	1779	1812	981
8-[1000]	SDB171	625.918	675.103	0.747272	2.5233	837.603	0.000127345	0	18	33	33	142	0	0	2	4	1	1
9-[50]	SDB108	402.78	196.541	399.507	135.547	1.00819	0.985608	0	75	95	75	507	0	0	0	0	0	2
9-[160]	SDB219	825.307	653.362	1054.98	395.271	0.782297	0.500128	97	25	60	62	207	289	456	274	307	254	161
9-[510]	SDB110	1177.3	898.353	2.5842	6.82646	455.577	0.000304662	316	39	96	73	464	703	1311	656	882	780	362
9-[950]	SDB156	5.76481	6.56548	0.251661	0	22.907	0.0125389	0	147	285	218	568	0	10	0	1	0	0
10-[150]	SDB101	7023.57	3245.19	5779.88	960.347	1.21517	0.381517	0	1	0	1	4	0	0	0	0	0	0
10-[500]	SDB119	574.219	698.31	29.8501	38.0777	19.2368	0.0118954	0	81	68	66	244	0	1	7	4	4	1
10-[540]	SDB37	6183.35	4456.29	9.06924	15.944	681.794	8.13176e-05	1	53	67	80	507	0	0	35	28	36	26
10-[760]	SDB13	433.097	350.717	4.05414	5.73209	106.828	0.000304662	2157	665	806	847	3416	3446	5895	3315	5494	4668	2729
6-[50]	SDB90	6074.25	5683.71	7242.76	2518.93	0.838665	0.643259	20	1028	1440	964	2902	0	0	18	11	2	7
6-[150]	SDB102	5460.91	3365.55	181.077	87.5462	30.1579	1.94085e-06	1523	371	492	591	4640	4812	8931	3940	6083	5327	2954
6-[500]	SDB155	492.867	489.583	1.32368	2.4849	372.345	4.85866e-05	443	643	878	892	3141	65	109	150	192	194	92
6-[750]	SDB94	1388.36	1084.35	131.354	104.733	10.5697	0.000186815	7	68	62	65	375	0	0	0	2	3	0
6-[810]	SDB29	5837.11	2914.85	5665.11	3114.15	1.03036	0.929236	99	167	160	227	917	112	213	52	73	87	39
11-[50]	SDB224	56706	43595.2	1151.35	602.456	49.2518	1.64886e-06	2198	538	797	786	1859	5422	6416	2553	4712	2936	2433
11-[150]	SDB104	3752.87	3333.98	34.7671	19.9237	107.943	3.55299e-06	22878	3810	4744	5748	29076	861	1575	530	776	807	477
11-[750]	SDB95	531.917	458.091	0.726637	1.35883	732.027	8.13176e-05	136	389	525	624	2635	15	32	38	38	25	9
11-[780]	SDB20	504.941	329.786	114.85	128.552	4.39651	0.0503217	0	65	86	100	329	0	0	0	0	1	1
GN-[590]	SDB148	49.431	31.6132	0.251661	0	196.419	0.000209138	21	71	94	80	276	2	7	112	197	126	80
Lac-[1030]	SDB128	20.9523	25.4737	0.251661	0	83.2561	0.00415129	4	6	7	8	29	0	0	0	0	0	0
Lac-[1240]	SDB105	145.545	135.083	67.2536	76.6941	2.16413	0.186353	0	2	1	4	17	0	0	0	0	0	0
LacNAc, LN-[1110]	SDB129	172.327	127.55	0.251661	0	684.757	0.00128036	7	14	16	26	104	72	124	27	35	31	8
Lec-[680]	SDB52	72.9433	72.6565	0.47368	0.691719	153.993	7.91475e-05	0	27	35	31	84	0	0	0	0	0	0
P1 tri-[620]	SDB55	1979.21	970.638	1900.05	546.131	1.04166	0.890895	1	10	6	13	52	0	1	0	0	0	0
LacDiNAc-[50]	SDB58	5206.09	2239.17	1670.99	299.54	3.11557	0.000218786	704	192	224	241	810	907	1591	1178	1810	1904	984
Globoside-P-[730]	SDB59	13.8349	15.2263	1.18701	2.20647	11.6553	0.0133376	1392	457	653	709	2619	1060	1652	909	1581	1372	789
P1 tetra-[970]	SDB89	78.5297	75.1989	0.251661	0	312.045	0.000887424	5	0	0	3	7	2	2	0	0	0	0
P1 penta-[620]	SDB53	2483.47	875.866	1592.16	406.311	1.55981	0.0459939	1	13	6	14	52	0	0	0	0	0	0
H-type 2-[540]	SDB64	11914.3	8827.86	3.87039	7.54619	3078.31	3.55299e-06	502	287	313	390	1190	970	1428	952	1358	1546	719
B tetra L-[920]	SDB30	389.607	133.383	311.437	169.304	1.251	0.462676	857	1299	1690	1928	7691	5	10	0	1	0	0
A tetra type 1-[700]	SDB34	4589.42	1239.27	4801.04	386.566	0.955922	0.817342	64	53	66	47	195	260	413	133	290	177	112
A tetra L-[590]	SDB15	3422.18	971.659	3094.34	401.044	1.10595	0.573218	1375	495	731	559	1775	3042	4474	3129	5042	3518	2111
Gala3Lex-[620]	SDB56	596.664	405.076	381.743	140.877	1.563	0.174487	1049	373	687	383	1121	2086	2769	2130	3274	2164	1295
2'F-B type 2-[220]	SDB72	383.883	349.23	195.728	110.031	1.96131	0.0978509	111	52	52	95	375	249	484	222	357	265	135
2'F-B type 2-[760]	SDB60	204.663	194.019	0.48314	0.926123	423.609	0.00010385	54	29	44	45	298	131	280	79	137	159	78
Di-Lex-[410]	SDB111	4.49526	9.33071	0.251661	0	17.8623	0.0382085	0	34	18	48	108	0	0	1	0	0	0
LeALex-[350]	SDB130	425.756	236.383	20.2716	12.355	21.0026	1.84394e-05	0	0	3	1	0	0	0	0	0	0	0
Lec-LeX-[570]	SDB69	1291.56	979.417	1.43148	4.63061	902.257	4.36835e-05	47	64	50	68	229	12	25	10	8	22	9
GM1-[460]	SDB99	168.064	80.8061	177.847	114.534	0.94499	0.897242	19	157	248	238	719	0	0	5	0	0	0
GM2-[590]	SDB98	355.604	138.185	511.206	114.09	0.695618	0.167044	20	21	25	33	74	140	262	61	133	127	64
GD1a-[110]	SDB31	186108	94364.2	2802.89	909.575	66.3987	4.92831e-08	80	49	34	64	138	248	494	351	457	451	251
GM3-[540]	SDB132	46.5548	67.683	0.687994	0.984361	67.6675	0.000576412	15893	25183	33945	35631	78167	1380	1959	1748	2786	2837	1564
3‚Ä≤SLDN-[460]	SDB220	5382.92	4150.7	54.0591	37.4807	99.5748	6.24031e-06	0	2	3	8	45	0	0	1	1	0	0
3‚Ä≤S-Di-LN-[1350]	SDB198	39394.4	39020.9	1058.29	227.679	37.2247	7.91475e-05	229	636	832	892	3419	44	70	30	13	50	20
3‚Ä≤STri-LN-[160]	SDB196	7852.98	7486.94	76.9234	71.123	102.088	8.13176e-05	310	4034	5500	6702	29059	689	1108	592	916	825	503
3‚Ä≤SL (Gc)-[490]	SDB77	668.225	247.796	81.5793	26.7821	8.19111	1.42199e-05	51	878	1083	1375	5558	9	26	60	100	108	44
3‚Ä≤SLN (Gc)-[570]	SDB141	79.3249	98.4399	5.45993	7.79373	14.5286	0.00456184	104	63	138	105	306	44	67	37	83	78	48
6‚Ä≤SL-[650]	SDB127	1642.24	1440.75	0.491182	1.26165	3343.45	5.06649e-05	4	6	4	13	70	0	11	3	4	0	5
6‚Ä≤SL-[760]	SDB106	283.33	209.347	63.9298	25.8139	4.43189	0.0132237	0	169	341	405	722	0	0	0	0	0	1
6‚Ä≤SLN-[350]	SDB2	223.92	151.59	1.63703	3.68608	136.784	0.000132306	2	51	49	52	132	38	58	32	64	71	23
6SLN-Lec-[300]	SDB199	1576.29	1271.79	944.221	515.248	1.66941	0.160264	4	36	54	39	90	0	2	4	0	0	0
6‚Ä≤S-Di-LN-[300]	SDB197	155.299	66.6677	88.903	67.1443	1.74684	0.172193	159	133	231	218	1121	770	1272	472	670	635	324
GD2-[460]	SDB100	7.71625	15.24	8.58762	15.4827	0.898531	0.931445	27	15	26	21	84	76	129	22	50	76	33
GT2-[160]	SDB71	537.565	518.839	68.124	10.2323	7.89097	0.00298587	0	0	5	0	3	15	14	0	8	0	0
GQ2-[140]	SDB44	132.07	62.2654	73.9491	83.5444	1.78595	0.233348	3	64	69	92	385	38	71	45	70	46	32
TetraSLac-[80]	SDB78	16130.5	8996.35	1482.94	574.747	10.8774	3.55299e-06	30	16	17	13	74	71	144	31	38	35	10
AzOH-[320]	SDB267	5213.13	2723.64	1029.1	347.837	5.0657	6.85047e-05	2201	1706	2031	2798	8991	587	917	1077	1790	1428	816
AzOH-[380]	SDB275	1743.39	842.742	383.307	107.929	4.54828	9.78099e-05	768	536	735	806	2970	761	1102	593	810	867	379
AzOH-[380]	SDB276	460.383	773.193	39.9797	46.6536	11.5154	0.00401003	200	211	268	313	854	197	369	291	305	349	169
AzOH-[460]	SDB85	572.897	472.747	66.1677	42.4058	8.65825	0.000227581	54	10	26	34	526	40	78	15	12	20	8
AzOH-[810]	SDB271	111.22	96.0307	27.4691	19.2813	4.04891	0.00526921	70	55	51	89	405	67	76	36	37	43	22
AzOH-[810]	SDB272	981.756	414.072	326.756	58.6066	3.00456	0.000480242	54	10	13	16	19	8	12	21	36	35	12
AzOH-[810]	SDB273	335.08	148.734	24.2076	28.4851	13.842	0.00273643	289	91	144	104	481	186	341	212	310	264	139
AzOH-[810]	SDB274	73.63	39.6974	1.64851	3.38224	44.6645	0.00025866	99	36	33	61	116	0	1	22	31	31	20
AzOH-[810]	SDB277	799.39	624.39	164.833	64.1028	4.84968	0.00108081	19	4	12	9	40	0	0	0	6	0	1
AzOH-[810]	SDB278	207.879	188.882	37.2805	17.3464	5.57607	0.00100397	48	82	117	134	523	110	178	115	122	150	51
Blank	SDB5	1.22688	2.53559	0.251661	0	4.87514	0.115389	30	12	29	24	160	16	28	18	40	43	20
Blank	SDB6	2113.47	1383.74	1132.19	900.697	1.86671	0.0936768	1	0	0	0	0	0	0	0	0	0	0
Blank	SDB14	19.1121	16.4487	13.7616	16.5815	1.3888	0.653904	896	185	234	265	692	1249	1473	428	844	540	368
Blank	SDB18	226.469	271.528	472.431	416.77	0.47937	0.145917	8	2	0	3	7	14	25	11	3	3	2
Blank	SDB21	0.251661	0	0.251661	0	1	1	136	15	22	15	64	560	605	178	297	197	169
Blank	SDB22	25.9479	15.4976	7.64386	4.02992	3.3946	0.00940831	0	0	0	0	0	0	0	0	0	0	0
Blank	SDB24	2845.72	590.945	2981.46	321.615	0.954472	0.796476	8	1	4	3	13	7	7	5	5	6	2
Blank	SDB27	215659	20640.1	159837	10020.9	1.34924	1.64886e-06	590	434	476	464	851	1603	2536	1944	3187	2467	1485
Blank	SDB32	20.1412	12.2185	5.4862	5.64587	3.67125	0.0459939	48090	30742	43579	28371	68778	94445	135163	110120	180957	115302	75189
Blank	SDB38	75193.4	9939.11	84856.9	7218.75	0.88612	0.0232171	1	3	4	4	8	5	8	2	3	0	4
Blank	SDB39	41799.1	13004.7	31625.2	7790.53	1.3217	0.0722335	17024	11166	14781	10344	22126	50154	66949	56580	95298	63124	43140
Blank	SDB40	14701.1	7819.17	19835.7	3252.01	0.741145	0.166469	9555	4463	5597	6405	19135	16135	24674	19469	30841	29052	18045
Blank	SDB54	3576.68	2652.32	5321.42	3048.34	0.672129	0.252881	2987	1366	1793	2029	8616	12145	20396	11794	18479	15623	9123
Blank	SDB57	7573.72	5640.46	10080.7	6363.85	0.751307	0.430829	975	251	329	397	2350	4043	7650	2726	3641	3517	1854
Blank	SDB61	1.22688	2.53559	1.87772	2.85434	0.653391	0.705033	2529	545	677	719	4610	8530	14481	4890	6758	6116	3394
Blank	SDB66	2927.52	2130.73	4069.48	3548.35	0.719385	0.430829	1	0	0	0	0	3	1	0	1	2	0
Other		440539	213494	268514	103695	1.64065	0.038948	1135	185	268	320	1495	3685	6903	1635	2482	1989	1217
