# Supplementary material for: Chemoenzymatic synthesis of genetically-encoded multivalent liquid N-glycan arrays
Source: Nat Commun. 2023 Aug 28;14:5237. doi: 10.1038/s41467-023-40900-y (PMC10462762; doi:10.1038/s41467-023-40900-y)
Supplement: Supplementary file 10 — Supplementary Dataset 6 [file 41467_2023_40900_MOESM10_ESM.zip › Supplementary Data 3_Raw data for Fig.6/Figure6-data-table-combined-3hrs-plasma-Lungs-Plasma.xlsx]

## Sheet: data-table-combined-3hrs-plasma
Barcode	SDB	Test (CPM)	Test (SD)	Reference (CPM)	Ref (SD)	FC	q-value	20220715-87JHjoAIA-IC4	20220715-87JHjoAIA-IC5	20220715-87JHjoAIA-IC6	20220715-87JHjoAIA-IC3	20220715-87JHcoAIA-IC1	20220715-87JHcoAIA-IC2	20220715-87JHcoAIA-IC3	20220715-87JHcoAIA-IC4	20220715-87JHcoAIA-IC5	20220715-87JHcoAIA-IC6
Blanks	Blanks	320654	5.82077e-11	320239	5.20625e-11	1.0013	1	111709	114863	34148	6588	217941	303566	135678	219761	175447	116246
7-[50]	SDB206	4554.74	3425.09	5106.23	1761	0.891996	0.849561	96209	90295	66479	11422	192578	280871	209782	342796	237938	153992
7-[140]	SDB191	518.321	562.373	587.535	439.035	0.882196	0.935454	1339	2164	526	110	3353	6241	3359	3985	3404	2090
7-[430]	SDB28	39.9458	70.6487	15.1941	22.1871	2.62904	0.551694	177	276	44	6	468	958	261	370	345	191
7-[500]	SDB120	0.238155	0	3.46733	7.18611	0.0686855	0.551694	3	1	22	2	0	1	12	44	10	8
7-[970]	SDB186	0.238155	0	5.5314	9.51706	0.0430552	0.38745	0	0	0	0	5	9	0	0	0	0
8-[50]	SDB36	20999.9	2817.27	23755.1	3826.99	0.884015	0.54849	0	0	0	0	0	0	9	14	2	1
8-[140]	SDB163	1348.1	350.918	1800.99	562.519	0.748535	0.469968	6690	6075	4515	646	12602	18349	17258	26612	17155	12861
8-[760]	SDB43	1.43471	2.47324	1.95489	2.30496	0.733907	0.935454	380	421	323	37	878	1280	1166	1779	1812	981
8-[1000]	SDB171	0.238155	0	0.74551	2.5233	0.319453	0.724933	1	0	0	0	0	0	2	4	1	1
9-[50]	SDB108	219.446	75.4161	399.48	135.547	0.549329	0.233194	0	0	0	0	0	0	0	0	0	2
9-[160]	SDB219	1156.49	1494.24	1055.01	395.271	1.09619	0.935454	71	77	36	6	289	456	274	307	254	161
9-[510]	SDB110	0.238155	0	2.54054	6.82646	0.0937421	0.551694	407	677	67	10	703	1311	656	882	780	362
9-[950]	SDB156	0.238155	0	0.238155	0	1	1	0	0	0	0	0	10	0	1	0	0
10-[150]	SDB101	5541.8	2121.88	5779.87	960.347	0.958811	0.935454	0	0	0	0	0	0	0	0	0	0
10-[500]	SDB119	7.96926	21.4758	29.8439	38.0777	0.267032	0.551694	0	0	12	1	0	1	7	4	4	1
10-[540]	SDB37	75.3906	153.435	9.08254	15.944	8.3006	0.250998	0	0	6	0	0	0	35	28	36	26
10-[760]	SDB13	18.7823	41.0159	4.038	5.73209	4.65138	0.38745	1578	2046	785	201	3446	5895	3315	5494	4668	2729
6-[50]	SDB90	6845.67	5084.63	7242.77	2518.93	0.945173	0.935454	1	0	45	4	0	0	18	11	2	7
6-[150]	SDB102	193.059	284.328	181.065	87.5462	1.06625	0.97682	2013	3243	845	158	4812	8931	3940	6083	5327	2954
6-[500]	SDB155	0.238155	0	1.30098	2.4849	0.183058	0.56346	15	19	61	16	65	109	150	192	194	92
6-[750]	SDB94	132.983	176.543	131.343	104.733	1.01249	1	0	0	0	0	0	0	0	2	3	0
6-[810]	SDB29	5963.07	5034.1	5665.02	3114.15	1.05261	0.975642	11	24	34	11	112	213	52	73	87	39
11-[50]	SDB224	1639.5	1145.79	1151.33	602.456	1.42401	0.551694	2907	2133	624	103	5422	6416	2553	4712	2936	2433
11-[150]	SDB104	27.8077	28.9193	34.7288	19.9237	0.800711	0.849561	507	733	157	48	861	1575	530	776	807	477
11-[750]	SDB95	0.238155	0	0.718514	1.35883	0.331455	0.68174	5	10	9	0	15	32	38	38	25	9
11-[780]	SDB20	51.2572	75.7315	114.842	128.552	0.446328	0.554966	0	0	0	0	0	0	0	0	1	1
GN-[590]	SDB148	1.45586	2.63523	0.238155	0	6.11306	0.365746	5	5	26	2	2	7	112	197	126	80
Lac-[1030]	SDB128	2.61552	2.95234	0.238155	0	10.9824	0.203154	0	1	0	0	0	0	0	0	0	0
Lac-[1240]	SDB105	35.9995	50.1898	67.2485	76.6941	0.53532	0.61884	1	1	0	0	0	0	0	0	0	0
LacNAc, LN-[1110]	SDB129	0.238155	0	0.238155	0	1	1	17	17	0	0	72	124	27	35	31	8
Lec-[680]	SDB52	0.238155	0	0.459918	0.691719	0.517822	0.784373	0	0	0	0	0	0	0	0	0	0
P1 tri-[620]	SDB55	1041.59	631.422	1900.03	546.131	0.548194	0.203154	0	0	0	0	0	1	0	0	0	0
LacDiNAc-[50]	SDB58	736.156	420.816	1670.97	299.54	0.440556	0.0624428	283	458	132	31	907	1591	1178	1810	1904	984
Globoside-P-[730]	SDB59	150.211	159.369	1.16864	2.20647	128.534	0.000620549	267	286	87	19	1060	1652	909	1581	1372	789
P1 tetra-[970]	SDB89	49.3603	101.762	0.238155	0	207.261	0.0624428	53	77	6	3	2	2	0	0	0	0
P1 penta-[620]	SDB53	1073.86	283.659	1592.13	406.311	0.674479	0.365746	0	0	29	3	0	0	0	0	0	0
H-type 2-[540]	SDB64	11.6735	19.9354	3.85041	7.54619	3.03174	0.554966	318	375	192	33	970	1428	952	1358	1546	719
B tetra L-[920]	SDB30	317.613	289.076	311.438	169.304	1.01983	1	0	2	5	1	5	10	0	1	0	0
A tetra type 1-[700]	SDB34	4248.52	182.918	4801.04	386.566	0.884916	0.68174	46	51	113	16	260	413	133	290	177	112
A tetra L-[590]	SDB15	2376.87	926.305	3094.34	401.044	0.768134	0.54849	1317	1209	861	147	3042	4474	3129	5042	3518	2111
Gala3Lex-[620]	SDB56	330.422	309.137	381.765	140.877	0.86551	0.849561	840	819	424	57	2086	2769	2130	3274	2164	1295
2'F-B type 2-[220]	SDB72	130.627	137.762	195.722	110.031	0.66741	0.56346	108	165	33	5	249	484	222	357	265	135
2'F-B type 2-[760]	SDB60	47.8921	119.397	0.469451	0.926123	102.017	0.0313797	50	63	11	1	131	280	79	137	159	78
Di-Lex-[410]	SDB111	0.238155	0	0.238155	0	1	1	0	0	17	6	0	0	1	0	0	0
LeALex-[350]	SDB130	103.941	232.14	20.2564	12.355	5.13127	0.250998	0	0	0	0	0	0	0	0	0	0
Lec-LeX-[570]	SDB69	10.537	28.6344	1.42772	4.63061	7.38029	0.365746	0	4	31	12	12	25	10	8	22	9
GM1-[460]	SDB99	193.675	175.327	177.845	114.534	1.08901	0.935454	0	0	8	0	0	0	5	0	0	0
GM2-[590]	SDB98	595.748	512.61	511.191	114.09	1.16541	0.76782	74	87	22	2	140	262	61	133	127	64
GD1a-[110]	SDB31	6435.25	7055.71	2802.86	909.575	2.29596	0.101802	89	128	133	39	248	494	351	457	451	251
GM3-[540]	SDB132	0.238155	0	0.67365	0.984361	0.35353	0.68174	837	711	1965	425	1380	1959	1748	2786	2837	1564
3‚Ä≤SLDN-[460]	SDB220	27.7529	25.3918	54.0678	37.4807	0.513299	0.54849	0	0	0	0	0	0	1	1	0	0
3‚Ä≤S-Di-LN-[1350]	SDB198	889.583	775.275	1058.26	227.679	0.840606	0.764569	5	7	6	2	44	70	30	13	50	20
3‚Ä≤STri-LN-[160]	SDB196	19.4826	11.751	76.8925	71.123	0.253374	0.203154	278	441	93	17	689	1108	592	916	825	503
3‚Ä≤SL (Gc)-[490]	SDB77	137.241	149.009	81.5602	26.7821	1.68269	0.54849	3	7	4	1	9	26	60	100	108	44
3‚Ä≤SLN (Gc)-[570]	SDB141	10.2631	18.5582	5.44644	7.79373	1.88437	0.741475	65	58	10	1	44	67	37	83	78	48
6‚Ä≤SL-[650]	SDB127	1.79817	20.8324	0.483628	1.26165	3.7181	0.56346	0	2	4	1	0	11	3	4	0	5
6‚Ä≤SL-[760]	SDB106	3.8136	5.02042	63.9202	25.8139	0.0596618	0.0126862	0	0	0	1	0	0	0	0	0	1
6‚Ä≤SLN-[350]	SDB2	0.238155	0	1.62487	3.68608	0.146569	0.56346	1	2	0	0	38	58	32	64	71	23
6SLN-Lec-[300]	SDB199	849.263	746.637	944.211	515.248	0.899442	0.935454	0	0	0	0	0	2	4	0	0	0
6‚Ä≤S-Di-LN-[300]	SDB197	134.032	37.5007	88.8852	67.1443	1.50792	0.554966	269	421	87	16	770	1272	472	670	635	324
GD2-[460]	SDB100	0.238155	0	8.57428	15.4827	0.0277756	0.38745	32	38	28	6	76	129	22	50	76	33
GT2-[160]	SDB71	23.9523	32.4635	68.1108	10.2323	0.351668	0.365746	0	0	0	0	15	14	0	8	0	0
GQ2-[140]	SDB44	64.7587	69.512	73.9491	83.5444	0.875719	0.935454	12	10	0	0	38	71	45	70	46	32
TetraSLac-[80]	SDB78	1486	1030.5	1482.93	574.747	1.00207	1	12	18	9	5	71	144	31	38	35	10
AzOH-[320]	SDB267	1474.6	1330.5	1029.09	347.837	1.43292	0.551694	498	650	221	26	587	917	1077	1790	1428	816
AzOH-[380]	SDB275	570.068	153.304	383.292	107.929	1.48729	0.365746	551	697	114	29	761	1102	593	810	867	379
AzOH-[380]	SDB276	101.661	107.115	39.9669	46.6536	2.54362	0.371536	135	159	122	25	197	369	291	305	349	169
AzOH-[460]	SDB85	29.6853	25.6418	66.1529	42.4058	0.448737	0.39124	41	48	7	1	40	78	15	12	20	8
AzOH-[810]	SDB271	59.3378	18.3135	27.4655	19.2813	2.16045	0.365746	10	13	1	1	67	76	36	37	43	22
AzOH-[810]	SDB272	309.271	127.302	326.755	58.6066	0.946491	0.935454	16	14	16	2	8	12	21	36	35	12
AzOH-[810]	SDB273	8.2762	10.6782	24.1944	28.4851	0.342071	0.551694	85	93	45	15	186	341	212	310	264	139
AzOH-[810]	SDB274	0.238155	0	1.6274	3.38224	0.146341	0.56346	3	4	0	0	0	1	22	31	31	20
AzOH-[810]	SDB277	225.41	240.434	164.83	64.1028	1.36753	0.59801	0	0	0	0	0	0	0	6	0	1
AzOH-[810]	SDB278	125.841	109.205	37.2688	17.3464	3.37658	0.0802265	31	35	61	16	110	178	115	122	150	51
Blank	SDB5	0.238155	0	0.238155	0	1	1	39	61	14	2	16	28	18	40	43	20
Blank	SDB6	2272.82	2604.07	1132.13	900.697	2.00757	0.38745	0	0	0	0	0	0	0	0	0	0
Blank	SDB14	6.15667	4.8267	13.7469	16.5815	0.447858	0.594112	1151	993	161	19	1249	1473	428	844	540	368
Blank	SDB18	647.954	658.261	472.334	416.77	1.37181	0.68174	2	2	1	0	14	25	11	3	3	2
Blank	SDB21	1.45586	2.63523	0.238155	0	6.11306	0.365746	325	254	51	8	560	605	178	297	197	169
Blank	SDB22	4.74746	19.6422	7.62991	4.02992	0.622217	0.80333	0	1	0	0	0	0	0	0	0	0
Blank	SDB24	3583.19	2490.01	2981.45	321.615	1.20183	0.685069	0	0	2	1	7	7	5	5	6	2
Blank	SDB27	154419	19700.7	159837	10020.9	0.966098	0.732668	1544	1330	417	74	1603	2536	1944	3187	2467	1485
Blank	SDB32	4.99529	4.17636	5.47238	5.64587	0.912819	1	48278	42320	34941	4915	94445	135163	110120	180957	115302	75189
Blank	SDB38	78741.2	23283.8	84856.9	7218.75	0.92793	0.551694	2	1	1	0	5	8	2	3	0	4
Blank	SDB39	34196.4	19022.4	31625.1	7790.53	1.0813	0.784373	21515	17273	19637	3216	50154	66949	56580	95298	63124	43140
Blank	SDB40	21956.2	4531.79	19835.7	3252.01	1.1069	0.65082	8849	8514	5113	1898	16135	24674	19469	30841	29052	18045
Blank	SDB54	5457.52	5388.46	5321.43	3048.34	1.02557	1	6541	7240	3783	768	12145	20396	11794	18479	15623	9123
Blank	SDB57	12260.2	11278.2	10080.7	6363.85	1.2162	0.760897	1724	2880	477	101	4043	7650	2726	3641	3517	1854
Blank	SDB61	6.24164	6.14692	1.86445	2.85434	3.34771	0.419177	4107	6161	1118	235	8530	14481	4890	6758	6116	3394
Blank	SDB66	7171.24	5202.93	4069.49	3548.35	1.7622	0.371536	2	1	2	0	3	1	0	1	2	0
Other		288689	186126	268514	103695	1.07513	0.935454	2169	3325	775	187	3685	6903	1635	2482	1989	1217
