# Supplementary material for: Chemoenzymatic synthesis of genetically-encoded multivalent liquid N-glycan arrays
Source: Nat Commun. 2023 Aug 28;14:5237. doi: 10.1038/s41467-023-40900-y (PMC10462762; doi:10.1038/s41467-023-40900-y)
Supplement: Supplementary file 10 — Supplementary Dataset 6 [file 41467_2023_40900_MOESM10_ESM.zip › Supplementary Data 3_Raw data for Fig.6/Figure6-data-table-combined-3hrs-plasma-Liver-Plasma.xlsx]

## Sheet: data-table-combined-3hrs-plasma
Barcode	SDB	Test (CPM)	Test (SD)	Reference (CPM)	Ref (SD)	FC	q-value	20220715-87JHslAIA-IC1	20220715-87JHslAIA-IC2	20220715-87JHslAIA-IC3	20220715-87JHslAIA-IC4	20220715-87JHslAIA-IC5	20220715-87JHslAIA-IC6	20220715-87JHcoAIA-IC1	20220715-87JHcoAIA-IC2	20220715-87JHcoAIA-IC3	20220715-87JHcoAIA-IC4	20220715-87JHcoAIA-IC5	20220715-87JHcoAIA-IC6
Blanks	Blanks	308183	4.50875e-11	320239	5.20625e-11	0.962355	0.451816	197281	173779	9872	14288	18509	7183	217941	303566	135678	219761	175447	116246
7-[50]	SDB206	3594.53	3091.87	5106.25	1761	0.703947	0.393106	169675	157593	28624	42294	39922	13929	192578	280871	209782	342796	237938	153992
7-[140]	SDB191	423.094	596.107	587.545	439.035	0.720105	0.634833	2423	3676	200	316	324	105	3353	6241	3359	3985	3404	2090
7-[430]	SDB28	925.575	1052.34	15.3416	22.1871	60.3312	0.000437808	379	534	12	22	21	7	468	958	261	370	345	191
7-[500]	SDB120	47.1151	62.9476	3.48205	7.18611	13.5308	0.0128304	55	50	129	208	169	65	0	1	12	44	10	8
7-[970]	SDB186	14.0541	16.3505	5.58854	9.51706	2.51481	0.378352	8	8	7	16	7	1	5	9	0	0	0	0
8-[50]	SDB36	19303.8	2749.55	23755.1	3826.99	0.812616	0.00642956	6	5	3	2	2	0	0	0	9	14	2	1
8-[140]	SDB163	1703.33	539.919	1801.02	562.519	0.94576	0.829679	9653	8929	2026	2889	2513	866	12602	18349	17258	26612	17155	12861
8-[760]	SDB43	21.8367	36.3054	1.98479	2.30496	11.002	0.00734249	1033	1134	117	214	231	63	878	1280	1166	1779	1812	981
8-[1000]	SDB171	23.5569	26.8433	0.750824	2.5233	31.3746	0.000713214	3	2	1	4	8	2	0	0	2	4	1	1
9-[50]	SDB108	322.366	276.234	399.503	135.547	0.806919	0.634833	7	6	1	5	7	1	0	0	0	0	0	2
9-[160]	SDB219	709.962	880.098	1055.01	395.271	0.672945	0.451816	230	315	20	30	30	6	289	456	274	307	254	161
9-[510]	SDB110	19.6459	31.7844	2.58654	6.82646	7.59541	0.0539166	531	875	30	42	43	17	703	1311	656	882	780	362
9-[950]	SDB156	1.58756	2.46564	0.256947	0	6.17855	0.0881843	3	5	1	2	7	2	0	10	0	1	0	0
10-[150]	SDB101	4913.57	3501.48	5779.89	960.347	0.850114	0.634833	0	2	0	0	0	0	0	0	0	0	0	0
10-[500]	SDB119	274.812	346.575	29.8215	38.0777	9.21522	0.0549738	29	23	49	52	58	21	0	1	7	4	4	1
10-[540]	SDB37	446.129	559.704	9.07276	15.944	49.1723	0.00199165	3	6	38	54	60	22	0	0	35	28	36	26
10-[760]	SDB13	300.949	331.832	4.06546	5.73209	74.0258	7.08318e-05	3284	4552	321	413	469	169	3446	5895	3315	5494	4668	2729
6-[50]	SDB90	4936.3	5382.05	7242.78	2518.93	0.681547	0.451816	13	7	68	112	91	25	0	0	18	11	2	7
6-[150]	SDB102	280.653	80.4131	181.083	87.5462	1.54986	0.132092	3669	5633	207	319	394	141	4812	8931	3940	6083	5327	2954
6-[500]	SDB155	3.77364	13.3072	1.33061	2.4849	2.83601	0.391868	121	183	22	35	41	13	65	109	150	192	194	92
6-[750]	SDB94	143.197	95.8038	131.361	104.733	1.0901	0.866195	2	2	0	0	0	1	0	0	0	2	3	0
6-[810]	SDB29	4429.21	4513.05	5665.08	3114.15	0.781844	0.634833	79	117	9	13	10	9	112	213	52	73	87	39
11-[50]	SDB224	2498.19	1757.8	1151.35	602.456	2.16979	0.0375688	5144	3176	219	294	304	141	5422	6416	2553	4712	2936	2433
11-[150]	SDB104	49.9146	27.7052	34.7594	19.9237	1.436	0.451816	1597	2268	143	180	312	90	861	1575	530	776	807	477
11-[750]	SDB95	21.2932	24.1789	0.73064	1.35883	29.1432	0.000437808	25	31	7	3	6	2	15	32	38	38	25	9
11-[780]	SDB20	41.8314	39.3393	114.861	128.552	0.364193	0.331676	8	13	4	4	1	0	0	0	0	0	1	1
GN-[590]	SDB148	3.65711	9.20844	0.256947	0	14.233	0.0392829	25	23	5	10	0	1	2	7	112	197	126	80
Lac-[1030]	SDB128	44.0759	74.8837	0.256947	0	171.537	0.00642956	0	1	0	2	1	0	0	0	0	0	0	0
Lac-[1240]	SDB105	92.3275	89.6618	67.2728	76.6941	1.37244	0.652493	41	58	0	0	2	0	0	0	0	0	0	0
LacNAc, LN-[1110]	SDB129	83.154	121.346	0.256947	0	323.624	0.000862646	70	92	3	10	6	2	72	124	27	35	31	8
Lec-[680]	SDB52	40.5852	67.8204	0.479642	0.691719	84.6156	0.000276121	3	13	21	10	14	5	0	0	0	0	0	0
P1 tri-[620]	SDB55	1308.62	658.742	1900.05	546.131	0.68873	0.183601	7	3	1	7	14	4	0	1	0	0	0	0
LacDiNAc-[50]	SDB58	1599.48	1101.03	1670.99	299.54	0.957204	0.907047	810	1043	89	144	163	41	907	1591	1178	1810	1904	984
Globoside-P-[730]	SDB59	207.037	213.965	1.18502	2.20647	174.711	2.16163e-05	1086	1444	92	152	162	53	1060	1652	909	1581	1372	789
P1 tetra-[970]	SDB89	272.814	132.873	0.256947	0	1061.75	9.1701e-06	177	211	10	16	14	4	2	2	0	0	0	0
P1 penta-[620]	SDB53	1583.03	376.504	1592.15	406.311	0.994266	0.978114	162	212	25	26	32	8	0	0	0	0	0	0
H-type 2-[540]	SDB64	68.5152	30.2466	3.87277	7.54619	17.6915	0.00199165	771	959	125	221	241	62	970	1428	952	1358	1546	719
B tetra L-[920]	SDB30	356.361	204.476	311.452	169.304	1.14419	0.742139	19	35	7	11	12	3	5	10	0	1	0	0
A tetra type 1-[700]	SDB34	4531.49	499.416	4801.05	386.566	0.943854	0.742139	238	260	29	26	27	20	260	413	133	290	177	112
A tetra L-[590]	SDB15	2934.36	1280.25	3094.35	401.044	0.948295	0.838373	2750	2352	443	586	556	189	3042	4474	3129	5042	3518	2111
Gala3Lex-[620]	SDB56	296.878	322.544	381.771	140.877	0.777635	0.634833	2183	1979	247	343	294	92	2086	2769	2130	3274	2164	1295
2'F-B type 2-[220]	SDB72	147.483	129.133	195.739	110.031	0.753468	0.600714	227	330	14	24	19	6	249	484	222	357	265	135
2'F-B type 2-[760]	SDB60	22.2067	31.8049	0.487535	0.926123	45.549	0.000321172	84	154	10	11	13	4	131	280	79	137	159	78
Di-Lex-[410]	SDB111	3.95702	9.19204	0.256947	0	15.4002	0.0380437	7	3	5	5	4	0	0	0	1	0	0	0
LeALex-[350]	SDB130	269.41	114.454	20.2654	12.355	13.2941	9.1701e-06	0	3	0	2	0	0	0	0	0	0	0	0
Lec-LeX-[570]	SDB69	359.015	330.796	1.43132	4.63061	250.827	2.29903e-05	99	106	25	40	50	14	12	25	10	8	22	9
GM1-[460]	SDB99	242.78	114.169	177.863	114.534	1.36498	0.451816	57	84	46	60	88	16	0	0	5	0	0	0
GM2-[590]	SDB98	468.902	137.132	511.21	114.09	0.917239	0.742139	99	119	29	28	46	8	140	262	61	133	127	64
GD1a-[110]	SDB31	5516.08	1914.54	2802.89	909.575	1.96799	0.00101432	227	296	35	62	74	18	248	494	351	457	451	251
GM3-[540]	SDB132	2.79945	4.93128	0.695222	0.984361	4.0267	0.2118	2354	1952	589	802	881	291	1380	1959	1748	2786	2837	1564
3‚Ä≤SLDN-[460]	SDB220	65.8545	21.0826	54.0787	37.4807	1.21775	0.701492	0	4	0	0	0	0	0	0	1	1	0	0
3‚Ä≤S-Di-LN-[1350]	SDB198	634.819	709.938	1058.29	227.679	0.599851	0.336613	34	45	6	8	6	3	44	70	30	13	50	20
3‚Ä≤STri-LN-[160]	SDB196	56.2842	42.8115	76.9156	71.123	0.731766	0.634833	551	684	20	42	54	14	689	1108	592	916	825	503
3‚Ä≤SL (Gc)-[490]	SDB77	183.681	138.712	81.5769	26.7821	2.25163	0.0424568	18	25	3	11	13	2	9	26	60	100	108	44
3‚Ä≤SLN (Gc)-[570]	SDB141	7.21541	14.0901	5.46227	7.79373	1.32095	0.812302	149	139	10	25	21	2	44	67	37	83	78	48
6‚Ä≤SL-[650]	SDB127	379.493	467.258	0.494615	1.26165	767.249	2.16163e-05	5	2	0	0	3	0	0	11	3	4	0	5
6‚Ä≤SL-[760]	SDB106	39.8741	31.9758	63.9446	25.8139	0.623572	0.386748	17	18	52	86	95	19	0	0	0	0	0	1
6‚Ä≤SLN-[350]	SDB2	105.932	129.568	1.63949	3.68608	64.613	0.000613899	25	25	2	6	7	0	38	58	32	64	71	23
6SLN-Lec-[300]	SDB199	663.063	605.36	944.228	515.248	0.702228	0.451816	7	6	12	29	22	7	0	2	4	0	0	0
6‚Ä≤S-Di-LN-[300]	SDB197	128.274	47.9672	88.9039	67.1443	1.44284	0.451816	466	688	41	49	51	19	770	1272	472	670	635	324
GD2-[460]	SDB100	69.9967	76.8457	8.59507	15.4827	8.14382	0.0376594	66	74	11	12	23	5	76	129	22	50	76	33
GT2-[160]	SDB71	66.5163	34.7011	68.1307	10.2323	0.976305	0.950226	8	15	7	12	20	4	15	14	0	8	0	0
GQ2-[140]	SDB44	94.8606	34.6398	73.9745	83.5444	1.28234	0.677383	30	54	6	9	6	2	38	71	45	70	46	32
TetraSLac-[80]	SDB78	1172.04	600.478	1482.95	574.747	0.790346	0.451816	50	65	6	11	11	5	71	144	31	38	35	10
AzOH-[320]	SDB267	840.198	842.507	1029.11	347.837	0.816432	0.677565	777	927	75	139	119	41	587	917	1077	1790	1428	816
AzOH-[380]	SDB275	411.967	91.1477	383.312	107.929	1.07476	0.812302	747	828	48	69	63	14	761	1102	593	810	867	379
AzOH-[380]	SDB276	60.7518	87.8033	39.9864	46.6536	1.51931	0.634833	204	264	37	49	56	17	197	369	291	305	349	169
AzOH-[460]	SDB85	51.376	65.6731	66.1656	42.4058	0.776477	0.742139	51	76	2	2	1	1	40	78	15	12	20	8
AzOH-[810]	SDB271	26.0204	25.808	27.4909	19.2813	0.946507	0.934458	51	50	0	1	5	1	67	76	36	37	43	22
AzOH-[810]	SDB272	282.364	172.859	326.769	58.6066	0.864109	0.688591	13	9	5	2	2	2	8	12	21	36	35	12
AzOH-[810]	SDB273	43.7131	64.2061	24.2042	28.4851	1.80601	0.634833	188	232	16	27	37	8	186	341	212	310	264	139
AzOH-[810]	SDB274	2.17458	2.37381	1.66997	3.38224	1.30216	0.829679	3	2	3	13	10	4	0	1	22	31	31	20
AzOH-[810]	SDB277	160.772	148.799	164.845	64.1028	0.975289	0.95407	2	1	0	0	0	0	0	0	0	6	0	1
AzOH-[810]	SDB278	42.0206	76.5846	37.2882	17.3464	1.12692	0.907047	124	159	7	13	13	4	110	178	115	122	150	51
Blank	SDB5	0.256947	0	0.256947	0	1	1	35	61	0	1	0	0	16	28	18	40	43	20
Blank	SDB6	891.997	1069.99	1132.17	900.697	0.787865	0.701492	0	0	0	0	0	0	0	0	0	0	0	0
Blank	SDB14	11.2553	11.0799	13.7615	16.5815	0.817887	0.823795	1078	745	30	49	57	23	1249	1473	428	844	540	368
Blank	SDB18	404.452	466.346	472.388	416.77	0.856187	0.812302	8	7	0	1	2	0	14	25	11	3	3	2
Blank	SDB21	0.931492	1.14504	0.256947	0	3.62523	0.261456	503	288	15	21	31	11	560	605	178	297	197	169
Blank	SDB22	15.3783	17.2331	7.64244	4.02992	2.01222	0.336613	1	0	0	0	0	0	0	0	0	0	0	0
Blank	SDB24	3510.38	925.946	2981.47	321.615	1.1774	0.451816	13	13	1	1	0	0	7	7	5	5	6	2
Blank	SDB27	156310	19246.8	159837	10020.9	0.977933	0.546543	2318	2148	293	464	406	125	1603	2536	1944	3187	2467	1485
Blank	SDB32	9.9053	8.50053	5.46979	5.64587	1.81091	0.451816	80924	71116	16045	22921	20668	7084	94445	135163	110120	180957	115302	75189
Blank	SDB38	81427	12047.3	84856.9	7218.75	0.959581	0.451816	7	3	1	1	2	0	5	8	2	3	0	4
Blank	SDB39	34100.7	9048.89	31625.2	7790.53	1.07828	0.638843	43996	35497	8015	12729	10757	3589	50154	66949	56580	95298	63124	43140
Blank	SDB40	15845.7	6849.34	19835.7	3252.01	0.798849	0.343144	17877	19419	2508	3829	4763	1886	16135	24674	19469	30841	29052	18045
Blank	SDB54	3924.58	4680.41	5321.44	3048.34	0.737504	0.634833	9819	11402	1084	1382	1918	767	12145	20396	11794	18479	15623	9123
Blank	SDB57	7535.42	8322.86	10080.7	6363.85	0.747507	0.634833	3278	4563	139	227	307	92	4043	7650	2726	3641	3517	1854
Blank	SDB61	1.73945	4.50653	1.87756	2.85434	0.926443	0.950226	6537	8168	312	430	604	192	8530	14481	4890	6758	6116	3394
Blank	SDB66	4263.82	3934.2	4069.49	3548.35	1.04775	0.941297	1	0	0	1	0	0	3	1	0	1	2	0
Other		208767	179458	268514	103695	0.777487	0.634833	3315	4224	181	238	407	160	3685	6903	1635	2482	1989	1217
