# Supplementary material for: Chemoenzymatic synthesis of genetically-encoded multivalent liquid N-glycan arrays
Source: Nat Commun. 2023 Aug 28;14:5237. doi: 10.1038/s41467-023-40900-y (PMC10462762; doi:10.1038/s41467-023-40900-y)
Supplement: Supplementary file 10 — Supplementary Dataset 6 [file 41467_2023_40900_MOESM10_ESM.zip › Supplementary Data 3_Raw data for Fig.6/Figure6-data-table-combined-3hrs-plasma-Kidney.R-Plasma.xlsx]

## Sheet: data-table-combined-3hrs-plasma
Barcode	SDB	Test (CPM)	Test (SD)	Reference (CPM)	Ref (SD)	FC	q-value	20220715-87JHvqAIA-IC2	20220715-87JHvqAIA-IC3	20220715-87JHvqAIA-IC4	20220715-87JHvqAIA-IC5	20220715-87JHvqAIA-IC6	20220715-87JHcoAIA-IC1	20220715-87JHcoAIA-IC2	20220715-87JHcoAIA-IC3	20220715-87JHcoAIA-IC4	20220715-87JHcoAIA-IC5	20220715-87JHcoAIA-IC6
Blanks	Blanks	303415	4.1159e-11	320239	5.20625e-11	0.947464	0.295385	114803	7276	3230	52539	105243	217941	303566	135678	219761	175447	116246
7-[50]	SDB206	3304.75	2838.1	5106.24	1761	0.647199	0.295385	134957	25875	9029	81941	128910	192578	280871	209782	342796	237938	153992
7-[140]	SDB191	442.737	528.868	587.535	439.035	0.753549	0.67534	1878	103	49	907	2369	3353	6241	3359	3985	3404	2090
7-[430]	SDB28	13.2822	66.2217	15.185	22.1871	0.874694	0.968584	270	4	4	108	368	468	958	261	370	345	191
7-[500]	SDB120	1.30549	23.5715	3.47306	7.18611	0.37589	0.634921	0	2	3	1	3	0	1	12	44	10	8
7-[970]	SDB186	0.24329	0	5.52793	9.51706	0.0440111	0.197382	0	0	1	0	0	5	9	0	0	0	0
8-[50]	SDB36	24766.6	4193.41	23755.1	3826.99	1.04258	0.775495	0	0	0	0	0	0	0	9	14	2	1
8-[140]	SDB163	1318.69	567.668	1801	562.519	0.732197	0.295385	10877	2397	807	6159	9319	12602	18349	17258	26612	17155	12861
8-[760]	SDB43	10.7848	42.6972	1.95966	2.30496	5.5034	0.169799	559	84	27	438	725	878	1280	1166	1779	1812	981
8-[1000]	SDB171	3.83112	7.885	0.753516	2.5233	5.08433	0.245876	0	1	2	2	4	0	0	2	4	1	1
9-[50]	SDB108	243.201	105.871	399.487	135.547	0.608784	0.146723	5	0	0	0	0	0	0	0	0	0	2
9-[160]	SDB219	622.093	688.582	1055	395.271	0.589661	0.295385	78	17	6	74	144	289	456	274	307	254	161
9-[510]	SDB110	7.40587	69.1186	2.5429	6.82646	2.91238	0.602461	556	11	9	133	325	703	1311	656	882	780	362
9-[950]	SDB156	0.24329	0	0.24329	0	1	1	0	1	3	0	0	0	10	0	1	0	0
10-[150]	SDB101	3011.15	1971.14	5779.88	960.347	0.520971	0.0942174	0	0	0	0	0	0	0	0	0	0	0
10-[500]	SDB119	13.9945	40.7114	29.85	38.0777	0.468829	0.575188	0	3	3	6	11	0	1	7	4	4	1
10-[540]	SDB37	194.308	191.17	9.07676	15.944	21.4072	0.0267435	1	1	2	4	5	0	0	35	28	36	26
10-[760]	SDB13	27.4817	59.6547	4.04298	5.73209	6.79738	0.102965	1338	133	60	910	2029	3446	5895	3315	5494	4668	2729
6-[50]	SDB90	4500.28	4693.31	7242.77	2518.93	0.621348	0.315375	0	17	9	56	125	0	0	18	11	2	7
6-[150]	SDB102	103.522	90.8014	181.069	87.5462	0.571729	0.245919	2876	90	51	1192	3411	4812	8931	3940	6083	5327	2954
6-[500]	SDB155	6.07737	9.19978	1.3052	2.4849	4.65629	0.193245	13	5	3	42	68	65	109	150	192	194	92
6-[750]	SDB94	152.727	138.338	131.348	104.733	1.16277	0.826268	1	0	0	1	6	0	0	0	2	3	0
6-[810]	SDB29	3569.66	3706.38	5665.06	3114.15	0.630118	0.315375	13	9	7	49	98	112	213	52	73	87	39
11-[50]	SDB224	911.084	896.489	1151.34	602.456	0.791326	0.701604	3199	109	47	921	1610	5422	6416	2553	4712	2936	2433
11-[150]	SDB104	36.9477	56.5017	34.7344	19.9237	1.06372	0.968584	534	9	14	282	646	861	1575	530	776	807	477
11-[750]	SDB95	7.91038	23.3648	0.72443	1.35883	10.9195	0.102965	1	1	0	18	31	15	32	38	38	25	9
11-[780]	SDB20	1.88922	2.68049	114.844	128.552	0.0164503	0.0128993	4	2	1	0	0	0	0	0	0	1	1
GN-[590]	SDB148	32.3037	212.144	0.24329	0	132.778	0.102965	1	0	0	1	0	2	7	112	197	126	80
Lac-[1030]	SDB128	0.24329	0	0.24329	0	1	1	0	0	9	0	0	0	0	0	0	0	0
Lac-[1240]	SDB105	15.9583	20.9422	67.2527	76.6941	0.237289	0.102965	0	0	0	0	0	0	0	0	0	0	0
LacNAc, LN-[1110]	SDB129	1.10961	2.59732	0.24329	0	4.56084	0.242934	13	0	0	6	3	72	124	27	35	31	8
Lec-[680]	SDB52	15.9149	19.5145	0.465159	0.691719	34.214	0.0128993	0	0	0	1	0	0	0	0	0	0	0
P1 tri-[620]	SDB55	887.737	405.574	1900.04	546.131	0.467221	0.031943	1	1	0	7	11	0	1	0	0	0	0
LacDiNAc-[50]	SDB58	887.435	815.304	1670.98	299.54	0.531088	0.146723	479	43	22	237	485	907	1591	1178	1810	1904	984
Globoside-P-[730]	SDB59	8.8128	19.6679	1.18018	2.20647	7.46732	0.102965	703	35	9	231	460	1060	1652	909	1581	1372	789
P1 tetra-[970]	SDB89	0.24329	0	0.24329	0	1	1	1	1	1	1	5	2	2	0	0	0	0
P1 penta-[620]	SDB53	2481.32	2048.46	1592.14	406.311	1.55848	0.295385	0	0	0	0	0	0	0	0	0	0	0
H-type 2-[540]	SDB64	32.1684	159.809	3.85568	7.54619	8.34312	0.197382	270	208	57	1008	1561	970	1428	952	1358	1546	719
B tetra L-[920]	SDB30	144.266	60.5525	311.438	169.304	0.463226	0.0836666	0	0	7	5	6	5	10	0	1	0	0
A tetra type 1-[700]	SDB34	2900.26	1844.13	4801.04	386.566	0.60409	0.146723	89	8	4	39	54	260	413	133	290	177	112
A tetra L-[590]	SDB15	1725.42	639.056	3094.34	401.044	0.557605	0.0698584	2029	138	57	749	1403	3042	4474	3129	5042	3518	2111
Gala3Lex-[620]	SDB56	218.78	146.6	381.762	140.877	0.573079	0.167139	1080	142	45	402	624	2086	2769	2130	3274	2164	1295
2'F-B type 2-[220]	SDB72	137.637	167.821	195.727	110.031	0.70321	0.602461	131	9	4	50	133	249	484	222	357	265	135
2'F-B type 2-[760]	SDB60	1.32285	23.5715	0.475763	0.926123	2.78048	0.573986	85	1	0	44	99	131	280	79	137	159	78
Di-Lex-[410]	SDB111	0.24329	0	0.24329	0	1	1	0	0	1	0	0	0	0	1	0	0	0
LeALex-[350]	SDB130	44.2532	36.2675	20.2633	12.355	2.18391	0.197382	0	0	0	0	0	0	0	0	0	0	0
Lec-LeX-[570]	SDB69	0.24329	0	1.43719	4.63061	0.169282	0.482699	10	2	2	11	30	12	25	10	8	22	9
GM1-[460]	SDB99	221.731	46.5668	177.85	114.534	1.24673	0.581052	0	0	0	0	0	0	0	5	0	0	0
GM2-[590]	SDB98	522.592	135.828	511.196	114.09	1.02229	0.968584	97	16	8	57	96	140	262	61	133	127	64
GD1a-[110]	SDB31	2305.8	515.291	2802.88	909.575	0.822656	0.504006	210	39	13	154	272	248	494	351	457	451	251
GM3-[540]	SDB132	1.32285	23.5715	0.677865	0.984361	1.95149	0.734111	1213	196	54	645	943	1380	1959	1748	2786	2837	1564
3‚Ä≤SLDN-[460]	SDB220	83.8057	64.6631	54.0695	37.4807	1.54996	0.475509	0	0	1	0	0	0	0	1	1	0	0
3‚Ä≤S-Di-LN-[1350]	SDB198	694.184	623.959	1058.28	227.679	0.655957	0.297081	18	7	1	32	51	44	70	30	13	50	20
3‚Ä≤STri-LN-[160]	SDB196	37.0234	53.7843	76.8982	71.123	0.481459	0.295385	499	26	7	172	423	689	1108	592	916	825	503
3‚Ä≤SL (Gc)-[490]	SDB77	167.34	199.128	81.5638	26.7821	2.05165	0.229032	15	1	3	11	11	9	26	60	100	108	44
3‚Ä≤SLN (Gc)-[570]	SDB141	11.0707	93.1714	5.45222	7.79373	2.0305	0.703168	8	8	3	74	133	44	67	37	83	78	48
6‚Ä≤SL-[650]	SDB127	29.7555	61.7419	0.486713	1.26165	61.1356	0.0128993	0	0	4	0	3	0	11	3	4	0	5
6‚Ä≤SL-[760]	SDB106	58.0426	104.105	63.9275	25.8139	0.907945	0.946516	41	0	0	5	2	0	0	0	0	0	1
6‚Ä≤SLN-[350]	SDB2	1.10916	2.59732	1.63067	3.68608	0.680183	0.845979	73	1	0	9	13	38	58	32	64	71	23
6SLN-Lec-[300]	SDB199	419.154	365.477	944.215	515.248	0.443918	0.102965	0	0	0	1	0	0	2	4	0	0	0
6‚Ä≤S-Di-LN-[300]	SDB197	75.7409	42.9116	88.8915	67.1443	0.85206	0.791374	282	15	5	96	271	770	1272	472	670	635	324
GD2-[460]	SDB100	10.7652	21.4917	8.5794	15.4827	1.25478	0.93116	35	5	1	19	46	76	129	22	50	76	33
GT2-[160]	SDB71	14.6093	15.2156	68.1158	10.2323	0.214478	0.0267435	14	0	0	0	2	15	14	0	8	0	0
GQ2-[140]	SDB44	21.2438	33.5577	73.9523	83.5444	0.287264	0.146723	8	0	0	5	7	38	71	45	70	46	32
TetraSLac-[80]	SDB78	734.794	606.336	1482.93	574.747	0.4955	0.102965	24	1	0	2	4	71	144	31	38	35	10
AzOH-[320]	SDB267	1085.97	748.283	1029.1	347.837	1.05527	0.946516	205	35	13	275	525	587	917	1077	1790	1428	816
AzOH-[380]	SDB275	115.22	119.945	383.298	107.929	0.300601	0.0267435	643	37	21	302	659	761	1102	593	810	867	379
AzOH-[380]	SDB276	30.4983	25.0921	39.9714	46.6536	0.763002	0.757274	101	4	1	29	42	197	369	291	305	349	169
AzOH-[460]	SDB85	42.6247	41.9538	66.1574	42.4058	0.644292	0.482699	18	0	1	9	14	40	78	15	12	20	8
AzOH-[810]	SDB271	10.6751	21.873	27.4658	19.2813	0.388668	0.295385	27	2	0	8	27	67	76	36	37	43	22
AzOH-[810]	SDB272	322.237	170.221	326.758	58.6066	0.986162	1	0	0	1	4	7	8	12	21	36	35	12
AzOH-[810]	SDB273	1.0409	1.65098	24.2016	28.4851	0.0430095	0.0836666	132	17	7	95	202	186	341	212	310	264	139
AzOH-[810]	SDB274	9.45656	22.078	1.63307	3.38224	5.79065	0.208044	0	0	0	0	1	0	1	22	31	31	20
AzOH-[810]	SDB277	107.197	114.762	164.831	64.1028	0.650341	0.50729	14	0	0	0	0	0	0	0	6	0	1
AzOH-[810]	SDB278	52.1303	61.6313	37.2734	17.3464	1.39859	0.602461	3	5	5	41	70	110	178	115	122	150	51
Blank	SDB5	1.03435	1.65098	0.24329	0	4.25148	0.229032	48	2	2	2	20	16	28	18	40	43	20
Blank	SDB6	655.851	771.224	1132.15	900.697	0.579297	0.297081	0	0	0	0	1	0	0	0	0	0	0
Blank	SDB14	7.5493	22.1358	13.7526	16.5815	0.548935	0.602461	638	24	6	138	284	1249	1473	428	844	540	368
Blank	SDB18	400.507	534.651	472.36	416.77	0.847884	0.820245	6	0	1	0	2	14	25	11	3	3	2
Blank	SDB21	0.24329	0	0.24329	0	1	1	426	11	4	80	149	560	605	178	297	197	169
Blank	SDB22	1.78634	1.97759	7.63656	4.02992	0.233919	0.146723	0	0	0	0	0	0	0	0	0	0	0
Blank	SDB24	2924.89	439.912	2981.45	321.615	0.981029	0.968584	1	0	0	0	1	7	7	5	5	6	2
Blank	SDB27	137249	21325	159837	10020.9	0.858678	0.102965	1438	272	77	763	1174	1603	2536	1944	3187	2467	1485
Blank	SDB32	2.50071	3.1733	5.4832	5.64587	0.456067	0.514714	71590	11360	3865	35854	54341	94445	135163	110120	180957	115302	75189
Blank	SDB38	104976	40738.4	84856.9	7218.75	1.23709	0.0945125	2	0	0	0	1	5	8	2	3	0	4
Blank	SDB39	27558.4	13116.5	31625.2	7790.53	0.871408	0.538374	36449	11389	3995	26409	35576	50154	66949	56580	95298	63124	43140
Blank	SDB40	15675.5	12247.1	19835.7	3252.01	0.790268	0.50729	7910	2011	702	9252	16120	16135	24674	19469	30841	29052	18045
Blank	SDB54	3080.23	3676.03	5321.43	3048.34	0.578836	0.358663	7501	544	250	5408	10574	12145	20396	11794	18479	15623	9123
Blank	SDB57	7178.16	7784.3	10080.7	6363.85	0.712067	0.569777	2130	45	19	835	2406	4043	7650	2726	3641	3517	1854
Blank	SDB61	1.10897	2.59732	1.87195	2.85434	0.592412	0.734111	4696	132	66	2025	5417	8530	14481	4890	6758	6116	3394
Blank	SDB66	3828.32	3775.84	4069.48	3548.35	0.94074	0.968584	0	0	0	1	0	3	1	0	1	2	0
Other		182756	123900	268514	103695	0.68062	0.295385	2170	87	44	1176	2864	3685	6903	1635	2482	1989	1217
