# Supplementary material for: Chemoenzymatic synthesis of genetically-encoded multivalent liquid N-glycan arrays
Source: Nat Commun. 2023 Aug 28;14:5237. doi: 10.1038/s41467-023-40900-y (PMC10462762; doi:10.1038/s41467-023-40900-y)
Supplement: Supplementary file 11 — Supplementary Dataset 7 [file 41467_2023_40900_MOESM11_ESM.zip]

Archive with 8 entries (5 files):
- Supplementary Data 4_LiGA Dictionaries/
- Supplementary Data 4_LiGA Dictionaries/Dictionary SC-5 for Fig.5, Fig. S16-S24.xlsx
- __MACOSX/
- __MACOSX/Supplementary Data 4_LiGA Dictionaries/
- __MACOSX/Supplementary Data 4_LiGA Dictionaries/._Dictionary SC-5 for Fig.5, Fig. S16-S24.xlsx
- Supplementary Data 4_LiGA Dictionaries/Dictionary JH for Fig.6, Fig. S25-31.xlsx
- __MACOSX/Supplementary Data 4_LiGA Dictionaries/._Dictionary JH for Fig.6, Fig. S25-31.xlsx
- __MACOSX/._Supplementary Data 4_LiGA Dictionaries
