# Supplementary material for: Chemoenzymatic synthesis of genetically-encoded multivalent liquid N-glycan arrays
Source: Nat Commun. 2023 Aug 28;14:5237. doi: 10.1038/s41467-023-40900-y (PMC10462762; doi:10.1038/s41467-023-40900-y)
Supplement: Supplementary file 11 — Supplementary Dataset 7 [file 41467_2023_40900_MOESM11_ESM.zip › Supplementary Data 4_LiGA Dictionaries/Dictionary SC-5 for Fig.5, Fig. S16-S24.xlsx]

## Sheet: Dictionary SC-5 for Fig.5 submi
.....SDB	Position....	Sequence..........................................................	Alphanum..	Modification....................................................................	order	Axis name.......		MALDI.txt	Density	Copy
SDB103	[7:27 52:96]	TTATTATTCGCAATTCCTTTAAGTGTTGAAAAAAACGACCAGAAGACTTATCACGCGGGTGGGGGG	TL-IV-71	Neu5Ac(α2-6)Gal(β1-4)GlcNAc(β1-2)Man(α1-6)[Neu5Ac(α2-6)Gal(β1-4)GlcNAc(β1-2)Man(α1-3)]Man(β1-4)GlcNAc(β1-4)GlcNAc(β1-Sp;GlcNAc(β1-2)Man(α1-6)[Neu5Ac(α2-6)Gal(β1-4)GlcNAc(β1-2)Man(α1-3)]Man(β1-4)GlcNAc(β1-4)GlcNAc(β1-Sp;Neu5Ac(α2-6)Gal(β1-4)GlcNAc(β1-2)Man(α1-6)[GlcNAc(β1-2)Man(α1-3)]Man(β1-4)GlcNAc(β1-4)GlcNAc(β1-Sp	1	7-[50]		TL-IV-71-0607_0006.txt	2	50
SDB191	[7:27 52:96]	TTATTATTCGCAATTCCTTTAAGCGTAGAGAAGAATGATCAAAAAACATATCACGCTGGTGGTGGT	TL-IV-61	Neu5Ac(α2-6)Gal(β1-4)GlcNAc(β1-2)Man(α1-6)[Neu5Ac(α2-6)Gal(β1-4)GlcNAc(β1-2)Man(α1-3)]Man(β1-4)GlcNAc(β1-4)GlcNAc(β1-Sp;GlcNAc(β1-2)Man(α1-6)[Neu5Ac(α2-6)Gal(β1-4)GlcNAc(β1-2)Man(α1-3)]Man(β1-4)GlcNAc(β1-4)GlcNAc(β1-Sp;Neu5Ac(α2-6)Gal(β1-4)GlcNAc(β1-2)Man(α1-6)[GlcNAc(β1-2)Man(α1-3)]Man(β1-4)GlcNAc(β1-4)GlcNAc(β1-Sp	2	7-[140]		TL-IV-61-0607_0003.txt	5	140
SDB120	[7:27 52:96]	CTGCTGTTTGCTATTCCACTAAGTGTTGAAAAAAACGATCAGAAGACTTATCATGCTGGGGGAGGA	TL-IV-121	Neu5Ac(α2-6)Gal(β1-4)GlcNAc(β1-2)Man(α1-6)[Neu5Ac(α2-6)Gal(β1-4)GlcNAc(β1-2)Man(α1-3)]Man(β1-4)GlcNAc(β1-4)GlcNAc(β1-Sp;GlcNAc(β1-2)Man(α1-6)[Neu5Ac(α2-6)Gal(β1-4)GlcNAc(β1-2)Man(α1-3)]Man(β1-4)GlcNAc(β1-4)GlcNAc(β1-Sp;Neu5Ac(α2-6)Gal(β1-4)GlcNAc(β1-2)Man(α1-6)[GlcNAc(β1-2)Man(α1-3)]Man(β1-4)GlcNAc(β1-4)GlcNAc(β1-Sp	3	7-[500]		TL-III-111-2nd day_0005.txt	18	500
SDB28	[7:27 52:96]	CTACTCTTCGCCATTCCACTGAGTGTGGAGAAGAATGATCAGAAGACTTATCATGCGGGTGGAGGT	TL-IV-111	Neu5Ac(α2-6)Gal(β1-4)GlcNAc(β1-2)Man(α1-6)[Neu5Ac(α2-6)Gal(β1-4)GlcNAc(β1-2)Man(α1-3)]Man(β1-4)GlcNAc(β1-4)GlcNAc(β1-Sp;GlcNAc(β1-2)Man(α1-6)[Neu5Ac(α2-6)Gal(β1-4)GlcNAc(β1-2)Man(α1-3)]Man(β1-4)GlcNAc(β1-4)GlcNAc(β1-Sp;Neu5Ac(α2-6)Gal(β1-4)GlcNAc(β1-2)Man(α1-6)[GlcNAc(β1-2)Man(α1-3)]Man(β1-4)GlcNAc(β1-4)GlcNAc(β1-Sp	4	7-[750]		TL-IV-45_0531_0006.txt	28	750
SDB186	[7:27 52:96]	CTACTGTTCGCAATCCCGCTAAGTGTTGAGAAAAACGATCAAAAGACTTATCATGCAGGCGGAGGA	TL-IV-47	Neu5Ac(α2-6)Gal(β1-4)GlcNAc(β1-2)Man(α1-6)[Neu5Ac(α2-6)Gal(β1-4)GlcNAc(β1-2)Man(α1-3)]Man(β1-4)GlcNAc(β1-4)GlcNAc(β1-Sp;GlcNAc(β1-2)Man(α1-6)[Neu5Ac(α2-6)Gal(β1-4)GlcNAc(β1-2)Man(α1-3)]Man(β1-4)GlcNAc(β1-4)GlcNAc(β1-Sp;Neu5Ac(α2-6)Gal(β1-4)GlcNAc(β1-2)Man(α1-6)[GlcNAc(β1-2)Man(α1-3)]Man(β1-4)GlcNAc(β1-4)GlcNAc(β1-Sp	5	7-[970]		TL-IV-47_0531_0004.txt	36	970
SDB206	[7:27 52:96]	CTTCTATTTGCTATTCCTCTAAGTGTTGAAAAAAACGACCAAAAAACATATCATGCGGGGGGCGGA	TL-IV-93	Neu5Ac(α2-6)Gal(β1-4)GlcNAc(β1-2)Man(α1-6)[Neu5Ac(α2-6)Gal(β1-4)GlcNAc(β1-2)Man(α1-3)]Man(β1-4)GlcNAc(β1-4)GlcNAc(β1-Sp;Gal(β1-4)GlcNAc(β1-2)Man(α1-6)[Neu5Ac(α2-6)Gal(β1-4)GlcNAc(β1-2)Man(α1-3)]Man(β1-4)GlcNAc(β1-4)GlcNAc(β1-Sp;Neu5Ac(α2-6)Gal(β1-4)GlcNAc(β1-2)Man(α1-6)[Gal(β1-4)GlcNAc(β1-2)Man(α1-3)]Man(β1-4)GlcNAc(β1-4)GlcNAc(β1-Sp	6	8-[50]		TL-IV-93_0002.txt	2	50
SDB36	[7:27 52:96]	CTGCTCTTCGCGATCCCTCTGAGTGTGGAGAAGAATGATCAGAAGACTTATCATGCGGGTGGAGGT	TL-IV-115	Neu5Ac(α2-6)Gal(β1-4)GlcNAc(β1-2)Man(α1-6)[Neu5Ac(α2-6)Gal(β1-4)GlcNAc(β1-2)Man(α1-3)]Man(β1-4)GlcNAc(β1-4)GlcNAc(β1-Sp;Gal(β1-4)GlcNAc(β1-2)Man(α1-6)[Neu5Ac(α2-6)Gal(β1-4)GlcNAc(β1-2)Man(α1-3)]Man(β1-4)GlcNAc(β1-4)GlcNAc(β1-Sp;Neu5Ac(α2-6)Gal(β1-4)GlcNAc(β1-2)Man(α1-6)[Gal(β1-4)GlcNAc(β1-2)Man(α1-3)]Man(β1-4)GlcNAc(β1-4)GlcNAc(β1-Sp	7	8-[50]		TL-IV-115_0001.txt	2	50
SDB163	[7:27 52:96]	CTGCTGTTTGCGATACCCCTGAGCGTGGAGAAAAATGACCAAAAGACTTACCATGCTGGAGGAGGA	TL-IV-75	Neu5Ac(α2-6)Gal(β1-4)GlcNAc(β1-2)Man(α1-6)[Neu5Ac(α2-6)Gal(β1-4)GlcNAc(β1-2)Man(α1-3)]Man(β1-4)GlcNAc(β1-4)GlcNAc(β1-Sp;Gal(β1-4)GlcNAc(β1-2)Man(α1-6)[Neu5Ac(α2-6)Gal(β1-4)GlcNAc(β1-2)Man(α1-3)]Man(β1-4)GlcNAc(β1-4)GlcNAc(β1-Sp;Neu5Ac(α2-6)Gal(β1-4)GlcNAc(β1-2)Man(α1-6)[Gal(β1-4)GlcNAc(β1-2)Man(α1-3)]Man(β1-4)GlcNAc(β1-4)GlcNAc(β1-Sp	8	8-[140]		TL-IV-75-0611_0001.txt	5	140
SDB170	[7:27 52:96]	TTATTATTCGCAATTCCTTTAAGCGTGGAGAAAAATGACCAAAAAACGTATCATGCGGGGGGGGGT	TL-IV-67	Neu5Ac(α2-6)Gal(β1-4)GlcNAc(β1-2)Man(α1-6)[Neu5Ac(α2-6)Gal(β1-4)GlcNAc(β1-2)Man(α1-3)]Man(β1-4)GlcNAc(β1-4)GlcNAc(β1-Sp;Gal(β1-4)GlcNAc(β1-2)Man(α1-6)[Neu5Ac(α2-6)Gal(β1-4)GlcNAc(β1-2)Man(α1-3)]Man(β1-4)GlcNAc(β1-4)GlcNAc(β1-Sp;Neu5Ac(α2-6)Gal(β1-4)GlcNAc(β1-2)Man(α1-6)[Gal(β1-4)GlcNAc(β1-2)Man(α1-3)]Man(β1-4)GlcNAc(β1-4)GlcNAc(β1-Sp	9	8-[490]		TL-IV-67-0610_0004.txt	18	490
SDB43	[7:27 52:96]	CTTCTGTTTGCTATTCCGCTCAGTGTGGAGAAGAATGATCAAAAAACCTACCATGCCGGGGGAGGG	TL-III-155-1	Neu5Ac(α2-6)Gal(β1-4)GlcNAc(β1-2)Man(α1-6)[Neu5Ac(α2-6)Gal(β1-4)GlcNAc(β1-2)Man(α1-3)]Man(β1-4)GlcNAc(β1-4)GlcNAc(β1-Sp;Gal(β1-4)GlcNAc(β1-2)Man(α1-6)[Neu5Ac(α2-6)Gal(β1-4)GlcNAc(β1-2)Man(α1-3)]Man(β1-4)GlcNAc(β1-4)GlcNAc(β1-Sp;Neu5Ac(α2-6)Gal(β1-4)GlcNAc(β1-2)Man(α1-6)[Gal(β1-4)GlcNAc(β1-2)Man(α1-3)]Man(β1-4)GlcNAc(β1-4)GlcNAc(β1-Sp	10	8-[760]		TL-III-155-1_0322_0003.txt	28	760
SDB171	[7:27 52:96]	CTTCTCTTTGCAATCCCGCTGAGCGTCGAGAAGAATGACCAGAAGACATACCACGCTGGTGGCGGC	TL-IV-69	Neu5Ac(α2-6)Gal(β1-4)GlcNAc(β1-2)Man(α1-6)[Neu5Ac(α2-6)Gal(β1-4)GlcNAc(β1-2)Man(α1-3)]Man(β1-4)GlcNAc(β1-4)GlcNAc(β1-Sp;Gal(β1-4)GlcNAc(β1-2)Man(α1-6)[Neu5Ac(α2-6)Gal(β1-4)GlcNAc(β1-2)Man(α1-3)]Man(β1-4)GlcNAc(β1-4)GlcNAc(β1-Sp;Neu5Ac(α2-6)Gal(β1-4)GlcNAc(β1-2)Man(α1-6)[Gal(β1-4)GlcNAc(β1-2)Man(α1-3)]Man(β1-4)GlcNAc(β1-4)GlcNAc(β1-Sp	11	8-[1000]		TL-IV-69-0608_0004.txt	37	1000
SDB108	[7:27 52:96]	CTTCTGTTCGCGATCCCCCTAAGTGTGGAGAAAAATGACCAAAAGACTTATCATGCTGGGGGAGGT	TL-IV-89	Neu5Ac(α2-6)Gal(β1-4)GlcNAc(β1-2)Man(α1-6)[Neu5Ac(α2-6)Gal(β1-4)GlcNAc(β1-2)Man(α1-3)]Man(β1-4)GlcNAc(β1-4)GlcNAc(β1-Sp	12	9-[50]		TL-IV-89-0614_0002.txt	2	50
SDB219	[7:27 52:96]	TTATTATTCGCAATTCCTTTAAGTGTGGAAAAGAACGATCAAAAAACTTATCACGCGGGTGGGGGC	TL-IV-87	Neu5Ac(α2-6)Gal(β1-4)GlcNAc(β1-2)Man(α1-6)[Neu5Ac(α2-6)Gal(β1-4)GlcNAc(β1-2)Man(α1-3)]Man(β1-4)GlcNAc(β1-4)GlcNAc(β1-Sp	13	9-[160]		TL-IV-87-0614_0002.txt	5	160
SDB110	[7:27 52:96]	CTGCTGTTTGCGATCCCGCTAAGCGTGGAAAAGAACGATCAGAAGACGTACCATGCGGGAGGGGGG	TL-IV-81	Neu5Ac(α2-6)Gal(β1-4)GlcNAc(β1-2)Man(α1-6)[Neu5Ac(α2-6)Gal(β1-4)GlcNAc(β1-2)Man(α1-3)]Man(β1-4)GlcNAc(β1-4)GlcNAc(β1-Sp	14	9-[510]		TL-IV-81-0614_0007.txt	19	510
SDB158	[7:27 52:96]	CTACTTTTTGCTATTCCGCTGAGCGTGGAGAAGAATGATCAGAAGACATACCATGCGGGTGGAGGG	TL-IV-85	Neu5Ac(α2-6)Gal(β1-4)GlcNAc(β1-2)Man(α1-6)[Neu5Ac(α2-6)Gal(β1-4)GlcNAc(β1-2)Man(α1-3)]Man(β1-4)GlcNAc(β1-4)GlcNAc(β1-Sp	15	9-[730]		TL-IV-85-0614_0002.txt	27	730
SDB156	[7:27 52:96]	TTATTATTCGCAATTCCTTTAAGTGTCGAGAAAAACGATCAAAAGACCTACCACGCAGGGGGTGGT	TL-IV-83	Neu5Ac(α2-6)Gal(β1-4)GlcNAc(β1-2)Man(α1-6)[Neu5Ac(α2-6)Gal(β1-4)GlcNAc(β1-2)Man(α1-3)]Man(β1-4)GlcNAc(β1-4)GlcNAc(β1-Sp	16	9-[950]		TL-IV-83-0614_0004.txt	35	950
SDB147	[7:27 52:96]	CTACTGTTCGCAATCCCGCTAAGCGTTGAGAAGAACGATCAAAAAACATACCACGCAGGTGGGGGA	TL-III-189-2	Neu5Ac(α2-6)Gal(β1-4)GlcNAc(β1-2)Man(α1-6)[Neu5Ac(α2-6)Gal(β1-4)GlcNAc(β1-2)Man(α1-3)]Man(β1-4)GlcNAc(β1-4)GlcNAc(β1-Sp	17	9-[970]		TL-III-189-1-afterPEG_0010.txt	36	970
SDB101	[7:27 52:96]	CTACTTTTTGCTATTCCTCTCAGTGTTGAAAAAAACGATCAGAAGACTTACCATGCGGGTGGGGGT	TL-IV-136	Gal(β1-4)GlcNAc(β1-2)Man(α1-6)[Gal(β1-4)GlcNAc(β1-2)Man(α1-3)]Man(β1-4)GlcNAc(β1-4)GlcNAc(β1-Sp	18	10-[150]		TL-IV-136-SDB101_0003.txt	5	150
SDB119	[7:27 52:96]	CTGCTTTTTGCCATCCCTCTTAGTGTCGAGAAAAACGACCAGAAAACATACCACGCCGGAGGGGGT	TL-IV-137	Gal(β1-4)GlcNAc(β1-2)Man(α1-6)[Gal(β1-4)GlcNAc(β1-2)Man(α1-3)]Man(β1-4)GlcNAc(β1-4)GlcNAc(β1-Sp	19	10-[500]		TL-IV-136-SDB119_0003.txt	15	500
SDB37	[7:27 52:96]	CTTCTTTTTGCCATCCCGCTCAGTGTGGAGAAGAATGATCAGAAGACTTATCATGCGGGTGGAGGT	TL-IV-117	Gal(β1-4)GlcNAc(β1-2)Man(α1-6)[Gal(β1-4)GlcNAc(β1-2)Man(α1-3)]Man(β1-4)GlcNAc(β1-4)GlcNAc(β1-Sp	20	10-[540]		TL-IV-117-0004.txt	20	540
SDB93	[7:27 52:96]	TTATTATTCGCAATTCCTTTAAGTGTAGAAAAGAACGATCAAAAGACTTATCATGCGGGGGGGGGA	TL-IV-138	Gal(β1-4)GlcNAc(β1-2)Man(α1-6)[Gal(β1-4)GlcNAc(β1-2)Man(α1-3)]Man(β1-4)GlcNAc(β1-4)GlcNAc(β1-Sp	21	10-[750]		TL-IV-138_0002.txt	28	750
SDB13	[7:27 52:96]	CTACTTTTCGCAATTCCTCTGAGTGTGGAGAAGAATGATCAGAAGACTTATCATGCGGGTGGAGGT	TL-III-107	Gal(β1-4)GlcNAc(β1-2)Man(α1-6)[Gal(β1-4)GlcNAc(β1-2)Man(α1-3)]Man(β1-4)GlcNAc(β1-4)GlcNAc(β1-Sp	22	10-[760]		TL-III-107-2nd day+AzOH_0001.txt	28	760
SDB221	[7:27 52:96]	TTATTATTCGCAATTCCTTTAAGCGTGGAGAAAAATGACCAAAAAACGTACCACGCTGGGGGGGGG	TL-IV-139	Gal(β1-4)GlcNAc(β1-2)Man(α1-6)[Gal(β1-4)GlcNAc(β1-2)Man(α1-3)]Man(β1-4)GlcNAc(β1-4)GlcNAc(β1-Sp	23	10-[1000]		TL-IV-136-SDB221_1118_0002.txt	36	1000
SDB90	[7:27 52:96]	CTTCTATTTGCGATTCCGCTGAGTGTTGAAAAAAACGATCAAAAAACTTACCACGCCGGTGGGGGC	TL-IV-140	GlcNAc(β1-2)Man(α1-6)[GlcNAc(β1-2)Man(α1-3)]Man(β1-4)GlcNAc(β1-4)GlcNAc(β1-Sp	24	6-[50]		TL-IV-135-SDB90_0001.txt	2	50
SDB102	[7:27 52:96]	CTACTCTTTGCTATCCCTCTAAGTGTCGAGAAGAATGATCAGAAAACATACCATGCCGGGGGGGGT	TL-IV-141	GlcNAc(β1-2)Man(α1-6)[GlcNAc(β1-2)Man(α1-3)]Man(β1-4)GlcNAc(β1-4)GlcNAc(β1-Sp	25	6-[150]		TL-IV-135-SDB102_0001	5	150
SDB155	[7:27 52:96]	TTATTATTCGCAATTCCTTTAAGTGTGGAGAAGAATGATCAAAAGACGTACCATGCAGGCGGAGGT	TL-IV-142	GlcNAc(β1-2)Man(α1-6)[GlcNAc(β1-2)Man(α1-3)]Man(β1-4)GlcNAc(β1-4)GlcNAc(β1-Sp	26	6-[500]		TL-IV-136-SDB155_0002.txt	15	500
SDB94	[7:27 52:96]	CTACTCTTTGCTATCCCTCTAAGTGTAGAAAAGAATGATCAAAAAACATATCATGCGGGTGGGGGT	TL-IV-143	GlcNAc(β1-2)Man(α1-6)[GlcNAc(β1-2)Man(α1-3)]Man(β1-4)GlcNAc(β1-4)GlcNAc(β1-Sp	27	6-[750]		TL-IV-135-SDB94_0002.txt	28	750
SDB29	[7:27 52:96]	CTGCTATTTGCGATCCCGCTGAGTGTGGAGAAGAATGATCAGAAGACTTATCATGCGGGTGGAGGT	TL-III-113	GlcNAc(β1-2)Man(α1-6)[GlcNAc(β1-2)Man(α1-3)]Man(β1-4)GlcNAc(β1-4)GlcNAc(β1-Sp	28	6-[810]		TL-III-113+AzOH_0001.txt	30	810
SDB225	[7:27 52:96]	CTTCTCTTTGCTATTCCTCTTAGCGTGGAAAAAAACGATCAAAAAACTTACCATGCCGGGGGTGGT	TL-IV-154	GlcNAc(β1-2)Man(α1-6)[GlcNAc(β1-2)Man(α1-3)]Man(β1-4)GlcNAc(β1-4)GlcNAc(β1-Sp	29	6-[1000]		TL-IV-136-SDB225_1118_0002.txt	36	1000
SDB224	[7:27 52:96]	TTATTATTCGCAATTCCTTTAAGTGTGGAGAAGAACGATCAGAAGACCTATCACGCCGGGGGTGGA	TL-IV-150	Man(α1-6)[Man(α1-3)]Man(β1-4)GlcNAc(β1-4)GlcNAc(β1-Sp	30	11-[50]		TL-IV-135-SDB224_0001.txt	2	50
SDB104	[7:27 52:96]	CTGCTATTTGCCATCCCACTAAGTGTGGAGAAAAATGATCAGAAAACTTATCATGCCGGAGGTGGG	TL-IV-151	Man(α1-6)[Man(α1-3)]Man(β1-4)GlcNAc(β1-4)GlcNAc(β1-Sp	31	11-[150]		TL-IV-135-SDB224_0001.txt	5	150
SDB136	[7:27 52:96]	CTTCTTTTTGCGATTCCGCTCAGTGTAGAGAAGAACGATCAAAAGACGTATCATGCTGGAGGAGGT	TL-IV-152	Man(α1-6)[Man(α1-3)]Man(β1-4)GlcNAc(β1-4)GlcNAc(β1-Sp	32	11-[500]		TL-IV-152_0001.txt	15	500
SDB95	[7:27 52:96]	CTTCTCTTTGCGATACCGCTAAGTGTAGAAAAGAACGACCAAAAGACCTATCACGCGGGTGGTGGG	TL-IV-153	Man(α1-6)[Man(α1-3)]Man(β1-4)GlcNAc(β1-4)GlcNAc(β1-Sp	33	11-[750]		TL-IV-153_0002.txt	28	750
SDB20	[7:27 52:96]	CTGCTCTTTGCCATCCCGCTTAGTGTGGAGAAGAATGATCAGAAGACTTATCATGCGGGTGGAGGT	TL-III-143	Man(α1-6)[Man(α1-3)]Man(β1-4)GlcNAc(β1-4)GlcNAc(β1-Sp	34	11-[780]		TL-III-143.txt	29	780
SDB222	[7:27 52:96]	CTGCTATTTGCTATCCCGCTGAGTGTTGAGAAAAACGATCAAAAAACGTACCACGCTGGAGGTGGT	TL-IV-144	Man(α1-6)[Man(α1-3)]Man(β1-4)GlcNAc(β1-4)GlcNAc(β1-Sp	35	11-[1000]		TL-IV-154_0002.txt	36	1000
SDB267	[7:27 52:96]	CTACTGTTTGCTATACCTCTTAGTGTCGAAAAAAATGATCAGAAGACGTATCACGCTGGTGGCGGC	AzOH	AzOH	na	AzOH 1		TL-IV-171_SDB267_SDB268	12	321
SDB271	[7:27 52:96]	CTGCTATTCGCGATCCCGCTGAGCGTGGAGAAGAATGATCAAAAGACTTATCATGCGGGAGGAGGT	AzOH	AzOH	na	AzOH 2		TL-IV-171_SDB271_SDb272	30	810
SDB272	[7:27 52:96]	CTGCTGTTCGCAATCCCCCTAAGTGTGGAGAAGAACGATCAGAAGACCTACCACGCTGGGGGTGGT	AzOH	AzOH	na	AzOH 3		TL-IV-171_SDB271_SDb272	30	810
SDB273	[7:27 52:96]	CTGCTGTTTGCGATCCCGCTAAGCGTGGAGAAAAATGACCAGAAAACGTATCATGCTGGTGGGGGG	AzOH	AzOH	na	AzOH 4		TL-IV-171_SDB273_SDB274	30	810
SDB274	[7:27 52:96]	CTGCTTTTCGCTATTCCTCTCAGTGTGGAGAAAAACGACCAAAAAACCTATCATGCCGGAGGGGGT	AzOH	AzOH	na	AzOH 5		TL-IV-171_SDB273_SDB274	30	810
SDB275	[7:27 52:96]	CTACTTTTTGCGATTCCCCTCAGCGTGGAGAAGAACGACCAAAAGACGTACCATGCTGGTGGAGGA	AzOH	AzOH	na	AzOH 6		TL-IV-171_SDB275_SDB276	14	380
SDB276	[7:27 52:96]	TTATTATTCGCAATTCCTTTAAGCGTTGAGAAGAATGATCAAAAGACGTACCATGCAGGTGGTGGA	AzOH	AzOH	na	AzOH 7		TL-IV-171_SDB275_SDB276	14	380
SDB277	[7:27 52:96]	CTACTGTTCGCAATACCTCTCAGTGTAGAGAAGAACGACCAGAAAACATATCATGCCGGCGGGGGC	AzOH	AzOH	na	AzOH 8		TL-IV-171_SDB277_SDB278	30	810
SDB278	[7:27 52:96]	TTATTATTCGCAATTCCTTTAAGCGTTGAAAAGAATGATCAGAAAACTTATCACGCAGGGGGCGGT	AzOH	AzOH	na	AzOH 9		TL-IV-171_SDB277_SDB278	30	810
SDB280	[7:27 52:96]	CTTCTGTTTGCAATCCCACTTAGTGTGGAGAAGAATGACCAGAAGACATACCATGCGGGTGGGGGT	AzOH	AzOH	na	AzOH 10		TL-IV-171_SDB279_SDB280	18	490
