# Supplementary material for: Chemoenzymatic synthesis of genetically-encoded multivalent liquid N-glycan arrays
Source: Nat Commun. 2023 Aug 28;14:5237. doi: 10.1038/s41467-023-40900-y (PMC10462762; doi:10.1038/s41467-023-40900-y)
Supplement: Supplementary file 11 — Supplementary Dataset 7 [file 41467_2023_40900_MOESM11_ESM.zip › Supplementary Data 4_LiGA Dictionaries/Dictionary JH for Fig.6, Fig. S25-31.xlsx]

## Sheet: Sheet1
.....SDB	Position....	Sequence..........................................................	Alphanum..	#	Modification....................................................................	order	Axis name (compound-[copy])	MALDI.txt	Density
SDB206	[7:27 52:96]	CTTCTATTTGCTATTCCTCTAAGTGTTGAAAAAAACGACCAAAAAACATATCATGCGGGGGGCGGA	TL-IV-93	127	Neu5Ac(α2-6)Gal(β1-4)GlcNAc(β1-2)Man(α1-6)[Neu5Ac(α2-6)Gal(β1-4)GlcNAc(β1-2)Man(α1-3)]Man(β1-4)GlcNAc(β1-4)GlcNAc(β1-Sp;GlcNAc(β1-2)Man(α1-6)[Neu5Ac(α2-6)Gal(β1-4)GlcNAc(β1-2)Man(α1-3)]Man(β1-4)GlcNAc(β1-4)GlcNAc(β1-Sp;Neu5Ac(α2-6)Gal(β1-4)GlcNAc(β1-2)Man(α1-6)[GlcNAc(β1-2)Man(α1-3)]Man(β1-4)GlcNAc(β1-4)GlcNAc(β1-Sp	1	7-[50]	TL-IV-71-0607_0006.txt	2
SDB191	[7:27 52:96]	TTATTATTCGCAATTCCTTTAAGCGTAGAGAAGAATGATCAAAAAACATATCACGCTGGTGGTGGT	TL-IV-61	122	Neu5Ac(α2-6)Gal(β1-4)GlcNAc(β1-2)Man(α1-6)[Neu5Ac(α2-6)Gal(β1-4)GlcNAc(β1-2)Man(α1-3)]Man(β1-4)GlcNAc(β1-4)GlcNAc(β1-Sp;GlcNAc(β1-2)Man(α1-6)[Neu5Ac(α2-6)Gal(β1-4)GlcNAc(β1-2)Man(α1-3)]Man(β1-4)GlcNAc(β1-4)GlcNAc(β1-Sp;Neu5Ac(α2-6)Gal(β1-4)GlcNAc(β1-2)Man(α1-6)[GlcNAc(β1-2)Man(α1-3)]Man(β1-4)GlcNAc(β1-4)GlcNAc(β1-Sp	2	7-[140]	TL-IV-61-0607_0003.txt	5
SDB120	[7:27 52:96]	CTGCTGTTTGCTATTCCACTAAGTGTTGAAAAAAACGATCAGAAGACTTATCATGCTGGGGGAGGA	TL-IV-121	125	Neu5Ac(α2-6)Gal(β1-4)GlcNAc(β1-2)Man(α1-6)[Neu5Ac(α2-6)Gal(β1-4)GlcNAc(β1-2)Man(α1-3)]Man(β1-4)GlcNAc(β1-4)GlcNAc(β1-Sp;GlcNAc(β1-2)Man(α1-6)[Neu5Ac(α2-6)Gal(β1-4)GlcNAc(β1-2)Man(α1-3)]Man(β1-4)GlcNAc(β1-4)GlcNAc(β1-Sp;Neu5Ac(α2-6)Gal(β1-4)GlcNAc(β1-2)Man(α1-6)[GlcNAc(β1-2)Man(α1-3)]Man(β1-4)GlcNAc(β1-4)GlcNAc(β1-Sp	3	7-[500]	TL-III-111-2nd day_0005.txt	18
SDB28	[7:27 52:96]	CTACTCTTCGCCATTCCACTGAGTGTGGAGAAGAATGATCAGAAGACTTATCATGCGGGTGGAGGT	TL-IV-111	128	Neu5Ac(α2-6)Gal(β1-4)GlcNAc(β1-2)Man(α1-6)[Neu5Ac(α2-6)Gal(β1-4)GlcNAc(β1-2)Man(α1-3)]Man(β1-4)GlcNAc(β1-4)GlcNAc(β1-Sp;GlcNAc(β1-2)Man(α1-6)[Neu5Ac(α2-6)Gal(β1-4)GlcNAc(β1-2)Man(α1-3)]Man(β1-4)GlcNAc(β1-4)GlcNAc(β1-Sp;Neu5Ac(α2-6)Gal(β1-4)GlcNAc(β1-2)Man(α1-6)[GlcNAc(β1-2)Man(α1-3)]Man(β1-4)GlcNAc(β1-4)GlcNAc(β1-Sp	4	7-[750]	TL-IV-45_0531_0006.txt	28
SDB186	[7:27 52:96]	CTACTGTTCGCAATCCCGCTAAGTGTTGAGAAAAACGATCAAAAGACTTATCATGCAGGCGGAGGA	TL-IV-47	126	Neu5Ac(α2-6)Gal(β1-4)GlcNAc(β1-2)Man(α1-6)[Neu5Ac(α2-6)Gal(β1-4)GlcNAc(β1-2)Man(α1-3)]Man(β1-4)GlcNAc(β1-4)GlcNAc(β1-Sp;GlcNAc(β1-2)Man(α1-6)[Neu5Ac(α2-6)Gal(β1-4)GlcNAc(β1-2)Man(α1-3)]Man(β1-4)GlcNAc(β1-4)GlcNAc(β1-Sp;Neu5Ac(α2-6)Gal(β1-4)GlcNAc(β1-2)Man(α1-6)[GlcNAc(β1-2)Man(α1-3)]Man(β1-4)GlcNAc(β1-4)GlcNAc(β1-Sp	5	7-[970]	TL-IV-47_0531_0004.txt	36
SDB36	[7:27 52:96]	CTGCTCTTCGCGATCCCTCTGAGTGTGGAGAAGAATGATCAGAAGACTTATCATGCGGGTGGAGGT	TL-IV-115	120	Neu5Ac(α2-6)Gal(β1-4)GlcNAc(β1-2)Man(α1-6)[Neu5Ac(α2-6)Gal(β1-4)GlcNAc(β1-2)Man(α1-3)]Man(β1-4)GlcNAc(β1-4)GlcNAc(β1-Sp;Gal(β1-4)GlcNAc(β1-2)Man(α1-6)[Neu5Ac(α2-6)Gal(β1-4)GlcNAc(β1-2)Man(α1-3)]Man(β1-4)GlcNAc(β1-4)GlcNAc(β1-Sp;Neu5Ac(α2-6)Gal(β1-4)GlcNAc(β1-2)Man(α1-6)[Gal(β1-4)GlcNAc(β1-2)Man(α1-3)]Man(β1-4)GlcNAc(β1-4)GlcNAc(β1-Sp	6	8-[50]	TL-IV-93_0002.txt	2
SDB163	[7:27 52:96]	CTGCTGTTTGCGATACCCCTGAGCGTGGAGAAAAATGACCAAAAGACTTACCATGCTGGAGGAGGA	TL-IV-75	117	Neu5Ac(α2-6)Gal(β1-4)GlcNAc(β1-2)Man(α1-6)[Neu5Ac(α2-6)Gal(β1-4)GlcNAc(β1-2)Man(α1-3)]Man(β1-4)GlcNAc(β1-4)GlcNAc(β1-Sp;Gal(β1-4)GlcNAc(β1-2)Man(α1-6)[Neu5Ac(α2-6)Gal(β1-4)GlcNAc(β1-2)Man(α1-3)]Man(β1-4)GlcNAc(β1-4)GlcNAc(β1-Sp;Neu5Ac(α2-6)Gal(β1-4)GlcNAc(β1-2)Man(α1-6)[Gal(β1-4)GlcNAc(β1-2)Man(α1-3)]Man(β1-4)GlcNAc(β1-4)GlcNAc(β1-Sp	7	8-[140]	TL-IV-75-0611_0001.txt	5
SDB43	[7:27 52:96]	CTTCTGTTTGCTATTCCGCTCAGTGTGGAGAAGAATGATCAAAAAACCTACCATGCCGGGGGAGGG	TL-III-155-1	121	Neu5Ac(α2-6)Gal(β1-4)GlcNAc(β1-2)Man(α1-6)[Neu5Ac(α2-6)Gal(β1-4)GlcNAc(β1-2)Man(α1-3)]Man(β1-4)GlcNAc(β1-4)GlcNAc(β1-Sp;Gal(β1-4)GlcNAc(β1-2)Man(α1-6)[Neu5Ac(α2-6)Gal(β1-4)GlcNAc(β1-2)Man(α1-3)]Man(β1-4)GlcNAc(β1-4)GlcNAc(β1-Sp;Neu5Ac(α2-6)Gal(β1-4)GlcNAc(β1-2)Man(α1-6)[Gal(β1-4)GlcNAc(β1-2)Man(α1-3)]Man(β1-4)GlcNAc(β1-4)GlcNAc(β1-Sp	8	8-[760]	TL-III-155-1_0322_0003.txt	28
SDB171	[7:27 52:96]	CTTCTCTTTGCAATCCCGCTGAGCGTCGAGAAGAATGACCAGAAGACATACCACGCTGGTGGCGGC	TL-IV-69	119	Neu5Ac(α2-6)Gal(β1-4)GlcNAc(β1-2)Man(α1-6)[Neu5Ac(α2-6)Gal(β1-4)GlcNAc(β1-2)Man(α1-3)]Man(β1-4)GlcNAc(β1-4)GlcNAc(β1-Sp;Gal(β1-4)GlcNAc(β1-2)Man(α1-6)[Neu5Ac(α2-6)Gal(β1-4)GlcNAc(β1-2)Man(α1-3)]Man(β1-4)GlcNAc(β1-4)GlcNAc(β1-Sp;Neu5Ac(α2-6)Gal(β1-4)GlcNAc(β1-2)Man(α1-6)[Gal(β1-4)GlcNAc(β1-2)Man(α1-3)]Man(β1-4)GlcNAc(β1-4)GlcNAc(β1-Sp	9	8-[1000]	TL-IV-69-0608_0004.txt	37
SDB108	[7:27 52:96]	CTTCTGTTCGCGATCCCCCTAAGTGTGGAGAAAAATGACCAAAAGACTTATCATGCTGGGGGAGGT	TL-IV-89	111	Neu5Ac(α2-6)Gal(β1-4)GlcNAc(β1-2)Man(α1-6)[Neu5Ac(α2-6)Gal(β1-4)GlcNAc(β1-2)Man(α1-3)]Man(β1-4)GlcNAc(β1-4)GlcNAc(β1-Sp	10	9-[50]	TL-IV-89-0614_0002.txt	2
SDB219	[7:27 52:96]	TTATTATTCGCAATTCCTTTAAGTGTGGAAAAGAACGATCAAAAAACTTATCACGCGGGTGGGGGC	TL-IV-87	116	Neu5Ac(α2-6)Gal(β1-4)GlcNAc(β1-2)Man(α1-6)[Neu5Ac(α2-6)Gal(β1-4)GlcNAc(β1-2)Man(α1-3)]Man(β1-4)GlcNAc(β1-4)GlcNAc(β1-Sp	11	9-[160]	TL-IV-87-0614_0002.txt	5
SDB110	[7:27 52:96]	CTGCTGTTTGCGATCCCGCTAAGCGTGGAAAAGAACGATCAGAAGACGTACCATGCGGGAGGGGGG	TL-IV-81	112	Neu5Ac(α2-6)Gal(β1-4)GlcNAc(β1-2)Man(α1-6)[Neu5Ac(α2-6)Gal(β1-4)GlcNAc(β1-2)Man(α1-3)]Man(β1-4)GlcNAc(β1-4)GlcNAc(β1-Sp	12	9-[510]	TL-IV-81-0614_0007.txt	19
SDB156	[7:27 52:96]	TTATTATTCGCAATTCCTTTAAGTGTCGAGAAAAACGATCAAAAGACCTACCACGCAGGGGGTGGT	TL-IV-83	114	Neu5Ac(α2-6)Gal(β1-4)GlcNAc(β1-2)Man(α1-6)[Neu5Ac(α2-6)Gal(β1-4)GlcNAc(β1-2)Man(α1-3)]Man(β1-4)GlcNAc(β1-4)GlcNAc(β1-Sp	13	9-[950]	TL-IV-83-0614_0004.txt	35
SDB101	[7:27 52:96]	CTACTTTTTGCTATTCCTCTCAGTGTTGAAAAAAACGATCAGAAGACTTACCATGCGGGTGGGGGT	TL-IV-136	76	Gal(β1-4)GlcNAc(β1-2)Man(α1-6)[Gal(β1-4)GlcNAc(β1-2)Man(α1-3)]Man(β1-4)GlcNAc(β1-4)GlcNAc(β1-Sp	14	10-[150]	TL-IV-136-SDB101_0003.txt	5
SDB119	[7:27 52:96]	CTGCTTTTTGCCATCCCTCTTAGTGTCGAGAAAAACGACCAGAAAACATACCACGCCGGAGGGGGT	TL-IV-137	77	Gal(β1-4)GlcNAc(β1-2)Man(α1-6)[Gal(β1-4)GlcNAc(β1-2)Man(α1-3)]Man(β1-4)GlcNAc(β1-4)GlcNAc(β1-Sp	15	10-[500]	TL-IV-136-SDB119_0003.txt	15
SDB37	[7:27 52:96]	CTTCTTTTTGCCATCCCGCTCAGTGTGGAGAAGAATGATCAGAAGACTTATCATGCGGGTGGAGGT	TL-IV-117	81	Gal(β1-4)GlcNAc(β1-2)Man(α1-6)[Gal(β1-4)GlcNAc(β1-2)Man(α1-3)]Man(β1-4)GlcNAc(β1-4)GlcNAc(β1-Sp	16	10-[540]	TL-IV-117-0004.txt	20
SDB13	[7:27 52:96]	CTACTTTTCGCAATTCCTCTGAGTGTGGAGAAGAATGATCAGAAGACTTATCATGCGGGTGGAGGT	TL-III-107	78	Gal(β1-4)GlcNAc(β1-2)Man(α1-6)[Gal(β1-4)GlcNAc(β1-2)Man(α1-3)]Man(β1-4)GlcNAc(β1-4)GlcNAc(β1-Sp	17	10-[760]	TL-III-107-2nd day+AzOH_0001.txt	28
SDB90	[7:27 52:96]	CTTCTATTTGCGATTCCGCTGAGTGTTGAAAAAAACGATCAAAAAACTTACCACGCCGGTGGGGGC	TL-IV-140	74	GlcNAc(β1-2)Man(α1-6)[GlcNAc(β1-2)Man(α1-3)]Man(β1-4)GlcNAc(β1-4)GlcNAc(β1-Sp	18	6-[50]	TL-IV-135-SDB90_0001.txt	2
SDB102	[7:27 52:96]	CTACTCTTTGCTATCCCTCTAAGTGTCGAGAAGAATGATCAGAAAACATACCATGCCGGGGGGGGT	TL-IV-141	71	GlcNAc(β1-2)Man(α1-6)[GlcNAc(β1-2)Man(α1-3)]Man(β1-4)GlcNAc(β1-4)GlcNAc(β1-Sp	19	6-[150]	TL-IV-135-SDB102_0001	5
SDB155	[7:27 52:96]	TTATTATTCGCAATTCCTTTAAGTGTGGAGAAGAATGATCAAAAGACGTACCATGCAGGCGGAGGT	TL-IV-142	72	GlcNAc(β1-2)Man(α1-6)[GlcNAc(β1-2)Man(α1-3)]Man(β1-4)GlcNAc(β1-4)GlcNAc(β1-Sp	20	6-[500]	TL-IV-136-SDB155_0002.txt	15
SDB94	[7:27 52:96]	CTACTCTTTGCTATCCCTCTAAGTGTAGAAAAGAATGATCAAAAAACATATCATGCGGGTGGGGGT	TL-IV-143	75	GlcNAc(β1-2)Man(α1-6)[GlcNAc(β1-2)Man(α1-3)]Man(β1-4)GlcNAc(β1-4)GlcNAc(β1-Sp	21	6-[750]	TL-IV-135-SDB94_0002.txt	28
SDB29	[7:27 52:96]	CTGCTATTTGCGATCCCGCTGAGTGTGGAGAAGAATGATCAGAAGACTTATCATGCGGGTGGAGGT	TL-III-113	73	GlcNAc(β1-2)Man(α1-6)[GlcNAc(β1-2)Man(α1-3)]Man(β1-4)GlcNAc(β1-4)GlcNAc(β1-Sp	22	6-[810]	TL-III-113+AzOH_0001.txt	30
SDB224	[7:27 52:96]	TTATTATTCGCAATTCCTTTAAGTGTGGAGAAGAACGATCAGAAGACCTATCACGCCGGGGGTGGA	TL-IV-150	64	Man(α1-6)[Man(α1-3)]Man(β1-4)GlcNAc(β1-4)GlcNAc(β1-Sp	23	11-[50]	TL-IV-135-SDB224_0001.txt	2
SDB104	[7:27 52:96]	CTGCTATTTGCCATCCCACTAAGTGTGGAGAAAAATGATCAGAAAACTTATCATGCCGGAGGTGGG	TL-IV-151	66	Man(α1-6)[Man(α1-3)]Man(β1-4)GlcNAc(β1-4)GlcNAc(β1-Sp	24	11-[150]	TL-IV-135-SDB224_0001.txt	5
SDB95	[7:27 52:96]	CTTCTCTTTGCGATACCGCTAAGTGTAGAAAAGAACGACCAAAAGACCTATCACGCGGGTGGTGGG	TL-IV-153	69	Man(α1-6)[Man(α1-3)]Man(β1-4)GlcNAc(β1-4)GlcNAc(β1-Sp	25	11-[750]	TL-IV-153_0002.txt	28
SDB20	[7:27 52:96]	CTGCTCTTTGCCATCCCGCTTAGTGTGGAGAAGAATGATCAGAAGACTTATCATGCGGGTGGAGGT	TL-III-143	67	Man(α1-6)[Man(α1-3)]Man(β1-4)GlcNAc(β1-4)GlcNAc(β1-Sp	26	11-[780]	TL-III-143.txt	29
SDB148	[7:27 52:96]	CTTCTATTTGCTATCCCGCTAAGCGTTGAGAAAAATGACCAGAAAACGTACCATGCGGGCGGTGGG	M5	5	GlcNAc(β-Sp	27	GN-[590]	TL-III-161	22
SDB128	[7:27 52:96]	TTATTATTCGCAATTCCTTTAAGCGTTGAAAAGAATGACCAGAAAACATATCACGCTGGGGGAGGG	D9	8	Gal(β1-4)Glc(β-Sp	28	Lac-[1030]	TL-III-149	38
SDB105	[7:27 52:96]	CTGCTTTTTGCTATTCCTCTTAGTGTCGAGAAGAATGATCAAAAAACTTACCACGCGGGTGGTGGA	D9	9	Gal(β1-4)Glc(β-Sp	29	Lac-[1240]	TL-III-185	46
SDB129	[7:27 52:96]	CTTCTGTTCGCGATACCGCTGAGCGTCGAAAAGAATGATCAGAAAACTTATCATGCGGGGGGCGGG	D10	11	Gal(β1-4)GlcNAc(β-Sp	30	LacNAc, LN-[1110]	TL-III-151	41
SDB52	[7:27 52:96]	CTACTGTTTGCTATCCCGCTGAGTGTAGAGAAGAATGACCAAAAGACATATCATGCGGGAGGAGGT	D8	12	Gal(β1-3)GlcNAc(β-Sp	31	Lec-[680]	MS-XIV-114_52	25
SDB55	[7:27 52:96]	CTGCTCTTTGCAATTCCGCTGAGTGTCGAAAAAAATGACCAAAAGACTTATCACGCTGGTGGTGGA	Tr62	17	Gal(α1-4)Gal(β1-4)GlcNAc(β-Sp	32	P1 tri-[620]	MS-XIV-114_55	23
SDB58	[7:27 52:96]	CTACTCTTCGCTATACCCCTCAGCGTGGAGAAAAACGACCAAAAGACCTACCATGCAGGTGGTGGC	D21	18	GalNAc(β1-4)GlcNAc(β-Sp	33	LacDiNAc-[50]	MS-XIV-114_58	2
SDB59	[7:27 52:96]	TTATTATTCGCAATTCCTTTAAGTGTCGAAAAGAATGACCAAAAAACTTATCATGCAGGTGGGGGA	Te272	24	GalNAc(β1-3)Gal(α1-4)Gal(β1-4)Glc(β-Sp	34	Globoside-P-[730]	MS-XIV-114_59	27
SDB89	[7:27 52:96]	CTACTGTTCGCAATACCTCTCAGCGTGGAGAAAAATGATCAAAAAACATATCATGCAGGGGGTGGC	Te289	25	GalNAc(β1-3)Gal(α1-4)Gal(β1-4)GlcNAc(β-Sp	35	P1 tetra-[970]	MS-XIV-114_89	36
SDB53	[7:27 52:96]	CTGCTGTTTGCGATCCCGCTCAGTGTGGAGAAAAATGACCAAAAGACCTATCATGCTGGAGGGGGT	Te327	26	Gal(α1-4)Gal(β1-4)GlcNAc(β1-3)Gal(β1-4)Glc(β-Sp	36	P1 penta-[620]	MS-XIV-114_53	23
SDB64	[7:27 52:96]	CTGCTCTTTGCTATACCCCTAAGCGTCGAGAAGAACGACCAGAAGACCTACCACGCTGGAGGGGGA	Tr117	32	Fuc(α1-2)Gal(β1-4)GlcNAc(β-Sp	37	H-type 2-[540]	402.txt	20
SDB30	[7:27 52:96]	CTGCTTTTTGCGATTCCCCTTAGTGTGGAGAAGAATGATCAGAAGACTTATCATGCGGGTGGAGGT	Te225	48	Gal(α1-3)[Fuc(α1-2)]Gal(β1-4)Glc(β-Sp	38	B tetra L-[920]	386.txt	34
SDB34	[7:27 52:96]	CTTCTTTTTGCGATTCCGCTGAGTGTGGAGAAGAATGATCAGAAGACTTATCATGCGGGTGGAGGT	Te259	49	GalNAc(α1-3)[Fuc(α1-2)]Gal(β1-3)GlcNAc(β-Sp	39	A tetra type 1-[700]	RR-III-107ii	26
SDB15	[7:27 52:96]	CTGCTGTTCGCCATACCCCTTAGTGTGGAGAAGAATGATCAGAAGACTTATCATGCGGGTGGAGGT	Te224	50	GalNAc(α1-3)[Fuc(α1-2)]Gal(β1-4)Glc(β-Sp	40	A tetra L-[590]	RR-III-107i	22
SDB56	[7:27 52:96]	CTACTGTTTGCTATACCTCTTAGCGTTGAAAAAAATGACCAGAAAACTTACCATGCGGGTGGAGGT	Te221	52	Gal(α1-3)Gal(β1-4)[Fuc(α1-3)]GlcNAc(β-Sp	41	Gala3Lex-[620]	MS-XIV-114_56	23
SDB72	[7:27 52:96]	TTATTATTCGCAATTCCTCTAAGCGTCGAGAAGAACGATCAAAAAACTTATCACGCGGGAGGTGGA	Te262	53	Gal(α1-3)[Fuc(α1-2)]Gal(β1-4)[Fuc(α1-3)]GlcNAc(β-Sp	42	2'F-B type 2-[220]	389.txt	8
SDB60	[7:27 52:96]	CTACTGTTCGCCATCCCTCTGAGTGTAGAAAAGAACGACCAAAAGACTTACCATGCTGGTGGGGGG	Te262	54	Gal(α1-3)[Fuc(α1-2)]Gal(β1-4)[Fuc(α1-3)]GlcNAc(β-Sp	43	2'F-B type 2-[760]	388.txt	28
SDB111	[7:27 52:96]	CTGCTGTTTGCTATCCCGCTAAGTGTAGAAAAAAATGACCAGAAAACGTACCATGCGGGCGGTGGG	Te101	57	Gal(β1-4)[Fuc(α1-3)]GlcNAc(β1-3)Gal(β1-4)[Fuc(α1-3)]GlcNAc(β1-Sp	44	Di-Lex-[410]	MS-XIV-164_111	15
SDB130	[7:27 52:96]	CTTCTCTTTGCGATACCGCTAAGTGTGGAAAAGAATGATCAAAAAACGTACCATGCCGGTGGGGGT	Te287	59	Gal(β1-3)[Fuc(α1-4)]GlcNAc(β1-3)Gal(β1-4)[Fuc(α1-3)]GlcNAc(β-Sp	45	LeALex-[350]	MS-XIV-114_130	13
SDB69	[7:27 52:96]	CTTCTGTTTGCGATTCCACTGAGCGTGGAGAAGAACGACCAGAAAACATACCATGCTGGTGGTGGA	Te286	61	Gal(β1-3)GlcNAc(β1-3)Gal(β1-4)[Fuc(α1-3)]GlcNAc(β-Sp	46	Lec-LeX-[570]	MS-XIV-114_69	21
SDB99	[7:27 52:96]	CTTCTCTTCGCGATACCGCTAAGTGTTGAGAAAAATGATCAAAAAACGTATCATGCGGGTGGTGGG	Te75	85	Neu5Ac(α2-3)[Gal(β1-3)GalNAc(β1-4)]Gal(β1-4)Glc(β-Sp	47	GM1-[460]	MS-XIV-75iv	17
SDB98	[7:27 52:96]	CTGCTGTTTGCGATTCCTCTGAGTGTCGAAAAGAATGATCAAAAAACATACCATGCGGGGGGTGGG	Te74	86	Neu5Ac(α2-3)[GalNAc(β1-4)]Gal(β1-4)Glc(β-Sp	48	GM2-[590]	MS-XIV-75iii	22
SDB31	[7:27 52:96]	CTGCTTTTCGCGATACCACTGAGTGTGGAGAAGAATGATCAGAAGACTTATCATGCGGGTGGAGGT	Te303	88	Neu5Ac(α2-3)[Neu5Ac(α2-3)Gal(β1-3)GalNAc(β1-4)]Gal(β1-4)Glc(β-Sp	49	GD1a-[110]	400.txt	4
SDB132	[7:27 52:96]	CTACTGTTCGCAATACCTCTCAGCGTAGAAAAAAATGATCAAAAAACATATCACGCAGGTGGCGGA	Tr32	93	Neu5Ac(α2-3)Gal(β1-4)Glc(β-Sp	50	GM3-[540]	MS-XIV-114_132	20
SDB220	[7:27 52:96]	TTATTATTCGCAATTCCTTTAAGTGTGGAAAAAAATGATCAAAAGACATACCACGCGGGGGGCGGG	Tr268	94	Neu5Ac(α2-3)GalNAc(β1-4)GlcNAc(β-Sp	51	3'SLDN-[460]	MS-XIV-114_220	17
SDB198	[7:27 52:96]	CTGCTCTTTGCTATACCCCTAAGTGTGGAGAAAAATGACCAAAAAACTTATCACGCAGGAGGTGGT	Te175	98	Neu5Ac(α2-3)Gal(β1-4)GlcNAc(β1-3)Gal(β1-4)GlcNAc(β1-Sp	52	3'S-Di-LN-[1350]	MS-XIV-40i.txt	50
SDB196	[7:27 52:96]	CTGCTTTTTGCTATTCCTCTGAGTGTTGAGAAGAATGACCAGAAGACGTACCACGCGGGCGGGGGT	Te192	99	Neu5Ac(α2-3)Gal(β1-4)GlcNAc(β1-3)Gal(β1-4)GlcNAc(β1-3)Gal(β1-4)GlcNAc(β1-Sp	53	3'STri-LN-[160]	MS-XIV-40iii.txt	6
SDB77	[7:27 52:96]	CTGCTATTTGCCATCCCGCTGAGCGTCGAGAAAAACGATCAAAAGACATACCATGCCGGCGGAGGA	Tr39	101	Neu5Gc(α2-3)Gal(β1-4)Glc(β-Sp	54	3'SL (Gc)-[490]	MS-XIV-114_77	18
SDB141	[7:27 52:96]	CTTCTTTTTGCCATACCCCTGAGCGTAGAAAAAAACGACCAGAAAACATATCATGCTGGCGGCGGT	Tr40	102	Neu5Gc(α2-3)Gal(β1-4)GlcNAc(β-Sp	55	3'SLN (Gc)-[570]	MS-XIV-114_141	21
SDB127	[7:27 52:96]	CTGCTATTTGCCATCCCACTAAGTGTTGAGAAGAACGATCAGAAAACGTATCATGCAGGTGGTGGA	Tr35	106	Neu5Ac(α2-6)Gal(β1-4)Glc(β-Sp	56	6'SL-[650]	TL-III-147	24
SDB106	[7:27 52:96]	CTACTGTTCGCAATCCCGCTAAGTGTAGAAAAAAACGATCAGAAGACTTACCATGCTGGTGGTGGG	Tr35	107	Neu5Ac(α2-6)Gal(β1-4)Glc(β-Sp	57	6'SL-[760]	TL-III-173	28
SDB2	[7:27 52:96]	CTTCTATTCGCAATTCCGCTCAGTGTGGAGAAGAATGATCAGAAGACTTATCATGCGGGTGGAGGT	Tr36	108	Neu5Ac(α2-6)Gal(β1-4)GlcNAc(β-Sp	58	6'SLN-[350]	TL-IV-3-1	13
SDB199	[7:27 52:96]	CTGCTCTTTGCTATACCCCTAAGCGTAGAAAAAAACGATCAGAAAACATATCATGCTGGAGGTGGT	Te324	129	Neu5Ac(α2-6)Gal(β1-4)GlcNAc(β1-3)Gal(β1-3)GlcNAc(β-Sp	59	6SLN-Lec-[300]	MS-XIV-40iv.txt	11
SDB197	[7:27 52:96]	CTGCTGTTTGCGATACCGCTTAGTGTTGAAAAAAATGACCAGAAAACCTACCACGCCGGTGGGGGT	Te176	130	Neu5Ac(α2-6)Gal(β1-4)GlcNAc(β1-3)Gal(β1-4)GlcNAc(β1-Sp	60	6'S-Di-LN-[300]	MS-XIV-40ii.txt	11
SDB100	[7:27 52:96]	CTACTGTTCGCAATCCCGCTCAGCGTCGAGAAGAATGACCAGAAGACGTACCATGCCGGGGGCGGG	Te78	131	Neu5Ac(α2-8)Neu5Ac(α2-3)[GalNAc(β1-4)]Gal(β1-4)Glc(β-Sp	61	GD2-[460]	MS-XIV-75v	17
SDB71	[7:27 52:96]	CTGCTTTTTGCTATTCCTCTGAGTGTTGAAAAAAACGATCAGAAGACTTATCACGCGGGGGGCGGG	Te119	133	Neu5Ac(α2-8)Neu5Ac(α2-8)Neu5Ac(α2-3)[GalNAc(β1-4)]Gal(β1-4)Glc(β-Sp	62	GT2-[160]	MS-XIV-114_71	6
SDB44	[7:27 52:96]	CTGCTATTTGCGATTCCCCTAAGTGTAGAGAAAAACGATCAAAAGACGTATCATGCCGGGGGCGGT	Te306	135	Neu5Ac(α2-8)Neu5Ac(α2-8)Neu5Ac(α2-8)Neu5Ac(α2-3)[GalNAc(β1-4)]Gal(β1-4)Glc(β-Sp	63	GQ2-[140]	MS-XIV-114_44	5
SDB78	[7:27 52:96]	CTGCTGTTCGCGATTCCCCTAAGTGTCGAGAAAAATGATCAAAAAACTTATCATGCGGGAGGCGGG	Te305	136	Neu5Ac(α2-8)Neu5Ac(α2-8)Neu5Ac(α2-8)Neu5Ac(α2-3)Gal(β1-4)Glc(β-Sp	64	TetraSLac-[80]	404.txt	3
SDB85	[7:27 52:96]	TTATTATTCGCAATTCCTTTAAGTGTGGAGAAGAACGACCAGAAAACGTATCACGCAGGTGGGGGT	AzOH	138	AzOH	65	AzOH-[460]	409.txt	17
SDB267	[7:27 52:96]	CTACTGTTTGCTATACCTCTTAGTGTCGAAAAAAATGATCAGAAGACGTATCACGCTGGTGGCGGC	AzOH	139	AzOH	66	#REF!	TL-IV-171_SDB267_SDB268	12
SDB275	[7:27 52:96]	CTACTTTTTGCGATTCCCCTCAGCGTGGAGAAGAACGACCAAAAGACGTACCATGCTGGTGGAGGA	AzOH	147	AzOH	67	#REF!	TL-IV-171_SDB275_SDB276	14
SDB276	[7:27 52:96]	TTATTATTCGCAATTCCTTTAAGCGTTGAGAAGAATGATCAAAAGACGTACCATGCAGGTGGTGGA	AzOH	148	AzOH	68	#REF!	TL-IV-171_SDB275_SDB276	14
SDB85	[7:27 52:96]	TTATTATTCGCAATTCCTTTAAGTGTGGAGAAGAACGACCAGAAAACGTATCACGCAGGTGGGGGT	AzOH	138	AzOH	69	AzOH-[460]	409.txt	17
SDB271	[7:27 52:96]	CTGCTATTCGCGATCCCGCTGAGCGTGGAGAAGAATGATCAAAAGACTTATCATGCGGGAGGAGGT	AzOH	143	AzOH	70	#REF!	TL-IV-171_SDB271_SDb272	30
SDB272	[7:27 52:96]	CTGCTGTTCGCAATCCCCCTAAGTGTGGAGAAGAACGATCAGAAGACCTACCACGCTGGGGGTGGT	AzOH	144	AzOH	71	#REF!	TL-IV-171_SDB271_SDb272	30
SDB273	[7:27 52:96]	CTGCTGTTTGCGATCCCGCTAAGCGTGGAGAAAAATGACCAGAAAACGTATCATGCTGGTGGGGGG	AzOH	145	AzOH	72	#REF!	TL-IV-171_SDB273_SDB274	30
SDB274	[7:27 52:96]	CTGCTTTTCGCTATTCCTCTCAGTGTGGAGAAAAACGACCAAAAAACCTATCATGCCGGAGGGGGT	AzOH	146	AzOH	73	#REF!	TL-IV-171_SDB273_SDB274	30
SDB277	[7:27 52:96]	CTACTGTTCGCAATACCTCTCAGTGTAGAGAAGAACGACCAGAAAACATATCATGCCGGCGGGGGC	AzOH	149	AzOH	74	#REF!	TL-IV-171_SDB277_SDB278	30
SDB278	[7:27 52:96]	TTATTATTCGCAATTCCTTTAAGCGTTGAAAAGAATGATCAGAAAACTTATCACGCAGGGGGCGGT	AzOH	150	AzOH	75	#REF!	TL-IV-171_SDB277_SDB278	30
SDB5	[7:27 52:96]	CTTCTGTTCGCCATTCCGCTGAGTGTGGAGAAGAATGATCAGAAGACTTATCATGCGGGTGGAGGT	blank	153	blank	76
SDB6	[7:27 52:96]	CTGCTGTTTGCGATTCCACTGAGTGTGGAGAAGAATGATCAGAAGACTTATCATGCGGGTGGAGGT	blank	154	blank	77
SDB14	[7:27 52:96]	CTGCTATTTGCCATTCCCCTAAGTGTGGAGAAGAATGATCAGAAGACTTATCATGCGGGTGGAGGT	blank	155	blank	78
SDB18	[7:27 52:96]	CTGCTGTTTGCTATCCCTCTGAGTGTGGAGAAGAATGATCAGAAGACTTATCATGCGGGTGGAGGT	blank	156	blank	79
SDB21	[7:27 52:96]	CTACTCTTTGCAATTCCCCTTAGTGTGGAGAAGAATGATCAGAAGACTTATCATGCGGGTGGAGGT	blank	157	blank	80
SDB22	[7:27 52:96]	CTACTGTTTGCTATCCCACTTAGTGTGGAGAAGAATGATCAGAAGACTTATCATGCGGGTGGAGGT	blank	158	blank	81
SDB24	[7:27 52:96]	CTACTATTCGCGATCCCGCTCAGTGTGGAGAAGAATGATCAGAAGACTTATCATGCGGGTGGAGGT	blank	159	blank	82
SDB27	[7:27 52:96]	CTGCTTTTCGCTATTCCTCTCAGTGTGGAGAAGAATGATCAGAAGACTTATCATGCGGGTGGAGGT	blank	160	blank	83
SDB32	[7:27 52:96]	CTGCTGTTTGCCATTCCGCTCAGTGTGGAGAAGAATGATCAGAAGACTTATCATGCGGGTGGAGGT	Blank	161	blank	84
SDB38	[7:27 52:96]	CTGCTGTTTGCGATACCGCTAAGTGTGGAGAAGAATGATCAGAAGACTTATCATGCGGGTGGAGGT	Blank	162	blank	85
SDB39	[7:27 52:96]	CTGCTGTTTGCGATCCCTCTAAGTGTCGAAAAGAACGACCAAAAAACTTACCTTGCAGGGGGGGGT	Blank	163	blank	86
SDB40	[7:27 52:96]	CTTCTGTTCGCTATTCCGCTTAGCGTGGAAAAGAACGATCAAAAGACCTATCACGCCGGGGGAGGG	Blank	164	blank	87
SDB54	[7:27 52:96]	TTATTATTCGCAATTCCTTTAAGTGTCGAAAAAAACGATCAGAAGACCTATCACGCAGGCGGGGGC	blank	165	blank	88	blank
SDB57	[7:27 52:96]	TTATTATTCGCAATTCCTTTAAGCGTCGAGAAGAACGACCAAAAAACCTATCACGCAGGTGGCGGG	blank	166	blank	89
SDB61	[7:27 52:96]	CTGCTCTTTGCTATTCCCCGGAGTGTTGAGAAGAATGATCAGAAGACGTATCATGCGGGGGGGGGG	blank	167	blank	90
SDB66	[7:27 52:96]	TTATTATTCGCAATTCCTTTAAGTGTCGAGAAGAACGATCAGAAGACCTACCACGCAGGGGGGGGT	blank	168	blank	91
